# Supplementary material for: ANP32B Deficiency Protects Mice From Lethal Influenza A Virus Challenge by Dampening the Host Immune Response
Source: Front Immunol. 2020 Mar 13;11:450. doi: 10.3389/fimmu.2020.00450 (PMC7083139; doi:10.3389/fimmu.2020.00450)
Supplement: Supplementary file 3 [file Table_1.XLSX]

## Sheet: Upregulated log2foldchange>1
GeneSymbol	Description	EntrezID	UniprotID	EnsemblID	GeneType	baseMean	log2FoldChange	lfcSE	stat	pvalue	FDR
1600014C10Rik	RIKEN cDNA 1600014C10 gene [Source:MGI Symbol;Acc:MGI:1919494]	72244		ENSMUSG00000054676	protein_coding	1532.82	1.81292	0.27581	6.59475	4.25981e-11	1.4133e-09
1700066B19Rik	RIKEN cDNA 1700066B19 gene [Source:MGI Symbol;Acc:MGI:1920699]	73449	Q3TS39	ENSMUSG00000073598	protein_coding	22.5014	1.61262	0.356793	4.4486	8.64313e-06	9.60554e-05
2010005H15Rik	RIKEN cDNA 2010005H15 gene [Source:MGI Symbol;Acc:MGI:1924020]	76770		ENSMUSG00000095620	protein_coding	34.6732	1.08069	0.314289	3.44868	0.000563341	0.0032951
4930539E08Rik	RIKEN cDNA 4930539E08 gene [Source:MGI Symbol;Acc:MGI:1925441]	207819	Q8CC96	ENSMUSG00000048905	protein_coding	11.3726	1.37877	0.448035	3.08488	0.00203631	0.00955643
5430427O19Rik	RIKEN cDNA 5430427O19 gene [Source:MGI Symbol;Acc:MGI:1918648]	71398	Q9D3J9	ENSMUSG00000025058	protein_coding	146.25	1.45918	0.318981	4.59015	4.42929e-06	5.34554e-05
9930111J21Rik1	RIKEN cDNA 9930111J21 gene 1 [Source:MGI Symbol;Acc:MGI:3041173]	667214		ENSMUSG00000069893	protein_coding	431.012	1.77207	0.175459	10.0942	5.86052e-24	5.20409e-22
9930111J21Rik2	RIKEN cDNA 9930111J21 gene 2 [Source:MGI Symbol;Acc:MGI:3711310]	245240		ENSMUSG00000069892	protein_coding	1080.24	1.52799	0.1937	7.89092	2.99967e-15	1.55699e-13
A2m	alpha-2-macroglobulin [Source:MGI Symbol;Acc:MGI:2449119]	232345		ENSMUSG00000030111	protein_coding	15.5907	1.21671	0.379932	3.1863	0.00144106	0.00720332
A530032D15Rik	RIKEN cDNA A530032D15Rik gene [Source:MGI Symbol;Acc:MGI:3037746]	381287		ENSMUSG00000089844	protein_coding	26.117	2.79731	0.430614	5.80827	6.31201e-09	1.44371e-07
A530064D06Rik	RIKEN cDNA A530064D06 gene [Source:MGI Symbol;Acc:MGI:2443476]	328830		ENSMUSG00000043939	protein_coding	247.376	3.3323	0.342448	9.69751	3.08931e-22	2.53226e-20
A630023A22Rik	RIKEN cDNA A630023A22 gene [Source:MGI Symbol;Acc:MGI:2145657]	105518		ENSMUSG00000095493	protein_coding	6.25543	1.27589	0.469231	3.03646	0.00239371	0.0108704
AA467197	expressed sequence AA467197 [Source:MGI Symbol;Acc:MGI:3034182]	433470		ENSMUSG00000033213	protein_coding	420.925	3.07606	0.422856	7.79327	6.52945e-15	3.29473e-13
AB124611	cDNA sequence AB124611 [Source:MGI Symbol;Acc:MGI:3043001]	382062		ENSMUSG00000057191	protein_coding	490.395	1.35694	0.282409	4.82137	1.42576e-06	1.954e-05
Abcb1b	ATP-binding cassette, sub-family B (MDR/TAP), member 1B [Source:MGI Symbol;Acc:MGI:97568]	18669		ENSMUSG00000028970	protein_coding	216.808	1.19218	0.247542	4.81925	1.44098e-06	1.97006e-05
Abtb2	ankyrin repeat and BTB (POZ) domain containing 2 [Source:MGI Symbol;Acc:MGI:2139365]	99382	Q7TQI7	ENSMUSG00000032724	protein_coding	360.844	1.39828	0.222859	6.27729	3.44514e-10	9.8592e-09
AC168977.1	sp110 nuclear body protein-like [Source:NCBI gene;Acc:102638047]	102638047		ENSMUSG00000079808	protein_coding	10.2906	1.34606	0.444815	3.03738	0.00238643	0.0108428
Ackr1	atypical chemokine receptor 1 (Duffy blood group) [Source:MGI Symbol;Acc:MGI:1097689]	13349		ENSMUSG00000037872	protein_coding	81.3848	3.43253	0.340964	9.5097	1.91213e-21	1.48662e-19
Acod1	aconitate decarboxylase 1 [Source:MGI Symbol;Acc:MGI:103206]	16365		ENSMUSG00000022126	protein_coding	1686.05	3.90098	0.440932	11.1553	6.74356e-29	7.58755e-27
Adam8	a disintegrin and metallopeptidase domain 8 [Source:MGI Symbol;Acc:MGI:107825]	11501		ENSMUSG00000025473	protein_coding	861.066	1.56364	0.201917	7.74489	9.56624e-15	4.72187e-13
Adamts4	a disintegrin-like and metallopeptidase (reprolysin type) with thrombospondin type 1 motif, 4 [Source:MGI Symbol;Acc:MGI:1339949]	240913	Q8BNJ2	ENSMUSG00000006403	protein_coding	304.974	3.95288	0.355039	11.0144	3.25598e-28	3.61853e-26
Adamts6	a disintegrin-like and metallopeptidase (reprolysin type) with thrombospondin type 1 motif, 6 [Source:MGI Symbol;Acc:MGI:1347348]	108154		ENSMUSG00000046169	protein_coding	170.725	1.03683	0.184539	5.61908	1.91976e-08	3.98813e-07
Adap1	ArfGAP with dual PH domains 1 [Source:MGI Symbol;Acc:MGI:2442201]	231821		ENSMUSG00000056413	protein_coding	311.611	1.46725	0.269967	5.44328	5.23075e-08	1.00058e-06
Adar	adenosine deaminase, RNA-specific [Source:MGI Symbol;Acc:MGI:1889575]	56417	Q99MU3	ENSMUSG00000027951	protein_coding	3986.94	2.02244	0.110782	18.2551	1.88603e-74	1.06767e-71
Adgrb1	adhesion G protein-coupled receptor B1 [Source:MGI Symbol;Acc:MGI:1933736]	107831	Q3UHD1	ENSMUSG00000034730	protein_coding	100.753	2.92526	0.418635	6.95542	3.51511e-12	1.34055e-10
Adgrd1	adhesion G protein-coupled receptor D1 [Source:MGI Symbol;Acc:MGI:3041203]	243277	Q80T32	ENSMUSG00000044017	protein_coding	624.552	1.1863	0.125099	9.48233	2.4867e-21	1.91688e-19
Adgrg5	adhesion G protein-coupled receptor G5 [Source:MGI Symbol;Acc:MGI:2685955]	382045		ENSMUSG00000061577	protein_coding	371.926	2.16753	0.330041	6.59919	4.13402e-11	1.37661e-09
Adgrg7	adhesion G protein-coupled receptor G7 [Source:MGI Symbol;Acc:MGI:2441732]	239853	Q8BM96	ENSMUSG00000022755	protein_coding	5.48009	1.52007	0.460659	3.07652	0.00209429	0.00978037
Adm	adrenomedullin [Source:MGI Symbol;Acc:MGI:108058]	11535	P97297	ENSMUSG00000030790	protein_coding	210.385	1.37223	0.342405	4.0381	5.38849e-05	0.000461307
Adm2	adrenomedullin 2 [Source:MGI Symbol;Acc:MGI:2675256]	223780	Q7TNK8	ENSMUSG00000054136	protein_coding	5.26594	1.3837	0.469758	2.81012	0.00495223	0.0196044
Adora2a	adenosine A2a receptor [Source:MGI Symbol;Acc:MGI:99402]	11540	Q60613	ENSMUSG00000020178	protein_coding	164.539	1.49695	0.243064	6.15759	7.38609e-10	1.98515e-08
Agr2	anterior gradient 2 [Source:MGI Symbol;Acc:MGI:1344405]	23795	O88312	ENSMUSG00000020581	protein_coding	242.111	2.39856	0.36457	6.68987	2.23366e-11	7.66338e-10
Ahsg	alpha-2-HS-glycoprotein [Source:MGI Symbol;Acc:MGI:107189]	11625		ENSMUSG00000022868	protein_coding	37.7153	1.5392	0.349483	4.38344	1.16819e-05	0.000124922
Aida	axin interactor, dorsalization associated [Source:MGI Symbol;Acc:MGI:1919737]	108909	Q8C4Q6	ENSMUSG00000042901	protein_coding	2288.83	1.24332	0.104073	11.9471	6.72418e-33	9.36989e-31
Aif1	allograft inflammatory factor 1 [Source:MGI Symbol;Acc:MGI:1343098]	11629	O70200	ENSMUSG00000024397	protein_coding	410.74	2.14121	0.420376	5.27899	1.29898e-07	2.25178e-06
Aim2	absent in melanoma 2 [Source:MGI Symbol;Acc:MGI:2686159]	383619	Q91VJ1	ENSMUSG00000037860	protein_coding	213.215	1.16832	0.260967	4.4798	7.47118e-06	8.47467e-05
Aldh18a1	aldehyde dehydrogenase 18 family, member A1 [Source:MGI Symbol;Acc:MGI:1888908]	56454	Q9Z110	ENSMUSG00000025007	protein_coding	436.092	1.02897	0.157619	6.52801	6.66494e-11	2.15276e-09
Aldh1a3	aldehyde dehydrogenase family 1, subfamily A3 [Source:MGI Symbol;Acc:MGI:1861722]	56847	Q9JHW9	ENSMUSG00000015134	protein_coding	77.6218	1.25525	0.296216	4.24085	2.22676e-05	0.000217688
Aldh1b1	aldehyde dehydrogenase 1 family, member B1 [Source:MGI Symbol;Acc:MGI:1919785]	72535	Q9CZS1	ENSMUSG00000035561	protein_coding	195.702	1.60787	0.278007	5.78881	7.08885e-09	1.6092e-07
Alox12e	arachidonate lipoxygenase, epidermal [Source:MGI Symbol;Acc:MGI:1274790]	11685	P55249	ENSMUSG00000018907	protein_coding	26.0972	1.11964	0.464441	2.74975	0.00596405	0.0227834
Alpl	alkaline phosphatase, liver/bone/kidney [Source:MGI Symbol;Acc:MGI:87983]	11647	P09242	ENSMUSG00000028766	protein_coding	694.778	2.80314	0.25429	11.0276	2.81323e-28	3.14578e-26
Amigo3	adhesion molecule with Ig like domain 3 [Source:MGI Symbol;Acc:MGI:2444854]	320844	Q8C2S7	ENSMUSG00000032593	protein_coding	77.9118	1.87987	0.294861	6.35035	2.14829e-10	6.35886e-09
Angptl8	angiopoietin-like 8 [Source:MGI Symbol;Acc:MGI:3643534]	624219	Q8R1L8	ENSMUSG00000047822	protein_coding	49.5656	1.11899	0.363771	3.08858	0.00201117	0.00946294
Anks1b	ankyrin repeat and sterile alpha motif domain containing 1B [Source:MGI Symbol;Acc:MGI:1924781]	77531		ENSMUSG00000058589	protein_coding	17.5427	1.91337	0.384422	4.77343	1.81116e-06	2.42313e-05
Aoah	acyloxyacyl hydrolase [Source:MGI Symbol;Acc:MGI:1350928]	27052	O35298	ENSMUSG00000021322	protein_coding	221.349	2.64881	0.338675	7.84719	4.25453e-15	2.19033e-13
Apobec1	apolipoprotein B mRNA editing enzyme, catalytic polypeptide 1 [Source:MGI Symbol;Acc:MGI:103298]	11810	P51908	ENSMUSG00000040613	protein_coding	944.978	1.77914	0.276069	6.45819	1.0596e-10	3.28114e-09
Apobec3	apolipoprotein B mRNA editing enzyme, catalytic polypeptide 3 [Source:MGI Symbol;Acc:MGI:1933111]	80287		ENSMUSG00000009585	protein_coding	2625.74	1.53445	0.152196	10.0832	6.55472e-24	5.76402e-22
Apod	apolipoprotein D [Source:MGI Symbol;Acc:MGI:88056]	11815	P51910	ENSMUSG00000022548	protein_coding	7624.97	5.10613	0.229025	22.3012	3.60071e-110	5.43557e-107
Apof	apolipoprotein F [Source:MGI Symbol;Acc:MGI:104539]	103161		ENSMUSG00000047631	protein_coding	12.5201	1.92519	0.456945	4.03696	5.41478e-05	0.000462901
Apol10b	apolipoprotein L 10B [Source:MGI Symbol;Acc:MGI:3043522]	328561		ENSMUSG00000050014	protein_coding	399.965	1.94217	0.229229	8.47805	2.29003e-17	1.42556e-15
Apol6	apolipoprotein L 6 [Source:MGI Symbol;Acc:MGI:1919189]	71939		ENSMUSG00000033576	protein_coding	219.51	2.64772	0.330196	8.03587	9.29163e-16	5.195e-14
Apol7a	apolipoprotein L 7a [Source:MGI Symbol;Acc:MGI:1923011]	75761		ENSMUSG00000010601	protein_coding	138.137	3.22706	0.288056	10.8996	1.15703e-27	1.24759e-25
Apol9a	apolipoprotein L 9a [Source:MGI Symbol;Acc:MGI:3606001]	223672		ENSMUSG00000057346	protein_coding	513.708	4.91021	0.254805	18.4434	5.88983e-76	3.67911e-73
Apol9b	apolipoprotein L 9b [Source:MGI Symbol;Acc:MGI:1919148]	71898		ENSMUSG00000068246	protein_coding	752.499	4.31835	0.194983	21.8028	2.18119e-105	3.03941e-102
Arc	activity regulated cytoskeletal-associated protein [Source:MGI Symbol;Acc:MGI:88067]	11838	Q9WV31	ENSMUSG00000022602	protein_coding	66.076	2.41142	0.287918	8.22003	2.03459e-16	1.17005e-14
Areg	amphiregulin [Source:MGI Symbol;Acc:MGI:88068]	11839	P31955	ENSMUSG00000029378	protein_coding	199.094	2.00403	0.260979	7.65464	1.93856e-14	9.21705e-13
Arg1	arginase, liver [Source:MGI Symbol;Acc:MGI:88070]	11846	Q61176	ENSMUSG00000019987	protein_coding	139.485	1.13856	0.453094	2.69282	0.00708496	0.0262248
Arhgef37	Rho guanine nucleotide exchange factor (GEF) 37 [Source:MGI Symbol;Acc:MGI:3045339]	328967		ENSMUSG00000045094	protein_coding	150.384	1.43796	0.345087	4.19959	2.67405e-05	0.000253251
Arid5a	AT rich interactive domain 5A (MRF1-like) [Source:MGI Symbol;Acc:MGI:2443039]	214855		ENSMUSG00000037447	protein_coding	991.058	1.86337	0.222168	8.39229	4.76746e-17	2.91765e-15
Arl5c	ADP-ribosylation factor-like 5C [Source:MGI Symbol;Acc:MGI:3028577]	217151	Q6P068	ENSMUSG00000038352	protein_coding	264.864	1.21788	0.319994	3.81689	0.000135144	0.00100087
Arsi	arylsulfatase i [Source:MGI Symbol;Acc:MGI:2670959]	545260	Q32KI9	ENSMUSG00000036412	protein_coding	78.2653	2.32774	0.289878	7.92195	2.33817e-15	1.23848e-13
Asap3	ArfGAP with SH3 domain, ankyrin repeat and PH domain 3 [Source:MGI Symbol;Acc:MGI:2684986]	230837	Q5U464	ENSMUSG00000036995	protein_coding	564.39	1.82092	0.13552	13.4271	4.19379e-41	7.59705e-39
Asb4	ankyrin repeat and SOCS box-containing 4 [Source:MGI Symbol;Acc:MGI:1929751]	65255	Q9WV71	ENSMUSG00000042607	protein_coding	28.3029	1.10167	0.346547	3.17928	0.00147644	0.0073336
Ascc3	activating signal cointegrator 1 complex subunit 3 [Source:MGI Symbol;Acc:MGI:1925237]	77987	E9PZJ8	ENSMUSG00000038774	protein_coding	1771.98	1.23011	0.112554	10.9289	8.38426e-28	9.14945e-26
Asf1b	anti-silencing function 1B histone chaperone [Source:MGI Symbol;Acc:MGI:1914179]	66929	Q9DAP7	ENSMUSG00000005470	protein_coding	92.8368	1.02629	0.232277	4.41586	1.0061e-05	0.000109331
Aspg	asparaginase [Source:MGI Symbol;Acc:MGI:2144822]	104816	A0JNU3	ENSMUSG00000037686	protein_coding	70.7246	1.41381	0.307718	4.59486	4.33046e-06	5.24373e-05
Ass1	argininosuccinate synthetase 1 [Source:MGI Symbol;Acc:MGI:88090]	11898	P16460	ENSMUSG00000076441	protein_coding	532.339	1.76984	0.268946	6.59089	4.372e-11	1.44523e-09
Atf3	activating transcription factor 3 [Source:MGI Symbol;Acc:MGI:109384]	11910	Q60765	ENSMUSG00000026628	protein_coding	1025.14	2.86715	0.309582	9.29825	1.42772e-20	1.05135e-18
Atp10a	ATPase, class V, type 10A [Source:MGI Symbol;Acc:MGI:1330809]	11982		ENSMUSG00000025324	protein_coding	1215.94	1.54948	0.119321	12.9841	1.50622e-38	2.48047e-36
Atp1a3	ATPase, Na+/K+ transporting, alpha 3 polypeptide [Source:MGI Symbol;Acc:MGI:88107]	232975		ENSMUSG00000040907	protein_coding	407.584	1.11048	0.257971	4.31271	1.61268e-05	0.000164677
Atp8b4	ATPase, class I, type 8B, member 4 [Source:MGI Symbol;Acc:MGI:1859664]	241633		ENSMUSG00000060131	protein_coding	434.797	1.15734	0.225518	5.13545	2.81467e-07	4.51218e-06
Aunip	aurora kinase A and ninein interacting protein [Source:MGI Symbol;Acc:MGI:1917135]	69885	E9Q6Z5	ENSMUSG00000078521	protein_coding	11.7984	1.45976	0.411583	3.4713	0.000517948	0.00308436
Aurkb	aurora kinase B [Source:MGI Symbol;Acc:MGI:107168]	20877	O70126	ENSMUSG00000020897	protein_coding	84.1059	1.07746	0.298675	3.60723	0.000309486	0.00200872
AW011738	expressed sequence AW011738 [Source:MGI Symbol;Acc:MGI:2140540]			ENSMUSG00000078349	protein_coding	323.154	2.3454	0.161829	14.4396	2.91417e-47	7.03869e-45
B2m	beta-2 microglobulin [Source:MGI Symbol;Acc:MGI:88127]	12010	P01887	ENSMUSG00000060802	protein_coding	73218.2	1.74482	0.181797	9.60186	7.85112e-22	6.26533e-20
B430306N03Rik	RIKEN cDNA B430306N03 gene [Source:MGI Symbol;Acc:MGI:2443478]	320148		ENSMUSG00000043740	protein_coding	458.822	3.20309	0.300525	10.6613	1.54437e-26	1.59865e-24
B4galnt4	beta-1,4-N-acetyl-galactosaminyl transferase 4 [Source:MGI Symbol;Acc:MGI:2652891]	330671	Q766D5	ENSMUSG00000055629	protein_coding	10.5907	1.0453	0.411692	2.5208	0.0117089	0.0391775
B4galt5	UDP-Gal:betaGlcNAc beta 1,4-galactosyltransferase, polypeptide 5 [Source:MGI Symbol;Acc:MGI:1927169]	56336	Q9JMK0	ENSMUSG00000017929	protein_coding	1909.43	1.54301	0.150943	10.2227	1.56953e-24	1.42874e-22
Bak1	BCL2-antagonist/killer 1 [Source:MGI Symbol;Acc:MGI:1097161]	12018	O08734	ENSMUSG00000057789	protein_coding	1139.81	1.23467	0.200275	6.16799	6.91648e-10	1.87563e-08
Basp1	brain abundant, membrane attached signal protein 1 [Source:MGI Symbol;Acc:MGI:1917600]	70350	Q91XV3	ENSMUSG00000045763	protein_coding	747.038	2.25631	0.240723	9.37765	6.74583e-21	5.04961e-19
Batf2	basic leucine zipper transcription factor, ATF-like 2 [Source:MGI Symbol;Acc:MGI:1921731]	74481	Q8R1H8	ENSMUSG00000039699	protein_coding	631.246	2.55474	0.307646	8.35632	6.47056e-17	3.92021e-15
BC147527	cDNA sequence BC147527 [Source:MGI Symbol;Acc:MGI:4840510]	625360		ENSMUSG00000094796	protein_coding	267.841	2.97837	0.321505	9.2613	2.01953e-20	1.47515e-18
Bcl2a1b	B cell leukemia/lymphoma 2 related protein A1b [Source:MGI Symbol;Acc:MGI:1278326]	12045		ENSMUSG00000089929	protein_coding	86.9553	1.02091	0.322763	3.17121	0.00151806	0.00750946
Bcl2a1d	B cell leukemia/lymphoma 2 related protein A1d [Source:MGI Symbol;Acc:MGI:1278325]	12047		ENSMUSG00000099974	protein_coding	51.0749	1.23526	0.307611	4.01427	5.96291e-05	0.00050171
Bcl3	B cell leukemia/lymphoma 3 [Source:MGI Symbol;Acc:MGI:88140]	12051		ENSMUSG00000053175	protein_coding	852.034	2.16659	0.210647	10.2869	8.07414e-25	7.61786e-23
Bdkrb1	bradykinin receptor, beta 1 [Source:MGI Symbol;Acc:MGI:88144]	12061	Q61125	ENSMUSG00000041347	protein_coding	109.042	2.05514	0.317364	6.46721	9.98274e-11	3.12327e-09
Bean1	brain expressed, associated with Nedd4, 1 [Source:MGI Symbol;Acc:MGI:1929597]	65115		ENSMUSG00000031872	protein_coding	34.134	1.78435	0.416821	4.34676	1.3816e-05	0.000143863
Bex6	brain expressed family member 6 [Source:MGI Symbol;Acc:MGI:3588247]	328660		ENSMUSG00000075269	protein_coding	14.2213	2.30338	0.453238	4.52966	5.90794e-06	6.86481e-05
Bid	BH3 interacting domain death agonist [Source:MGI Symbol;Acc:MGI:108093]	12122	P70444	ENSMUSG00000004446	protein_coding	303.137	1.42842	0.256501	5.57643	2.4551e-08	4.9971e-07
Birc5	baculoviral IAP repeat-containing 5 [Source:MGI Symbol;Acc:MGI:1203517]	11799	O70201	ENSMUSG00000017716	protein_coding	71.4468	1.20222	0.269303	4.45287	8.47284e-06	9.4569e-05
Bst2	bone marrow stromal cell antigen 2 [Source:MGI Symbol;Acc:MGI:1916800]	69550	Q8R2Q8	ENSMUSG00000046718	protein_coding	7919.29	3.47182	0.141441	24.5422	5.24449e-133	1.5834e-129
Btbd16	BTB (POZ) domain containing 16 [Source:MGI Symbol;Acc:MGI:3045247]	330660	E9Q173	ENSMUSG00000040298	protein_coding	25.2814	2.17076	0.436044	4.84001	1.2983e-06	1.79258e-05
Btbd17	BTB (POZ) domain containing 17 [Source:MGI Symbol;Acc:MGI:1919264]	72014	Q9DB72	ENSMUSG00000000202	protein_coding	16.6021	2.10834	0.401042	4.92395	8.48163e-07	1.23807e-05
Btnl4	butyrophilin-like 4 [Source:MGI Symbol;Acc:MGI:1932036]	632126		ENSMUSG00000058435	protein_coding	2.77712	1.23661	0.44855	3.12843	0.00175744	0.00850777
Btnl6	butyrophilin-like 6 [Source:MGI Symbol;Acc:MGI:1932038]	624681		ENSMUSG00000092618	protein_coding	5.43169	1.14429	0.464943	2.48645	0.0129025	0.0425038
C130026I21Rik	RIKEN cDNA C130026I21 gene [Source:MGI Symbol;Acc:MGI:3612702]	620078		ENSMUSG00000052477	protein_coding	37.4018	2.1468	0.392001	5.41108	6.26468e-08	1.16754e-06
C1qa	complement component 1, q subcomponent, alpha polypeptide [Source:MGI Symbol;Acc:MGI:88223]	12259	P98086	ENSMUSG00000036887	protein_coding	1312.68	1.61789	0.236972	6.83287	8.32348e-12	3.0338e-10
C1qb	complement component 1, q subcomponent, beta polypeptide [Source:MGI Symbol;Acc:MGI:88224]	12260	P14106	ENSMUSG00000036905	protein_coding	1767.38	1.61736	0.244094	6.63278	3.29427e-11	1.10716e-09
C1qc	complement component 1, q subcomponent, C chain [Source:MGI Symbol;Acc:MGI:88225]	12262	Q02105	ENSMUSG00000036896	protein_coding	1556.39	1.58033	0.225426	7.0146	2.30602e-12	9.02236e-11
C1ra	complement component 1, r subcomponent A [Source:MGI Symbol;Acc:MGI:1355313]	50909	Q8CG16	ENSMUSG00000055172	protein_coding	2739.7	1.54917	0.174207	8.89463	5.86135e-19	3.99218e-17
C1rb	complement component 1, r subcomponent B [Source:MGI Symbol;Acc:MGI:3779804]	667277	Q8CFG9	ENSMUSG00000098470	protein_coding	5.30926	1.13557	0.468561	2.78151	0.00541061	0.0210729
C2	complement component 2 (within H-2S) [Source:MGI Symbol;Acc:MGI:88226]	12263		ENSMUSG00000024371	protein_coding	510.044	1.80617	0.185607	9.72741	2.30385e-22	1.90567e-20
C3	complement component 3 [Source:MGI Symbol;Acc:MGI:88227]	12266	P01027	ENSMUSG00000024164	protein_coding	47631.4	1.57825	0.173125	9.11866	7.60614e-20	5.44606e-18
C3ar1	complement component 3a receptor 1 [Source:MGI Symbol;Acc:MGI:1097680]	12267	O09047	ENSMUSG00000040552	protein_coding	976.973	2.24219	0.416356	5.59218	2.24234e-08	4.59502e-07
C4b	complement component 4B (Chido blood group) [Source:MGI Symbol;Acc:MGI:88228]	12268	P01029	ENSMUSG00000073418	protein_coding	7418.41	1.37968	0.106252	12.9849	1.49013e-38	2.47649e-36
Cabp4	calcium binding protein 4 [Source:MGI Symbol;Acc:MGI:1920910]	73660	Q8VHC5	ENSMUSG00000024842	protein_coding	9.42418	2.22409	0.461181	4.18016	2.91305e-05	0.00027187
Cabyr	calcium-binding tyrosine-(Y)-phosphorylation regulated (fibrousheathin 2) [Source:MGI Symbol;Acc:MGI:1918382]	71132		ENSMUSG00000024430	protein_coding	7.65186	1.23639	0.462006	2.68142	0.00733095	0.0269153
Cacna1h	calcium channel, voltage-dependent, T type, alpha 1H subunit [Source:MGI Symbol;Acc:MGI:1928842]	58226		ENSMUSG00000024112	protein_coding	73.0664	1.03946	0.305978	3.38931	0.00070069	0.00395051
Cacnb4	calcium channel, voltage-dependent, beta 4 subunit [Source:MGI Symbol;Acc:MGI:103301]	12298	Q8R0S4	ENSMUSG00000017412	protein_coding	32.4371	1.00253	0.311269	3.20973	0.00132859	0.00674347
Cadm3	cell adhesion molecule 3 [Source:MGI Symbol;Acc:MGI:2137858]	94332	Q99N28	ENSMUSG00000005338	protein_coding	63.8561	1.24133	0.287316	4.31547	1.59267e-05	0.000163093
Calhm6	calcium homeostasis modulator family member 6 [Source:MGI Symbol;Acc:MGI:2443082]	215900	Q8C9E8	ENSMUSG00000046031	protein_coding	289.339	2.64346	0.452669	6.65193	2.89268e-11	9.7763e-10
Car13	carbonic anhydrase 13 [Source:MGI Symbol;Acc:MGI:1931322]	71934	Q9D6N1	ENSMUSG00000027555	protein_coding	381.086	1.97741	0.271886	7.28196	3.2901e-13	1.38928e-11
Car9	carbonic anhydrase 9 [Source:MGI Symbol;Acc:MGI:2447188]	230099	Q8VHB5	ENSMUSG00000028463	protein_coding	35.2289	1.0317	0.288064	3.56896	0.000358401	0.00228125
Casp1	caspase 1 [Source:MGI Symbol;Acc:MGI:96544]	12362	P29452	ENSMUSG00000025888	protein_coding	389.274	1.46739	0.249955	5.87703	4.17697e-09	9.90391e-08
Casp4	caspase 4, apoptosis-related cysteine peptidase [Source:MGI Symbol;Acc:MGI:107700]	12363		ENSMUSG00000033538	protein_coding	1017.61	2.47251	0.211423	11.6956	1.34208e-31	1.7121e-29
Ccdc80	coiled-coil domain containing 80 [Source:MGI Symbol;Acc:MGI:1915146]	67896	Q8R2G6	ENSMUSG00000022665	protein_coding	1491.84	1.01571	0.135545	7.4936	6.70121e-14	3.02724e-12
Ccdc86	coiled-coil domain containing 86 [Source:MGI Symbol;Acc:MGI:1277220]	108673	Q9JJ89	ENSMUSG00000024732	protein_coding	427.364	1.30178	0.201153	6.47371	9.56275e-11	3.01793e-09
Ccdc88b	coiled-coil domain containing 88B [Source:MGI Symbol;Acc:MGI:1925567]	78317	Q4QRL3	ENSMUSG00000047810	protein_coding	624.113	1.48283	0.254627	5.83164	5.4884e-09	1.27628e-07
Ccl1	chemokine (C-C motif) ligand 1 [Source:MGI Symbol;Acc:MGI:98258]	20290	P10146	ENSMUSG00000020702	protein_coding	4.28949	1.00496	0.462215	2.98891	0.0027997	0.0123428
Ccl11	chemokine (C-C motif) ligand 11 [Source:MGI Symbol;Acc:MGI:103576]	20292	P48298	ENSMUSG00000020676	protein_coding	421.28	2.16606	0.21887	9.88846	4.67164e-23	3.99183e-21
Ccl12	chemokine (C-C motif) ligand 12 [Source:MGI Symbol;Acc:MGI:108224]	20293	Q62401	ENSMUSG00000035352	protein_coding	215.213	2.62308	0.4454	6.48455	8.89958e-11	2.83332e-09
Ccl19	chemokine (C-C motif) ligand 19 [Source:MGI Symbol;Acc:MGI:1346316]	24047	O70460	ENSMUSG00000071005	protein_coding	11.7747	1.09285	0.431162	2.56745	0.010245	0.0352627
Ccl2	chemokine (C-C motif) ligand 2 [Source:MGI Symbol;Acc:MGI:98259]	20296	P10148	ENSMUSG00000035385	protein_coding	1693.36	4.63647	0.420105	12.5096	6.61558e-36	9.74318e-34
Ccl20	chemokine (C-C motif) ligand 20 [Source:MGI Symbol;Acc:MGI:1329031]	20297		ENSMUSG00000026166	protein_coding	80.3209	3.37364	0.369974	8.58961	8.72656e-18	5.58593e-16
Ccl3	chemokine (C-C motif) ligand 3 [Source:MGI Symbol;Acc:MGI:98260]	20302	P10855	ENSMUSG00000000982	protein_coding	268.753	2.82542	0.421496	7.08068	1.43446e-12	5.71104e-11
Ccl4	chemokine (C-C motif) ligand 4 [Source:MGI Symbol;Acc:MGI:98261]	20303	P14097	ENSMUSG00000018930	protein_coding	340.367	3.47477	0.418068	8.77426	1.72037e-18	1.13325e-16
Ccl5	chemokine (C-C motif) ligand 5 [Source:MGI Symbol;Acc:MGI:98262]	20304	P30882	ENSMUSG00000035042	protein_coding	1165.39	2.23117	0.376565	5.97257	2.33548e-09	5.79551e-08
Ccl7	chemokine (C-C motif) ligand 7 [Source:MGI Symbol;Acc:MGI:99512]	20306	Q03366	ENSMUSG00000035373	protein_coding	1208.34	5.13517	0.394895	13.4041	5.72354e-41	1.00662e-38
Ccl8	chemokine (C-C motif) ligand 8 [Source:MGI Symbol;Acc:MGI:101878]	20307	Q9Z121	ENSMUSG00000009185	protein_coding	127.445	2.35671	0.336175	7.0005	2.55047e-12	9.91453e-11
Ccl9	chemokine (C-C motif) ligand 9 [Source:MGI Symbol;Acc:MGI:104533]	20308	P51670	ENSMUSG00000019122	protein_coding	794.673	1.38601	0.223815	6.19675	5.7641e-10	1.58447e-08
Ccne1	cyclin E1 [Source:MGI Symbol;Acc:MGI:88316]	12447	Q61457	ENSMUSG00000002068	protein_coding	60.8033	1.58082	0.319301	4.94113	7.76705e-07	1.14205e-05
Ccr1	chemokine (C-C motif) receptor 1 [Source:MGI Symbol;Acc:MGI:104618]	12768	P51675	ENSMUSG00000025804	protein_coding	791.392	1.6178	0.272435	5.96041	2.51608e-09	6.21812e-08
Ccr5	chemokine (C-C motif) receptor 5 [Source:MGI Symbol;Acc:MGI:107182]	12774	P51682	ENSMUSG00000079227	protein_coding	1149.15	2.63337	0.377296	7.13101	9.96318e-13	4.0558e-11
Ccrl2	chemokine (C-C motif) receptor-like 2 [Source:MGI Symbol;Acc:MGI:1920904]	54199	O35457	ENSMUSG00000043953	protein_coding	1507	1.35992	0.214814	6.33419	2.38595e-10	7.01649e-09
Cd14	CD14 antigen [Source:MGI Symbol;Acc:MGI:88318]	12475	P10810	ENSMUSG00000051439	protein_coding	1213.19	1.60501	0.180306	8.90389	5.39212e-19	3.69993e-17
Cd160	CD160 antigen [Source:MGI Symbol;Acc:MGI:1860383]	54215	O88875	ENSMUSG00000038304	protein_coding	15.6549	1.03103	0.417848	2.4959	0.0125636	0.0415614
Cd177	CD177 antigen [Source:MGI Symbol;Acc:MGI:1916141]	68891	Q8R2S8	ENSMUSG00000052212	protein_coding	1536.14	3.67475	0.230816	15.9041	5.93821e-57	2.02964e-54
Cd180	CD180 antigen [Source:MGI Symbol;Acc:MGI:1194924]	17079	Q62192	ENSMUSG00000021624	protein_coding	1129.5	2.11695	0.39998	5.41277	6.20563e-08	1.15892e-06
Cd200r4	CD200 receptor 4 [Source:MGI Symbol;Acc:MGI:3036289]	239849	Q6XJV4	ENSMUSG00000062082	protein_coding	216.96	1.10643	0.286503	3.86766	0.000109887	0.000845624
Cd274	CD274 antigen [Source:MGI Symbol;Acc:MGI:1926446]	60533	Q9EP73	ENSMUSG00000016496	protein_coding	6208.65	3.29787	0.253785	13.0389	7.34672e-39	1.24358e-36
Cd276	CD276 antigen [Source:MGI Symbol;Acc:MGI:2183926]	102657	Q8VE98	ENSMUSG00000035914	protein_coding	290.93	1.31181	0.194657	6.73749	1.61141e-11	5.65712e-10
Cd300a	CD300A molecule [Source:MGI Symbol;Acc:MGI:2443411]	217303	Q6SJQ0	ENSMUSG00000034652	protein_coding	597.73	1.27885	0.256868	4.98502	6.19562e-07	9.28319e-06
Cd300ld	CD300 molecule like family member d [Source:MGI Symbol;Acc:MGI:2442358]	217305	Q8VCH2	ENSMUSG00000034641	protein_coding	622.413	1.071	0.247382	4.3364	1.44839e-05	0.000149757
Cd300lf	CD300 molecule like family member F [Source:MGI Symbol;Acc:MGI:2442359]	246746	Q6SJQ7	ENSMUSG00000047798	protein_coding	1026.65	1.88917	0.373322	5.14823	2.62961e-07	4.24936e-06
Cd4	CD4 antigen [Source:MGI Symbol;Acc:MGI:88335]	12504	P06332	ENSMUSG00000023274	protein_coding	205.416	1.02887	0.229537	4.47784	7.54021e-06	8.53693e-05
Cd40	CD40 antigen [Source:MGI Symbol;Acc:MGI:88336]	21939		ENSMUSG00000017652	protein_coding	584.346	1.4512	0.259725	5.59331	2.22778e-08	4.57036e-07
Cd52	CD52 antigen [Source:MGI Symbol;Acc:MGI:1346088]	23833	Q64389	ENSMUSG00000000682	protein_coding	2503.46	1.50242	0.26917	5.59382	2.22125e-08	4.56212e-07
Cd53	CD53 antigen [Source:MGI Symbol;Acc:MGI:88341]	12508	Q61451	ENSMUSG00000040747	protein_coding	2839.83	1.42948	0.248127	5.7689	7.97921e-09	1.7889e-07
Cd5l	CD5 antigen-like [Source:MGI Symbol;Acc:MGI:1334419]	11801	Q9QWK4	ENSMUSG00000015854	protein_coding	50.1266	1.4975	0.417703	3.58987	0.000330845	0.00213207
Cd6	CD6 antigen [Source:MGI Symbol;Acc:MGI:103566]	12511	Q61003	ENSMUSG00000024670	protein_coding	123.126	1.34632	0.29728	4.52293	6.09907e-06	7.06423e-05
Cd68	CD68 antigen [Source:MGI Symbol;Acc:MGI:88342]	12514	P31996	ENSMUSG00000018774	protein_coding	2092.07	1.33477	0.264567	5.0517	4.37896e-07	6.76833e-06
Cd69	CD69 antigen [Source:MGI Symbol;Acc:MGI:88343]	12515	P37217	ENSMUSG00000030156	protein_coding	419.796	2.45406	0.329623	7.48228	7.30415e-14	3.26703e-12
Cd72	CD72 antigen [Source:MGI Symbol;Acc:MGI:88345]	12517		ENSMUSG00000028459	protein_coding	685.394	2.57139	0.398616	6.59931	4.13073e-11	1.37661e-09
Cd80	CD80 antigen [Source:MGI Symbol;Acc:MGI:101775]	12519		ENSMUSG00000075122	protein_coding	110.571	1.80343	0.283252	6.35794	2.04483e-10	6.07246e-09
Cd86	CD86 antigen [Source:MGI Symbol;Acc:MGI:101773]	12524	P42082	ENSMUSG00000022901	protein_coding	473.013	2.04973	0.292275	7.02922	2.07696e-12	8.16141e-11
Cd8a	CD8 antigen, alpha chain [Source:MGI Symbol;Acc:MGI:88346]	12525	P01731	ENSMUSG00000053977	protein_coding	237.503	1.31111	0.279089	4.69582	2.6554e-06	3.41637e-05
Cdc6	cell division cycle 6 [Source:MGI Symbol;Acc:MGI:1345150]	23834	O89033	ENSMUSG00000017499	protein_coding	75.1028	1.18419	0.239034	4.94817	7.49161e-07	1.10514e-05
Cdh15	cadherin 15 [Source:MGI Symbol;Acc:MGI:106672]	12555	P33146	ENSMUSG00000031962	protein_coding	8.37716	1.22025	0.458266	2.65196	0.00800258	0.0289009
Cdh17	cadherin 17 [Source:MGI Symbol;Acc:MGI:1095414]	12557	Q9R100	ENSMUSG00000028217	protein_coding	13.737	1.89531	0.42252	4.29152	1.77453e-05	0.000179084
Cdh23	cadherin 23 (otocadherin) [Source:MGI Symbol;Acc:MGI:1890219]	22295		ENSMUSG00000012819	protein_coding	20.7537	1.00554	0.353467	2.82789	0.00468556	0.0187404
Cdh3	cadherin 3 [Source:MGI Symbol;Acc:MGI:88356]	12560	P10287	ENSMUSG00000061048	protein_coding	55.1574	1.5114	0.341817	4.42622	9.58978e-06	0.000104966
Cdhr4	cadherin-related family member 4 [Source:MGI Symbol;Acc:MGI:1916648]	69398		ENSMUSG00000032595	protein_coding	448.937	1.02555	0.181904	5.63784	1.72196e-08	3.61033e-07
Cdhr5	cadherin-related family member 5 [Source:MGI Symbol;Acc:MGI:1919290]	72040	Q8VHF2	ENSMUSG00000025497	protein_coding	6.50499	1.18467	0.464534	2.51793	0.0118048	0.0394617
Cdkn1a	cyclin-dependent kinase inhibitor 1A (P21) [Source:MGI Symbol;Acc:MGI:104556]	12575	P39689	ENSMUSG00000023067	protein_coding	2844.94	1.20489	0.300902	4.01888	5.8475e-05	0.000493375
Cdt1	chromatin licensing and DNA replication factor 1 [Source:MGI Symbol;Acc:MGI:1914427]	67177	Q8R4E9	ENSMUSG00000006585	protein_coding	213.874	1.23414	0.214988	5.73936	9.50325e-09	2.1097e-07
Ceacam19	carcinoembryonic antigen-related cell adhesion molecule 19 [Source:MGI Symbol;Acc:MGI:2443001]	319930		ENSMUSG00000049848	protein_coding	7.08927	1.34781	0.468657	2.95743	0.00310217	0.0134279
Cebpb	CCAAT/enhancer binding protein (C/EBP), beta [Source:MGI Symbol;Acc:MGI:88373]	12608	P28033	ENSMUSG00000056501	protein_coding	1693.43	1.37861	0.182373	7.56237	3.9578e-14	1.84307e-12
Cebpd	CCAAT/enhancer binding protein (C/EBP), delta [Source:MGI Symbol;Acc:MGI:103573]	12609	Q00322	ENSMUSG00000071637	protein_coding	1993.59	1.00063	0.252727	3.96604	7.30754e-05	0.000597365
Cemip	cell migration inducing protein, hyaluronan binding [Source:MGI Symbol;Acc:MGI:2443629]	80982	Q8BI06	ENSMUSG00000052353	protein_coding	23.5935	1.05157	0.406445	2.59556	0.00944364	0.0330063
Cfb	complement factor B [Source:MGI Symbol;Acc:MGI:105975]	14962		ENSMUSG00000090231	protein_coding	67.1237	2.66764	0.359435	7.28664	3.17788e-13	1.34503e-11
Cgas	cyclic GMP-AMP synthase [Source:MGI Symbol;Acc:MGI:2442261]	214763	Q8C6L5	ENSMUSG00000032344	protein_coding	188.02	1.74991	0.255956	6.83413	8.25028e-12	3.01318e-10
Ch25h	cholesterol 25-hydroxylase [Source:MGI Symbol;Acc:MGI:1333869]	12642	Q9Z0F5	ENSMUSG00000050370	protein_coding	755.246	2.79299	0.266722	10.4852	1.01009e-25	9.99878e-24
Chek1	checkpoint kinase 1 [Source:MGI Symbol;Acc:MGI:1202065]	12649	O35280	ENSMUSG00000032113	protein_coding	41.1527	1.20175	0.263302	4.54123	5.59264e-06	6.56583e-05
Chl1	cell adhesion molecule L1-like [Source:MGI Symbol;Acc:MGI:1098266]	12661	P70232	ENSMUSG00000030077	protein_coding	102.327	3.33425	0.325421	9.89242	4.49053e-23	3.85525e-21
Chmp4b	charged multivesicular body protein 4B [Source:MGI Symbol;Acc:MGI:1922858]	75608	Q9D8B3	ENSMUSG00000038467	protein_coding	4858.21	1.05232	0.150021	7.01541	2.29274e-12	8.98981e-11
Chrna7	cholinergic receptor, nicotinic, alpha polypeptide 7 [Source:MGI Symbol;Acc:MGI:99779]	11441	P49582	ENSMUSG00000030525	protein_coding	62.645	1.62419	0.382715	4.26641	1.98644e-05	0.000197283
Clca3a1	chloride channel accessory 3A1 [Source:MGI Symbol;Acc:MGI:1316732]	12722		ENSMUSG00000056025	protein_coding	201.287	1.46603	0.274682	5.35238	8.6803e-08	1.56461e-06
Clca3b	chloride channel accessory 3B [Source:MGI Symbol;Acc:MGI:2181989]	229927		ENSMUSG00000037033	protein_coding	22.2334	2.46107	0.455896	5.37365	7.71579e-08	1.41041e-06
Cldn2	claudin 2 [Source:MGI Symbol;Acc:MGI:1276110]	12738	O88552	ENSMUSG00000047230	protein_coding	156.768	3.21512	0.300168	10.4801	1.06665e-25	1.05013e-23
Cldn4	claudin 4 [Source:MGI Symbol;Acc:MGI:1313314]	12740	O35054	ENSMUSG00000047501	protein_coding	255.927	2.14604	0.260722	8.21018	2.20863e-16	1.26212e-14
Clec12a	C-type lectin domain family 12, member a [Source:MGI Symbol;Acc:MGI:3040968]	232413		ENSMUSG00000053063	protein_coding	464.356	1.17584	0.27057	4.35184	1.35002e-05	0.00014117
Clec2e	C-type lectin domain family 2, member e [Source:MGI Symbol;Acc:MGI:3028921]	232409		ENSMUSG00000030155	protein_coding	4.31464	1.10582	0.469667	2.35823	0.0183625	0.0565926
Clec4a1	C-type lectin domain family 4, member a1 [Source:MGI Symbol;Acc:MGI:3036291]	269799		ENSMUSG00000049037	protein_coding	626.083	1.82462	0.281763	6.49325	8.40065e-11	2.68391e-09
Clec4a3	C-type lectin domain family 4, member a3 [Source:MGI Symbol;Acc:MGI:1920399]	73149		ENSMUSG00000043832	protein_coding	832.523	1.37709	0.265847	5.1904	2.09845e-07	3.49066e-06
Clec4a4	C-type lectin domain family 4, member a4 [Source:MGI Symbol;Acc:MGI:3624119]	474145		ENSMUSG00000059639	protein_coding	3.9412	1.18414	0.469714	2.43788	0.0147735	0.0474256
Clec4d	C-type lectin domain family 4, member d [Source:MGI Symbol;Acc:MGI:1298389]	17474		ENSMUSG00000030144	protein_coding	397.056	1.82498	0.328469	5.60142	2.12605e-08	4.3815e-07
Clec4e	C-type lectin domain family 4, member e [Source:MGI Symbol;Acc:MGI:1861232]	56619	Q9R0Q8	ENSMUSG00000030142	protein_coding	613.646	2.77901	0.295817	9.42778	4.1887e-21	3.1616e-19
Clec5a	C-type lectin domain family 5, member a [Source:MGI Symbol;Acc:MGI:1345151]	23845	Q9R007	ENSMUSG00000029915	protein_coding	361.114	1.75901	0.287992	6.12536	9.04808e-10	2.39629e-08
Clspn	claspin [Source:MGI Symbol;Acc:MGI:2445153]	269582	Q80YR7	ENSMUSG00000042489	protein_coding	80.9139	1.07946	0.2513	4.29043	1.78326e-05	0.000179865
Cmpk2	cytidine monophosphate (UMP-CMP) kinase 2, mitochondrial [Source:MGI Symbol;Acc:MGI:99830]	22169	Q3U5Q7	ENSMUSG00000020638	protein_coding	5535.72	3.79994	0.214372	17.7393	2.08423e-70	1.04877e-67
Cngb3	cyclic nucleotide gated channel beta 3 [Source:MGI Symbol;Acc:MGI:1353562]	30952	Q9JJZ9	ENSMUSG00000056494	protein_coding	72.8612	4.31578	0.381311	6.65525	2.82811e-11	9.59388e-10
Coch	cochlin [Source:MGI Symbol;Acc:MGI:1278313]	12810	Q62507	ENSMUSG00000020953	protein_coding	42.7739	1.49223	0.356666	4.19696	2.70524e-05	0.000255636
Col3a1	collagen, type III, alpha 1 [Source:MGI Symbol;Acc:MGI:88453]	12825	P08121	ENSMUSG00000026043	protein_coding	16951.9	1.39064	0.285689	4.87707	1.07673e-06	1.52861e-05
Col9a3	collagen, type IX, alpha 3 [Source:MGI Symbol;Acc:MGI:894686]	12841		ENSMUSG00000027570	protein_coding	19.3193	1.23936	0.414991	2.98171	0.00286645	0.012582
Coro2a	coronin, actin binding protein 2A [Source:MGI Symbol;Acc:MGI:1345966]	107684		ENSMUSG00000028337	protein_coding	1219.28	1.34743	0.202142	6.66826	2.58856e-11	8.81425e-10
Cox18	cytochrome c oxidase assembly protein 18 [Source:MGI Symbol;Acc:MGI:2448532]	231430		ENSMUSG00000035505	protein_coding	149.35	1.14621	0.195894	5.84837	4.96404e-09	1.16215e-07
Cp	ceruloplasmin [Source:MGI Symbol;Acc:MGI:88476]	12870	Q61147	ENSMUSG00000003617	protein_coding	12204.8	1.31444	0.144192	9.11696	7.72632e-20	5.51033e-18
Cpn2	carboxypeptidase N, polypeptide 2 [Source:MGI Symbol;Acc:MGI:1919006]	71756	Q9DBB9	ENSMUSG00000023176	protein_coding	14.6489	1.00752	0.377432	2.67511	0.00747041	0.0273111
Cpne2	copine II [Source:MGI Symbol;Acc:MGI:2387578]	234577	P59108	ENSMUSG00000034361	protein_coding	348.207	1.00521	0.179866	5.58883	2.28603e-08	4.67925e-07
Cpxm1	carboxypeptidase X 1 (M14 family) [Source:MGI Symbol;Acc:MGI:1934569]	56264	Q9Z100	ENSMUSG00000027408	protein_coding	436.84	1.10746	0.249736	4.43512	9.2023e-06	0.000101214
Crb2	crumbs family member 2 [Source:MGI Symbol;Acc:MGI:2679260]	241324	Q80YA8	ENSMUSG00000035403	protein_coding	83.7867	1.1327	0.224049	5.05055	4.40549e-07	6.80354e-06
Creb3l1	cAMP responsive element binding protein 3-like 1 [Source:MGI Symbol;Acc:MGI:1347062]	26427		ENSMUSG00000027230	protein_coding	992.471	1.21672	0.244699	4.97748	6.44188e-07	9.61241e-06
Creb3l3	cAMP responsive element binding protein 3-like 3 [Source:MGI Symbol;Acc:MGI:2384786]	208677	Q91XE9	ENSMUSG00000035041	protein_coding	2.86681	1.03931	0.460416	2.42971	0.0151109	0.048292
Creb5	cAMP responsive element binding protein 5 [Source:MGI Symbol;Acc:MGI:2443973]	231991		ENSMUSG00000053007	protein_coding	427.05	1.02241	0.232204	4.40488	1.05841e-05	0.000114466
Crlf2	cytokine receptor-like factor 2 [Source:MGI Symbol;Acc:MGI:1889506]	57914		ENSMUSG00000033467	protein_coding	471.477	1.12898	0.178704	6.31917	2.62974e-10	7.70837e-09
Crtam	cytotoxic and regulatory T cell molecule [Source:MGI Symbol;Acc:MGI:1859822]	54698		ENSMUSG00000032021	protein_coding	23.8968	1.05913	0.408079	2.6176	0.00885506	0.0313483
Cryba4	crystallin, beta A4 [Source:MGI Symbol;Acc:MGI:102716]	12959	Q9JJV0	ENSMUSG00000066975	protein_coding	10.0583	1.32229	0.444226	2.98936	0.0027956	0.0123307
Crybg1	crystallin beta-gamma domain containing 1 [Source:MGI Symbol;Acc:MGI:109544]	11630		ENSMUSG00000019866	protein_coding	1373.24	1.89816	0.175925	10.7898	3.84835e-27	4.12502e-25
Csf1	colony stimulating factor 1 (macrophage) [Source:MGI Symbol;Acc:MGI:1339753]	12977	P07141	ENSMUSG00000014599	protein_coding	2591.48	1.43081	0.15935	8.98028	2.70086e-19	1.86031e-17
Csf2rb	colony stimulating factor 2 receptor, beta, low-affinity (granulocyte-macrophage) [Source:MGI Symbol;Acc:MGI:1339759]	12983	P26955	ENSMUSG00000071713	protein_coding	2125.69	1.18829	0.206807	5.74911	8.97119e-09	1.99893e-07
Csf2rb2	colony stimulating factor 2 receptor, beta 2, low-affinity (granulocyte-macrophage) [Source:MGI Symbol;Acc:MGI:1339760]	12984	P26954	ENSMUSG00000071714	protein_coding	844.678	1.65814	0.236968	7.00289	2.50727e-12	9.76756e-11
Csf3	colony stimulating factor 3 (granulocyte) [Source:MGI Symbol;Acc:MGI:1339751]	12985	P09920	ENSMUSG00000038067	protein_coding	32.3324	2.50707	0.447213	4.85836	1.18364e-06	1.65957e-05
Csrnp1	cysteine-serine-rich nuclear protein 1 [Source:MGI Symbol;Acc:MGI:2387989]	215418	P59054	ENSMUSG00000032515	protein_coding	1459.4	1.61654	0.274003	5.91384	3.34222e-09	8.07257e-08
Cst7	cystatin F (leukocystatin) [Source:MGI Symbol;Acc:MGI:1298217]	13011	O89098	ENSMUSG00000068129	protein_coding	60.6586	1.64906	0.367066	4.50453	6.65207e-06	7.64124e-05
Cstb	cystatin B [Source:MGI Symbol;Acc:MGI:109514]	13014	Q62426	ENSMUSG00000005054	protein_coding	1488.92	1.05481	0.234997	4.49198	7.05631e-06	8.03931e-05
Ctla4	cytotoxic T-lymphocyte-associated protein 4 [Source:MGI Symbol;Acc:MGI:88556]	12477		ENSMUSG00000026011	protein_coding	24.5363	1.54122	0.357925	4.2379	2.25616e-05	0.000220088
Ctps	cytidine 5'-triphosphate synthase [Source:MGI Symbol;Acc:MGI:1858304]	51797	P70698	ENSMUSG00000028633	protein_coding	1797.42	1.6463	0.15473	10.6406	1.92893e-26	1.98537e-24
Ctrl	chymotrypsin-like [Source:MGI Symbol;Acc:MGI:88558]	109660		ENSMUSG00000031896	protein_coding	17.2836	1.25791	0.389565	3.22983	0.00123864	0.0063684
Ctsb	cathepsin B [Source:MGI Symbol;Acc:MGI:88561]	13030	P10605	ENSMUSG00000021939	protein_coding	19298.2	1.18631	0.208508	5.69215	1.25446e-08	2.70853e-07
Ctss	cathepsin S [Source:MGI Symbol;Acc:MGI:107341]	13040		ENSMUSG00000038642	protein_coding	11818.9	1.56595	0.252551	6.2092	5.32548e-10	1.48189e-08
Ctsw	cathepsin W [Source:MGI Symbol;Acc:MGI:1338045]	13041	P56203	ENSMUSG00000024910	protein_coding	151.329	1.20098	0.3291	3.65245	0.000259748	0.00174052
Ctsz	cathepsin Z [Source:MGI Symbol;Acc:MGI:1891190]	64138	Q9WUU7	ENSMUSG00000016256	protein_coding	4629.13	1.14707	0.240196	4.77935	1.75866e-06	2.35986e-05
Cxcl1	chemokine (C-X-C motif) ligand 1 [Source:MGI Symbol;Acc:MGI:108068]	14825	P12850	ENSMUSG00000029380	protein_coding	206.178	3.56694	0.342672	10.1906	2.18438e-24	1.97851e-22
Cxcl10	chemokine (C-X-C motif) ligand 10 [Source:MGI Symbol;Acc:MGI:1352450]	15945	P17515	ENSMUSG00000034855	protein_coding	8399.17	6.00993	0.38875	16.923	3.04272e-64	1.34436e-61
Cxcl11	chemokine (C-X-C motif) ligand 11 [Source:MGI Symbol;Acc:MGI:1860203]			ENSMUSG00000060183	polymorphic_pseudogene	253.11	3.43525	0.455773	8.02682	1.00033e-15	5.52467e-14
Cxcl13	chemokine (C-X-C motif) ligand 13 [Source:MGI Symbol;Acc:MGI:1888499]	55985	O55038	ENSMUSG00000023078	protein_coding	833.71	2.53141	0.404114	6.47549	9.45058e-11	2.98773e-09
Cxcl16	chemokine (C-X-C motif) ligand 16 [Source:MGI Symbol;Acc:MGI:1932682]	66102	Q8BSU2	ENSMUSG00000018920	protein_coding	3500.25	1.4189	0.228575	6.21212	5.22738e-10	1.46358e-08
Cxcl17	chemokine (C-X-C motif) ligand 17 [Source:MGI Symbol;Acc:MGI:2387642]	232983	Q5UW37	ENSMUSG00000060188	protein_coding	1612.47	1.25659	0.155216	8.09733	5.61768e-16	3.16038e-14
Cxcl2	chemokine (C-X-C motif) ligand 2 [Source:MGI Symbol;Acc:MGI:1340094]	20310		ENSMUSG00000058427	protein_coding	157.446	3.27647	0.395832	8.31943	8.83886e-17	5.23255e-15
Cxcl3	chemokine (C-X-C motif) ligand 3 [Source:MGI Symbol;Acc:MGI:3037818]	330122	Q6W5C0	ENSMUSG00000029379	protein_coding	115.403	3.04033	0.406787	7.52431	5.30008e-14	2.41942e-12
Cxcl5	chemokine (C-X-C motif) ligand 5 [Source:MGI Symbol;Acc:MGI:1096868]	20311	P50228	ENSMUSG00000029371	protein_coding	148.1	3.12248	0.447073	7.56842	3.77805e-14	1.7639e-12
Cxcl9	chemokine (C-X-C motif) ligand 9 [Source:MGI Symbol;Acc:MGI:1352449]	17329	P18340	ENSMUSG00000029417	protein_coding	1082.81	4.04789	0.422627	10.6224	2.3448e-26	2.39978e-24
Cxcr3	chemokine (C-X-C motif) receptor 3 [Source:MGI Symbol;Acc:MGI:1277207]	12766	O88410	ENSMUSG00000050232	protein_coding	82.991	1.14373	0.354162	3.22971	0.00123917	0.0063684
Cybb	cytochrome b-245, beta polypeptide [Source:MGI Symbol;Acc:MGI:88574]	13058	Q61093	ENSMUSG00000015340	protein_coding	4963.44	1.17022	0.225721	5.1881	2.12447e-07	3.52748e-06
Cyp1b1	cytochrome P450, family 1, subfamily b, polypeptide 1 [Source:MGI Symbol;Acc:MGI:88590]	13078		ENSMUSG00000024087	protein_coding	467.419	1.53479	0.20374	7.53298	4.95938e-14	2.28018e-12
Cyp2a4	cytochrome P450, family 2, subfamily a, polypeptide 4 [Source:MGI Symbol;Acc:MGI:88596]	13086	P15392	ENSMUSG00000074254	protein_coding	4.77935	1.19301	0.466783	2.42839	0.0151658	0.048419
Cyp4f18	cytochrome P450, family 4, subfamily f, polypeptide 18 [Source:MGI Symbol;Acc:MGI:1919304]	72054	Q99N16	ENSMUSG00000003484	protein_coding	533.609	1.55371	0.436455	3.65091	0.00026131	0.00174802
Cyp7b1	cytochrome P450, family 7, subfamily b, polypeptide 1 [Source:MGI Symbol;Acc:MGI:104978]	13123	Q60991	ENSMUSG00000039519	protein_coding	252.16	2.25938	0.317363	7.13923	9.38525e-13	3.82914e-11
Cyth4	cytohesin 4 [Source:MGI Symbol;Acc:MGI:2441702]	72318	Q80YW0	ENSMUSG00000018008	protein_coding	1215	1.20953	0.225076	5.37773	7.5432e-08	1.38726e-06
Daxx	Fas death domain-associated protein [Source:MGI Symbol;Acc:MGI:1197015]	13163		ENSMUSG00000002307	protein_coding	2742.27	2.56696	0.224157	11.4627	2.03115e-30	2.53753e-28
Dck	deoxycytidine kinase [Source:MGI Symbol;Acc:MGI:102726]	13178	P43346	ENSMUSG00000029366	protein_coding	752.569	2.31825	0.237961	9.74776	1.88584e-22	1.56707e-20
Ddias	DNA damage-induced apoptosis suppressor [Source:MGI Symbol;Acc:MGI:1921291]	74041		ENSMUSG00000030641	protein_coding	33.9355	1.06056	0.309529	3.41754	0.000631902	0.00363048
Ddit3	DNA-damage inducible transcript 3 [Source:MGI Symbol;Acc:MGI:109247]	13198	P35639	ENSMUSG00000025408	protein_coding	554.321	1.01715	0.225999	4.50365	6.67957e-06	7.66796e-05
Ddx39	DEAD (Asp-Glu-Ala-Asp) box polypeptide 39 [Source:MGI Symbol;Acc:MGI:1915528]	68278	Q8VDW0	ENSMUSG00000005481	protein_coding	462.546	1.01741	0.186527	5.45516	4.89296e-08	9.40933e-07
Ddx4	DEAD (Asp-Glu-Ala-Asp) box polypeptide 4 [Source:MGI Symbol;Acc:MGI:102670]	13206	Q61496	ENSMUSG00000021758	protein_coding	17.9752	1.8079	0.453928	4.03632	5.42968e-05	0.000463737
Ddx58	DEAD (Asp-Glu-Ala-Asp) box polypeptide 58 [Source:MGI Symbol;Acc:MGI:2442858]	230073	Q6Q899	ENSMUSG00000040296	protein_coding	5510.27	2.44415	0.127323	19.1957	4.02274e-82	2.91488e-79
Ddx60	DEAD (Asp-Glu-Ala-Asp) box polypeptide 60 [Source:MGI Symbol;Acc:MGI:2384570]	234311		ENSMUSG00000037921	protein_coding	1578.38	3.54114	0.197176	17.9328	6.54019e-72	3.48457e-69
Defb1	defensin beta 1 [Source:MGI Symbol;Acc:MGI:1096878]	13214	P56386	ENSMUSG00000044748	protein_coding	3.82386	1.01441	0.469707	2.07462	0.0380221	0.0999667
Dennd1c	DENN/MADD domain containing 1C [Source:MGI Symbol;Acc:MGI:1918035]	70785		ENSMUSG00000002668	protein_coding	269.923	1.01635	0.261665	3.88576	0.00010201	0.000794798
Dhrs9	dehydrogenase/reductase (SDR family) member 9 [Source:MGI Symbol;Acc:MGI:2442798]	241452	Q58NB6	ENSMUSG00000027068	protein_coding	179.334	1.19625	0.382686	3.21508	0.00130408	0.006647
Dhx58	DEXH (Asp-Glu-X-His) box polypeptide 58 [Source:MGI Symbol;Acc:MGI:1931560]	80861	Q99J87	ENSMUSG00000017830	protein_coding	2259.67	3.87637	0.173359	22.3167	2.54358e-110	4.18882e-107
Dio2	deiodinase, iodothyronine, type II [Source:MGI Symbol;Acc:MGI:1338833]	13371	Q9Z1Y9	ENSMUSG00000007682	protein_coding	168.525	2.46765	0.3306	7.46947	8.05209e-14	3.57509e-12
Dkk2	dickkopf WNT signaling pathway inhibitor 2 [Source:MGI Symbol;Acc:MGI:1890663]	56811	Q9QYZ8	ENSMUSG00000028031	protein_coding	41.3917	1.64097	0.338511	4.80851	1.52056e-06	2.06175e-05
Dkkl1	dickkopf-like 1 [Source:MGI Symbol;Acc:MGI:1354963]	50722	Q9QZL9	ENSMUSG00000030792	protein_coding	28.3684	1.07092	0.288738	3.68243	0.00023102	0.00157922
Dlgap1	DLG associated protein 1 [Source:MGI Symbol;Acc:MGI:1346065]	224997	Q9D415	ENSMUSG00000003279	protein_coding	8.59888	1.02884	0.441194	2.32462	0.0200922	0.0609564
Dmbt1	deleted in malignant brain tumors 1 [Source:MGI Symbol;Acc:MGI:106210]	12945		ENSMUSG00000047517	protein_coding	163.532	4.22208	0.34428	11.2754	1.73512e-29	2.06787e-27
Dnase1l3	deoxyribonuclease 1-like 3 [Source:MGI Symbol;Acc:MGI:1314633]	13421	O55070	ENSMUSG00000025279	protein_coding	244.722	2.84212	0.361696	7.89957	2.7986e-15	1.46947e-13
Dnmt3c	DNA methyltransferase 3C [Source:MGI Symbol;Acc:MGI:3649996]			ENSMUSG00000082079	protein_coding	13.9018	1.36664	0.414048	3.3024	0.000958605	0.00512577
Dok2	docking protein 2 [Source:MGI Symbol;Acc:MGI:1332623]	13449	O70469	ENSMUSG00000022102	protein_coding	178.973	1.01793	0.240833	4.23007	2.33617e-05	0.000227281
Dtl	denticleless E3 ubiquitin protein ligase [Source:MGI Symbol;Acc:MGI:1924093]	76843		ENSMUSG00000037474	protein_coding	84.9713	1.39686	0.244273	5.70229	1.18209e-08	2.57375e-07
Dtx3l	deltex 3-like, E3 ubiquitin ligase [Source:MGI Symbol;Acc:MGI:2656973]	209200	Q3UIR3	ENSMUSG00000049502	protein_coding	4679.58	2.41262	0.182728	13.2081	7.88374e-40	1.36013e-37
Duox2	dual oxidase 2 [Source:MGI Symbol;Acc:MGI:3036280]	214593		ENSMUSG00000068452	protein_coding	26.9616	1.0708	0.310985	3.41487	0.000638123	0.00366274
Duoxa2	dual oxidase maturation factor 2 [Source:MGI Symbol;Acc:MGI:1914061]	66811	Q9D311	ENSMUSG00000027225	protein_coding	8.40423	1.72457	0.444336	3.65154	0.000260675	0.00174441
Dusp2	dual specificity phosphatase 2 [Source:MGI Symbol;Acc:MGI:101911]	13537	Q05922	ENSMUSG00000027368	protein_coding	108.157	1.89347	0.277294	6.80723	9.94992e-12	3.58335e-10
Dusp28	dual specificity phosphatase 28 [Source:MGI Symbol;Acc:MGI:1914696]	67446	Q8BTR5	ENSMUSG00000047067	protein_coding	200.471	1.19253	0.191125	6.23777	4.43866e-10	1.24661e-08
Dusp5	dual specificity phosphatase 5 [Source:MGI Symbol;Acc:MGI:2685183]	240672		ENSMUSG00000034765	protein_coding	302.446	1.15272	0.286369	4.02796	5.62629e-05	0.000478275
E230025N22Rik	Riken cDNA E230025N22 gene [Source:MGI Symbol;Acc:MGI:3687212]	240216		ENSMUSG00000044719	protein_coding	18.9848	1.12729	0.379952	2.97511	0.00292887	0.0128125
E2f8	E2F transcription factor 8 [Source:MGI Symbol;Acc:MGI:1922038]	108961	Q58FA4	ENSMUSG00000046179	protein_coding	88.6278	1.41866	0.265421	5.33711	9.44373e-08	1.69209e-06
Eef1akmt4	EEF1A lysine methyltransferase 4 [Source:MGI Symbol;Acc:MGI:5903914]	110599566	P0DPE0	ENSMUSG00000115219	protein_coding	60.5574	1.09714	0.268443	4.08574	4.39365e-05	0.00038787
Egr2	early growth response 2 [Source:MGI Symbol;Acc:MGI:95296]	13654	P08152	ENSMUSG00000037868	protein_coding	232.71	1.22503	0.289943	4.23169	2.31942e-05	0.000225895
Eif2ak2	eukaryotic translation initiation factor 2-alpha kinase 2 [Source:MGI Symbol;Acc:MGI:1353449]	19106	Q03963	ENSMUSG00000024079	protein_coding	3473.79	2.42038	0.124708	19.4056	6.92092e-84	5.45098e-81
Elf3	E74-like factor 3 [Source:MGI Symbol;Acc:MGI:1101781]	13710	Q3UPW2	ENSMUSG00000003051	protein_coding	744.915	1.26975	0.148602	8.54458	1.29003e-17	8.1425e-16
Enc1	ectodermal-neural cortex 1 [Source:MGI Symbol;Acc:MGI:109610]	13803	O35709	ENSMUSG00000041773	protein_coding	788.617	1.10585	0.205841	5.37397	7.70224e-08	1.40937e-06
Enthd1	ENTH domain containing 1 [Source:MGI Symbol;Acc:MGI:2686088]	383075		ENSMUSG00000050439	protein_coding	5.0905	1.20731	0.470013	2.53834	0.0111379	0.0376125
Eomes	eomesodermin [Source:MGI Symbol;Acc:MGI:1201683]	13813	O54839	ENSMUSG00000032446	protein_coding	87.7078	1.44394	0.28618	5.03668	4.73686e-07	7.25344e-06
Eppk1	epiplakin 1 [Source:MGI Symbol;Acc:MGI:2386306]	223650		ENSMUSG00000115388	protein_coding	335.781	1.16291	0.214584	5.41906	5.9914e-08	1.13056e-06
Epsti1	epithelial stromal interaction 1 (breast) [Source:MGI Symbol;Acc:MGI:1915168]	108670		ENSMUSG00000022014	protein_coding	1304.65	2.66119	0.262247	10.1675	2.76893e-24	2.49548e-22
Ereg	epiregulin [Source:MGI Symbol;Acc:MGI:107508]	13874	Q61521	ENSMUSG00000029377	protein_coding	34.5074	2.29751	0.417144	5.44485	5.18482e-08	9.93894e-07
Erfe	erythroferrone [Source:MGI Symbol;Acc:MGI:3606476]	227358	Q6PGN1	ENSMUSG00000047443	protein_coding	15.7815	1.07306	0.39998	2.68122	0.0073355	0.0269266
Erich3	glutamate rich 3 [Source:MGI Symbol;Acc:MGI:1919095]	209601		ENSMUSG00000078161	protein_coding	826.031	1.12614	0.178607	6.30542	2.87413e-10	8.34372e-09
Etv4	ets variant 4 [Source:MGI Symbol;Acc:MGI:99423]	18612		ENSMUSG00000017724	protein_coding	11.5115	1.2673	0.417641	2.99209	0.00277078	0.0122511
Etv6	ets variant 6 [Source:MGI Symbol;Acc:MGI:109336]	14011	P97360	ENSMUSG00000030199	protein_coding	1488.75	1.01288	0.171658	5.90145	3.60312e-09	8.65657e-08
Evi2a	ecotropic viral integration site 2a [Source:MGI Symbol;Acc:MGI:95458]	14017	P20934	ENSMUSG00000078771	protein_coding	579.038	1.64674	0.259279	6.35913	2.02906e-10	6.03554e-09
Eya4	EYA transcriptional coactivator and phosphatase 4 [Source:MGI Symbol;Acc:MGI:1337104]	14051		ENSMUSG00000010461	protein_coding	18.7857	1.47971	0.394701	3.69527	0.000219656	0.00151612
F10	coagulation factor X [Source:MGI Symbol;Acc:MGI:103107]	14058	O88947	ENSMUSG00000031444	protein_coding	631.979	1.59814	0.272764	5.87543	4.21739e-09	9.98668e-08
F830016B08Rik	RIKEN cDNA F830016B08 gene [Source:MGI Symbol;Acc:MGI:3588218]	240328		ENSMUSG00000090942	protein_coding	609.951	3.36177	0.207989	16.0759	3.76286e-58	1.31085e-55
Fam111a	family with sequence similarity 111, member A [Source:MGI Symbol;Acc:MGI:1915508]	107373	Q9D2L9	ENSMUSG00000024691	protein_coding	1055.25	1.03492	0.210415	4.92053	8.63097e-07	1.25784e-05
Fam71a	family with sequence similarity 71, member A [Source:MGI Symbol;Acc:MGI:3588202]	619288		ENSMUSG00000091017	protein_coding	10.619	2.56094	0.463034	5.16564	2.39623e-07	3.939e-06
Fanca	Fanconi anemia, complementation group A [Source:MGI Symbol;Acc:MGI:1341823]	14087	Q9JL70	ENSMUSG00000032815	protein_coding	121.933	1.34448	0.382374	3.56193	0.000368134	0.00233418
Fanci	Fanconi anemia, complementation group I [Source:MGI Symbol;Acc:MGI:2384790]	208836		ENSMUSG00000039187	protein_coding	44.8433	1.10203	0.280168	3.9262	8.62968e-05	0.000688663
Fap	fibroblast activation protein [Source:MGI Symbol;Acc:MGI:109608]	14089	P97321	ENSMUSG00000000392	protein_coding	35.9117	1.47855	0.291196	5.03325	4.82225e-07	7.36551e-06
Fasl	Fas ligand (TNF superfamily, member 6) [Source:MGI Symbol;Acc:MGI:99255]	14103	P41047	ENSMUSG00000000817	protein_coding	29.0516	1.07839	0.371425	2.90857	0.00363083	0.015197
Fbxo39	F-box protein 39 [Source:MGI Symbol;Acc:MGI:3505735]	628100	Q5NBU5	ENSMUSG00000070388	protein_coding	10.9563	1.71904	0.438012	3.77081	0.000162719	0.00117203
Fbxw17	F-box and WD-40 domain protein 17 [Source:MGI Symbol;Acc:MGI:1923584]	109082		ENSMUSG00000037816	protein_coding	515.433	1.62134	0.120708	13.4237	4.39046e-41	7.87457e-39
Fcamr	Fc receptor, IgA, IgM, high affinity [Source:MGI Symbol;Acc:MGI:1927803]	64435	Q2TB54	ENSMUSG00000026415	protein_coding	48.3555	1.20351	0.290233	4.14482	3.40087e-05	0.000310361
Fcer1g	Fc receptor, IgE, high affinity I, gamma polypeptide [Source:MGI Symbol;Acc:MGI:95496]	14127	P20491	ENSMUSG00000058715	protein_coding	3258.15	1.60176	0.351616	4.5992	4.24119e-06	5.15632e-05
Fcgr1	Fc receptor, IgG, high affinity I [Source:MGI Symbol;Acc:MGI:95498]	14129	P26151	ENSMUSG00000015947	protein_coding	2424.36	3.76983	0.375534	10.3834	2.95153e-25	2.87457e-23
Fcgr2b	Fc receptor, IgG, low affinity IIb [Source:MGI Symbol;Acc:MGI:95499]	14130		ENSMUSG00000026656	protein_coding	1509.32	1.19649	0.255707	4.68552	2.79245e-06	3.57745e-05
Fcgr4	Fc receptor, IgG, low affinity IV [Source:MGI Symbol;Acc:MGI:2179523]	246256	A0A0B4J1G0	ENSMUSG00000059089	protein_coding	928.569	2.32146	0.298442	7.82424	5.10722e-15	2.5988e-13
Fcrl5	Fc receptor-like 5 [Source:MGI Symbol;Acc:MGI:3053558]	329693	Q68SN8	ENSMUSG00000048031	protein_coding	23.9753	1.13907	0.418399	2.7319	0.00629698	0.023844
Fcrlb	Fc receptor-like B [Source:MGI Symbol;Acc:MGI:3576487]	435653	Q5DRQ8	ENSMUSG00000070524	protein_coding	24.6145	1.90552	0.416692	4.53634	5.72391e-06	6.68528e-05
Ffar4	free fatty acid receptor 4 [Source:MGI Symbol;Acc:MGI:2147577]	107221	Q7TMA4	ENSMUSG00000054200	protein_coding	271.367	1.01333	0.175085	5.78646	7.18866e-09	1.62982e-07
Fga	fibrinogen alpha chain [Source:MGI Symbol;Acc:MGI:1316726]	14161	E9PV24	ENSMUSG00000028001	protein_coding	21.3523	1.7169	0.373866	4.50507	6.63526e-06	7.6316e-05
Fgf23	fibroblast growth factor 23 [Source:MGI Symbol;Acc:MGI:1891427]	64654	Q9EPC2	ENSMUSG00000000182	protein_coding	18.9822	3.04344	0.430461	5.16069	2.46038e-07	4.03711e-06
Fgf9	fibroblast growth factor 9 [Source:MGI Symbol;Acc:MGI:104723]	14180		ENSMUSG00000021974	protein_coding	19.6664	1.28672	0.366012	3.47995	0.000501511	0.00300326
Fgg	fibrinogen gamma chain [Source:MGI Symbol;Acc:MGI:95526]	99571	Q8VCM7	ENSMUSG00000033860	protein_coding	43.0574	1.41057	0.332075	4.24801	2.1568e-05	0.000211535
Fgl1	fibrinogen-like protein 1 [Source:MGI Symbol;Acc:MGI:102795]	234199		ENSMUSG00000031594	protein_coding	18.8632	1.53132	0.420594	3.66835	0.000244119	0.00165756
Fgl2	fibrinogen-like protein 2 [Source:MGI Symbol;Acc:MGI:103266]	14190	P12804	ENSMUSG00000039899	protein_coding	3155.61	1.61678	0.358454	4.55546	5.22702e-06	6.16857e-05
Fgr	FGR proto-oncogene, Src family tyrosine kinase [Source:MGI Symbol;Acc:MGI:95527]	14191	P14234	ENSMUSG00000028874	protein_coding	1347.28	1.3835	0.246882	5.61213	1.99846e-08	4.13738e-07
Fhl3	four and a half LIM domains 3 [Source:MGI Symbol;Acc:MGI:1341092]	14201		ENSMUSG00000032643	protein_coding	89.4558	1.32937	0.269955	4.91539	8.86072e-07	1.28718e-05
Fignl1	fidgetin-like 1 [Source:MGI Symbol;Acc:MGI:1890648]	60530	Q8BPY9	ENSMUSG00000035455	protein_coding	68.8173	1.03034	0.26458	3.88929	0.000100538	0.000785357
Fosl1	fos-like antigen 1 [Source:MGI Symbol;Acc:MGI:107179]	14283	P48755	ENSMUSG00000024912	protein_coding	72.7135	3.16944	0.420347	7.39304	1.43504e-13	6.21908e-12
Foxp3	forkhead box P3 [Source:MGI Symbol;Acc:MGI:1891436]	20371		ENSMUSG00000039521	protein_coding	33.1661	1.23734	0.383463	3.20557	0.00134794	0.00682255
Frem3	Fras1 related extracellular matrix protein 3 [Source:MGI Symbol;Acc:MGI:2685641]	333315		ENSMUSG00000042353	protein_coding	4.90585	1.55125	0.467494	3.21535	0.00130286	0.00664267
Fscn1	fascin actin-bundling protein 1 [Source:MGI Symbol;Acc:MGI:1352745]	14086	Q61553	ENSMUSG00000029581	protein_coding	480.221	1.11951	0.198897	5.62926	1.80983e-08	3.78143e-07
Fut1	fucosyltransferase 1 [Source:MGI Symbol;Acc:MGI:109375]	14343		ENSMUSG00000008461	protein_coding	4.3144	1.43638	0.467535	2.80854	0.00497668	0.0196882
Fut2	fucosyltransferase 2 [Source:MGI Symbol;Acc:MGI:109374]	14344	Q9JL27	ENSMUSG00000055978	protein_coding	35.7836	1.5557	0.333993	4.63742	3.52789e-06	4.37066e-05
Fyb	FYN binding protein [Source:MGI Symbol;Acc:MGI:1346327]	23880		ENSMUSG00000022148	protein_coding	1112.99	1.37471	0.2647	5.2009	1.98323e-07	3.32035e-06
Gadd45g	growth arrest and DNA-damage-inducible 45 gamma [Source:MGI Symbol;Acc:MGI:1346325]	23882		ENSMUSG00000021453	protein_coding	635.176	1.63228	0.216215	7.55559	4.16974e-14	1.93184e-12
Gatm	glycine amidinotransferase (L-arginine:glycine amidinotransferase) [Source:MGI Symbol;Acc:MGI:1914342]	67092	Q9D964	ENSMUSG00000027199	protein_coding	256.576	1.91211	0.287218	6.6643	2.65937e-11	9.03838e-10
Gbp10	guanylate-binding protein 10 [Source:MGI Symbol;Acc:MGI:4359647]	626578		ENSMUSG00000105096	protein_coding	365.406	4.46927	0.31201	13.5115	1.33773e-41	2.49824e-39
Gbp11	guanylate binding protein 11 [Source:MGI Symbol;Acc:MGI:3646307]	634650		ENSMUSG00000092021	polymorphic_pseudogene	144.396	3.74227	0.35239	10.0872	6.29458e-24	5.56226e-22
Gbp2	guanylate binding protein 2 [Source:MGI Symbol;Acc:MGI:102772]	14469	Q9Z0E6	ENSMUSG00000028270	protein_coding	13320.6	2.81045	0.269814	10.4648	1.2531e-25	1.22702e-23
Gbp2b	guanylate binding protein 2b [Source:MGI Symbol;Acc:MGI:95666]	14468		ENSMUSG00000040264	protein_coding	100.215	1.59996	0.356454	4.5353	5.75204e-06	6.70948e-05
Gbp3	guanylate binding protein 3 [Source:MGI Symbol;Acc:MGI:1926263]	55932		ENSMUSG00000028268	protein_coding	5907.67	3.13612	0.206688	15.1875	4.28116e-52	1.231e-49
Gbp4	guanylate binding protein 4 [Source:MGI Symbol;Acc:MGI:97072]	17472		ENSMUSG00000079363	protein_coding	4821.97	1.98974	0.27479	7.27317	3.51138e-13	1.47927e-11
Gbp5	guanylate binding protein 5 [Source:MGI Symbol;Acc:MGI:2429943]	229898	Q8CFB4	ENSMUSG00000105504	protein_coding	4552.13	3.66056	0.270712	13.5839	4.9903e-42	9.51572e-40
Gbp6	guanylate binding protein 6 [Source:MGI Symbol;Acc:MGI:2140937]	100702		ENSMUSG00000104713	protein_coding	742.271	3.09342	0.262807	11.7741	5.30938e-32	6.86995e-30
Gbp7	guanylate binding protein 7 [Source:MGI Symbol;Acc:MGI:2444421]	229900		ENSMUSG00000040253	protein_coding	6845.62	2.15793	0.204618	10.5573	4.69925e-26	4.70315e-24
Gbp8	guanylate-binding protein 8 [Source:MGI Symbol;Acc:MGI:1923324]	76074		ENSMUSG00000034438	protein_coding	390.314	1.91534	0.285737	6.72511	1.75464e-11	6.13618e-10
Gbp9	guanylate-binding protein 9 [Source:MGI Symbol;Acc:MGI:3605620]	236573		ENSMUSG00000029298	protein_coding	4857.57	1.46091	0.205241	7.12302	1.05584e-12	4.28848e-11
Gcg	glucagon [Source:MGI Symbol;Acc:MGI:95674]	14526	P55095	ENSMUSG00000000394	protein_coding	6.61366	1.53937	0.469343	3.89355	9.87877e-05	0.000773353
Gch1	GTP cyclohydrolase 1 [Source:MGI Symbol;Acc:MGI:95675]	14528	Q05915	ENSMUSG00000037580	protein_coding	653.822	1.73258	0.161414	10.7314	7.25167e-27	7.5933e-25
Gdf15	growth differentiation factor 15 [Source:MGI Symbol;Acc:MGI:1346047]	23886	Q9Z0J7	ENSMUSG00000038508	protein_coding	42.4214	1.41448	0.308611	4.56071	5.09817e-06	6.03222e-05
Gdf3	growth differentiation factor 3 [Source:MGI Symbol;Acc:MGI:95686]	14562	Q07104	ENSMUSG00000030117	protein_coding	74.8921	1.51314	0.47042	3.82291	0.000131885	0.000982762
Gfpt2	glutamine fructose-6-phosphate transaminase 2 [Source:MGI Symbol;Acc:MGI:1338883]	14584	Q9Z2Z9	ENSMUSG00000020363	protein_coding	638.931	1.50067	0.186943	8.02758	9.94173e-16	5.50748e-14
Ggt5	gamma-glutamyltransferase 5 [Source:MGI Symbol;Acc:MGI:1346063]	23887	Q9Z2A9	ENSMUSG00000006344	protein_coding	330.182	1.53137	0.190075	8.05509	7.94173e-16	4.45401e-14
Gins1	GINS complex subunit 1 (Psf1 homolog) [Source:MGI Symbol;Acc:MGI:1916520]	69270	Q9CZ15	ENSMUSG00000027454	protein_coding	46.0882	1.11199	0.294684	3.77033	0.000163029	0.0011738
Gins2	GINS complex subunit 2 (Psf2 homolog) [Source:MGI Symbol;Acc:MGI:1921019]	272551	Q9D600	ENSMUSG00000031821	protein_coding	72.5307	1.15405	0.269943	4.27096	1.94636e-05	0.000193941
Gjb2	gap junction protein, beta 2 [Source:MGI Symbol;Acc:MGI:95720]	14619	Q00977	ENSMUSG00000046352	protein_coding	118.858	1.02665	0.227496	4.51517	6.32653e-06	7.30434e-05
Gjb4	gap junction protein, beta 4 [Source:MGI Symbol;Acc:MGI:95722]	14621	Q02738	ENSMUSG00000046623	protein_coding	10.8282	1.78959	0.449758	3.82967	0.000128316	0.000961707
Gjb5	gap junction protein, beta 5 [Source:MGI Symbol;Acc:MGI:95723]	14622	Q02739	ENSMUSG00000042357	protein_coding	33.1586	1.95476	0.353038	5.44368	5.21896e-08	9.99382e-07
Gjd3	gap junction protein, delta 3 [Source:MGI Symbol;Acc:MGI:2384150]	353155	Q91YD1	ENSMUSG00000047197	protein_coding	2.97941	1.09626	0.464975	2.50273	0.0123239	0.0409327
Gla	galactosidase, alpha [Source:MGI Symbol;Acc:MGI:1347344]	11605		ENSMUSG00000031266	protein_coding	485.367	1.36508	0.259936	5.25756	1.45977e-07	2.50414e-06
Glipr2	GLI pathogenesis-related 2 [Source:MGI Symbol;Acc:MGI:1917770]	384009	Q9CYL5	ENSMUSG00000028480	protein_coding	993.733	1.37559	0.257422	5.35314	8.64389e-08	1.5596e-06
Glp2r	glucagon-like peptide 2 receptor [Source:MGI Symbol;Acc:MGI:2136733]	93896		ENSMUSG00000049928	protein_coding	9.70911	1.51437	0.448263	3.32747	0.00087637	0.00476597
Glrp1	glutamine repeat protein 1 [Source:MGI Symbol;Acc:MGI:108038]	14659		ENSMUSG00000062310	protein_coding	8.79914	1.31032	0.468708	2.94154	0.00326581	0.0139925
Gm12185	predicted gene 12185 [Source:MGI Symbol;Acc:MGI:3652173]	620913		ENSMUSG00000048852	protein_coding	728.796	3.22569	0.248788	12.9471	2.43875e-38	3.97999e-36
Gm12253	predicted gene 12253 [Source:MGI Symbol;Acc:MGI:3651568]	624860		ENSMUSG00000058287	protein_coding	3.80929	1.04758	0.466651	2.2885	0.0221086	0.0655585
Gm14137	predicted gene 14137 [Source:MGI Symbol;Acc:MGI:3651144]	623781		ENSMUSG00000055926	protein_coding	5.5168	2.30625	0.468065	4.5654	4.98535e-06	5.91806e-05
Gm14548	predicted gene 14548 [Source:MGI Symbol;Acc:MGI:3709645]	100038909		ENSMUSG00000074417	protein_coding	65.7449	1.00481	0.380735	2.68398	0.00727517	0.0267648
Gm15056	predicted gene 15056 [Source:MGI Symbol;Acc:MGI:3705859]	100504014		ENSMUSG00000082976	protein_coding	55.4107	1.6817	0.467969	5.62673	1.83659e-08	3.83293e-07
Gm15448	predicted gene 15448 [Source:MGI Symbol;Acc:MGI:3705216]	100041146		ENSMUSG00000074419	protein_coding	46.3706	1.7893	0.389634	4.61209	3.98646e-06	4.87608e-05
Gm15922	predicted gene 15922 [Source:MGI Symbol;Acc:MGI:3802148]	18722		ENSMUSG00000081665	polymorphic_pseudogene	24.5108	1.51536	0.386951	3.9105	9.21061e-05	0.000728285
Gm19684	predicted gene, 19684 [Source:MGI Symbol;Acc:MGI:5011869]			ENSMUSG00000092277	protein_coding	24.7229	1.6154	0.357288	4.4602	8.18843e-06	9.18474e-05
Gm19935	predicted gene, 19935 [Source:MGI Symbol;Acc:MGI:5012120]			ENSMUSG00000110332	protein_coding	535.784	1.04147	0.212707	4.89793	9.68495e-07	1.3902e-05
Gm21188	predicted gene, 21188 [Source:MGI Symbol;Acc:MGI:5434543]	100861753		ENSMUSG00000095609	protein_coding	104.453	1.83374	0.336616	5.46969	4.50818e-08	8.71565e-07
Gm4070	predicted gene 4070 [Source:MGI Symbol;Acc:MGI:3782245]	100042856	Q80SU7	ENSMUSG00000078606	protein_coding	147.872	1.96007	0.222775	8.76578	1.85484e-18	1.2174e-16
Gm4841	predicted gene 4841 [Source:MGI Symbol;Acc:MGI:3643814]	225594		ENSMUSG00000068606	protein_coding	197.467	4.0731	0.343504	11.2326	2.82167e-29	3.2557e-27
Gm4951	predicted gene 4951 [Source:MGI Symbol;Acc:MGI:3644953]	240327		ENSMUSG00000073555	protein_coding	1344.42	3.82663	0.183802	20.7376	1.58757e-95	1.59771e-92
Gm5431	predicted gene 5431 [Source:MGI Symbol;Acc:MGI:3645205]	432555		ENSMUSG00000058163	protein_coding	963.831	4.22901	0.217162	19.2993	5.44533e-83	4.11009e-80
Gm6034	predicted gene 6034 [Source:MGI Symbol;Acc:MGI:3646212]	547347		ENSMUSG00000073407	protein_coding	4.08001	1.6188	0.465499	3.76616	0.000165774	0.00118837
Gm6377	predicted gene 6377 [Source:MGI Symbol;Acc:MGI:3647255]	622976		ENSMUSG00000048621	protein_coding	134.772	2.38503	0.352593	6.78403	1.16871e-11	4.15263e-10
Gm6904	predicted gene 6904 [Source:MGI Symbol;Acc:MGI:3644962]	628693		ENSMUSG00000090881	protein_coding	17.664	2.39952	0.423597	5.15961	2.47465e-07	4.04952e-06
Gm9733	predicted gene 9733 [Source:MGI Symbol;Acc:MGI:3780136]	751864		ENSMUSG00000078783	protein_coding	78.647	1.07491	0.343862	3.16101	0.00157221	0.00774349
Gmppb	GDP-mannose pyrophosphorylase B [Source:MGI Symbol;Acc:MGI:2660880]	331026	Q8BTZ7	ENSMUSG00000070284	protein_coding	453.317	1.42838	0.138358	10.3203	5.7029e-25	5.46604e-23
Gnrhr	gonadotropin releasing hormone receptor [Source:MGI Symbol;Acc:MGI:95790]	14715	Q01776	ENSMUSG00000029255	protein_coding	5.6228	1.31578	0.469238	2.76854	0.00563076	0.0217255
Gp2	glycoprotein 2 (zymogen granule membrane) [Source:MGI Symbol;Acc:MGI:1914383]	67133		ENSMUSG00000030954	protein_coding	124.694	1.24482	0.391106	3.24151	0.00118899	0.00613983
Gpnmb	glycoprotein (transmembrane) nmb [Source:MGI Symbol;Acc:MGI:1934765]	93695	Q99P91	ENSMUSG00000029816	protein_coding	1276.39	1.26527	0.291567	4.34568	1.38842e-05	0.000144464
Gpr132	G protein-coupled receptor 132 [Source:MGI Symbol;Acc:MGI:1890220]	56696	Q9Z282	ENSMUSG00000021298	protein_coding	187.937	1.24187	0.291668	4.2606	2.03875e-05	0.000201264
Gpr141	G protein-coupled receptor 141 [Source:MGI Symbol;Acc:MGI:2672983]	353346	Q7TQP0	ENSMUSG00000053101	protein_coding	646.573	1.91397	0.389576	5.03759	4.71421e-07	7.22487e-06
Gpr15	G protein-coupled receptor 15 [Source:MGI Symbol;Acc:MGI:1918473]	71223	Q0VDU3	ENSMUSG00000047293	protein_coding	31.0847	2.21465	0.395752	5.46421	4.64966e-08	8.97002e-07
Gpr162	G protein-coupled receptor 162 [Source:MGI Symbol;Acc:MGI:1315214]	14788	Q3UN16	ENSMUSG00000038390	protein_coding	17.8138	1.41895	0.461195	3.05028	0.00228625	0.0105062
Gpr171	G protein-coupled receptor 171 [Source:MGI Symbol;Acc:MGI:2442043]	229323	Q8BG55	ENSMUSG00000050075	protein_coding	199.487	1.6686	0.309056	5.41385	6.16829e-08	1.15432e-06
Gpr176	G protein-coupled receptor 176 [Source:MGI Symbol;Acc:MGI:2685858]	381413	Q80WT4	ENSMUSG00000040133	protein_coding	41.0875	1.13995	0.364157	3.13234	0.0017342	0.00842679
Gpr18	G protein-coupled receptor 18 [Source:MGI Symbol;Acc:MGI:107859]	110168	Q8K1Z6	ENSMUSG00000050350	protein_coding	136.624	1.01856	0.282354	3.60726	0.000309443	0.00200872
Gpr31b	G protein-coupled receptor 31, D17Leh66b region [Source:MGI Symbol;Acc:MGI:1354372]	436440	F8VQN3	ENSMUSG00000071311	protein_coding	5.0943	1.36821	0.456101	3.61831	0.000296535	0.00193995
Gpr33	G protein-coupled receptor 33 [Source:MGI Symbol;Acc:MGI:1277106]	14762	O88416	ENSMUSG00000035148	protein_coding	18.8603	1.4049	0.371617	3.72272	0.000197086	0.00137449
Gpr35	G protein-coupled receptor 35 [Source:MGI Symbol;Acc:MGI:1929509]	64095		ENSMUSG00000026271	protein_coding	572.692	2.00742	0.281913	7.13999	9.33389e-13	3.81678e-11
Gpr65	G-protein coupled receptor 65 [Source:MGI Symbol;Acc:MGI:108031]	14744		ENSMUSG00000021886	protein_coding	272.35	1.78144	0.288381	6.18864	6.06859e-10	1.66061e-08
Gpr84	G protein-coupled receptor 84 [Source:MGI Symbol;Acc:MGI:1934129]	80910		ENSMUSG00000063234	protein_coding	46.344	2.67423	0.412643	6.30714	2.84242e-10	8.27173e-09
Gpr88	G-protein coupled receptor 88 [Source:MGI Symbol;Acc:MGI:1927653]	64378	Q9EPB7	ENSMUSG00000068696	protein_coding	103.803	1.8265	0.274012	6.64496	3.03292e-11	1.02311e-09
Gpx2	glutathione peroxidase 2 [Source:MGI Symbol;Acc:MGI:106609]	14776		ENSMUSG00000042808	protein_coding	713.222	1.46068	0.190843	7.65599	1.91832e-14	9.16896e-13
Gramd3	GRAM domain containing 3 [Source:MGI Symbol;Acc:MGI:1914815]	107022		ENSMUSG00000001700	protein_coding	490.98	1.01697	0.162699	6.25036	4.09512e-10	1.1555e-08
Grina	glutamate receptor, ionotropic, N-methyl D-aspartate-associated protein 1 (glutamate binding) [Source:MGI Symbol;Acc:MGI:1913418]	66168		ENSMUSG00000022564	protein_coding	3373.21	1.00327	0.207873	4.82942	1.36932e-06	1.88347e-05
Grn	granulin [Source:MGI Symbol;Acc:MGI:95832]	14824		ENSMUSG00000034708	protein_coding	9698.53	1.60184	0.209364	7.65528	1.92888e-14	9.19517e-13
Gsdmd	gasdermin D [Source:MGI Symbol;Acc:MGI:1916396]	69146	Q9D8T2	ENSMUSG00000022575	protein_coding	1217.01	1.22892	0.180575	6.8074	9.93802e-12	3.58335e-10
Gtse1	G two S phase expressed protein 1 [Source:MGI Symbol;Acc:MGI:1352755]	29870	Q8R080	ENSMUSG00000022385	protein_coding	65.6764	1.08938	0.259223	4.20089	2.65867e-05	0.000252156
Gtsf1l	gametocyte specific factor 1-like [Source:MGI Symbol;Acc:MGI:1915486]	68236	Q9CWD0	ENSMUSG00000070708	protein_coding	18.6414	1.42737	0.41404	3.44561	0.000569777	0.00332523
Gucy2c	guanylate cyclase 2c [Source:MGI Symbol;Acc:MGI:106903]	14917	Q3UWA6	ENSMUSG00000042638	protein_coding	15.6878	1.78872	0.466879	3.89222	9.93307e-05	0.000776933
Gvin1	GTPase, very large interferon inducible 1 [Source:MGI Symbol;Acc:MGI:1921808]	74558		ENSMUSG00000045868	protein_coding	99.4524	1.94342	0.264514	7.3116	2.63973e-13	1.11988e-11
Gzmb	granzyme B [Source:MGI Symbol;Acc:MGI:109267]	14939	P04187	ENSMUSG00000015437	protein_coding	686.279	3.1512	0.273395	11.5305	9.2614e-31	1.17322e-28
Gzmc	granzyme C [Source:MGI Symbol;Acc:MGI:109256]	14940	P08882	ENSMUSG00000079186	protein_coding	15.9401	1.84503	0.463256	4.03912	5.36516e-05	0.000459744
Gzmk	granzyme K [Source:MGI Symbol;Acc:MGI:1298232]	14945		ENSMUSG00000042385	protein_coding	15.8326	1.50137	0.470418	3.42753	0.000609088	0.00352024
H2-D1	histocompatibility 2, D region locus 1 [Source:MGI Symbol;Acc:MGI:95896]	14964	P01899	ENSMUSG00000073411	protein_coding	39961.1	1.61168	0.142559	11.3068	1.21448e-29	1.45697e-27
H2-K1	histocompatibility 2, K1, K region [Source:MGI Symbol;Acc:MGI:95904]	14972		ENSMUSG00000061232	protein_coding	39278.1	2.03758	0.165824	12.2911	1.01125e-34	1.43116e-32
H2-M3	histocompatibility 2, M region locus 3 [Source:MGI Symbol;Acc:MGI:95915]	14991		ENSMUSG00000016206	protein_coding	576.614	1.33353	0.198517	6.71953	1.82316e-11	6.35125e-10
H2-Q4	histocompatibility 2, Q region locus 4 [Source:MGI Symbol;Acc:MGI:95933]	15015		ENSMUSG00000035929	protein_coding	8622.19	2.05739	0.174913	11.7666	5.80252e-32	7.4548e-30
H2-Q5	histocompatibility 2, Q region locus 5 [Source:MGI Symbol;Acc:MGI:95934]			ENSMUSG00000055413	polymorphic_pseudogene	414.595	1.94288	0.23136	8.39664	4.59438e-17	2.82126e-15
H2-Q6	histocompatibility 2, Q region locus 6 [Source:MGI Symbol;Acc:MGI:95935]	110557		ENSMUSG00000073409	protein_coding	4499.07	2.06742	0.228658	9.0511	1.41536e-19	9.86127e-18
H2-Q7	histocompatibility 2, Q region locus 7 [Source:MGI Symbol;Acc:MGI:95936]	15018	P14429	ENSMUSG00000060550	protein_coding	3984.05	2.27026	0.230773	9.84965	6.87853e-23	5.79556e-21
H2-T10	histocompatibility 2, T region locus 10 [Source:MGI Symbol;Acc:MGI:95942]			ENSMUSG00000079491	polymorphic_pseudogene	253.185	2.27206	0.305226	7.45251	9.15792e-14	4.04624e-12
H2-T22	histocompatibility 2, T region locus 22 [Source:MGI Symbol;Acc:MGI:95956]	15039		ENSMUSG00000056116	protein_coding	4400.19	2.64013	0.196978	13.4114	5.18267e-41	9.20431e-39
H2-T23	histocompatibility 2, T region locus 23 [Source:MGI Symbol;Acc:MGI:95957]	15040	P06339	ENSMUSG00000067212	protein_coding	9292.76	2.29607	0.147594	15.5595	1.37064e-54	4.356e-52
H2-T24	histocompatibility 2, T region locus 24 [Source:MGI Symbol;Acc:MGI:95958]	15042		ENSMUSG00000053835	protein_coding	1806.87	1.80372	0.170668	10.571	4.06092e-26	4.08687e-24
Hap1	huntingtin-associated protein 1 [Source:MGI Symbol;Acc:MGI:1261831]	15114	O35668	ENSMUSG00000006930	protein_coding	1017.63	2.44423	0.162018	15.0759	2.3328e-51	6.50134e-49
Has1	hyaluronan synthase 1 [Source:MGI Symbol;Acc:MGI:106590]	15116	Q61647	ENSMUSG00000003665	protein_coding	114.983	2.92966	0.255808	11.2138	3.48944e-29	4.00071e-27
Has2	hyaluronan synthase 2 [Source:MGI Symbol;Acc:MGI:107821]	15117	P70312	ENSMUSG00000022367	protein_coding	25.81	2.06174	0.377857	5.30838	1.10603e-07	1.96044e-06
Havcr2	hepatitis A virus cellular receptor 2 [Source:MGI Symbol;Acc:MGI:2159682]	171285	Q8VIM0	ENSMUSG00000020399	protein_coding	489.215	1.16419	0.285606	4.08381	4.43036e-05	0.000390671
Hbegf	heparin-binding EGF-like growth factor [Source:MGI Symbol;Acc:MGI:96070]	15200	Q06186	ENSMUSG00000024486	protein_coding	1580.17	1.19976	0.23688	5.06647	4.05268e-07	6.29625e-06
Hcar2	hydroxycarboxylic acid receptor 2 [Source:MGI Symbol;Acc:MGI:1933383]	80885	Q9EP66	ENSMUSG00000045502	protein_coding	444.894	2.11749	0.254127	8.33937	7.46891e-17	4.45064e-15
Hck	hemopoietic cell kinase [Source:MGI Symbol;Acc:MGI:96052]	15162	P08103	ENSMUSG00000003283	protein_coding	2229.23	1.14422	0.200593	5.70688	1.15063e-08	2.51735e-07
Hcls1	hematopoietic cell specific Lyn substrate 1 [Source:MGI Symbol;Acc:MGI:104568]	15163	P49710	ENSMUSG00000022831	protein_coding	1795.07	1.44356	0.255492	5.65804	1.53114e-08	3.26697e-07
Heatr9	HEAT repeat containing 9 [Source:MGI Symbol;Acc:MGI:3650286]	629303	Q5QNV8	ENSMUSG00000018925	protein_coding	19.6863	1.93245	0.412856	4.5232	6.09115e-06	7.05958e-05
Hells	helicase, lymphoid specific [Source:MGI Symbol;Acc:MGI:106209]	15201	Q60848	ENSMUSG00000025001	protein_coding	130.002	1.02366	0.223331	4.58081	4.63184e-06	5.55667e-05
Helz2	helicase with zinc finger 2, transcriptional coactivator [Source:MGI Symbol;Acc:MGI:2385169]	229003		ENSMUSG00000027580	protein_coding	6896.46	2.04982	0.142745	14.361	9.09206e-47	2.16714e-44
Herc6	hect domain and RLD 6 [Source:MGI Symbol;Acc:MGI:1914388]	67138	F2Z461	ENSMUSG00000029798	protein_coding	2157.45	3.28277	0.178215	18.4072	1.15037e-75	6.94631e-73
Hk2	hexokinase 2 [Source:MGI Symbol;Acc:MGI:1315197]	15277	O08528	ENSMUSG00000000628	protein_coding	807.842	1.10272	0.171396	6.43409	1.24216e-10	3.7818e-09
Hk3	hexokinase 3 [Source:MGI Symbol;Acc:MGI:2670962]	212032	Q3TRM8	ENSMUSG00000025877	protein_coding	530.369	2.3758	0.392846	6.20092	5.61351e-10	1.5525e-08
Hmga1	high mobility group AT-hook 1 [Source:MGI Symbol;Acc:MGI:96160]	15361	P17095	ENSMUSG00000046711	protein_coding	454.199	1.30666	0.227942	5.73518	9.7411e-09	2.15953e-07
Hmga2	high mobility group AT-hook 2 [Source:MGI Symbol;Acc:MGI:101761]	15364	P52927	ENSMUSG00000056758	protein_coding	4.29431	1.19171	0.468321	2.77007	0.00560441	0.0216654
Hmox1	heme oxygenase 1 [Source:MGI Symbol;Acc:MGI:96163]	15368	P14901	ENSMUSG00000005413	protein_coding	1233.59	1.18796	0.206795	5.7469	9.0893e-09	2.02276e-07
Hnf4a	hepatic nuclear factor 4, alpha [Source:MGI Symbol;Acc:MGI:109128]	15378		ENSMUSG00000017950	protein_coding	4.04792	1.49521	0.469081	2.85993	0.00423737	0.0172766
Hpca	hippocalcin [Source:MGI Symbol;Acc:MGI:1336200]	15444	P84075	ENSMUSG00000028785	protein_coding	3.9701	1.19081	0.447648	3.27052	0.00107351	0.00564816
Hpse	heparanase [Source:MGI Symbol;Acc:MGI:1343124]	15442	Q6YGZ1	ENSMUSG00000035273	protein_coding	496.118	1.57401	0.255067	6.17939	6.43516e-10	1.75035e-08
Hpx	hemopexin [Source:MGI Symbol;Acc:MGI:105112]	15458	Q91X72	ENSMUSG00000030895	protein_coding	122.14	2.63127	0.299577	8.67591	4.10242e-18	2.66363e-16
Hrh2	histamine receptor H2 [Source:MGI Symbol;Acc:MGI:108482]	15466	P97292	ENSMUSG00000034987	protein_coding	214.77	2.14329	0.312803	6.87579	6.16455e-12	2.29304e-10
Hsh2d	hematopoietic SH2 domain containing [Source:MGI Symbol;Acc:MGI:2676364]	209488	Q6VYH9	ENSMUSG00000062007	protein_coding	214.892	2.88766	0.253727	11.2747	1.7495e-29	2.07139e-27
Hspa1a	heat shock protein 1A [Source:MGI Symbol;Acc:MGI:96244]	193740	Q61696	ENSMUSG00000091971	protein_coding	157.62	1.83351	0.283591	6.43931	1.20016e-10	3.67868e-09
Hspa1b	heat shock protein 1B [Source:MGI Symbol;Acc:MGI:99517]	15511	P17879	ENSMUSG00000090877	protein_coding	202.844	1.84031	0.250496	7.32637	2.36473e-13	1.00793e-11
Htr4	5 hydroxytryptamine (serotonin) receptor 4 [Source:MGI Symbol;Acc:MGI:109246]	15562	P97288	ENSMUSG00000026322	protein_coding	8.08781	1.18567	0.44575	2.64226	0.00823542	0.0295649
Htr7	5-hydroxytryptamine (serotonin) receptor 7 [Source:MGI Symbol;Acc:MGI:99841]	15566	P32304	ENSMUSG00000024798	protein_coding	55.1	2.75524	0.340324	7.71661	1.19465e-14	5.84894e-13
I830077J02Rik	RIKEN cDNA I830077J02 gene [Source:MGI Symbol;Acc:MGI:3588284]	433638	Q3U7U4	ENSMUSG00000074342	protein_coding	415.538	1.51521	0.268371	5.65694	1.54099e-08	3.28413e-07
Iapp	islet amyloid polypeptide [Source:MGI Symbol;Acc:MGI:96382]	15874	P12968	ENSMUSG00000041681	protein_coding	5.22469	1.81166	0.4673	3.52446	0.000424339	0.0026325
Ido1	indoleamine 2,3-dioxygenase 1 [Source:MGI Symbol;Acc:MGI:96416]	15930		ENSMUSG00000031551	protein_coding	250.602	2.14171	0.434381	5.32056	1.0345e-07	1.84267e-06
Ifi202b	interferon activated gene 202B [Source:MGI Symbol;Acc:MGI:1347083]	26388	Q9R002	ENSMUSG00000026535	protein_coding	5.28547	1.24308	0.469297	2.66054	0.00780146	0.028327
Ifi203	interferon activated gene 203 [Source:MGI Symbol;Acc:MGI:96428]	102641031		ENSMUSG00000039997	protein_coding	4524.7	2.36659	0.191235	12.3807	3.32536e-35	4.81912e-33
Ifi204	interferon activated gene 204 [Source:MGI Symbol;Acc:MGI:96429]	15951	P0DOV2	ENSMUSG00000073489	protein_coding	3867.92	4.61877	0.275109	16.8469	1.10641e-63	4.77206e-61
Ifi205	interferon activated gene 205 [Source:MGI Symbol;Acc:MGI:101847]	226695	Q8CGE8	ENSMUSG00000054203	protein_coding	2465.2	4.63712	0.278574	16.6692	2.19492e-62	8.28355e-60
Ifi206	interferon activated gene 206 [Source:MGI Symbol;Acc:MGI:3646410]	102639543		ENSMUSG00000037849	protein_coding	2122.45	3.61296	0.259496	13.949	3.1909e-44	6.64403e-42
Ifi207	interferon activated gene 207 [Source:MGI Symbol;Acc:MGI:2138302]	226691		ENSMUSG00000073490	protein_coding	2894.36	3.1139	0.286196	10.9278	8.4857e-28	9.2047e-26
Ifi209	interferon activated gene 209 [Source:MGI Symbol;Acc:MGI:2138243]	236312	Q8BV49	ENSMUSG00000043263	protein_coding	2859.62	3.03026	0.270352	11.2456	2.43374e-29	2.8261e-27
Ifi211	interferon activated gene 211 [Source:MGI Symbol;Acc:MGI:3041120]	381308	P0DOV1	ENSMUSG00000026536	protein_coding	1041.6	4.85327	0.284887	16.831	1.44528e-63	6.08867e-61
Ifi213	interferon activated gene 213 [Source:MGI Symbol;Acc:MGI:3695276]	623121		ENSMUSG00000073491	protein_coding	1692.76	2.81151	0.251837	11.1835	4.9094e-29	5.55836e-27
Ifi214	interferon activated gene 214 [Source:MGI Symbol;Acc:MGI:3584522]	545384		ENSMUSG00000070501	protein_coding	106.292	2.61528	0.369	7.08295	1.41116e-12	5.64309e-11
Ifi27l2a	interferon, alpha-inducible protein 27 like 2A [Source:MGI Symbol;Acc:MGI:1924183]	76933	Q8R412	ENSMUSG00000079017	protein_coding	6275.71	3.70678	0.25187	14.7556	2.83026e-49	7.22115e-47
Ifi27l2b	interferon, alpha-inducible protein 27 like 2B [Source:MGI Symbol;Acc:MGI:1916390]	217845	Q8VC49	ENSMUSG00000021208	protein_coding	24.5261	2.80974	0.406125	5.90595	3.50616e-09	8.44603e-08
Ifi35	interferon-induced protein 35 [Source:MGI Symbol;Acc:MGI:1917360]	70110	Q9D8C4	ENSMUSG00000010358	protein_coding	2603.02	2.05492	0.137124	14.9854	9.14336e-51	2.43576e-48
Ifi44	interferon-induced protein 44 [Source:MGI Symbol;Acc:MGI:2443016]	99899	Q8BV66	ENSMUSG00000028037	protein_coding	5300.98	4.45781	0.167275	26.6128	4.8251e-156	1.74813e-152
Ifi47	interferon gamma inducible protein 47 [Source:MGI Symbol;Acc:MGI:99448]	15953		ENSMUSG00000078920	protein_coding	4373.29	2.70172	0.219547	12.3219	6.90679e-35	9.85169e-33
Ifih1	interferon induced with helicase C domain 1 [Source:MGI Symbol;Acc:MGI:1918836]	71586	Q8R5F7	ENSMUSG00000026896	protein_coding	5769.17	2.6085	0.156425	16.6774	1.91475e-62	7.54037e-60
Ifit1	interferon-induced protein with tetratricopeptide repeats 1 [Source:MGI Symbol;Acc:MGI:99450]	15957	Q64282	ENSMUSG00000034459	protein_coding	15982.5	5.01563	0.174074	28.8075	1.72651e-182	1.04252e-178
Ifit1bl1	interferon induced protein with tetratricpeptide repeats 1B like 1 [Source:MGI Symbol;Acc:MGI:3650685]	667373		ENSMUSG00000079339	protein_coding	3862.55	4.69583	0.288779	16.3427	4.90309e-60	1.74156e-57
Ifit1bl2	interferon induced protein with tetratricopeptide repeats 1B like 2 [Source:MGI Symbol;Acc:MGI:2148249]	112419		ENSMUSG00000067297	protein_coding	196.382	1.25366	0.323959	3.89999	9.6197e-05	0.000755357
Ifit2	interferon-induced protein with tetratricopeptide repeats 2 [Source:MGI Symbol;Acc:MGI:99449]	15958		ENSMUSG00000045932	protein_coding	15468.4	4.60484	0.220628	20.9039	4.93534e-97	5.25904e-94
Ifit3	interferon-induced protein with tetratricopeptide repeats 3 [Source:MGI Symbol;Acc:MGI:1101055]	15959	Q64345	ENSMUSG00000074896	protein_coding	20009.5	4.56898	0.132373	34.5061	6.50339e-261	1.17809e-256
Ifit3b	interferon-induced protein with tetratricopeptide repeats 3B [Source:MGI Symbol;Acc:MGI:3698419]	667370		ENSMUSG00000062488	protein_coding	5031.76	4.51839	0.159298	28.3176	2.10112e-176	9.51546e-173
Ifitm1	interferon induced transmembrane protein 1 [Source:MGI Symbol;Acc:MGI:1915963]	68713	Q9D103	ENSMUSG00000025491	protein_coding	2142.31	1.25783	0.246011	5.12477	2.97905e-07	4.75885e-06
Ifitm3	interferon induced transmembrane protein 3 [Source:MGI Symbol;Acc:MGI:1913391]	66141	Q9CQW9	ENSMUSG00000025492	protein_coding	33098.1	2.42176	0.161741	14.978	1.02278e-50	2.68516e-48
Ifitm6	interferon induced transmembrane protein 6 [Source:MGI Symbol;Acc:MGI:2686976]	213002		ENSMUSG00000059108	protein_coding	573.668	1.12006	0.446288	2.76237	0.0057383	0.0220677
Ifna2	interferon alpha 2 [Source:MGI Symbol;Acc:MGI:107666]	15965		ENSMUSG00000078354	protein_coding	5.38424	1.78583	0.468375	4.07498	4.60174e-05	0.000402513
Ifna4	interferon alpha 4 [Source:MGI Symbol;Acc:MGI:107664]	15967	P07351	ENSMUSG00000070904	protein_coding	18.3185	3.40173	0.438417	6.1258	9.02311e-10	2.39317e-08
Ifna5	interferon alpha 5 [Source:MGI Symbol;Acc:MGI:107663]	15968		ENSMUSG00000096682	protein_coding	4.02961	1.30178	0.466296	3.3755	0.000736816	0.00412212
Ifnb1	interferon beta 1, fibroblast [Source:MGI Symbol;Acc:MGI:107657]	15977	P01575	ENSMUSG00000048806	protein_coding	138.612	5.50397	0.392216	8.66335	4.58098e-18	2.96373e-16
Ifng	interferon gamma [Source:MGI Symbol;Acc:MGI:107656]	15978	P01580	ENSMUSG00000055170	protein_coding	17.5298	2.24843	0.45526	4.67246	2.97608e-06	3.78593e-05
Ifnl2	interferon lambda 2 [Source:MGI Symbol;Acc:MGI:3647279]	330496	Q4VK74	ENSMUSG00000059128	protein_coding	36.5452	3.82407	0.445264	6.83577	8.15685e-12	2.99112e-10
Ifnl3	interferon lambda 3 [Source:MGI Symbol;Acc:MGI:2450574]	338374	Q8CGK6	ENSMUSG00000060747	protein_coding	31.1936	3.1919	0.460725	6.31585	2.68687e-10	7.85042e-09
Igf2bp2	insulin-like growth factor 2 mRNA binding protein 2 [Source:MGI Symbol;Acc:MGI:1890358]	319765	Q5SF07	ENSMUSG00000033581	protein_coding	721.884	1.05156	0.193879	5.42616	5.75784e-08	1.09218e-06
Ighj2	immunoglobulin heavy joining 2 [Source:MGI Symbol;Acc:MGI:4439803]			ENSMUSG00000076620	IG_J_gene	19.0154	1.26195	0.469593	2.5344	0.011264	0.0379763
Ighv1-18	immunoglobulin heavy variable V1-18 [Source:MGI Symbol;Acc:MGI:4439780]			ENSMUSG00000076695	IG_V_gene	19.7059	1.27487	0.46536	2.61592	0.00889879	0.0314301
Ighv1-19	immunoglobulin heavy variable V1-19 [Source:MGI Symbol;Acc:MGI:4439779]			ENSMUSG00000096410	IG_V_gene	68.5201	1.04925	0.435748	2.13584	0.0326926	0.0888695
Ighv1-55	immunoglobulin heavy variable 1-55 [Source:MGI Symbol;Acc:MGI:4439716]			ENSMUSG00000095589	IG_V_gene	20.4511	1.39281	0.457352	2.90804	0.00363702	0.0152194
Ighv1-64	immunoglobulin heavy variable 1-64 [Source:MGI Symbol;Acc:MGI:4439789]			ENSMUSG00000094088	IG_V_gene	55.0437	1.38795	0.465882	2.66673	0.00765929	0.0278723
Ighv1-81	immunoglobulin heavy variable 1-81 [Source:MGI Symbol;Acc:MGI:4439635]			ENSMUSG00000094689	IG_V_gene	48.4103	1.40761	0.418301	3.32802	0.000874669	0.00475815
Ighv1-82	immunoglobulin heavy variable 1-82 [Source:MGI Symbol;Acc:MGI:4439671]			ENSMUSG00000095127	IG_V_gene	77.7431	1.2817	0.442026	2.77428	0.00553247	0.0214697
Ighv2-6	immunoglobulin heavy variable 2-6 [Source:MGI Symbol;Acc:MGI:4439518]			ENSMUSG00000096670	IG_V_gene	7.12664	1.39644	0.445623	3.01759	0.00254793	0.0114397
Igkv14-111	immunoglobulin kappa variable 14-111 [Source:MGI Symbol;Acc:MGI:4439863]			ENSMUSG00000095771	IG_V_gene	121.692	1.37549	0.463234	2.80325	0.00505907	0.0199619
Igkv17-121	immunoglobulin kappa variable 17-121 [Source:MGI Symbol;Acc:MGI:3647671]			ENSMUSG00000076514	IG_V_gene	45.044	1.11834	0.423499	2.4538	0.0141355	0.0457995
Igkv4-72	immunoglobulin kappa chain variable 4-72 [Source:MGI Symbol;Acc:MGI:2686345]			ENSMUSG00000076545	IG_V_gene	23.1316	1.07596	0.455905	2.22964	0.0257714	0.0739665
Igkv4-74	immunoglobulin kappa variable 4-74 [Source:MGI Symbol;Acc:MGI:3779447]			ENSMUSG00000076543	IG_V_gene	12.8627	1.5505	0.446037	3.42646	0.000611498	0.00353117
Igkv6-15	immunoglobulin kappa variable 6-15 [Source:MGI Symbol;Acc:MGI:1330831]			ENSMUSG00000094797	IG_V_gene	119.709	1.1351	0.46553	2.20281	0.0276078	0.077936
Igsf6	immunoglobulin superfamily, member 6 [Source:MGI Symbol;Acc:MGI:1891393]	80719	P0C6B7	ENSMUSG00000035004	protein_coding	733.702	1.24771	0.307141	4.08237	4.45791e-05	0.000392306
Igtp	interferon gamma induced GTPase [Source:MGI Symbol;Acc:MGI:107729]	16145		ENSMUSG00000078853	protein_coding	6511.08	3.34382	0.238822	14.0366	9.30418e-45	2.00649e-42
Iigp1	interferon inducible GTPase 1 [Source:MGI Symbol;Acc:MGI:1926259]	60440	Q9QZ85	ENSMUSG00000054072	protein_coding	11025.8	3.52399	0.202595	17.4127	6.61361e-68	3.23799e-65
Ikbke	inhibitor of kappaB kinase epsilon [Source:MGI Symbol;Acc:MGI:1929612]	56489	Q9R0T8	ENSMUSG00000042349	protein_coding	449.02	1.50303	0.268923	5.59761	2.17332e-08	4.47382e-07
Il10	interleukin 10 [Source:MGI Symbol;Acc:MGI:96537]	16153	P18893	ENSMUSG00000016529	protein_coding	6.80954	1.01618	0.469653	2.25486	0.024142	0.0704693
Il10ra	interleukin 10 receptor, alpha [Source:MGI Symbol;Acc:MGI:96538]	16154	Q61727	ENSMUSG00000032089	protein_coding	1212.13	1.89991	0.277243	6.86602	6.60182e-12	2.43073e-10
Il11	interleukin 11 [Source:MGI Symbol;Acc:MGI:107613]	16156	P47873	ENSMUSG00000004371	protein_coding	24.0667	1.46557	0.32698	4.42184	9.78658e-06	0.000106733
Il12b	interleukin 12b [Source:MGI Symbol;Acc:MGI:96540]	16160	P43432	ENSMUSG00000004296	protein_coding	40.181	1.62255	0.399137	4.07676	4.56678e-05	0.000400572
Il12rb1	interleukin 12 receptor, beta 1 [Source:MGI Symbol;Acc:MGI:104579]	16161	Q60837	ENSMUSG00000000791	protein_coding	79.7624	2.11925	0.360721	5.88753	3.92003e-09	9.35591e-08
Il12rb2	interleukin 12 receptor, beta 2 [Source:MGI Symbol;Acc:MGI:1270861]	16162		ENSMUSG00000018341	protein_coding	121.265	1.00856	0.288387	3.50288	0.00046025	0.00280344
Il15	interleukin 15 [Source:MGI Symbol;Acc:MGI:103014]	16168	P48346	ENSMUSG00000031712	protein_coding	178.894	1.34936	0.250694	5.38495	7.24653e-08	1.33813e-06
Il15ra	interleukin 15 receptor, alpha chain [Source:MGI Symbol;Acc:MGI:104644]	16169	Q60819	ENSMUSG00000023206	protein_coding	376.212	1.14699	0.219632	5.22481	1.74338e-07	2.94053e-06
Il18bp	interleukin 18 binding protein [Source:MGI Symbol;Acc:MGI:1333800]	16068	Q9Z0M9	ENSMUSG00000070427	protein_coding	2185.93	3.8718	0.251338	15.4202	1.19771e-53	3.67738e-51
Il1a	interleukin 1 alpha [Source:MGI Symbol;Acc:MGI:96542]	16175	P01582	ENSMUSG00000027399	protein_coding	281.051	1.16824	0.269054	4.35151	1.35205e-05	0.000141248
Il1b	interleukin 1 beta [Source:MGI Symbol;Acc:MGI:96543]	16176	P10749	ENSMUSG00000027398	protein_coding	912.817	2.07314	0.307592	6.78039	1.19854e-11	4.24054e-10
Il1f9	interleukin 1 family, member 9 [Source:MGI Symbol;Acc:MGI:2449929]	215257		ENSMUSG00000044103	protein_coding	177.834	1.32073	0.346767	3.86011	0.000113334	0.000867727
Il1r2	interleukin 1 receptor, type II [Source:MGI Symbol;Acc:MGI:96546]	16178		ENSMUSG00000026073	protein_coding	292.409	2.75581	0.361798	7.74736	9.38206e-15	4.64361e-13
Il1rn	interleukin 1 receptor antagonist [Source:MGI Symbol;Acc:MGI:96547]	16181	P25085	ENSMUSG00000026981	protein_coding	2599.65	2.77426	0.411848	7.08208	1.42009e-12	5.66627e-11
Il21r	interleukin 21 receptor [Source:MGI Symbol;Acc:MGI:1890475]	60504		ENSMUSG00000030745	protein_coding	414.343	2.21366	0.297065	7.46749	8.17397e-14	3.62033e-12
Il27	interleukin 27 [Source:MGI Symbol;Acc:MGI:2384409]	246779	Q8K3I6	ENSMUSG00000044701	protein_coding	37.5731	2.14796	0.410224	5.2201	1.7883e-07	3.00789e-06
Il2ra	interleukin 2 receptor, alpha chain [Source:MGI Symbol;Acc:MGI:96549]	16184	P01590	ENSMUSG00000026770	protein_coding	181.268	2.17022	0.319805	6.79024	1.11944e-11	3.99974e-10
Il2rb	interleukin 2 receptor, beta chain [Source:MGI Symbol;Acc:MGI:96550]	16185	P16297	ENSMUSG00000068227	protein_coding	521.183	1.42536	0.232557	6.13164	8.6977e-10	2.31364e-08
Il2rg	interleukin 2 receptor, gamma chain [Source:MGI Symbol;Acc:MGI:96551]	16186	P34902	ENSMUSG00000031304	protein_coding	1341.13	1.39889	0.234358	5.97409	2.31373e-09	5.74941e-08
Il3ra	interleukin 3 receptor, alpha chain [Source:MGI Symbol;Acc:MGI:96553]	16188	P26952	ENSMUSG00000068758	protein_coding	525.302	1.11558	0.168554	6.62038	3.58277e-11	1.20189e-09
Il4i1	interleukin 4 induced 1 [Source:MGI Symbol;Acc:MGI:109552]	100328588		ENSMUSG00000074141	protein_coding	188.898	1.63971	0.309277	5.31769	1.05093e-07	1.86826e-06
Il6	interleukin 6 [Source:MGI Symbol;Acc:MGI:96559]	16193	P08505	ENSMUSG00000025746	protein_coding	245.004	3.29718	0.449856	8.25489	1.52043e-16	8.82776e-15
Inhba	inhibin beta-A [Source:MGI Symbol;Acc:MGI:96570]	16323	Q04998	ENSMUSG00000041324	protein_coding	262.379	2.55947	0.306167	8.36633	5.94431e-17	3.61346e-15
Insl6	insulin-like 6 [Source:MGI Symbol;Acc:MGI:1351595]	27356	Q9QY05	ENSMUSG00000050957	protein_coding	19.0739	1.33824	0.385575	3.45161	0.000557243	0.00326682
Insrr	insulin receptor-related receptor [Source:MGI Symbol;Acc:MGI:1346037]	23920	Q9WTL4	ENSMUSG00000005640	protein_coding	18.8275	1.37704	0.390689	3.51809	0.000434663	0.00268473
Iqcn	IQ motif containing N [Source:MGI Symbol;Acc:MGI:3708784]	637079		ENSMUSG00000110622	protein_coding	2.87461	1.14022	0.456635	3.02346	0.00249905	0.0112557
Irf1	interferon regulatory factor 1 [Source:MGI Symbol;Acc:MGI:96590]	16362	P15314	ENSMUSG00000018899	protein_coding	5571.14	1.43755	0.221146	6.50716	7.65871e-11	2.45119e-09
Irf5	interferon regulatory factor 5 [Source:MGI Symbol;Acc:MGI:1350924]	27056	P56477	ENSMUSG00000029771	protein_coding	1291.34	1.84918	0.26855	6.90152	5.14485e-12	1.92163e-10
Irf7	interferon regulatory factor 7 [Source:MGI Symbol;Acc:MGI:1859212]	54123		ENSMUSG00000025498	protein_coding	24505.4	5.74789	0.17638	32.5747	9.35282e-233	8.47132e-229
Irf9	interferon regulatory factor 9 [Source:MGI Symbol;Acc:MGI:107587]	16391		ENSMUSG00000002325	protein_coding	2647.28	1.7222	0.109117	15.7821	4.13091e-56	1.38577e-53
Irgm1	immunity-related GTPase family M member 1 [Source:MGI Symbol;Acc:MGI:107567]	15944	Q60766	ENSMUSG00000046879	protein_coding	7534.77	3.21373	0.188112	17.0935	1.65822e-65	7.70223e-63
Irgm2	immunity-related GTPase family M member 2 [Source:MGI Symbol;Acc:MGI:1926262]	54396		ENSMUSG00000069874	protein_coding	7775.97	2.44455	0.189093	12.9364	2.80364e-38	4.53464e-36
Isg15	ISG15 ubiquitin-like modifier [Source:MGI Symbol;Acc:MGI:1855694]	100038882	Q64339	ENSMUSG00000035692	protein_coding	6911.55	5.29351	0.222772	23.7425	1.31343e-124	2.97411e-121
Isg20	interferon-stimulated protein [Source:MGI Symbol;Acc:MGI:1928895]	57444	Q9JL16	ENSMUSG00000039236	protein_coding	3566.71	2.31156	0.204057	11.3365	8.65399e-30	1.04511e-27
Itga5	integrin alpha 5 (fibronectin receptor alpha) [Source:MGI Symbol;Acc:MGI:96604]	16402		ENSMUSG00000000555	protein_coding	1909.92	1.29481	0.221694	5.84312	5.12326e-09	1.19752e-07
Itga7	integrin alpha 7 [Source:MGI Symbol;Acc:MGI:102700]	16404		ENSMUSG00000025348	protein_coding	573.419	1.13476	0.269513	4.21475	2.50053e-05	0.000240814
Itgam	integrin alpha M [Source:MGI Symbol;Acc:MGI:96607]	16409		ENSMUSG00000030786	protein_coding	560.517	1.40303	0.270663	5.19482	2.04922e-07	3.42134e-06
Itih4	inter alpha-trypsin inhibitor, heavy chain 4 [Source:MGI Symbol;Acc:MGI:109536]	16427	A6X935	ENSMUSG00000021922	protein_coding	2241.84	1.08019	0.174749	6.18212	6.32445e-10	1.72802e-08
Jak3	Janus kinase 3 [Source:MGI Symbol;Acc:MGI:99928]	16453		ENSMUSG00000031805	protein_coding	795.881	1.06649	0.153284	6.95726	3.46959e-12	1.32598e-10
Jaml	junction adhesion molecule like [Source:MGI Symbol;Acc:MGI:2685484]	270152	Q80UL9	ENSMUSG00000048534	protein_coding	316.848	1.06967	0.26463	4.04916	5.14009e-05	0.000442762
Junb	jun B proto-oncogene [Source:MGI Symbol;Acc:MGI:96647]	16477	P09450	ENSMUSG00000052837	protein_coding	2583.98	1.08967	0.364134	3.01277	0.00258875	0.0115734
Kcnab1	potassium voltage-gated channel, shaker-related subfamily, beta member 1 [Source:MGI Symbol;Acc:MGI:109155]	16497	P63143	ENSMUSG00000027827	protein_coding	30.133	1.41169	0.321045	4.36802	1.25381e-05	0.000132979
Kcnn4	potassium intermediate/small conductance calcium-activated channel, subfamily N, member 4 [Source:MGI Symbol;Acc:MGI:1277957]	16534	O89109	ENSMUSG00000054342	protein_coding	142.679	1.20833	0.232417	5.19286	2.07087e-07	3.44796e-06
Kif15	kinesin family member 15 [Source:MGI Symbol;Acc:MGI:1098258]	209737	Q6P9L6	ENSMUSG00000036768	protein_coding	59.7299	1.02706	0.257467	3.98234	6.82394e-05	0.00056394
Kif5c	kinesin family member 5C [Source:MGI Symbol;Acc:MGI:1098269]	16574	P28738	ENSMUSG00000026764	protein_coding	53.7156	1.73997	0.299033	5.77896	7.51658e-09	1.69779e-07
Klhdc8a	kelch domain containing 8A [Source:MGI Symbol;Acc:MGI:2442630]	213417	Q91XA8	ENSMUSG00000042115	protein_coding	315.439	1.16841	0.260916	4.48475	7.29993e-06	8.2908e-05
Klk1	kallikrein 1 [Source:MGI Symbol;Acc:MGI:102850]	16612	P15947	ENSMUSG00000063903	protein_coding	42.1967	1.53954	0.334402	4.58668	4.50358e-06	5.42797e-05
Klk11	kallikrein related-peptidase 11 [Source:MGI Symbol;Acc:MGI:1929977]	56538	Q9QYN3	ENSMUSG00000067616	protein_coding	53.1979	1.01991	0.247249	4.11511	3.86987e-05	0.000347732
Klk1b11	kallikrein 1-related peptidase b11 [Source:MGI Symbol;Acc:MGI:892023]	16613	P15946	ENSMUSG00000044485	protein_coding	4.75944	1.13833	0.468051	2.50476	0.0122534	0.0407284
Klra17	killer cell lectin-like receptor, subfamily A, member 17 [Source:MGI Symbol;Acc:MGI:2180674]	170733		ENSMUSG00000014543	protein_coding	26.8538	1.14734	0.422152	2.80449	0.00503961	0.0199025
Klra2	killer cell lectin-like receptor, subfamily A, member 2 [Source:MGI Symbol;Acc:MGI:101906]	16633		ENSMUSG00000030187	protein_coding	531.118	1.44014	0.266461	5.41732	6.0499e-08	1.13923e-06
Klra6	killer cell lectin-like receptor, subfamily A, member 6 [Source:MGI Symbol;Acc:MGI:101902]	16637	Q60653	ENSMUSG00000061769	protein_coding	3.84043	1.06547	0.46724	2.56014	0.010463	0.0358668
Klra7	killer cell lectin-like receptor, subfamily A, member 7 [Source:MGI Symbol;Acc:MGI:101901]	16638	Q60654	ENSMUSG00000067599	protein_coding	35.5242	1.11593	0.369666	3.04443	0.00233121	0.0106668
Klrk1	killer cell lectin-like receptor subfamily K, member 1 [Source:MGI Symbol;Acc:MGI:1196250]	27007		ENSMUSG00000030149	protein_coding	399.91	2.04662	0.290548	7.06227	1.63807e-12	6.49313e-11
Krt16	keratin 16 [Source:MGI Symbol;Acc:MGI:96690]	16666	Q9Z2K1	ENSMUSG00000053797	protein_coding	16.3858	1.88283	0.468087	4.88795	1.01891e-06	1.45565e-05
Krt17	keratin 17 [Source:MGI Symbol;Acc:MGI:96691]	16667	Q9QWL7	ENSMUSG00000035557	protein_coding	17.741	2.23575	0.465837	4.6414	3.46057e-06	4.30551e-05
Krt6a	keratin 6A [Source:MGI Symbol;Acc:MGI:1100845]	16687	P50446	ENSMUSG00000058354	protein_coding	6.52805	2.38818	0.468602	4.69856	2.61997e-06	3.378e-05
Krt87	keratin 87 [Source:MGI Symbol;Acc:MGI:3665486]	406219	Q6IMF0	ENSMUSG00000047641	protein_coding	12.0572	1.36632	0.401064	3.33887	0.000841201	0.0046101
Lacc1	laccase domain containing 1 [Source:MGI Symbol;Acc:MGI:2445077]	210808	Q8BZT9	ENSMUSG00000044350	protein_coding	473.573	1.98732	0.297676	6.693	2.18642e-11	7.51555e-10
Lag3	lymphocyte-activation gene 3 [Source:MGI Symbol;Acc:MGI:106588]	16768	Q61790	ENSMUSG00000030124	protein_coding	119.147	2.53625	0.286208	8.78176	1.60941e-18	1.06403e-16
Lair1	leukocyte-associated Ig-like receptor 1 [Source:MGI Symbol;Acc:MGI:105492]	52855	Q8BG84	ENSMUSG00000055541	protein_coding	712.781	1.62834	0.289069	5.65175	1.58826e-08	3.369e-07
Lap3	leucine aminopeptidase 3 [Source:MGI Symbol;Acc:MGI:1914238]	66988	Q9CPY7	ENSMUSG00000039682	protein_coding	1752.79	1.27572	0.129273	9.86906	5.66917e-23	4.79893e-21
Lat2	linker for activation of T cells family, member 2 [Source:MGI Symbol;Acc:MGI:1926479]	56743	Q9JHL0	ENSMUSG00000040751	protein_coding	288.73	1.55111	0.32078	4.85003	1.23446e-06	1.72017e-05
Lbp	lipopolysaccharide binding protein [Source:MGI Symbol;Acc:MGI:1098776]	16803		ENSMUSG00000016024	protein_coding	2201.12	1.05661	0.10396	10.1638	2.87652e-24	2.57961e-22
Lcat	lecithin cholesterol acyltransferase [Source:MGI Symbol;Acc:MGI:96755]	16816	P16301	ENSMUSG00000035237	protein_coding	34.4013	1.4198	0.305305	4.61431	3.94404e-06	4.83398e-05
Lck	lymphocyte protein tyrosine kinase [Source:MGI Symbol;Acc:MGI:96756]	16818	P06240	ENSMUSG00000000409	protein_coding	296.132	1.09969	0.263385	4.17527	2.97632e-05	0.000276492
Lcn2	lipocalin 2 [Source:MGI Symbol;Acc:MGI:96757]	16819	P11672	ENSMUSG00000026822	protein_coding	21752.5	2.69562	0.246303	10.9794	4.80021e-28	5.30218e-26
Lcp2	lymphocyte cytosolic protein 2 [Source:MGI Symbol;Acc:MGI:1321402]	16822	Q60787	ENSMUSG00000002699	protein_coding	1180.65	1.45009	0.257978	5.63055	1.79637e-08	3.76199e-07
Ldlr	low density lipoprotein receptor [Source:MGI Symbol;Acc:MGI:96765]	16835	P35951	ENSMUSG00000032193	protein_coding	2149.32	1.15975	0.146923	7.89387	2.92956e-15	1.52936e-13
Lemd1	LEM domain containing 1 [Source:MGI Symbol;Acc:MGI:1922403]	213409		ENSMUSG00000079330	protein_coding	9.84671	1.50846	0.44414	3.33882	0.000841346	0.0046101
Lgals2	lectin, galactose-binding, soluble 2 [Source:MGI Symbol;Acc:MGI:895068]	107753	Q9CQW5	ENSMUSG00000043501	protein_coding	82.6154	1.13207	0.296257	3.82049	0.000133189	0.00099085
Lgals3	lectin, galactose binding, soluble 3 [Source:MGI Symbol;Acc:MGI:96778]	16854		ENSMUSG00000050335	protein_coding	4551.38	1.05463	0.242457	4.35285	1.3438e-05	0.000140762
Lgals3bp	lectin, galactoside-binding, soluble, 3 binding protein [Source:MGI Symbol;Acc:MGI:99554]	19039		ENSMUSG00000033880	protein_coding	20981.4	3.3557	0.156922	21.3892	1.68377e-101	2.17867e-98
Lgals9	lectin, galactose binding, soluble 9 [Source:MGI Symbol;Acc:MGI:109496]	16859	O08573	ENSMUSG00000001123	protein_coding	9917.19	2.31857	0.154419	15.0177	5.62175e-51	1.543e-48
Lgmn	legumain [Source:MGI Symbol;Acc:MGI:1330838]	19141	O89017	ENSMUSG00000021190	protein_coding	5604.77	1.37514	0.232294	5.92397	3.14267e-09	7.62108e-08
Lhfpl2	lipoma HMGIC fusion partner-like 2 [Source:MGI Symbol;Acc:MGI:2145236]	218454	Q8BGA2	ENSMUSG00000045312	protein_coding	446.008	1.11366	0.319626	3.49062	0.000481898	0.00290889
Lhx2	LIM homeobox protein 2 [Source:MGI Symbol;Acc:MGI:96785]	16870		ENSMUSG00000000247	protein_coding	27.8033	2.81733	0.457394	5.89289	3.79495e-09	9.06932e-08
Lif	leukemia inhibitory factor [Source:MGI Symbol;Acc:MGI:96787]	16878	P09056	ENSMUSG00000034394	protein_coding	222.294	2.11997	0.348257	6.10944	9.99788e-10	2.63244e-08
Lilr4b	leukocyte immunoglobulin-like receptor, subfamily B, member 4B [Source:MGI Symbol;Acc:MGI:102702]	14727	Q61450	ENSMUSG00000112023	protein_coding	1307.07	2.21119	0.365012	6.14397	8.04841e-10	2.15357e-08
Lilrb4a	leukocyte immunoglobulin-like receptor, subfamily B, member 4A [Source:MGI Symbol;Acc:MGI:102701]	14728		ENSMUSG00000112148	protein_coding	402.926	1.54353	0.246851	6.25536	3.96601e-10	1.12475e-08
Lipg	lipase, endothelial [Source:MGI Symbol;Acc:MGI:1341803]	16891	Q9WVG5	ENSMUSG00000053846	protein_coding	1921.41	1.39951	0.244717	5.7255	1.03131e-08	2.2783e-07
Litaf	LPS-induced TN factor [Source:MGI Symbol;Acc:MGI:1929512]	56722	Q9JLJ0	ENSMUSG00000022500	protein_coding	2230.47	1.61568	0.202735	7.97318	1.54642e-15	8.38724e-14
Loxl3	lysyl oxidase-like 3 [Source:MGI Symbol;Acc:MGI:1337004]	16950	Q9Z175	ENSMUSG00000000693	protein_coding	296.732	1.0446	0.234734	4.45158	8.52392e-06	9.5022e-05
Lpcat2	lysophosphatidylcholine acyltransferase 2 [Source:MGI Symbol;Acc:MGI:3606214]	270084	Q8BYI6	ENSMUSG00000033192	protein_coding	345.397	1.26807	0.274292	4.6326	3.61109e-06	4.46518e-05
Lpxn	leupaxin [Source:MGI Symbol;Acc:MGI:2147677]	107321	Q99N69	ENSMUSG00000024696	protein_coding	367.233	1.72693	0.297854	5.80955	6.26412e-09	1.43639e-07
Lrg1	leucine-rich alpha-2-glycoprotein 1 [Source:MGI Symbol;Acc:MGI:1924155]	76905		ENSMUSG00000037095	protein_coding	3229.39	1.64694	0.150065	10.9763	4.96854e-28	5.45486e-26
Lrp8	low density lipoprotein receptor-related protein 8, apolipoprotein e receptor [Source:MGI Symbol;Acc:MGI:1340044]	16975	Q924X6	ENSMUSG00000028613	protein_coding	102.782	1.38716	0.274819	5.04031	4.64771e-07	7.14108e-06
Lrrc25	leucine rich repeat containing 25 [Source:MGI Symbol;Acc:MGI:2445284]	211228		ENSMUSG00000049988	protein_coding	350.784	2.18185	0.308098	7.11293	1.13607e-12	4.60402e-11
Lrrc4	leucine rich repeat containing 4 [Source:MGI Symbol;Acc:MGI:2182081]	192198		ENSMUSG00000049939	protein_coding	52.2216	1.7716	0.320344	5.49673	3.86897e-08	7.52e-07
Lrrn4	leucine rich repeat neuronal 4 [Source:MGI Symbol;Acc:MGI:2445154]	320974	P59383	ENSMUSG00000043110	protein_coding	1008.06	1.11421	0.141997	7.84715	4.25611e-15	2.19033e-13
Lst1	leukocyte specific transcript 1 [Source:MGI Symbol;Acc:MGI:1096324]	16988		ENSMUSG00000073412	protein_coding	450.238	1.9833	0.332382	6.01378	1.8125e-09	4.56655e-08
Lta	lymphotoxin A [Source:MGI Symbol;Acc:MGI:104797]	16992	P09225	ENSMUSG00000024402	protein_coding	19.2736	1.43722	0.398419	3.58181	0.000341219	0.00218571
Ltf	lactotransferrin [Source:MGI Symbol;Acc:MGI:96837]	17002		ENSMUSG00000032496	protein_coding	2844.56	1.71178	0.265603	6.46644	1.00339e-10	3.13386e-09
Ly6a	lymphocyte antigen 6 complex, locus A [Source:MGI Symbol;Acc:MGI:107527]	110454	P05533	ENSMUSG00000075602	protein_coding	22696.6	1.81764	0.133118	13.6559	1.86195e-42	3.6268e-40
Ly6c1	lymphocyte antigen 6 complex, locus C1 [Source:MGI Symbol;Acc:MGI:96882]	17067		ENSMUSG00000079018	protein_coding	8046.23	1.43147	0.149231	9.59455	8.42813e-22	6.69629e-20
Ly6c2	lymphocyte antigen 6 complex, locus C2 [Source:MGI Symbol;Acc:MGI:3712069]	100041546	P0CW03	ENSMUSG00000022584	protein_coding	5722.68	3.26437	0.406184	8.56092	1.11973e-17	7.14224e-16
Ly6e	lymphocyte antigen 6 complex, locus E [Source:MGI Symbol;Acc:MGI:106651]	17069		ENSMUSG00000022587	protein_coding	58298.9	1.7094	0.102159	16.7333	7.49341e-63	3.01651e-60
Ly6i	lymphocyte antigen 6 complex, locus I [Source:MGI Symbol;Acc:MGI:1888480]	57248	Q9WU67	ENSMUSG00000022586	protein_coding	2355.83	4.23575	0.369055	11.8994	1.19161e-32	1.6109e-30
Ly86	lymphocyte antigen 86 [Source:MGI Symbol;Acc:MGI:1321404]	17084	O88188	ENSMUSG00000021423	protein_coding	660.205	1.76393	0.285218	6.20127	5.60101e-10	1.55141e-08
Ly9	lymphocyte antigen 9 [Source:MGI Symbol;Acc:MGI:96885]	17085	Q01965	ENSMUSG00000004707	protein_coding	418.719	1.49453	0.278318	5.37814	7.52577e-08	1.38546e-06
Lypd8	LY6/PLAUR domain containing 8 [Source:MGI Symbol;Acc:MGI:1917413]	70163	Q9D7S0	ENSMUSG00000013643	protein_coding	67.4054	2.86099	0.372628	7.475	7.72027e-14	3.43618e-12
Mab21l3	mab-21-like 3 (C. elegans) [Source:MGI Symbol;Acc:MGI:2446273]	242125	Q8CI17	ENSMUSG00000044313	protein_coding	40.4875	2.44952	0.350342	6.70821	1.97022e-11	6.8242e-10
Mafb	v-maf musculoaponeurotic fibrosarcoma oncogene family, protein B (avian) [Source:MGI Symbol;Acc:MGI:104555]	16658	P54841	ENSMUSG00000074622	protein_coding	618.409	1.71736	0.32188	5.35645	8.48713e-08	1.53284e-06
Majin	membrane anchored junction protein [Source:MGI Symbol;Acc:MGI:1923913]	622554	Q9D992	ENSMUSG00000024786	protein_coding	34.7867	1.45837	0.359049	4.08216	4.46199e-05	0.000392374
Map3k8	mitogen-activated protein kinase kinase kinase 8 [Source:MGI Symbol;Acc:MGI:1346878]	26410	Q07174	ENSMUSG00000024235	protein_coding	346.965	1.02082	0.173831	5.87336	4.27043e-09	1.00991e-07
Marcksl1	MARCKS-like 1 [Source:MGI Symbol;Acc:MGI:97143]	17357	P28667	ENSMUSG00000047945	protein_coding	538.934	1.67839	0.257379	6.52797	6.66683e-11	2.15276e-09
Mcm10	minichromosome maintenance 10 replication initiation factor [Source:MGI Symbol;Acc:MGI:1917274]	70024	Q0VBD2	ENSMUSG00000026669	protein_coding	67.2684	1.71156	0.291218	5.85003	4.91494e-09	1.15329e-07
Mcm5	minichromosome maintenance complex component 5 [Source:MGI Symbol;Acc:MGI:103197]	17218		ENSMUSG00000005410	protein_coding	434.83	1.1257	0.186108	6.04892	1.45824e-09	3.76296e-08
Mcoln2	mucolipin 2 [Source:MGI Symbol;Acc:MGI:1915529]	68279	Q8K595	ENSMUSG00000011008	protein_coding	76.2289	1.44788	0.277429	5.21091	1.8792e-07	3.15493e-06
Mefv	Mediterranean fever [Source:MGI Symbol;Acc:MGI:1859396]	54483	Q9JJ26	ENSMUSG00000022534	protein_coding	310.904	3.15025	0.332445	9.49353	2.23341e-21	1.72899e-19
Melk	maternal embryonic leucine zipper kinase [Source:MGI Symbol;Acc:MGI:106924]	17279	Q61846	ENSMUSG00000035683	protein_coding	64.1267	1.11998	0.292111	3.83217	0.00012702	0.000953575
Mfsd7a	major facilitator superfamily domain containing 7A [Source:MGI Symbol;Acc:MGI:2442629]	243197	Q8CE47	ENSMUSG00000029490	protein_coding	157.431	1.10915	0.264466	4.19821	2.6903e-05	0.000254357
Milr1	mast cell immunoglobulin like receptor 1 [Source:MGI Symbol;Acc:MGI:2685731]	380732	Q3TB92	ENSMUSG00000040528	protein_coding	242.943	1.69413	0.271174	6.25695	3.92567e-10	1.11638e-08
Misp	mitotic spindle positioning [Source:MGI Symbol;Acc:MGI:1926156]	78906	Q9D279	ENSMUSG00000035852	protein_coding	736.041	2.88906	0.187562	15.3725	2.50303e-53	7.43318e-51
Mitd1	MIT, microtubule interacting and transport, domain containing 1 [Source:MGI Symbol;Acc:MGI:1916278]	69028	Q8VDV8	ENSMUSG00000026088	protein_coding	725.065	1.95314	0.146504	13.3247	1.66231e-40	2.89546e-38
Mlkl	mixed lineage kinase domain-like [Source:MGI Symbol;Acc:MGI:1921818]	74568	Q9D2Y4	ENSMUSG00000012519	protein_coding	1021.48	2.97312	0.210905	14.0857	4.64906e-45	1.03972e-42
Mmp14	matrix metallopeptidase 14 (membrane-inserted) [Source:MGI Symbol;Acc:MGI:101900]	17387	P53690	ENSMUSG00000000957	protein_coding	2299.82	1.36479	0.258095	5.29309	1.20268e-07	2.1083e-06
Mmp19	matrix metallopeptidase 19 [Source:MGI Symbol;Acc:MGI:1927899]	58223		ENSMUSG00000025355	protein_coding	927.925	1.17725	0.20534	5.73499	9.75155e-09	2.15953e-07
Mmp25	matrix metallopeptidase 25 [Source:MGI Symbol;Acc:MGI:2443938]	240047	Q3U435	ENSMUSG00000023903	protein_coding	128.139	1.71272	0.365048	4.73863	2.15168e-06	2.82857e-05
Mmp27	matrix metallopeptidase 27 [Source:MGI Symbol;Acc:MGI:3039232]	234911		ENSMUSG00000070323	protein_coding	12.0624	1.05855	0.41172	2.58396	0.00976727	0.0339214
Mmp3	matrix metallopeptidase 3 [Source:MGI Symbol;Acc:MGI:97010]	17392		ENSMUSG00000043613	protein_coding	914.185	2.2361	0.292768	7.66005	1.85861e-14	8.90705e-13
Mndal	myeloid nuclear differentiation antigen like [Source:MGI Symbol;Acc:MGI:3780953]	100040462		ENSMUSG00000090272	protein_coding	2780.91	2.24126	0.21819	10.2808	8.60171e-25	8.07358e-23
Morc1	microrchidia 1 [Source:MGI Symbol;Acc:MGI:1316740]	17450	Q9WVL5	ENSMUSG00000022652	protein_coding	29.8409	2.15967	0.334864	6.18087	6.37498e-10	1.7392e-08
Morc3	microrchidia 3 [Source:MGI Symbol;Acc:MGI:2136841]	338467	F7BJB9	ENSMUSG00000039456	protein_coding	1462.77	1.17027	0.173001	6.76578	1.32594e-11	4.66396e-10
Mov10	Moloney leukemia virus 10 [Source:MGI Symbol;Acc:MGI:97054]	17454		ENSMUSG00000002227	protein_coding	1196.47	2.29947	0.200292	11.4822	1.62152e-30	2.03984e-28
Mpeg1	macrophage expressed gene 1 [Source:MGI Symbol;Acc:MGI:1333743]	17476		ENSMUSG00000046805	protein_coding	14282.2	1.52008	0.223266	6.81394	9.49593e-12	3.44727e-10
Mreg	melanoregulin [Source:MGI Symbol;Acc:MGI:2151839]	381269	Q6NVG5	ENSMUSG00000039395	protein_coding	161.112	1.53941	0.332392	4.6454	3.3942e-06	4.23749e-05
Ms4a14	membrane-spanning 4-domains, subfamily A, member 14 [Source:MGI Symbol;Acc:MGI:2686122]	383435		ENSMUSG00000099398	protein_coding	70.9302	2.21926	0.411011	5.42747	5.71586e-08	1.08535e-06
Ms4a4a	membrane-spanning 4-domains, subfamily A, member 4A [Source:MGI Symbol;Acc:MGI:3643932]	666907		ENSMUSG00000101389	protein_coding	279.197	2.39027	0.306277	7.82705	4.99469e-15	2.56172e-13
Ms4a4b	membrane-spanning 4-domains, subfamily A, member 4B [Source:MGI Symbol;Acc:MGI:1913083]	60361		ENSMUSG00000056290	protein_coding	722.362	1.50082	0.25914	5.79505	6.83015e-09	1.55242e-07
Ms4a4c	membrane-spanning 4-domains, subfamily A, member 4C [Source:MGI Symbol;Acc:MGI:1927656]	64380		ENSMUSG00000024675	protein_coding	3383.7	3.78985	0.384121	10.2915	7.69394e-25	7.29716e-23
Ms4a6b	membrane-spanning 4-domains, subfamily A, member 6B [Source:MGI Symbol;Acc:MGI:1917024]	69774	Q99N09	ENSMUSG00000024677	protein_coding	2132.12	2.67563	0.273169	9.82656	8.65215e-23	7.25619e-21
Ms4a6c	membrane-spanning 4-domains, subfamily A, member 6C [Source:MGI Symbol;Acc:MGI:2385644]	73656	Q99N08	ENSMUSG00000079419	protein_coding	2724.14	2.86472	0.368726	7.94853	1.88734e-15	1.01451e-13
Ms4a6d	membrane-spanning 4-domains, subfamily A, member 6D [Source:MGI Symbol;Acc:MGI:1916024]	68774		ENSMUSG00000024679	protein_coding	1817.16	3.29801	0.291938	11.3573	6.82293e-30	8.35117e-28
Ms4a7	membrane-spanning 4-domains, subfamily A, member 7 [Source:MGI Symbol;Acc:MGI:1918846]	109225		ENSMUSG00000024672	protein_coding	272.615	1.98991	0.423387	4.8019	1.57166e-06	2.12468e-05
Msr1	macrophage scavenger receptor 1 [Source:MGI Symbol;Acc:MGI:98257]	20288	P30204	ENSMUSG00000025044	protein_coding	684.482	2.82495	0.311315	9.12248	7.34268e-20	5.27828e-18
Mt1	metallothionein 1 [Source:MGI Symbol;Acc:MGI:97171]	17748	P02802	ENSMUSG00000031765	protein_coding	1831	1.18	0.234202	5.04374	4.56517e-07	7.02617e-06
Mt2	metallothionein 2 [Source:MGI Symbol;Acc:MGI:97172]	17750	P02798	ENSMUSG00000031762	protein_coding	1823.48	2.78447	0.259718	10.7484	6.03051e-27	6.38846e-25
Mtfr2	mitochondrial fission regulator 2 [Source:MGI Symbol;Acc:MGI:1919054]	71804	Q8VED8	ENSMUSG00000019992	protein_coding	17.5469	1.05411	0.384945	2.7243	0.00644374	0.0243184
Mthfd2	methylenetetrahydrofolate dehydrogenase (NAD+ dependent), methenyltetrahydrofolate cyclohydrolase [Source:MGI Symbol;Acc:MGI:1338850]	17768	P18155	ENSMUSG00000005667	protein_coding	319.553	1.91875	0.270527	7.09712	1.27387e-12	5.1449e-11
Mthfr	methylenetetrahydrofolate reductase [Source:MGI Symbol;Acc:MGI:106639]	17769	Q9WU20	ENSMUSG00000029009	protein_coding	1495.53	1.44831	0.223576	6.48128	9.09464e-11	2.89034e-09
Muc13	mucin 13, epithelial transmembrane [Source:MGI Symbol;Acc:MGI:103190]	17063	P19467	ENSMUSG00000022824	protein_coding	9.2821	1.32739	0.456979	2.93511	0.00333432	0.0142234
Muc4	mucin 4 [Source:MGI Symbol;Acc:MGI:2153525]	140474		ENSMUSG00000079620	protein_coding	3154.08	1.97012	0.128143	15.3739	2.45117e-53	7.4005e-51
Muc5ac	mucin 5, subtypes A and C, tracheobronchial/gastric [Source:MGI Symbol;Acc:MGI:104697]	17833		ENSMUSG00000037974	protein_coding	181.61	1.18641	0.307084	3.89131	9.97053e-05	0.000779189
Muc5b	mucin 5, subtype B, tracheobronchial [Source:MGI Symbol;Acc:MGI:1921430]	74180		ENSMUSG00000066108	protein_coding	4339.83	1.52973	0.360525	4.29222	1.76899e-05	0.000178813
Musk	muscle, skeletal, receptor tyrosine kinase [Source:MGI Symbol;Acc:MGI:103581]	18198	Q61006	ENSMUSG00000057280	protein_coding	8.91164	1.33703	0.446674	2.98225	0.00286142	0.012566
Mvp	major vault protein [Source:MGI Symbol;Acc:MGI:1925638]	78388		ENSMUSG00000030681	protein_coding	2895.81	1.05129	0.136324	7.71201	1.23852e-14	6.04737e-13
Mx1	MX dynamin-like GTPase 1 [Source:MGI Symbol;Acc:MGI:97243]			ENSMUSG00000000386	protein_coding	3548.8	6.1143	0.254366	23.7726	6.41376e-125	1.65979e-121
Mx2	MX dynamin-like GTPase 2 [Source:MGI Symbol;Acc:MGI:97244]	17858		ENSMUSG00000023341	polymorphic_pseudogene	949.622	4.85522	0.25397	18.8226	4.9319e-79	3.43621e-76
Mxd1	MAX dimerization protein 1 [Source:MGI Symbol;Acc:MGI:96908]	17119		ENSMUSG00000001156	protein_coding	2564.48	1.89019	0.271359	6.98558	2.83682e-12	1.09572e-10
Mxd3	Max dimerization protein 3 [Source:MGI Symbol;Acc:MGI:104987]	17121	Q80US8	ENSMUSG00000021485	protein_coding	33.6104	1.0926	0.330419	3.29611	0.000980334	0.00521856
Mybph	myosin binding protein H [Source:MGI Symbol;Acc:MGI:1858196]	53311	P70402	ENSMUSG00000042451	protein_coding	15.1314	2.0088	0.455035	4.25546	2.0862e-05	0.000205166
Myc	myelocytomatosis oncogene [Source:MGI Symbol;Acc:MGI:97250]	17869	P01108	ENSMUSG00000022346	protein_coding	421.118	1.36118	0.222349	6.12294	9.18622e-10	2.42932e-08
Myd88	myeloid differentiation primary response gene 88 [Source:MGI Symbol;Acc:MGI:108005]	17874	P22366	ENSMUSG00000032508	protein_coding	2031.37	1.66753	0.180898	9.22094	2.94506e-20	2.12549e-18
Mymk	myomaker, myoblast fusion factor [Source:MGI Symbol;Acc:MGI:1913389]	66139	Q9D1N4	ENSMUSG00000009214	protein_coding	12.4799	1.73557	0.441612	3.80313	0.000142877	0.00104786
Myo1f	myosin IF [Source:MGI Symbol;Acc:MGI:107711]	17916		ENSMUSG00000024300	protein_coding	1702.64	1.05962	0.252334	4.20432	2.61869e-05	0.000249803
N4bp1	NEDD4 binding protein 1 [Source:MGI Symbol;Acc:MGI:2136825]	80750	Q6A037	ENSMUSG00000031652	protein_coding	2456.96	1.06363	0.161733	6.57736	4.7888e-11	1.57726e-09
Naa25	N(alpha)-acetyltransferase 25, NatB auxiliary subunit [Source:MGI Symbol;Acc:MGI:2442563]	231713	Q8BWZ3	ENSMUSG00000042719	protein_coding	1065.2	1.20989	0.178373	6.78398	1.16911e-11	4.15263e-10
Naip1	NLR family, apoptosis inhibitory protein 1 [Source:MGI Symbol;Acc:MGI:1298223]	17940	Q9QWK5	ENSMUSG00000021640	protein_coding	20.4569	1.63712	0.432597	3.78844	0.000151599	0.00110422
Naip2	NLR family, apoptosis inhibitory protein 2 [Source:MGI Symbol;Acc:MGI:1298226]	17948	Q9QUK4	ENSMUSG00000078945	protein_coding	720.101	1.38324	0.244017	5.67427	1.39283e-08	2.98593e-07
Nampt	nicotinamide phosphoribosyltransferase [Source:MGI Symbol;Acc:MGI:1929865]	59027		ENSMUSG00000020572	protein_coding	4673.08	1.54565	0.156402	9.88466	4.85232e-23	4.12675e-21
Nav3	neuron navigator 3 [Source:MGI Symbol;Acc:MGI:2183703]	260315		ENSMUSG00000020181	protein_coding	86.084	1.57636	0.325008	4.85087	1.22919e-06	1.71414e-05
Ncapg	non-SMC condensin I complex, subunit G [Source:MGI Symbol;Acc:MGI:1930197]	54392		ENSMUSG00000015880	protein_coding	64.4467	1.37731	0.257937	5.31837	1.04699e-07	1.86308e-06
Ncapg2	non-SMC condensin II complex, subunit G2 [Source:MGI Symbol;Acc:MGI:1923294]	76044	Q6DFV1	ENSMUSG00000042029	protein_coding	313.877	1.12891	0.258448	4.3677	1.2556e-05	0.000133091
Ncf4	neutrophil cytosolic factor 4 [Source:MGI Symbol;Acc:MGI:109186]	17972	P97369	ENSMUSG00000071715	protein_coding	552.476	1.60154	0.276353	5.81098	6.2107e-09	1.42594e-07
Neurl3	neuralized E3 ubiquitin protein ligase 3 [Source:MGI Symbol;Acc:MGI:2429944]	214854	Q8CJC5	ENSMUSG00000047180	protein_coding	803.565	1.60878	0.260088	6.19429	5.85467e-10	1.60693e-08
Nfil3	nuclear factor, interleukin 3, regulated [Source:MGI Symbol;Acc:MGI:109495]	18030	O08750	ENSMUSG00000056749	protein_coding	258.924	1.8006	0.267905	6.72888	1.70973e-11	5.99067e-10
Nfkb2	nuclear factor of kappa light polypeptide gene enhancer in B cells 2, p49/p100 [Source:MGI Symbol;Acc:MGI:1099800]	18034	Q9WTK5	ENSMUSG00000025225	protein_coding	1462.08	1.32363	0.179234	7.38616	1.51127e-13	6.51826e-12
Nfkbib	nuclear factor of kappa light polypeptide gene enhancer in B cells inhibitor, beta [Source:MGI Symbol;Acc:MGI:104752]	18036	Q60778	ENSMUSG00000030595	protein_coding	577.375	1.00315	0.179963	5.57609	2.4598e-08	5.00104e-07
Nfkbid	nuclear factor of kappa light polypeptide gene enhancer in B cells inhibitor, delta [Source:MGI Symbol;Acc:MGI:3041243]	243910		ENSMUSG00000036931	protein_coding	136.89	1.59946	0.287131	5.57259	2.50981e-08	5.09699e-07
Nfkbie	nuclear factor of kappa light polypeptide gene enhancer in B cells inhibitor, epsilon [Source:MGI Symbol;Acc:MGI:1194908]	18037	O54910	ENSMUSG00000023947	protein_coding	599.555	2.04879	0.262056	7.82676	5.00607e-15	2.56172e-13
Nfkbiz	nuclear factor of kappa light polypeptide gene enhancer in B cells inhibitor, zeta [Source:MGI Symbol;Acc:MGI:1931595]	80859	Q9EST8	ENSMUSG00000035356	protein_coding	726.635	1.33796	0.163311	8.1934	2.53956e-16	1.44667e-14
Ngf	nerve growth factor [Source:MGI Symbol;Acc:MGI:97321]	18049	P01139	ENSMUSG00000027859	protein_coding	5.16814	1.04562	0.468587	2.16226	0.0305983	0.0843409
Ninj2	ninjurin 2 [Source:MGI Symbol;Acc:MGI:1352751]	29862	Q9JL89	ENSMUSG00000041377	protein_coding	14.3982	1.52009	0.408877	3.65832	0.000253875	0.00170965
Nkg7	natural killer cell group 7 sequence [Source:MGI Symbol;Acc:MGI:1931250]	72310		ENSMUSG00000004612	protein_coding	252.51	1.37312	0.266909	5.14879	2.62171e-07	4.24429e-06
Nlgn2	neuroligin 2 [Source:MGI Symbol;Acc:MGI:2681835]	216856	Q69ZK9	ENSMUSG00000051790	protein_coding	1005.67	1.27232	0.16392	7.76158	8.38784e-15	4.16415e-13
Nlrc5	NLR family, CARD domain containing 5 [Source:MGI Symbol;Acc:MGI:3612191]	434341	C3VPR6	ENSMUSG00000074151	protein_coding	2942.04	2.6225	0.234591	11.1966	4.23824e-29	4.82866e-27
Nlrp1a	NLR family, pyrin domain containing 1A [Source:MGI Symbol;Acc:MGI:2684861]	195046	Q2LKU9	ENSMUSG00000069830	protein_coding	50.3854	1.73199	0.309913	5.55397	2.79261e-08	5.59613e-07
Nlrp3	NLR family, pyrin domain containing 3 [Source:MGI Symbol;Acc:MGI:2653833]	216799	Q8R4B8	ENSMUSG00000032691	protein_coding	276.512	1.57962	0.248327	6.36717	1.92547e-10	5.74629e-09
Nmi	N-myc (and STAT) interactor [Source:MGI Symbol;Acc:MGI:1928368]	64685	O35309	ENSMUSG00000026946	protein_coding	1356.33	1.84515	0.178953	10.3131	6.15038e-25	5.8639e-23
Nmral1	NmrA-like family domain containing 1 [Source:MGI Symbol;Acc:MGI:1915074]	67824		ENSMUSG00000063445	protein_coding	148.036	1.55068	0.2628	5.89957	3.64443e-09	8.74421e-08
Nnmt	nicotinamide N-methyltransferase [Source:MGI Symbol;Acc:MGI:1099443]	18113	O55239	ENSMUSG00000032271	protein_coding	152.369	1.02713	0.235456	4.36389	1.27772e-05	0.000134659
Noct	nocturnin [Source:MGI Symbol;Acc:MGI:109382]	12457	O35710	ENSMUSG00000023087	protein_coding	344.251	1.37259	0.232174	5.91473	3.32415e-09	8.03964e-08
Nod2	nucleotide-binding oligomerization domain containing 2 [Source:MGI Symbol;Acc:MGI:2429397]	257632		ENSMUSG00000055994	protein_coding	324.954	1.84249	0.254952	7.23426	4.68062e-13	1.95367e-11
Nos2	nitric oxide synthase 2, inducible [Source:MGI Symbol;Acc:MGI:97361]	18126	P29477	ENSMUSG00000020826	protein_coding	248.828	1.92986	0.359219	5.43076	5.6115e-08	1.06778e-06
Noxo1	NADPH oxidase organizer 1 [Source:MGI Symbol;Acc:MGI:1919143]	71893	Q8VCM2	ENSMUSG00000019320	protein_coding	177.25	1.13336	0.217603	5.20973	1.89112e-07	3.172e-06
Nr4a3	nuclear receptor subfamily 4, group A, member 3 [Source:MGI Symbol;Acc:MGI:1352457]	18124	Q9QZB6	ENSMUSG00000028341	protein_coding	335.486	1.17795	0.261462	4.5047	6.64658e-06	7.63977e-05
Nrros	negative regulator of reactive oxygen species [Source:MGI Symbol;Acc:MGI:2445095]	224109	Q8BMT4	ENSMUSG00000052384	protein_coding	996.603	1.23268	0.207645	5.93938	2.86105e-09	6.98489e-08
Nt5c3	5'-nucleotidase, cytosolic III [Source:MGI Symbol;Acc:MGI:1927186]	107569	Q9D020	ENSMUSG00000029780	protein_coding	1475.22	2.15774	0.226227	9.54679	1.33774e-21	1.04454e-19
Nts	neurotensin [Source:MGI Symbol;Acc:MGI:1328351]	67405	Q9D3P9	ENSMUSG00000019890	protein_coding	10.371	1.32733	0.419217	3.10025	0.00193356	0.00917884
Ntsr2	neurotensin receptor 2 [Source:MGI Symbol;Acc:MGI:108018]	18217		ENSMUSG00000020591	protein_coding	34.0692	2.11545	0.375748	5.51013	3.58567e-08	7.04495e-07
Nuak2	NUAK family, SNF1-like kinase, 2 [Source:MGI Symbol;Acc:MGI:1921387]	74137	Q8BZN4	ENSMUSG00000009772	protein_coding	560.897	1.32686	0.16549	8.01894	1.06657e-15	5.87264e-14
Nwd2	NACHT and WD repeat domain containing 2 [Source:MGI Symbol;Acc:MGI:1920464]	319807	Q6P5U7	ENSMUSG00000090061	protein_coding	63.8124	1.18784	0.255796	4.63876	3.50501e-06	4.35482e-05
Nxpe5	neurexophilin and PC-esterase domain family, member 5 [Source:MGI Symbol;Acc:MGI:3584036]	381680		ENSMUSG00000047592	protein_coding	20.3681	1.13601	0.371532	3.04226	0.00234806	0.0107303
Oas1a	2'-5' oligoadenylate synthetase 1A [Source:MGI Symbol;Acc:MGI:2180860]	246730	P11928	ENSMUSG00000052776	protein_coding	1357.83	4.12448	0.196102	20.9216	3.40813e-97	3.85864e-94
Oas1b	2'-5' oligoadenylate synthetase 1B [Source:MGI Symbol;Acc:MGI:97430]	23961		ENSMUSG00000029605	polymorphic_pseudogene	465.049	3.08172	0.182917	16.7513	5.53733e-63	2.27974e-60
Oas1e	2'-5' oligoadenylate synthetase 1E [Source:MGI Symbol;Acc:MGI:2180856]	231699		ENSMUSG00000066867	protein_coding	12.9927	2.16165	0.445627	4.06482	4.80694e-05	0.000417734
Oas1g	2'-5' oligoadenylate synthetase 1G [Source:MGI Symbol;Acc:MGI:97429]	23960		ENSMUSG00000066861	protein_coding	483.842	4.41495	0.298812	14.4435	2.75421e-47	6.74223e-45
Oas2	2'-5' oligoadenylate synthetase 2 [Source:MGI Symbol;Acc:MGI:2180852]	246728	E9Q9A9	ENSMUSG00000032690	protein_coding	2433.86	3.83259	0.220556	17.371	1.36861e-67	6.52431e-65
Oas3	2'-5' oligoadenylate synthetase 3 [Source:MGI Symbol;Acc:MGI:2180850]	246727	Q8VI93	ENSMUSG00000032661	protein_coding	4131.61	5.1576	0.253241	20.3524	4.42291e-92	4.2169e-89
Oasl1	2'-5' oligoadenylate synthetase-like 1 [Source:MGI Symbol;Acc:MGI:2180849]	231655	Q8VI94	ENSMUSG00000041827	protein_coding	3196.56	5.61716	0.264505	21.1239	4.7936e-99	5.78907e-96
Oasl2	2'-5' oligoadenylate synthetase-like 2 [Source:MGI Symbol;Acc:MGI:1344390]	23962	Q9Z2F2	ENSMUSG00000029561	protein_coding	15043.7	3.82712	0.170993	22.3885	5.08902e-111	9.21876e-108
Ocstamp	osteoclast stimulatory transmembrane protein [Source:MGI Symbol;Acc:MGI:1921864]	74614	Q9D611	ENSMUSG00000027670	protein_coding	57.1837	3.3923	0.362697	8.25228	1.55398e-16	8.99374e-15
Ogfr	opioid growth factor receptor [Source:MGI Symbol;Acc:MGI:1919325]	72075	Q99PG2	ENSMUSG00000049401	protein_coding	2629.2	1.80514	0.158696	11.3766	5.47016e-30	6.74095e-28
Oit1	oncoprotein induced transcript 1 [Source:MGI Symbol;Acc:MGI:1201784]	18300	P97805	ENSMUSG00000021749	protein_coding	63.227	1.28279	0.314889	4.08231	4.45906e-05	0.000392306
Olfr433	olfactory receptor 433 [Source:MGI Symbol;Acc:MGI:3030267]	258712		ENSMUSG00000045381	protein_coding	5.89445	1.56806	0.469708	3.13312	0.00172961	0.00840674
Olfr56	olfactory receptor 56 [Source:MGI Symbol;Acc:MGI:1333785]	18356	Q8VGD6	ENSMUSG00000040328	protein_coding	883.331	3.41078	0.237588	14.3229	1.57473e-46	3.70471e-44
Olfr753-ps1	olfactory receptor 753, pseudogene 1 [Source:MGI Symbol;Acc:MGI:3030587]			ENSMUSG00000090556	polymorphic_pseudogene	5.46148	1.2904	0.469264	2.9441	0.00323896	0.0139004
Orc1	origin recognition complex, subunit 1 [Source:MGI Symbol;Acc:MGI:1328337]	18392	Q9Z1N2	ENSMUSG00000028587	protein_coding	16.3204	1.20627	0.396123	3.03819	0.00238007	0.010822
Orm1	orosomucoid 1 [Source:MGI Symbol;Acc:MGI:97443]	18405	Q60590	ENSMUSG00000039196	protein_coding	284.31	3.2196	0.267736	11.8789	1.52317e-32	2.04387e-30
Orm2	orosomucoid 2 [Source:MGI Symbol;Acc:MGI:97444]	18406	P07361	ENSMUSG00000061540	protein_coding	142.816	4.49075	0.312713	10.0342	1.07823e-23	9.43583e-22
Osm	oncostatin M [Source:MGI Symbol;Acc:MGI:104749]	18413	P53347	ENSMUSG00000058755	protein_coding	111.087	2.50659	0.377924	6.67903	2.40523e-11	8.20543e-10
Osmr	oncostatin M receptor [Source:MGI Symbol;Acc:MGI:1330819]	18414		ENSMUSG00000022146	protein_coding	2812.18	1.23484	0.130415	9.46883	2.82991e-21	2.15394e-19
Ovol1	ovo like zinc finger 1 [Source:MGI Symbol;Acc:MGI:1330290]	18426	Q9WTJ2	ENSMUSG00000024922	protein_coding	83.5	1.82043	0.254921	7.09666	1.27806e-12	5.1449e-11
P2ry13	purinergic receptor P2Y, G-protein coupled 13 [Source:MGI Symbol;Acc:MGI:1921441]	74191	Q9D8I2	ENSMUSG00000036362	protein_coding	387.386	1.21458	0.271995	4.47661	7.58366e-06	8.57005e-05
Pacsin1	protein kinase C and casein kinase substrate in neurons 1 [Source:MGI Symbol;Acc:MGI:1345181]	23969	Q61644	ENSMUSG00000040276	protein_coding	56.3158	1.31747	0.288503	4.55313	5.28529e-06	6.23328e-05
Parp10	poly (ADP-ribose) polymerase family, member 10 [Source:MGI Symbol;Acc:MGI:3712326]	671535		ENSMUSG00000063268	protein_coding	1776.67	2.08269	0.168809	12.3386	5.61115e-35	8.06715e-33
Parp11	poly (ADP-ribose) polymerase family, member 11 [Source:MGI Symbol;Acc:MGI:2141505]	101187	Q8CFF0	ENSMUSG00000037997	protein_coding	1036.4	2.2042	0.185627	11.8735	1.62586e-32	2.13424e-30
Parp12	poly (ADP-ribose) polymerase family, member 12 [Source:MGI Symbol;Acc:MGI:2143990]	243771	Q8BZ20	ENSMUSG00000038507	protein_coding	4959.17	2.2963	0.126988	18.0826	4.37181e-73	2.39986e-70
Parp14	poly (ADP-ribose) polymerase family, member 14 [Source:MGI Symbol;Acc:MGI:1919489]	547253	Q2EMV9	ENSMUSG00000034422	protein_coding	9868.55	2.33234	0.14873	15.684	1.94513e-55	6.29214e-53
Parp9	poly (ADP-ribose) polymerase family, member 9 [Source:MGI Symbol;Acc:MGI:1933117]	80285	Q8CAS9	ENSMUSG00000022906	protein_coding	4347.93	2.29161	0.135228	16.9464	2.04779e-64	9.27392e-62
Pax9	paired box 9 [Source:MGI Symbol;Acc:MGI:97493]	18511	P47242	ENSMUSG00000001497	protein_coding	35.1599	1.16437	0.398982	2.97758	0.00290529	0.0127278
Pcdh10	protocadherin 10 [Source:MGI Symbol;Acc:MGI:1338042]	18526		ENSMUSG00000049100	protein_coding	3.64211	1.38481	0.468952	2.68839	0.00717974	0.0264944
Pcdhgc5	protocadherin gamma subfamily C, 5 [Source:MGI Symbol;Acc:MGI:1935205]	93708		ENSMUSG00000102543	protein_coding	52.1148	1.18715	0.280674	4.22075	2.4349e-05	0.000235118
Pclaf	PCNA clamp associated factor [Source:MGI Symbol;Acc:MGI:1915276]	68026	Q9CQX4	ENSMUSG00000040204	protein_coding	96.0981	1.33877	0.251824	5.31086	1.09111e-07	1.93589e-06
Pdcd1	programmed cell death 1 [Source:MGI Symbol;Acc:MGI:104879]	18566	Q02242	ENSMUSG00000026285	protein_coding	41.3743	2.7948	0.356976	7.38979	1.47065e-13	6.3582e-12
Pdcd1lg2	programmed cell death 1 ligand 2 [Source:MGI Symbol;Acc:MGI:1930125]	58205	Q9WUL5	ENSMUSG00000016498	protein_coding	27.6756	1.05763	0.400738	2.66308	0.00774294	0.0281597
Pdyn	prodynorphin [Source:MGI Symbol;Acc:MGI:97535]	18610		ENSMUSG00000027400	protein_coding	8.92498	1.73143	0.465587	3.64827	0.000264014	0.00176285
Pgf	placental growth factor [Source:MGI Symbol;Acc:MGI:105095]	18654		ENSMUSG00000004791	protein_coding	158.832	1.44373	0.274679	5.25963	1.44348e-07	2.4856e-06
Pglyrp2	peptidoglycan recognition protein 2 [Source:MGI Symbol;Acc:MGI:1928099]	57757	Q8VCS0	ENSMUSG00000079563	protein_coding	44.9331	1.11825	0.293786	3.78945	0.000150979	0.00110015
Phf11a	PHD finger protein 11A [Source:MGI Symbol;Acc:MGI:1918441]	219131	Q8BVM9	ENSMUSG00000044703	protein_coding	466.504	4.50774	0.337885	13.0382	7.41409e-39	1.24358e-36
Phf11b	PHD finger protein 11B [Source:MGI Symbol;Acc:MGI:3645789]	236451		ENSMUSG00000091649	protein_coding	1959.44	3.88962	0.289006	13.5159	1.25928e-41	2.37623e-39
Phf11c	PHD finger protein 11C [Source:MGI Symbol;Acc:MGI:3648476]	628705		ENSMUSG00000091144	protein_coding	205.649	2.94656	0.281419	10.3824	2.98161e-25	2.88833e-23
Phf11d	PHD finger protein 11D [Source:MGI Symbol;Acc:MGI:1277133]	219132	A6H5X4	ENSMUSG00000068245	protein_coding	4920.28	3.81912	0.189753	20.1259	4.37566e-90	3.77452e-87
Pigr	polymeric immunoglobulin receptor [Source:MGI Symbol;Acc:MGI:103080]	18703	O70570	ENSMUSG00000026417	protein_coding	5837.72	1.74503	0.197371	8.84721	8.97347e-19	6.06547e-17
Pik3ap1	phosphoinositide-3-kinase adaptor protein 1 [Source:MGI Symbol;Acc:MGI:1933177]	83490	Q9EQ32	ENSMUSG00000025017	protein_coding	1747.52	1.49576	0.254481	5.8845	3.9927e-09	9.5043e-08
Pik3r5	phosphoinositide-3-kinase regulatory subunit 5 [Source:MGI Symbol;Acc:MGI:2443588]	320207	Q5SW28	ENSMUSG00000020901	protein_coding	760.356	1.03013	0.224231	4.59636	4.29927e-06	5.2171e-05
Pilrb1	paired immunoglobin-like type 2 receptor beta 1 [Source:MGI Symbol;Acc:MGI:2450532]	170741		ENSMUSG00000066684	protein_coding	126.932	1.3463	0.268323	5.02707	4.98037e-07	7.5751e-06
Pim1	proviral integration site 1 [Source:MGI Symbol;Acc:MGI:97584]	18712		ENSMUSG00000024014	protein_coding	1818.8	1.85078	0.197633	9.36965	7.27743e-21	5.42513e-19
Pira2	paired-Ig-like receptor A2 [Source:MGI Symbol;Acc:MGI:1195970]	18725		ENSMUSG00000089942	protein_coding	53.0779	1.43384	0.350707	4.09652	4.19411e-05	0.000373165
Pirb	paired Ig-like receptor B [Source:MGI Symbol;Acc:MGI:894311]	18733	P97484	ENSMUSG00000058818	protein_coding	1351.81	1.66122	0.271067	6.14417	8.03807e-10	2.15357e-08
Piwil2	piwi-like RNA-mediated gene silencing 2 [Source:MGI Symbol;Acc:MGI:1930036]	57746	Q8CDG1	ENSMUSG00000033644	protein_coding	33.6443	1.06054	0.338811	3.14741	0.00164721	0.0080451
Piwil4	piwi-like RNA-mediated gene silencing 4 [Source:MGI Symbol;Acc:MGI:3041167]	330890		ENSMUSG00000036912	protein_coding	272.354	1.37542	0.160653	8.55638	1.1647e-17	7.37709e-16
Pkd1l2	polycystic kidney disease 1 like 2 [Source:MGI Symbol;Acc:MGI:2664668]	76645		ENSMUSG00000034416	protein_coding	6.56981	1.08885	0.46998	2.53192	0.011344	0.0382095
Pla1a	phospholipase A1 member A [Source:MGI Symbol;Acc:MGI:1934677]	85031	Q8VI78	ENSMUSG00000002847	protein_coding	224.161	2.36853	0.3209	7.41314	1.2334e-13	5.37091e-12
Pla2g2e	phospholipase A2, group IIE [Source:MGI Symbol;Acc:MGI:1349660]	26970	Q9QUL3	ENSMUSG00000028751	protein_coding	10.7356	1.24563	0.44656	2.83425	0.00459333	0.0184456
Pla2g4c	phospholipase A2, group IVC (cytosolic, calcium-independent) [Source:MGI Symbol;Acc:MGI:1196403]	232889	Q64GA5	ENSMUSG00000033847	protein_coding	43.7544	2.79285	0.305323	8.50988	1.74113e-17	1.08761e-15
Pla2g7	phospholipase A2, group VII (platelet-activating factor acetylhydrolase, plasma) [Source:MGI Symbol;Acc:MGI:1351327]	27226		ENSMUSG00000023913	protein_coding	1348.01	1.72667	0.419592	4.25399	2.0999e-05	0.000206401
Plac8	placenta-specific 8 [Source:MGI Symbol;Acc:MGI:2445289]	231507	Q9JI48	ENSMUSG00000029322	protein_coding	4022.71	2.93354	0.275517	10.6952	1.07239e-26	1.11646e-24
Plau	plasminogen activator, urokinase [Source:MGI Symbol;Acc:MGI:97611]	18792	P06869	ENSMUSG00000021822	protein_coding	591.182	1.78662	0.324416	5.52588	3.27839e-08	6.50471e-07
Pld4	phospholipase D family, member 4 [Source:MGI Symbol;Acc:MGI:2144765]	104759	Q8BG07	ENSMUSG00000052160	protein_coding	1493.2	1.4477	0.262072	5.53194	3.16707e-08	6.30456e-07
Plek	pleckstrin [Source:MGI Symbol;Acc:MGI:1860485]	56193	Q9JHK5	ENSMUSG00000020120	protein_coding	3385.5	1.00118	0.186357	5.37406	7.69819e-08	1.40937e-06
Plek2	pleckstrin 2 [Source:MGI Symbol;Acc:MGI:1351466]	27260	Q9WV52	ENSMUSG00000021118	protein_coding	27.5826	1.05388	0.307641	3.41183	0.000645284	0.00369448
Plekha4	pleckstrin homology domain containing, family A (phosphoinositide binding specific) member 4 [Source:MGI Symbol;Acc:MGI:1916467]	69217		ENSMUSG00000040428	protein_coding	735.735	2.88988	0.1913	15.0777	2.26874e-51	6.42158e-49
Plekho2	pleckstrin homology domain containing, family O member 2 [Source:MGI Symbol;Acc:MGI:2143132]	102595	Q8K124	ENSMUSG00000050721	protein_coding	2188.53	1.32698	0.235284	5.64465	1.65522e-08	3.49875e-07
Plekhs1	pleckstrin homology domain containing, family S member 1 [Source:MGI Symbol;Acc:MGI:2443041]	226245	Q8BW88	ENSMUSG00000035818	protein_coding	28.6852	2.42388	0.39355	5.92495	3.1239e-09	7.58572e-08
Plin2	perilipin 2 [Source:MGI Symbol;Acc:MGI:87920]	11520	P43883	ENSMUSG00000028494	protein_coding	4374.7	1.05238	0.219948	4.78705	1.69249e-06	2.27951e-05
Plk1	polo like kinase 1 [Source:MGI Symbol;Acc:MGI:97621]	18817	Q07832	ENSMUSG00000030867	protein_coding	89.0922	1.19394	0.256568	4.64576	3.38829e-06	4.23302e-05
Plk3	polo like kinase 3 [Source:MGI Symbol;Acc:MGI:109604]	12795		ENSMUSG00000028680	protein_coding	297.608	1.23618	0.260357	4.75132	2.02095e-06	2.67223e-05
Plod3	procollagen-lysine, 2-oxoglutarate 5-dioxygenase 3 [Source:MGI Symbol;Acc:MGI:1347008]	26433	Q9R0E1	ENSMUSG00000004846	protein_coding	2112.43	1.05658	0.152666	6.92169	4.46288e-12	1.68077e-10
Pml	promyelocytic leukemia [Source:MGI Symbol;Acc:MGI:104662]	18854	Q60953	ENSMUSG00000036986	protein_coding	2824.23	2.2719	0.160534	14.1525	1.80257e-45	4.0817e-43
Pnp2	purine-nucleoside phosphorylase 2 [Source:MGI Symbol;Acc:MGI:3712328]	667034		ENSMUSG00000068417	protein_coding	78.4602	2.56309	0.260367	9.57607	1.00805e-21	7.93951e-20
Pnpt1	polyribonucleotide nucleotidyltransferase 1 [Source:MGI Symbol;Acc:MGI:1918951]	71701	Q8K1R3	ENSMUSG00000020464	protein_coding	911.863	1.49141	0.150316	9.92171	3.34957e-23	2.90323e-21
Pou3f1	POU domain, class 3, transcription factor 1 [Source:MGI Symbol;Acc:MGI:101896]	18991	P21952	ENSMUSG00000090125	protein_coding	35.6134	2.92553	0.417198	6.32518	2.52934e-10	7.42611e-09
Ppa1	pyrophosphatase (inorganic) 1 [Source:MGI Symbol;Acc:MGI:97831]	67895	Q9D819	ENSMUSG00000020089	protein_coding	816.657	2.15361	0.203083	10.6051	2.82195e-26	2.87189e-24
Ppfia4	protein tyrosine phosphatase, receptor type, f polypeptide (PTPRF), interacting protein (liprin), alpha 4 [Source:MGI Symbol;Acc:MGI:1915757]	68507		ENSMUSG00000026458	protein_coding	190.941	1.0354	0.228038	4.54093	5.60053e-06	6.56776e-05
Ppp1r14d	protein phosphatase 1, regulatory inhibitor subunit 14D [Source:MGI Symbol;Acc:MGI:1919362]	72112	Q7TT52	ENSMUSG00000027317	protein_coding	71.1741	1.71641	0.28669	5.96831	2.39718e-09	5.93236e-08
Prm1	protamine 1 [Source:MGI Symbol;Acc:MGI:97765]	19118	P02319	ENSMUSG00000022501	protein_coding	5.02723	1.54906	0.468793	3.77396	0.000160679	0.00115964
Procr	protein C receptor, endothelial [Source:MGI Symbol;Acc:MGI:104596]	19124	Q64695	ENSMUSG00000027611	protein_coding	218.545	1.56951	0.196467	7.98105	1.45097e-15	7.8932e-14
Proz	protein Z, vitamin K-dependent plasma glycoprotein [Source:MGI Symbol;Acc:MGI:1860488]	66901		ENSMUSG00000031445	protein_coding	106.376	1.15026	0.23779	4.83484	1.3325e-06	1.83701e-05
Prph	peripherin [Source:MGI Symbol;Acc:MGI:97774]	19132		ENSMUSG00000023484	protein_coding	16.0791	1.61046	0.385631	4.08099	4.48448e-05	0.000393969
Prr29	proline rich 29 [Source:MGI Symbol;Acc:MGI:1922823]	75573	B1ARI9	ENSMUSG00000009210	protein_coding	149.658	1.1439	0.184274	6.20345	5.52384e-10	1.53238e-08
Prss22	protease, serine 22 [Source:MGI Symbol;Acc:MGI:1918085]	70835		ENSMUSG00000045027	protein_coding	65.459	4.36486	0.38902	7.70239	1.3354e-14	6.48546e-13
Prss30	protease, serine 30 [Source:MGI Symbol;Acc:MGI:1353645]	30943	Q9QYZ9	ENSMUSG00000024124	protein_coding	22.1667	1.07266	0.341275	3.14822	0.0016427	0.0080274
Prss46	protease, serine 46 [Source:MGI Symbol;Acc:MGI:1921556]	74306	Q5M8S2	ENSMUSG00000049719	protein_coding	5.67326	1.70731	0.463484	4.02655	5.66017e-05	0.000480703
Prtn3	proteinase 3 [Source:MGI Symbol;Acc:MGI:893580]	19152		ENSMUSG00000057729	protein_coding	32.4997	1.36332	0.405636	3.4139	0.000640404	0.0036735
Psapl1	prosaposin-like 1 [Source:MGI Symbol;Acc:MGI:1924193]	76943		ENSMUSG00000043430	protein_coding	27.1347	2.20294	0.366684	5.8056	6.41361e-09	1.4651e-07
Psat1	phosphoserine aminotransferase 1 [Source:MGI Symbol;Acc:MGI:2183441]	107272	Q99K85	ENSMUSG00000024640	protein_coding	463.505	1.21669	0.196351	6.19705	5.75316e-10	1.58387e-08
Psg17	pregnancy specific glycoprotein 17 [Source:MGI Symbol;Acc:MGI:1347250]	26437		ENSMUSG00000004540	protein_coding	13.5058	1.20301	0.411095	2.8829	0.00394028	0.016263
Psg22	pregnancy-specific glycoprotein 22 [Source:MGI Symbol;Acc:MGI:1891354]	243862	Q810J1	ENSMUSG00000044903	protein_coding	6.30641	1.70961	0.468232	3.50497	0.00045666	0.00278908
Psmb10	proteasome (prosome, macropain) subunit, beta type 10 [Source:MGI Symbol;Acc:MGI:1096380]	19171	O35955	ENSMUSG00000031897	protein_coding	2117.25	1.7568	0.171841	10.2263	1.51237e-24	1.38367e-22
Psmb8	proteasome (prosome, macropain) subunit, beta type 8 (large multifunctional peptidase 7) [Source:MGI Symbol;Acc:MGI:1346527]	16913		ENSMUSG00000024338	protein_coding	4424.99	2.19364	0.1716	12.7873	1.93181e-37	2.99101e-35
Psmb9	proteasome (prosome, macropain) subunit, beta type 9 (large multifunctional peptidase 2) [Source:MGI Symbol;Acc:MGI:1346526]	16912		ENSMUSG00000096727	protein_coding	1642.55	1.70168	0.187408	9.08416	1.04501e-19	7.36589e-18
Psme1	proteasome (prosome, macropain) activator subunit 1 (PA28 alpha) [Source:MGI Symbol;Acc:MGI:1096367]	19186		ENSMUSG00000022216	protein_coding	6125.89	1.40896	0.158437	8.89462	5.8621e-19	3.99218e-17
Psme2	proteasome (prosome, macropain) activator subunit 2 (PA28 beta) [Source:MGI Symbol;Acc:MGI:1096365]	19188	P97372	ENSMUSG00000079197	protein_coding	2407.4	1.44107	0.147448	9.77478	1.44474e-22	1.20606e-20
Psme2b	protease (prosome, macropain) activator subunit 2B [Source:MGI Symbol;Acc:MGI:1341073]	621823	P97372	ENSMUSG00000078153	protein_coding	163.52	1.50614	0.188824	7.96468	1.65647e-15	8.95732e-14
Psrc1	proline/serine-rich coiled-coil 1 [Source:MGI Symbol;Acc:MGI:1913099]	56742	Q9D0P7	ENSMUSG00000068744	protein_coding	51.1902	1.1188	0.347465	3.23118	0.00123281	0.0063408
Pstpip1	proline-serine-threonine phosphatase-interacting protein 1 [Source:MGI Symbol;Acc:MGI:1321396]	19200		ENSMUSG00000032322	protein_coding	568.052	1.97787	0.284984	6.9589	3.42936e-12	1.31415e-10
Ptafr	platelet-activating factor receptor [Source:MGI Symbol;Acc:MGI:106066]	19204	Q62035	ENSMUSG00000056529	protein_coding	1098.02	2.67639	0.388336	7.07447	1.50018e-12	5.95959e-11
Ptger4	prostaglandin E receptor 4 (subtype EP4) [Source:MGI Symbol;Acc:MGI:104311]	19219		ENSMUSG00000039942	protein_coding	252.584	1.22897	0.223569	5.4981	3.83895e-08	7.46967e-07
Ptgs2	prostaglandin-endoperoxide synthase 2 [Source:MGI Symbol;Acc:MGI:97798]	19225	Q05769	ENSMUSG00000032487	protein_coding	961.941	1.7319	0.196375	8.81749	1.17052e-18	7.85332e-17
Ptk2b	PTK2 protein tyrosine kinase 2 beta [Source:MGI Symbol;Acc:MGI:104908]	19229	Q9QVP9	ENSMUSG00000059456	protein_coding	1535.54	1.02123	0.231308	4.41793	9.96509e-06	0.000108354
Ptpn6	protein tyrosine phosphatase, non-receptor type 6 [Source:MGI Symbol;Acc:MGI:96055]	15170	P29351	ENSMUSG00000004266	protein_coding	2293.17	1.22382	0.237947	5.14826	2.62911e-07	4.24936e-06
Ptprh	protein tyrosine phosphatase, receptor type, H [Source:MGI Symbol;Acc:MGI:3026877]	545902	E9Q0N2	ENSMUSG00000035429	protein_coding	5.48739	1.57476	0.469295	3.31109	0.000929329	0.00499697
Ptpro	protein tyrosine phosphatase, receptor type, O [Source:MGI Symbol;Acc:MGI:1097152]	19277		ENSMUSG00000030223	protein_coding	294.456	1.16883	0.243115	4.81194	1.4947e-06	2.03583e-05
Ptx3	pentraxin related gene [Source:MGI Symbol;Acc:MGI:104641]	19288	P48759	ENSMUSG00000027832	protein_coding	212.491	3.38522	0.314618	10.5955	3.12789e-26	3.16546e-24
Pycard	PYD and CARD domain containing [Source:MGI Symbol;Acc:MGI:1931465]	66824	Q9EPB4	ENSMUSG00000030793	protein_coding	388.701	1.11515	0.239338	4.66378	3.10446e-06	3.92444e-05
Rab20	RAB20, member RAS oncogene family [Source:MGI Symbol;Acc:MGI:102789]	19332	P35295	ENSMUSG00000031504	protein_coding	460.508	1.47103	0.243361	6.05097	1.43976e-09	3.72057e-08
Rab7b	RAB7B, member RAS oncogene family [Source:MGI Symbol;Acc:MGI:2442295]	226421	Q8VEA8	ENSMUSG00000052688	protein_coding	704.726	1.22057	0.256966	4.75355	1.99878e-06	2.64871e-05
Rad51	RAD51 recombinase [Source:MGI Symbol;Acc:MGI:97890]	19361		ENSMUSG00000027323	protein_coding	62.4267	1.16326	0.272845	4.25762	2.06613e-05	0.000203634
Raet1d	retinoic acid early transcript delta [Source:MGI Symbol;Acc:MGI:1861032]	19368	Q9JI58	ENSMUSG00000078452	protein_coding	6.93245	1.04534	0.470308	2.21785	0.0265653	0.0756891
Rasa4	RAS p21 protein activator 4 [Source:MGI Symbol;Acc:MGI:1858600]	54153	Q6PFQ7	ENSMUSG00000004952	protein_coding	684.517	2.03012	0.244502	8.30902	9.64952e-17	5.69385e-15
Rasl10b	RAS-like, family 10, member B [Source:MGI Symbol;Acc:MGI:2685575]	276952	Q5SSG5	ENSMUSG00000020684	protein_coding	318.982	2.38242	0.299219	7.99233	1.3241e-15	7.24657e-14
Rbm43	RNA binding motif protein 43 [Source:MGI Symbol;Acc:MGI:1918934]	71684	Q99J64	ENSMUSG00000036249	protein_coding	742.515	1.0696	0.140251	7.62658	2.41068e-14	1.1402e-12
Reg3g	regenerating islet-derived 3 gamma [Source:MGI Symbol;Acc:MGI:109406]	19695	O09049	ENSMUSG00000030017	protein_coding	3252.46	1.76282	0.409887	4.51275	6.39917e-06	7.3835e-05
Rel	reticuloendotheliosis oncogene [Source:MGI Symbol;Acc:MGI:97897]	19696		ENSMUSG00000020275	protein_coding	725.245	1.06759	0.232374	4.5962	4.3027e-06	5.2171e-05
Relb	avian reticuloendotheliosis viral (v-rel) oncogene related B [Source:MGI Symbol;Acc:MGI:103289]	19698	Q04863	ENSMUSG00000002983	protein_coding	649.559	1.48551	0.179373	8.28174	1.21388e-16	7.09337e-15
Retnla	resistin like alpha [Source:MGI Symbol;Acc:MGI:1888504]	57262		ENSMUSG00000061100	protein_coding	19495.3	2.1623	0.418114	5.41553	6.11077e-08	1.14593e-06
Retnlb	resistin like beta [Source:MGI Symbol;Acc:MGI:1888505]	57263		ENSMUSG00000022650	protein_coding	7.50762	1.51765	0.468338	3.96939	7.20565e-05	0.000589834
Rgs1	regulator of G-protein signaling 1 [Source:MGI Symbol;Acc:MGI:1354694]	50778	Q9JL25	ENSMUSG00000026358	protein_coding	220.192	2.7032	0.350239	7.76154	8.39037e-15	4.16415e-13
Rgs14	regulator of G-protein signaling 14 [Source:MGI Symbol;Acc:MGI:1859709]	51791	P97492	ENSMUSG00000052087	protein_coding	251.235	1.18783	0.237115	5.0138	5.3366e-07	8.05605e-06
Rgs16	regulator of G-protein signaling 16 [Source:MGI Symbol;Acc:MGI:108407]	19734	P97428	ENSMUSG00000026475	protein_coding	145.747	2.69116	0.337611	7.9464	1.92006e-15	1.02601e-13
Rgs20	regulator of G-protein signaling 20 [Source:MGI Symbol;Acc:MGI:1929866]	58175	Q9QZB1	ENSMUSG00000002459	protein_coding	4.71885	1.06584	0.467613	2.29008	0.0220169	0.0653473
Rhbdl2	rhomboid like 2 [Source:MGI Symbol;Acc:MGI:3608413]	230726	A2AGA4	ENSMUSG00000043333	protein_coding	6.97028	1.0455	0.461131	2.2828	0.0224424	0.0663204
Rhcg	Rhesus blood group-associated C glycoprotein [Source:MGI Symbol;Acc:MGI:1888517]	56315	Q9QXP0	ENSMUSG00000030549	protein_coding	33.1162	2.3306	0.462233	5.50481	3.69566e-08	7.2141e-07
Rhoh	ras homolog family member H [Source:MGI Symbol;Acc:MGI:1921984]	74734	Q9D3G9	ENSMUSG00000029204	protein_coding	141.059	1.09474	0.284175	3.85607	0.000115227	0.000880731
Rhou	ras homolog family member U [Source:MGI Symbol;Acc:MGI:1916831]	69581	Q9EQT3	ENSMUSG00000039960	protein_coding	469.534	1.1281	0.171632	6.57323	4.92367e-11	1.61873e-09
Rhov	ras homolog family member V [Source:MGI Symbol;Acc:MGI:2444227]	228543	Q8VDU1	ENSMUSG00000034226	protein_coding	70.157	1.1912	0.357733	3.35304	0.000799286	0.00441839
Rin1	Ras and Rab interactor 1 [Source:MGI Symbol;Acc:MGI:2385695]	225870	Q921Q7	ENSMUSG00000024883	protein_coding	217.831	1.11981	0.202805	5.52083	3.37404e-08	6.67986e-07
Ripk3	receptor-interacting serine-threonine kinase 3 [Source:MGI Symbol;Acc:MGI:2154952]	56532	Q9QZL0	ENSMUSG00000022221	protein_coding	252.948	1.35776	0.213665	6.35526	2.08077e-10	6.16908e-09
Rmi2	RecQ mediated genome instability 2 [Source:MGI Symbol;Acc:MGI:2685383]	223970	Q3UPE3	ENSMUSG00000037991	protein_coding	32.4953	1.25471	0.340034	3.69096	0.000223405	0.00153761
Rnd1	Rho family GTPase 1 [Source:MGI Symbol;Acc:MGI:2444878]	223881	Q8BLR7	ENSMUSG00000054855	protein_coding	456.747	1.13577	0.199681	5.68949	1.27422e-08	2.74466e-07
Rnf114	ring finger protein 114 [Source:MGI Symbol;Acc:MGI:1933159]	81018	Q9ET26	ENSMUSG00000006418	protein_coding	3899.63	1.40831	0.133964	10.5137	7.47156e-26	7.43666e-24
Rnf135	ring finger protein 135 [Source:MGI Symbol;Acc:MGI:1919206]	71956	Q9CWS1	ENSMUSG00000020707	protein_coding	296.696	1.26756	0.19615	6.46244	1.03026e-10	3.19574e-09
Rnf149	ring finger protein 149 [Source:MGI Symbol;Acc:MGI:2677438]	67702	Q3U2C5	ENSMUSG00000048234	protein_coding	915.42	1.11101	0.220789	5.03545	4.76729e-07	7.29387e-06
Rnf19b	ring finger protein 19B [Source:MGI Symbol;Acc:MGI:1922484]	75234		ENSMUSG00000028793	protein_coding	1940.45	1.57608	0.230283	6.85035	7.36677e-12	2.70688e-10
Rnf213	ring finger protein 213 [Source:MGI Symbol;Acc:MGI:1289196]	672511		ENSMUSG00000070327	protein_coding	24564.2	2.99846	0.161606	18.5596	6.82651e-77	4.41651e-74
Rnf225	ring finger protein 225 [Source:MGI Symbol;Acc:MGI:1924198]	381845	Q9D7D1	ENSMUSG00000033967	protein_coding	162.954	2.1666	0.258513	8.35499	6.54377e-17	3.95135e-15
Rnf31	ring finger protein 31 [Source:MGI Symbol;Acc:MGI:1934704]	268749	Q924T7	ENSMUSG00000047098	protein_coding	1298.72	1.41474	0.110099	12.8489	8.72277e-38	1.36218e-35
Rph3a	rabphilin 3A [Source:MGI Symbol;Acc:MGI:102788]	19894	P47708	ENSMUSG00000029608	protein_coding	4.1438	1.11108	0.463604	2.43002	0.0150982	0.0482709
Rpp25	ribonuclease P/MRP 25 subunit [Source:MGI Symbol;Acc:MGI:2143151]	102614	Q91WE3	ENSMUSG00000062309	protein_coding	38.8695	1.23061	0.340327	3.61036	0.000305772	0.00198817
Rsad2	radical S-adenosyl methionine domain containing 2 [Source:MGI Symbol;Acc:MGI:1929628]	58185	Q8CBB9	ENSMUSG00000020641	protein_coding	13601.9	4.62856	0.348425	13.6142	3.2969e-42	6.35355e-40
Rtn4rl2	reticulon 4 receptor-like 2 [Source:MGI Symbol;Acc:MGI:2669796]	269295		ENSMUSG00000050896	protein_coding	181.259	2.47277	0.26114	9.42086	4.47402e-21	3.36294e-19
Rtp4	receptor transporter protein 4 [Source:MGI Symbol;Acc:MGI:1915025]	67775	Q9ER80	ENSMUSG00000033355	protein_coding	3553.69	2.85283	0.192896	14.7955	1.56523e-49	4.0506e-47
Rubcnl	RUN and cysteine rich domain containing beclin 1 interacting protein like [Source:MGI Symbol;Acc:MGI:2685590]	271221		ENSMUSG00000034959	protein_coding	150.136	1.48849	0.282646	5.26853	1.3752e-07	2.38162e-06
Runx3	runt related transcription factor 3 [Source:MGI Symbol;Acc:MGI:102672]	12399		ENSMUSG00000070691	protein_coding	583.516	2.38711	0.291185	8.21527	2.11683e-16	1.21349e-14
S100a14	S100 calcium binding protein A14 [Source:MGI Symbol;Acc:MGI:1913416]	66166	Q9D2Q8	ENSMUSG00000042306	protein_coding	178.892	1.13588	0.235864	4.8151	1.47125e-06	2.00841e-05
Saa1	serum amyloid A 1 [Source:MGI Symbol;Acc:MGI:98221]	20208	P05366	ENSMUSG00000074115	protein_coding	46.0547	2.82271	0.453247	6.10668	1.01723e-09	2.67059e-08
Saa2	serum amyloid A 2 [Source:MGI Symbol;Acc:MGI:98222]	20209	P05367	ENSMUSG00000057465	protein_coding	12.4114	1.60002	0.469711	3.5216	0.000428958	0.00265751
Saa3	serum amyloid A 3 [Source:MGI Symbol;Acc:MGI:98223]	20210	P04918	ENSMUSG00000040026	protein_coding	12724.6	4.44264	0.419127	12.7464	3.26375e-37	4.9683e-35
Saa4	serum amyloid A 4 [Source:MGI Symbol;Acc:MGI:98224]	20211	P31532	ENSMUSG00000040017	protein_coding	31.8085	2.41506	0.45638	5.48223	4.19999e-08	8.14592e-07
Samd3	sterile alpha motif domain containing 3 [Source:MGI Symbol;Acc:MGI:2685469]	268288		ENSMUSG00000051354	protein_coding	37.4039	1.10925	0.37798	2.94159	0.00326529	0.0139925
Samd9l	sterile alpha motif domain containing 9-like [Source:MGI Symbol;Acc:MGI:1343184]	209086		ENSMUSG00000047735	protein_coding	6749.6	2.0218	0.144097	14.0321	9.91297e-45	2.11263e-42
Samhd1	SAM domain and HD domain, 1 [Source:MGI Symbol;Acc:MGI:1927468]	56045	Q60710	ENSMUSG00000027639	protein_coding	12425.8	1.53561	0.197241	7.79033	6.68334e-15	3.36302e-13
Samsn1	SAM domain, SH3 domain and nuclear localization signals, 1 [Source:MGI Symbol;Acc:MGI:1914992]	67742	P57725	ENSMUSG00000022876	protein_coding	465.341	1.17456	0.222082	5.29298	1.20341e-07	2.1083e-06
Sap30	sin3 associated polypeptide [Source:MGI Symbol;Acc:MGI:1929129]	60406	O88574	ENSMUSG00000031609	protein_coding	247.303	1.45345	0.270326	5.38443	7.26728e-08	1.3406e-06
Sass6	SAS-6 centriolar assembly protein [Source:MGI Symbol;Acc:MGI:1920026]	72776	Q80UK7	ENSMUSG00000027959	protein_coding	235.065	1.32353	0.22441	5.8983	3.67262e-09	8.80019e-08
Sbno2	strawberry notch 2 [Source:MGI Symbol;Acc:MGI:2448490]	216161	Q7TNB8	ENSMUSG00000035673	protein_coding	2943.78	1.49348	0.178893	8.35046	6.79971e-17	4.0787e-15
Scimp	SLP adaptor and CSK interacting membrane protein [Source:MGI Symbol;Acc:MGI:3610314]	327957	Q3UU41	ENSMUSG00000057135	protein_coding	343.178	2.43287	0.292894	8.3199	8.80408e-17	5.22904e-15
Sct	secretin [Source:MGI Symbol;Acc:MGI:99466]	20287		ENSMUSG00000038580	protein_coding	14.7092	2.22581	0.467663	5.04961	4.4272e-07	6.83124e-06
Sdc3	syndecan 3 [Source:MGI Symbol;Acc:MGI:1349163]	20970	Q64519	ENSMUSG00000025743	protein_coding	8480.4	1.30219	0.202286	6.4403	1.19239e-10	3.66105e-09
Sdcbp2	syndecan binding protein (syntenin) 2 [Source:MGI Symbol;Acc:MGI:2385156]	228765	Q99JZ0	ENSMUSG00000027456	protein_coding	104.097	1.49531	0.246183	6.06268	1.33874e-09	3.46943e-08
Sdf2l1	stromal cell-derived factor 2-like 1 [Source:MGI Symbol;Acc:MGI:2149842]	64136	Q9ESP1	ENSMUSG00000022769	protein_coding	427.201	1.01135	0.201231	5.02848	4.94391e-07	7.52596e-06
Sectm1a	secreted and transmembrane 1A [Source:MGI Symbol;Acc:MGI:2384805]	209588		ENSMUSG00000025165	protein_coding	155.53	5.08635	0.36596	9.62377	6.34629e-22	5.10947e-20
Sectm1b	secreted and transmembrane 1B [Source:MGI Symbol;Acc:MGI:1929083]	58210		ENSMUSG00000039364	protein_coding	258.859	4.53657	0.295915	13.9293	4.20352e-44	8.46075e-42
Sele	selectin, endothelial cell [Source:MGI Symbol;Acc:MGI:98278]	20339		ENSMUSG00000026582	protein_coding	240.938	3.23008	0.264266	12.0953	1.11766e-33	1.56948e-31
Sell	selectin, lymphocyte [Source:MGI Symbol;Acc:MGI:98279]	20343		ENSMUSG00000026581	protein_coding	2582.54	1.28214	0.281626	4.56888	4.90327e-06	5.83592e-05
Selp	selectin, platelet [Source:MGI Symbol;Acc:MGI:98280]	20344	Q01102	ENSMUSG00000026580	protein_coding	904.038	2.84969	0.239924	11.8783	1.53458e-32	2.04404e-30
Selplg	selectin, platelet (p-selectin) ligand [Source:MGI Symbol;Acc:MGI:106689]	20345		ENSMUSG00000048163	protein_coding	2224.99	1.06445	0.254186	4.19449	2.73485e-05	0.00025803
Sema4d	sema domain, immunoglobulin domain (Ig), transmembrane domain (TM) and short cytoplasmic domain, (semaphorin) 4D [Source:MGI Symbol;Acc:MGI:109244]	20354		ENSMUSG00000021451	protein_coding	1589.87	1.96721	0.2582	7.63059	2.33674e-14	1.10812e-12
Serpina3f	serine (or cysteine) peptidase inhibitor, clade A, member 3F [Source:MGI Symbol;Acc:MGI:2182838]	238393	Q80X76	ENSMUSG00000066363	protein_coding	1067.68	3.85596	0.273452	14.0812	4.95957e-45	1.09564e-42
Serpina3g	serine (or cysteine) peptidase inhibitor, clade A, member 3G [Source:MGI Symbol;Acc:MGI:105046]	20715		ENSMUSG00000041481	protein_coding	1346.64	2.52788	0.375392	6.90732	4.939e-12	1.84855e-10
Serpina3i	serine (or cysteine) peptidase inhibitor, clade A, member 3I [Source:MGI Symbol;Acc:MGI:2182841]	628900		ENSMUSG00000079014	protein_coding	82.4201	2.53511	0.335659	7.44417	9.75538e-14	4.29973e-12
Serpina3m	serine (or cysteine) peptidase inhibitor, clade A, member 3M [Source:MGI Symbol;Acc:MGI:98378]	20717	Q03734	ENSMUSG00000079012	protein_coding	360.33	3.11586	0.34668	9.06686	1.22497e-19	8.60092e-18
Serpina3n	serine (or cysteine) peptidase inhibitor, clade A, member 3N [Source:MGI Symbol;Acc:MGI:105045]	20716		ENSMUSG00000021091	protein_coding	9783.38	2.45781	0.271199	9.09691	9.29376e-20	6.60222e-18
Serpinb1c	serine (or cysteine) peptidase inhibitor, clade B, member 1c [Source:MGI Symbol;Acc:MGI:2445363]	380839	Q5SV42	ENSMUSG00000079049	protein_coding	6.87592	1.85815	0.455559	3.47651	0.000507992	0.00303535
Serpinb2	serine (or cysteine) peptidase inhibitor, clade B, member 2 [Source:MGI Symbol;Acc:MGI:97609]	18788	P12388	ENSMUSG00000062345	protein_coding	43.9373	1.74063	0.315681	5.46611	4.60026e-08	8.88419e-07
Serpinb9	serine (or cysteine) peptidase inhibitor, clade B, member 9 [Source:MGI Symbol;Acc:MGI:106603]	20723		ENSMUSG00000045827	protein_coding	4788.28	1.00104	0.110514	9.05837	1.32412e-19	9.26118e-18
Serpinb9b	serine (or cysteine) peptidase inhibitor, clade B, member 9b [Source:MGI Symbol;Acc:MGI:894668]	20706		ENSMUSG00000021403	protein_coding	51.426	1.02153	0.328876	3.11504	0.00183921	0.00883278
Serpine1	serine (or cysteine) peptidase inhibitor, clade E, member 1 [Source:MGI Symbol;Acc:MGI:97608]	18787		ENSMUSG00000037411	protein_coding	1699	1.54605	0.201111	7.69235	1.4446e-14	6.99702e-13
Serping1	serine (or cysteine) peptidase inhibitor, clade G, member 1 [Source:MGI Symbol;Acc:MGI:894696]	12258	P97290	ENSMUSG00000023224	protein_coding	16715.9	1.2114	0.163351	7.41741	1.19432e-13	5.22586e-12
Setdb2	SET domain, bifurcated 2 [Source:MGI Symbol;Acc:MGI:2685139]	239122		ENSMUSG00000071350	protein_coding	578.448	1.93037	0.208106	9.27701	1.74305e-20	1.27835e-18
Sfn	stratifin [Source:MGI Symbol;Acc:MGI:1891831]	55948	O70456	ENSMUSG00000047281	protein_coding	297.676	1.28458	0.222528	5.77089	7.88525e-09	1.77222e-07
Sfrp1	secreted frizzled-related protein 1 [Source:MGI Symbol;Acc:MGI:892014]	20377	Q8C4U3	ENSMUSG00000031548	protein_coding	1519.25	1.71923	0.215428	7.98595	1.39442e-15	7.6084e-14
Sh2b2	SH2B adaptor protein 2 [Source:MGI Symbol;Acc:MGI:1345171]	23921	Q9JID9	ENSMUSG00000005057	protein_coding	142.734	1.33622	0.307944	4.34792	1.37435e-05	0.00014333
Sh2d2a	SH2 domain containing 2A [Source:MGI Symbol;Acc:MGI:1351596]	27371	Q9QXK9	ENSMUSG00000028071	protein_coding	160.7	1.42682	0.289632	4.92691	8.35407e-07	1.22142e-05
Sh2d5	SH2 domain containing 5 [Source:MGI Symbol;Acc:MGI:2446215]	230863	Q8JZW5	ENSMUSG00000045349	protein_coding	17.7277	1.73062	0.403936	4.19931	2.67725e-05	0.000253388
Sh2d6	SH2 domain containing 6 [Source:MGI Symbol;Acc:MGI:1918380]	71130		ENSMUSG00000052631	protein_coding	6.88933	1.58668	0.44836	3.32656	0.000879243	0.00477873
Sh3bp2	SH3-domain binding protein 2 [Source:MGI Symbol;Acc:MGI:1346349]	24055		ENSMUSG00000054520	protein_coding	881.312	1.60124	0.242209	6.61784	3.64481e-11	1.22044e-09
Sh3pxd2b	SH3 and PX domains 2B [Source:MGI Symbol;Acc:MGI:2442062]	268396	A2AAY5	ENSMUSG00000040711	protein_coding	1465.94	1.35773	0.223045	6.0899	1.12984e-09	2.95766e-08
Shcbp1	Shc SH2-domain binding protein 1 [Source:MGI Symbol;Acc:MGI:1338802]	20419	Q9Z179	ENSMUSG00000022322	protein_coding	34.354	1.22505	0.321057	3.79617	0.000146947	0.00107423
Shisa5	shisa family member 5 [Source:MGI Symbol;Acc:MGI:1915044]	66940	Q9D7I0	ENSMUSG00000025647	protein_coding	10101.7	1.37925	0.0989446	13.9399	3.62386e-44	7.37598e-42
Sidt1	SID1 transmembrane family, member 1 [Source:MGI Symbol;Acc:MGI:2443155]	320007	Q6AXF6	ENSMUSG00000022696	protein_coding	233.739	1.16092	0.190635	6.08763	1.14596e-09	2.99555e-08
Siglec1	sialic acid binding Ig-like lectin 1, sialoadhesin [Source:MGI Symbol;Acc:MGI:99668]	20612		ENSMUSG00000027322	protein_coding	2246.88	2.65068	0.196656	13.481	2.02373e-41	3.74079e-39
Sirpb1a	signal-regulatory protein beta 1A [Source:MGI Symbol;Acc:MGI:2444824]	320832		ENSMUSG00000095788	protein_coding	326.559	1.48979	0.267606	5.57997	2.40555e-08	4.90174e-07
Sirpb1b	signal-regulatory protein beta 1B [Source:MGI Symbol;Acc:MGI:3779828]	668101		ENSMUSG00000095028	protein_coding	201.255	1.33552	0.315461	4.25589	2.08223e-05	0.000204998
Sirpb1c	signal-regulatory protein beta 1C [Source:MGI Symbol;Acc:MGI:3807521]	100038947		ENSMUSG00000074677	protein_coding	249.014	1.52763	0.293123	5.22842	1.70961e-07	2.89436e-06
Slamf6	SLAM family member 6 [Source:MGI Symbol;Acc:MGI:1353620]	30925	Q9ET39	ENSMUSG00000015314	protein_coding	203.103	1.34191	0.256013	5.24121	1.59523e-07	2.71339e-06
Slamf7	SLAM family member 7 [Source:MGI Symbol;Acc:MGI:1922595]	75345		ENSMUSG00000038179	protein_coding	1239.24	2.08328	0.423848	5.0889	3.60149e-07	5.67806e-06
Slamf8	SLAM family member 8 [Source:MGI Symbol;Acc:MGI:1921998]	74748		ENSMUSG00000053318	protein_coding	237.534	2.19189	0.353784	6.25161	4.06239e-10	1.14923e-08
Slamf9	SLAM family member 9 [Source:MGI Symbol;Acc:MGI:1923692]	98365		ENSMUSG00000026548	protein_coding	654.978	1.84182	0.293409	6.29168	3.14052e-10	9.07344e-09
Slc11a1	solute carrier family 11 (proton-coupled divalent metal ion transporters), member 1 [Source:MGI Symbol;Acc:MGI:1345275]	18173		ENSMUSG00000026177	protein_coding	501.961	1.59935	0.298521	5.37467	7.67217e-08	1.40937e-06
Slc12a8	solute carrier family 12 (potassium/chloride transporters), member 8 [Source:MGI Symbol;Acc:MGI:2443672]	171286	Q8VI23	ENSMUSG00000035506	protein_coding	15.592	1.13557	0.379972	2.98007	0.00288181	0.0126463
Slc13a2	solute carrier family 13 (sodium-dependent dicarboxylate transporter), member 2 [Source:MGI Symbol;Acc:MGI:1276558]	20500	Q9ES88	ENSMUSG00000001095	protein_coding	70.0425	2.59347	0.284374	8.76377	1.88819e-18	1.23482e-16
Slc15a3	solute carrier family 15, member 3 [Source:MGI Symbol;Acc:MGI:1929691]	65221	Q8BPX9	ENSMUSG00000024737	protein_coding	2139.19	1.82362	0.263642	6.93071	4.18726e-12	1.58025e-10
Slc16a6	solute carrier family 16 (monocarboxylic acid transporters), member 6 [Source:MGI Symbol;Acc:MGI:2144585]	104681		ENSMUSG00000041920	protein_coding	183.376	1.10631	0.236836	4.6729	2.96977e-06	3.78056e-05
Slc23a4	solute carrier family 23 member 4 [Source:MGI Symbol;Acc:MGI:1917272]	243753		ENSMUSG00000029847	protein_coding	14.8902	1.50528	0.437425	3.43553	0.000591386	0.00343474
Slc25a22	solute carrier family 25 (mitochondrial carrier, glutamate), member 22 [Source:MGI Symbol;Acc:MGI:1915517]	68267	Q9D6M3	ENSMUSG00000019082	protein_coding	1097.21	2.1925	0.176286	12.4346	1.69609e-35	2.4778e-33
Slc26a4	solute carrier family 26, member 4 [Source:MGI Symbol;Acc:MGI:1346029]	23985	Q9R155	ENSMUSG00000020651	protein_coding	354.851	1.23128	0.436532	2.89393	0.00380459	0.0157929
Slc28a2	solute carrier family 28 (sodium-coupled nucleoside transporter), member 2 [Source:MGI Symbol;Acc:MGI:1913105]	269346	O88627	ENSMUSG00000027219	protein_coding	454.155	2.32565	0.400912	5.97613	2.28499e-09	5.6858e-08
Slc29a3	solute carrier family 29 (nucleoside transporters), member 3 [Source:MGI Symbol;Acc:MGI:1918529]	71279	Q99P65	ENSMUSG00000020100	protein_coding	1050.21	1.60891	0.275308	5.85245	4.84388e-09	1.13809e-07
Slc2a6	solute carrier family 2 (facilitated glucose transporter), member 6 [Source:MGI Symbol;Acc:MGI:2443286]	227659		ENSMUSG00000036067	protein_coding	224.301	1.93849	0.301305	6.45534	1.07975e-10	3.33213e-09
Slc36a3	solute carrier family 36 (proton/amino acid symporter), member 3 [Source:MGI Symbol;Acc:MGI:2665001]	215332	Q811P0	ENSMUSG00000049491	protein_coding	7.00388	1.52427	0.468021	3.94427	8.00428e-05	0.000646205
Slc37a2	solute carrier family 37 (glycerol-3-phosphate transporter), member 2 [Source:MGI Symbol;Acc:MGI:1929693]	56857	Q9WU81	ENSMUSG00000032122	protein_coding	243.88	1.35214	0.32584	4.16122	3.16555e-05	0.000292273
Slc39a14	solute carrier family 39 (zinc transporter), member 14 [Source:MGI Symbol;Acc:MGI:2384851]	213053	Q75N73	ENSMUSG00000022094	protein_coding	1218.46	1.93552	0.246689	7.8569	3.93753e-15	2.03795e-13
Slc39a2	solute carrier family 39 (zinc transporter), member 2 [Source:MGI Symbol;Acc:MGI:2684326]	214922		ENSMUSG00000072572	protein_coding	154.813	1.08924	0.233939	4.65942	3.17099e-06	4.00017e-05
Slc4a11	solute carrier family 4, sodium bicarbonate transporter-like, member 11 [Source:MGI Symbol;Acc:MGI:2138987]	269356	A2AJN7	ENSMUSG00000074796	protein_coding	42.4936	1.9557	0.286102	6.71893	1.83058e-11	6.36488e-10
Slc5a9	solute carrier family 5 (sodium/glucose cotransporter), member 9 [Source:MGI Symbol;Acc:MGI:2140201]	230612	Q8VDT1	ENSMUSG00000028544	protein_coding	20.7212	1.24907	0.404736	3.12505	0.00177777	0.00859764
Slc6a19	solute carrier family 6 (neurotransmitter transporter), member 19 [Source:MGI Symbol;Acc:MGI:1921588]	74338	Q9D687	ENSMUSG00000021565	protein_coding	16.8156	1.05181	0.377036	2.77306	0.00555323	0.0215226
Slc7a11	solute carrier family 7 (cationic amino acid transporter, y+ system), member 11 [Source:MGI Symbol;Acc:MGI:1347355]	26570		ENSMUSG00000027737	protein_coding	203.871	1.61949	0.304383	5.32595	1.00427e-07	1.79058e-06
Slc7a8	solute carrier family 7 (cationic amino acid transporter, y+ system), member 8 [Source:MGI Symbol;Acc:MGI:1355323]	50934	Q9QXW9	ENSMUSG00000022180	protein_coding	615.783	2.82972	0.314889	9.02419	1.81023e-19	1.25641e-17
Slco1a5	solute carrier organic anion transporter family, member 1a5 [Source:MGI Symbol;Acc:MGI:1351865]	108096		ENSMUSG00000063975	protein_coding	190.922	1.26978	0.263368	4.8272	1.38468e-06	1.90314e-05
Slco4a1	solute carrier organic anion transporter family, member 4a1 [Source:MGI Symbol;Acc:MGI:1351866]	108115	Q8K078	ENSMUSG00000038963	protein_coding	83.7471	1.683	0.260773	6.42993	1.27666e-10	3.86089e-09
Slfn1	schlafen 1 [Source:MGI Symbol;Acc:MGI:1313259]	20555		ENSMUSG00000078763	protein_coding	1779.08	3.15038	0.295204	10.733	7.12776e-27	7.50693e-25
Slfn2	schlafen 2 [Source:MGI Symbol;Acc:MGI:1313258]	20556		ENSMUSG00000072620	protein_coding	3838.08	2.43641	0.238601	10.2297	1.46006e-24	1.34259e-22
Slfn3	schlafen 3 [Source:MGI Symbol;Acc:MGI:1329005]	20557		ENSMUSG00000018986	protein_coding	264.915	2.00677	0.209466	9.56623	1.1087e-21	8.6944e-20
Slfn4	schlafen 4 [Source:MGI Symbol;Acc:MGI:1329010]	20558		ENSMUSG00000000204	protein_coding	4982.81	3.86237	0.405671	10.2785	8.80699e-25	8.18147e-23
Slfn5	schlafen 5 [Source:MGI Symbol;Acc:MGI:1329004]	327978		ENSMUSG00000054404	protein_coding	11460.7	1.42245	0.185364	7.67671	1.6323e-14	7.84328e-13
Slfn8	schlafen 8 [Source:MGI Symbol;Acc:MGI:2672859]	276950		ENSMUSG00000035208	protein_coding	2123.02	3.65109	0.255927	14.2871	2.63161e-46	6.11175e-44
Slfn9	schlafen 9 [Source:MGI Symbol;Acc:MGI:2445121]	237886	B1ARD6	ENSMUSG00000069793	protein_coding	1462.75	3.75326	0.225154	16.6444	3.32023e-62	1.22747e-59
Slitrk4	SLIT and NTRK-like family, member 4 [Source:MGI Symbol;Acc:MGI:2442509]	245446	Q810B8	ENSMUSG00000046699	protein_coding	16.7933	1.56043	0.415777	3.73452	0.000188075	0.00132271
Slpi	secretory leukocyte peptidase inhibitor [Source:MGI Symbol;Acc:MGI:109297]	20568	P97430	ENSMUSG00000017002	protein_coding	937.748	1.08619	0.196452	5.53035	3.19587e-08	6.35491e-07
Slurp1	secreted Ly6/Plaur domain containing 1 [Source:MGI Symbol;Acc:MGI:1930923]	57277	Q9Z0K7	ENSMUSG00000022596	protein_coding	119.214	1.05728	0.340806	3.1179	0.00182142	0.00876828
Smox	spermine oxidase [Source:MGI Symbol;Acc:MGI:2445356]	228608		ENSMUSG00000027333	protein_coding	661.116	1.25827	0.199257	6.31743	2.65948e-10	7.78295e-09
Smpd3	sphingomyelin phosphodiesterase 3, neutral [Source:MGI Symbol;Acc:MGI:1927578]	58994	Q9JJY3	ENSMUSG00000031906	protein_coding	305.454	1.8994	0.208651	9.09564	9.40318e-20	6.65385e-18
Smpdl3b	sphingomyelin phosphodiesterase, acid-like 3B [Source:MGI Symbol;Acc:MGI:1916022]	100340	P58242	ENSMUSG00000028885	protein_coding	279.416	1.09919	0.224845	4.89464	9.8484e-07	1.41142e-05
Snai3	snail family zinc finger 3 [Source:MGI Symbol;Acc:MGI:1353563]	30927	Q9QY31	ENSMUSG00000006587	protein_coding	10.5188	1.30833	0.418691	3.07823	0.00208235	0.00974222
Snx10	sorting nexin 10 [Source:MGI Symbol;Acc:MGI:1919232]	71982	Q9CWT3	ENSMUSG00000038301	protein_coding	883.588	1.01231	0.203534	4.97688	6.46163e-07	9.62642e-06
Snx20	sorting nexin 20 [Source:MGI Symbol;Acc:MGI:1918857]	71607		ENSMUSG00000031662	protein_coding	415.629	1.51468	0.281867	5.387	7.16429e-08	1.3243e-06
Soat2	sterol O-acyltransferase 2 [Source:MGI Symbol;Acc:MGI:1332226]	223920	O88908	ENSMUSG00000023045	protein_coding	45.3989	2.04885	0.363798	5.58646	2.3174e-08	4.73812e-07
Socs1	suppressor of cytokine signaling 1 [Source:MGI Symbol;Acc:MGI:1354910]	12703	O35716	ENSMUSG00000038037	protein_coding	366.541	3.03368	0.328796	9.26072	2.03061e-20	1.47729e-18
Socs3	suppressor of cytokine signaling 3 [Source:MGI Symbol;Acc:MGI:1201791]	12702	O35718	ENSMUSG00000053113	protein_coding	2521.81	2.46661	0.19151	12.8841	5.53093e-38	8.78884e-36
Sox9	SRY (sex determining region Y)-box 9 [Source:MGI Symbol;Acc:MGI:98371]	20682	Q04887	ENSMUSG00000000567	protein_coding	29.9364	1.09892	0.315352	3.4718	0.00051699	0.00307967
Sp100	nuclear antigen Sp100 [Source:MGI Symbol;Acc:MGI:109561]	20684	O35892	ENSMUSG00000026222	protein_coding	6096.13	2.18409	0.153069	14.2705	3.34178e-46	7.66284e-44
Sp110	Sp110 nuclear body protein [Source:MGI Symbol;Acc:MGI:1923364]	109032	Q8BVK9	ENSMUSG00000070034	protein_coding	1051.12	2.10047	0.219357	9.58074	9.63513e-22	7.62185e-20
Sp140	Sp140 nuclear body protein [Source:MGI Symbol;Acc:MGI:3702467]	434484		ENSMUSG00000070031	protein_coding	788.792	2.16954	0.261942	8.29654	1.07187e-16	6.30419e-15
Spats2l	spermatogenesis associated, serine-rich 2-like [Source:MGI Symbol;Acc:MGI:1914448]	67198		ENSMUSG00000038305	protein_coding	990.606	1.55184	0.1219	12.7283	4.11735e-37	6.21549e-35
Spdl1	spindle apparatus coiled-coil protein 1 [Source:MGI Symbol;Acc:MGI:1917635]	70385	Q923A2	ENSMUSG00000069910	protein_coding	65.824	1.40599	0.356787	3.94584	7.95207e-05	0.000643376
Speer4c	spermatogenesis associated glutamate (E)-rich protein 4C [Source:MGI Symbol;Acc:MGI:1914023]	100502967		ENSMUSG00000073208	protein_coding	5.61184	1.15577	0.467961	2.52399	0.0116032	0.038939
Spi1	spleen focus forming virus (SFFV) proviral integration oncogene [Source:MGI Symbol;Acc:MGI:98282]	20375		ENSMUSG00000002111	protein_coding	1670	1.21696	0.249564	4.88394	1.03986e-06	1.48323e-05
Spic	Spi-C transcription factor (Spi-1/PU.1 related) [Source:MGI Symbol;Acc:MGI:1341168]	20728	Q6P3D7	ENSMUSG00000004359	protein_coding	23.3757	1.90267	0.434677	4.37647	1.20614e-05	0.00012845
Spire2	spire type actin nucleation factor 2 [Source:MGI Symbol;Acc:MGI:2446256]	234857	Q8K1S6	ENSMUSG00000010154	protein_coding	192.828	1.17676	0.220739	5.32894	9.87878e-08	1.76309e-06
Spo11	SPO11 meiotic protein covalently bound to DSB [Source:MGI Symbol;Acc:MGI:1349669]	26972	Q9WTK8	ENSMUSG00000005883	protein_coding	3.29743	1.05138	0.46829	2.09824	0.0358843	0.0956229
Sprr1a	small proline-rich protein 1A [Source:MGI Symbol;Acc:MGI:106660]	20753	Q62266	ENSMUSG00000050359	protein_coding	176.671	2.33154	0.378101	6.13782	8.36614e-10	2.232e-08
Srsf12	serine/arginine-rich splicing factor 12 [Source:MGI Symbol;Acc:MGI:2661424]	272009	Q8C8K3	ENSMUSG00000054679	protein_coding	3.62899	1.42995	0.469175	2.73309	0.00627423	0.0237728
Ssc4d	scavenger receptor cysteine rich family, 4 domains [Source:MGI Symbol;Acc:MGI:1924709]	109267	A1L0T3	ENSMUSG00000029699	protein_coding	41.2437	1.3423	0.296996	4.50529	6.62818e-06	7.6283e-05
Ssc5d	scavenger receptor cysteine rich family, 5 domains [Source:MGI Symbol;Acc:MGI:3606211]	269855	Q8BV57	ENSMUSG00000035279	protein_coding	400.553	1.56404	0.284276	5.50689	3.65236e-08	7.13726e-07
Stat1	signal transducer and activator of transcription 1 [Source:MGI Symbol;Acc:MGI:103063]	20846		ENSMUSG00000026104	protein_coding	3888.04	2.4994	0.177589	14.0783	5.16533e-45	1.12735e-42
Stat2	signal transducer and activator of transcription 2 [Source:MGI Symbol;Acc:MGI:103039]	20847		ENSMUSG00000040033	protein_coding	6237.47	2.82361	0.171994	16.4207	1.3598e-60	4.92655e-58
Steap1	six transmembrane epithelial antigen of the prostate 1 [Source:MGI Symbol;Acc:MGI:1917608]	70358	Q9CWR7	ENSMUSG00000015652	protein_coding	36.3478	1.24585	0.291663	4.25318	2.1076e-05	0.000207045
Steap4	STEAP family member 4 [Source:MGI Symbol;Acc:MGI:1923560]	117167	Q923B6	ENSMUSG00000012428	protein_coding	1358.61	2.02196	0.209685	9.65204	4.81852e-22	3.89676e-20
Stra6	stimulated by retinoic acid gene 6 [Source:MGI Symbol;Acc:MGI:107742]	20897		ENSMUSG00000032327	protein_coding	13.3537	1.11358	0.433598	2.53856	0.0111308	0.0376125
Stra6l	STRA6-like [Source:MGI Symbol;Acc:MGI:1921402]	74152	Q9DBN1	ENSMUSG00000028327	protein_coding	160.688	2.10567	0.445649	5.01139	5.40395e-07	8.15093e-06
Stx11	syntaxin 11 [Source:MGI Symbol;Acc:MGI:1921982]	74732		ENSMUSG00000039232	protein_coding	847.721	1.04398	0.195372	5.34523	9.03046e-08	1.6245e-06
Styk1	serine/threonine/tyrosine kinase 1 [Source:MGI Symbol;Acc:MGI:2141396]	243659	Q6J9G1	ENSMUSG00000032899	protein_coding	32.2036	1.35085	0.331097	4.06408	4.82218e-05	0.000418762
Syne4	spectrin repeat containing, nuclear envelope family member 4 [Source:MGI Symbol;Acc:MGI:2141950]	233066	Q8CII8	ENSMUSG00000019737	protein_coding	94.4098	1.01806	0.263403	3.86575	0.000110748	0.000850445
Syt12	synaptotagmin XII [Source:MGI Symbol;Acc:MGI:2159601]	171180	Q920N7	ENSMUSG00000049303	protein_coding	68.736	1.77586	0.297493	5.94485	2.76709e-09	6.77377e-08
Syt8	synaptotagmin VIII [Source:MGI Symbol;Acc:MGI:1859867]	55925	Q9R0N6	ENSMUSG00000031098	protein_coding	27.1424	2.66559	0.414693	6.07113	1.27016e-09	3.3154e-08
Tacstd2	tumor-associated calcium signal transducer 2 [Source:MGI Symbol;Acc:MGI:1861606]	56753	Q8BGV3	ENSMUSG00000051397	protein_coding	1664.94	1.35135	0.152201	8.87946	6.71869e-19	4.55839e-17
Tagap	T cell activation Rho GTPase activating protein [Source:MGI Symbol;Acc:MGI:3615484]	72536	B2RWW0	ENSMUSG00000033450	protein_coding	238.17	1.32162	0.302854	4.37628	1.20721e-05	0.000128488
Tap1	transporter 1, ATP-binding cassette, sub-family B (MDR/TAP) [Source:MGI Symbol;Acc:MGI:98483]	21354	P21958	ENSMUSG00000037321	protein_coding	5222.58	2.65741	0.182039	14.6042	2.63877e-48	6.54812e-46
Tap2	transporter 2, ATP-binding cassette, sub-family B (MDR/TAP) [Source:MGI Symbol;Acc:MGI:98484]	21355	P36371	ENSMUSG00000024339	protein_coding	3562.48	1.67713	0.148969	11.2596	2.0761e-29	2.44211e-27
Tapbp	TAP binding protein [Source:MGI Symbol;Acc:MGI:1201689]	21356		ENSMUSG00000024308	protein_coding	11865.8	1.91563	0.142559	13.4395	3.54613e-41	6.4887e-39
Tapbpl	TAP binding protein-like [Source:MGI Symbol;Acc:MGI:2384853]	213233	Q8VD31	ENSMUSG00000038213	protein_coding	1557.47	1.22091	0.156881	7.78412	7.01988e-15	3.51285e-13
Tarm1	T cell-interacting, activating receptor on myeloid cells 1 [Source:MGI Symbol;Acc:MGI:2442280]	245126		ENSMUSG00000053338	protein_coding	133.318	2.7788	0.381912	7.32872	2.32357e-13	9.92722e-12
Tbc1d9	TBC1 domain family, member 9 [Source:MGI Symbol;Acc:MGI:1918560]	71310	Q3UYK3	ENSMUSG00000031709	protein_coding	747.804	1.00558	0.264316	3.80607	0.000141191	0.00103886
Tbx21	T-box 21 [Source:MGI Symbol;Acc:MGI:1888984]	57765	Q9JKD8	ENSMUSG00000001444	protein_coding	78.095	1.28389	0.288814	4.44369	8.84305e-06	9.80966e-05
Tcirg1	T cell, immune regulator 1, ATPase, H+ transporting, lysosomal V0 protein A3 [Source:MGI Symbol;Acc:MGI:1350931]	27060		ENSMUSG00000001750	protein_coding	2273.88	1.94361	0.189126	10.2793	8.73527e-25	8.15667e-23
Tdrd7	tudor domain containing 7 [Source:MGI Symbol;Acc:MGI:2140279]	100121		ENSMUSG00000035517	protein_coding	2553.34	1.44895	0.113447	12.7719	2.35196e-37	3.61065e-35
Tent4a	terminal nucleotidyltransferase 4A [Source:MGI Symbol;Acc:MGI:2682295]	210106		ENSMUSG00000034575	protein_coding	1131.35	1.35813	0.140203	9.68699	3.42466e-22	2.79449e-20
Tent5a	terminal nucleotidyltransferase 5A [Source:MGI Symbol;Acc:MGI:2670964]	212943		ENSMUSG00000032265	protein_coding	1519.78	1.79434	0.192671	9.31512	1.21819e-20	9.00713e-19
Tfpi2	tissue factor pathway inhibitor 2 [Source:MGI Symbol;Acc:MGI:108543]	21789	O35536	ENSMUSG00000029664	protein_coding	66.9605	1.22273	0.410224	3.03435	0.00241056	0.0109223
Tgfbi	transforming growth factor, beta induced [Source:MGI Symbol;Acc:MGI:99959]	21810		ENSMUSG00000035493	protein_coding	7020.03	2.07563	0.270753	7.68349	1.54815e-14	7.4587e-13
Tgif1	TGFB-induced factor homeobox 1 [Source:MGI Symbol;Acc:MGI:1194497]	21815	P70284	ENSMUSG00000047407	protein_coding	638.98	1.22693	0.249808	4.91355	8.94435e-07	1.29829e-05
Tgm1	transglutaminase 1, K polypeptide [Source:MGI Symbol;Acc:MGI:98730]	21816		ENSMUSG00000022218	protein_coding	266.042	2.01934	0.194841	10.344	4.45514e-25	4.29281e-23
Tgtp1	T cell specific GTPase 1 [Source:MGI Symbol;Acc:MGI:98734]	21822	Q62293	ENSMUSG00000078922	protein_coding	1336.31	4.78574	0.234306	20.1562	2.37349e-90	2.14979e-87
Tgtp2	T cell specific GTPase 2 [Source:MGI Symbol;Acc:MGI:3710083]	100039796	Q62293	ENSMUSG00000078921	protein_coding	1872.34	2.81161	0.223594	12.5859	2.52454e-36	3.77951e-34
Thbs1	thrombospondin 1 [Source:MGI Symbol;Acc:MGI:98737]	21825		ENSMUSG00000040152	protein_coding	7598.11	1.69432	0.262582	6.45665	1.07043e-10	3.30903e-09
Themis2	thymocyte selection associated family member 2 [Source:MGI Symbol;Acc:MGI:2446213]	230787	Q91YX0	ENSMUSG00000037731	protein_coding	2029.63	2.11697	0.370498	5.80421	6.4671e-09	1.47546e-07
Ticrr	TOPBP1-interacting checkpoint and replication regulator [Source:MGI Symbol;Acc:MGI:1924261]	77011	Q8BQ33	ENSMUSG00000046591	protein_coding	37.1593	1.24702	0.315263	3.94394	8.01545e-05	0.000646482
Tifa	TRAF-interacting protein with forkhead-associated domain [Source:MGI Symbol;Acc:MGI:2182965]	211550	Q793I8	ENSMUSG00000046688	protein_coding	511.559	1.77515	0.23729	7.48612	7.09393e-14	3.18875e-12
Tifab	TRAF-interacting protein with forkhead-associated domain, family member B [Source:MGI Symbol;Acc:MGI:2385852]	212937	Q8JZM6	ENSMUSG00000049625	protein_coding	818.049	1.15954	0.22848	5.07993	3.77581e-07	5.90251e-06
Tigit	T cell immunoreceptor with Ig and ITIM domains [Source:MGI Symbol;Acc:MGI:3642260]	100043314		ENSMUSG00000071552	protein_coding	21.2829	1.89745	0.418337	4.46351	8.06292e-06	9.06078e-05
Timeless	timeless circadian clock 1 [Source:MGI Symbol;Acc:MGI:1321393]	21853	Q9R1X4	ENSMUSG00000039994	protein_coding	669.584	1.06771	0.177449	6.01802	1.7656e-09	4.46078e-08
Timp1	tissue inhibitor of metalloproteinase 1 [Source:MGI Symbol;Acc:MGI:98752]	21857	P12032	ENSMUSG00000001131	protein_coding	2439.89	3.3012	0.419715	8.56012	1.12753e-17	7.16672e-16
Timp4	tissue inhibitor of metalloproteinase 4 [Source:MGI Symbol;Acc:MGI:109125]	110595	Q9JHB3	ENSMUSG00000030317	protein_coding	74.4956	1.0294	0.299507	3.44656	0.000567767	0.00331671
Tinagl1	tubulointerstitial nephritis antigen-like 1 [Source:MGI Symbol;Acc:MGI:2137617]	94242	Q99JR5	ENSMUSG00000028776	protein_coding	4798.4	1.0305	0.184199	5.59695	2.18153e-08	4.48563e-07
Tlr1	toll-like receptor 1 [Source:MGI Symbol;Acc:MGI:1341295]	21897	Q9EPQ1	ENSMUSG00000044827	protein_coding	329.552	1.93629	0.315103	6.16395	7.09546e-10	1.91273e-08
Tlr13	toll-like receptor 13 [Source:MGI Symbol;Acc:MGI:3045213]	279572	Q6R5N8	ENSMUSG00000033777	protein_coding	1243.7	1.94433	0.265503	7.34426	2.069e-13	8.88148e-12
Tlr2	toll-like receptor 2 [Source:MGI Symbol;Acc:MGI:1346060]	24088		ENSMUSG00000027995	protein_coding	1358.52	1.63457	0.185749	8.80187	1.34561e-18	8.96165e-17
Tlr3	toll-like receptor 3 [Source:MGI Symbol;Acc:MGI:2156367]	142980	Q99MB1	ENSMUSG00000031639	protein_coding	1838.23	1.68207	0.148204	11.3499	7.42518e-30	9.02733e-28
Tlr6	toll-like receptor 6 [Source:MGI Symbol;Acc:MGI:1341296]	21899		ENSMUSG00000051498	protein_coding	105.133	1.16945	0.326719	3.5974	0.000321415	0.00207721
Tlr7	toll-like receptor 7 [Source:MGI Symbol;Acc:MGI:2176882]	170743	P58681	ENSMUSG00000044583	protein_coding	852.281	1.56537	0.263145	5.95726	2.56498e-09	6.31312e-08
Tlr9	toll-like receptor 9 [Source:MGI Symbol;Acc:MGI:1932389]	81897	Q9EQU3	ENSMUSG00000045322	protein_coding	1208.1	2.99475	0.401025	7.73076	1.06905e-14	5.26247e-13
Tm4sf19	transmembrane 4 L six family member 19 [Source:MGI Symbol;Acc:MGI:3645933]	277203		ENSMUSG00000079625	protein_coding	10.2434	1.64377	0.468104	3.50166	0.000462362	0.00281158
Tm4sf5	transmembrane 4 superfamily member 5 [Source:MGI Symbol;Acc:MGI:1922854]	75604		ENSMUSG00000018919	protein_coding	18.1459	1.45925	0.429122	3.38299	0.00071702	0.00403129
Tmc3	transmembrane channel-like gene family 3 [Source:MGI Symbol;Acc:MGI:2669033]	233424		ENSMUSG00000038540	protein_coding	42.8978	1.61207	0.295979	5.39667	6.78898e-08	1.26007e-06
Tmc5	transmembrane channel-like gene family 5 [Source:MGI Symbol;Acc:MGI:1921674]	74424	Q32NZ6	ENSMUSG00000030650	protein_coding	259.992	2.2799	0.240369	9.46733	2.87079e-21	2.17592e-19
Tmem106a	transmembrane protein 106A [Source:MGI Symbol;Acc:MGI:1922056]	217203	Q8VC04	ENSMUSG00000034947	protein_coding	1327.33	2.00512	0.238773	8.40646	4.22572e-17	2.6037e-15
Tmem171	transmembrane protein 171 [Source:MGI Symbol;Acc:MGI:2685751]	380863	Q4KL18	ENSMUSG00000052485	protein_coding	151.384	2.53144	0.334875	7.55649	4.14104e-14	1.92346e-12
Tmem173	transmembrane protein 173 [Source:MGI Symbol;Acc:MGI:1919762]	72512	Q3TBT3	ENSMUSG00000024349	protein_coding	994.998	1.9478	0.200468	9.71769	2.53469e-22	2.08709e-20
Tmem219	transmembrane protein 219 [Source:MGI Symbol;Acc:MGI:1915992]	68742		ENSMUSG00000060538	protein_coding	531.712	1.00481	0.180987	5.55281	2.81113e-08	5.62693e-07
Tnc	tenascin C [Source:MGI Symbol;Acc:MGI:101922]	21923	Q80YX1	ENSMUSG00000028364	protein_coding	717.759	1.15784	0.395233	2.94431	0.00323677	0.0138943
Tnf	tumor necrosis factor [Source:MGI Symbol;Acc:MGI:104798]	21926	P06804	ENSMUSG00000024401	protein_coding	237.684	2.37785	0.441649	5.76787	8.02819e-09	1.79766e-07
Tnfaip2	tumor necrosis factor, alpha-induced protein 2 [Source:MGI Symbol;Acc:MGI:104960]	21928	Q61333	ENSMUSG00000021281	protein_coding	2048.86	1.27855	0.194292	6.58408	4.57701e-11	1.51025e-09
Tnfaip3	tumor necrosis factor, alpha-induced protein 3 [Source:MGI Symbol;Acc:MGI:1196377]	21929	Q60769	ENSMUSG00000019850	protein_coding	1572.32	1.89163	0.220098	8.5997	7.99251e-18	5.1342e-16
Tnfaip6	tumor necrosis factor alpha induced protein 6 [Source:MGI Symbol;Acc:MGI:1195266]	21930	O08859	ENSMUSG00000053475	protein_coding	62.986	2.59047	0.285289	8.80563	1.30116e-18	8.69763e-17
Tnfrsf11a	tumor necrosis factor receptor superfamily, member 11a, NFKB activator [Source:MGI Symbol;Acc:MGI:1314891]	21934	O35305	ENSMUSG00000026321	protein_coding	296.62	1.15857	0.197021	5.88078	4.08336e-09	9.70737e-08
Tnfrsf12a	tumor necrosis factor receptor superfamily, member 12a [Source:MGI Symbol;Acc:MGI:1351484]	27279	Q9CR75	ENSMUSG00000023905	protein_coding	591.832	1.45759	0.284478	5.13402	2.83615e-07	4.5426e-06
Tnfrsf18	tumor necrosis factor receptor superfamily, member 18 [Source:MGI Symbol;Acc:MGI:894675]	21936	O35714	ENSMUSG00000041954	protein_coding	71.2907	1.08812	0.258791	4.20165	2.64971e-05	0.000251934
Tnfrsf1b	tumor necrosis factor receptor superfamily, member 1b [Source:MGI Symbol;Acc:MGI:1314883]	21938	P25119	ENSMUSG00000028599	protein_coding	2639.27	1.40896	0.218092	6.46496	1.01324e-10	3.15424e-09
Tnfrsf23	tumor necrosis factor receptor superfamily, member 23 [Source:MGI Symbol;Acc:MGI:1930269]	79201		ENSMUSG00000037613	protein_coding	132.081	1.44506	0.254711	5.6678	1.44646e-08	3.09724e-07
Tnfrsf9	tumor necrosis factor receptor superfamily, member 9 [Source:MGI Symbol;Acc:MGI:1101059]	21942		ENSMUSG00000028965	protein_coding	194.287	2.70222	0.279284	9.60954	7.28765e-22	5.8414e-20
Tnfsf18	tumor necrosis factor (ligand) superfamily, member 18 [Source:MGI Symbol;Acc:MGI:2673064]	240873	Q7TS55	ENSMUSG00000066755	protein_coding	3.0482	1.43567	0.466807	2.64571	0.00815208	0.0293297
Tnfsf4	tumor necrosis factor (ligand) superfamily, member 4 [Source:MGI Symbol;Acc:MGI:104511]	22164	P43488	ENSMUSG00000026700	protein_coding	3.88933	1.17233	0.467257	2.71332	0.00666124	0.0249418
Tnfsf8	tumor necrosis factor (ligand) superfamily, member 8 [Source:MGI Symbol;Acc:MGI:88328]	21949	P32972	ENSMUSG00000028362	protein_coding	139.723	1.97148	0.316854	6.21937	4.99142e-10	1.39968e-08
Tnfsf9	tumor necrosis factor (ligand) superfamily, member 9 [Source:MGI Symbol;Acc:MGI:1101058]	21950	P41274	ENSMUSG00000035678	protein_coding	92.9718	1.02126	0.259979	3.92761	8.57943e-05	0.00068556
Tnip1	TNFAIP3 interacting protein 1 [Source:MGI Symbol;Acc:MGI:1926194]	57783		ENSMUSG00000020400	protein_coding	1409.48	1.11243	0.177172	6.27997	3.38632e-10	9.7062e-09
Tnip3	TNFAIP3 interacting protein 3 [Source:MGI Symbol;Acc:MGI:3041165]	414084		ENSMUSG00000044162	protein_coding	124.814	1.65947	0.37674	4.41511	1.00961e-05	0.000109581
Tnp2	transition protein 2 [Source:MGI Symbol;Acc:MGI:98785]	21959	P11378	ENSMUSG00000043050	protein_coding	3.37921	1.67352	0.462873	3.71248	0.00020524	0.00142503
Tor1aip1	torsin A interacting protein 1 [Source:MGI Symbol;Acc:MGI:3582693]	208263	Q921T2	ENSMUSG00000026466	protein_coding	5233.4	1.31356	0.122098	10.7587	5.39187e-27	5.74551e-25
Tor1aip2	torsin A interacting protein 2 [Source:MGI Symbol;Acc:MGI:3582695]	240832	Q8BYU6	ENSMUSG00000050565	protein_coding	5241.05	1.46944	0.105386	13.9435	3.44467e-44	7.09093e-42
Tor3a	torsin family 3, member A [Source:MGI Symbol;Acc:MGI:1353652]	30935		ENSMUSG00000060519	protein_coding	4558.37	2.03571	0.155078	13.129	2.24717e-39	3.84032e-37
Tpx2	TPX2, microtubule-associated [Source:MGI Symbol;Acc:MGI:1919369]	72119	A2APB8	ENSMUSG00000027469	protein_coding	234.704	1.23517	0.286434	4.31519	1.59468e-05	0.000163207
Trac	T cell receptor alpha constant [Source:MGI Symbol;Acc:MGI:4439838]			ENSMUSG00000076928	TR_C_gene	237.103	1.149	0.261367	4.39386	1.11353e-05	0.000119998
Trafd1	TRAF type zinc finger domain containing 1 [Source:MGI Symbol;Acc:MGI:1923551]	231712		ENSMUSG00000042726	protein_coding	4844.63	2.2936	0.165253	13.8823	8.11433e-44	1.61529e-41
Trem1	triggering receptor expressed on myeloid cells 1 [Source:MGI Symbol;Acc:MGI:1930005]	58217		ENSMUSG00000042265	protein_coding	239.997	1.27931	0.319018	4.0447	5.23902e-05	0.000449786
Treml2	triggering receptor expressed on myeloid cells-like 2 [Source:MGI Symbol;Acc:MGI:2147038]	328833		ENSMUSG00000071068	protein_coding	612.068	1.81172	0.297778	6.10866	1.00472e-09	2.64158e-08
Trgv2	T cell receptor gamma variable 2 [Source:MGI Symbol;Acc:MGI:98632]			ENSMUSG00000076754	TR_V_gene	6.75701	1.01651	0.443195	2.2234	0.0261892	0.0749001
Trim12a	tripartite motif-containing 12A [Source:MGI Symbol;Acc:MGI:1923931]	76681		ENSMUSG00000066258	protein_coding	1459.65	1.59256	0.126858	12.5532	3.81589e-36	5.66597e-34
Trim12c	tripartite motif-containing 12C [Source:MGI Symbol;Acc:MGI:4821183]	319236		ENSMUSG00000057143	protein_coding	1650.54	1.34837	0.113525	11.8773	1.55359e-32	2.05425e-30
Trim14	tripartite motif-containing 14 [Source:MGI Symbol;Acc:MGI:1921985]	74735	Q8BVW3	ENSMUSG00000039853	protein_coding	441.951	1.76636	0.173888	10.1529	3.21614e-24	2.86997e-22
Trim15	tripartite motif-containing 15 [Source:MGI Symbol;Acc:MGI:1916347]	69097		ENSMUSG00000050747	protein_coding	42.1365	2.92359	0.321611	8.51134	1.71941e-17	1.07775e-15
Trim21	tripartite motif-containing 21 [Source:MGI Symbol;Acc:MGI:106657]	20821		ENSMUSG00000030966	protein_coding	1175.29	1.82119	0.181915	10.0127	1.3399e-23	1.16694e-21
Trim25	tripartite motif-containing 25 [Source:MGI Symbol;Acc:MGI:102749]	217069		ENSMUSG00000000275	protein_coding	3896.72	1.40331	0.122843	11.4239	3.17698e-30	3.94185e-28
Trim30a	tripartite motif-containing 30A [Source:MGI Symbol;Acc:MGI:98178]	20128	P15533	ENSMUSG00000030921	protein_coding	5755.26	3.01426	0.164147	18.3651	2.49846e-75	1.45999e-72
Trim30b	tripartite motif-containing 30B [Source:MGI Symbol;Acc:MGI:4821256]	102640171		ENSMUSG00000052749	protein_coding	435.243	2.26242	0.321775	7.08354	1.40517e-12	5.63158e-11
Trim30c	tripartite motif-containing 30C [Source:MGI Symbol;Acc:MGI:4821257]			ENSMUSG00000078616	protein_coding	283.59	4.65355	0.362862	11.779	5.00593e-32	6.52391e-30
Trim30d	tripartite motif-containing 30D [Source:MGI Symbol;Acc:MGI:3035181]	209387		ENSMUSG00000057596	protein_coding	2313.84	2.99956	0.168348	17.8108	5.82319e-71	3.01391e-68
Trim34a	tripartite motif-containing 34A [Source:MGI Symbol;Acc:MGI:2137359]	94094		ENSMUSG00000056144	protein_coding	1013.55	1.69381	0.120799	14.0192	1.18925e-44	2.50504e-42
Trim34b	tripartite motif-containing 34B [Source:MGI Symbol;Acc:MGI:4821264]	434218		ENSMUSG00000090215	protein_coding	6.93856	1.09235	0.453867	2.40092	0.0163539	0.0514147
Trim6	tripartite motif-containing 6 [Source:MGI Symbol;Acc:MGI:2137352]	94088	Q8BGE7	ENSMUSG00000072244	protein_coding	72.2155	1.48593	0.231859	6.38304	1.73603e-10	5.21527e-09
Trim69	tripartite motif-containing 69 [Source:MGI Symbol;Acc:MGI:1918178]	70928	Q80X56	ENSMUSG00000033368	protein_coding	22.745	1.91521	0.389237	4.79697	1.61081e-06	2.17112e-05
Troap	trophinin associated protein [Source:MGI Symbol;Acc:MGI:1925983]	78733	B7ZNG4	ENSMUSG00000032783	protein_coding	22.1567	1.36278	0.367846	3.66585	0.000246518	0.00167317
Trpm2	transient receptor potential cation channel, subfamily M, member 2 [Source:MGI Symbol;Acc:MGI:1351901]	28240	Q91YD4	ENSMUSG00000009292	protein_coding	160.718	1.02067	0.313352	3.27066	0.00107296	0.00564752
Tspo	translocator protein [Source:MGI Symbol;Acc:MGI:88222]	12257	P50637	ENSMUSG00000041736	protein_coding	2790.7	1.14878	0.130102	8.83062	1.04096e-18	7.01003e-17
Ttc22	tetratricopeptide repeat domain 22 [Source:MGI Symbol;Acc:MGI:3045307]	230576	Q8C159	ENSMUSG00000034919	protein_coding	36.8601	1.16018	0.287525	4.02926	5.59537e-05	0.000476093
Tuba1c	tubulin, alpha 1C [Source:MGI Symbol;Acc:MGI:1095409]	22146	P68373	ENSMUSG00000043091	protein_coding	359.052	1.11022	0.209442	5.30205	1.14508e-07	2.01978e-06
Tubb3	tubulin, beta 3 class III [Source:MGI Symbol;Acc:MGI:107813]	22152	Q9ERD7	ENSMUSG00000062380	protein_coding	16.9966	1.29059	0.470014	3.18843	0.00143047	0.00716225
Tubb6	tubulin, beta 6 class V [Source:MGI Symbol;Acc:MGI:1915201]	67951	Q922F4	ENSMUSG00000001473	protein_coding	714.879	1.4184	0.239051	5.93763	2.89165e-09	7.0501e-08
Txk	TXK tyrosine kinase [Source:MGI Symbol;Acc:MGI:102960]	22165		ENSMUSG00000054892	protein_coding	70.1597	1.02619	0.270597	3.78655	0.000152752	0.0011104
Uba7	ubiquitin-like modifier activating enzyme 7 [Source:MGI Symbol;Acc:MGI:1349462]	74153		ENSMUSG00000032596	protein_coding	2995.74	2.13851	0.155237	13.7765	3.52932e-43	6.94932e-41
Ubd	ubiquitin D [Source:MGI Symbol;Acc:MGI:1344410]	24108	P63072	ENSMUSG00000035186	protein_coding	70.0742	3.94727	0.41774	6.63686	3.20441e-11	1.07896e-09
Ube2l6	ubiquitin-conjugating enzyme E2L 6 [Source:MGI Symbol;Acc:MGI:1914500]	56791	Q9QZU9	ENSMUSG00000027078	protein_coding	2362.27	2.17669	0.182696	11.9184	9.48832e-33	1.30213e-30
Uhrf1	ubiquitin-like, containing PHD and RING finger domains, 1 [Source:MGI Symbol;Acc:MGI:1338889]	18140	Q8VDF2	ENSMUSG00000001228	protein_coding	184.961	1.56952	0.228048	6.87511	6.19419e-12	2.29464e-10
Unc93b1	unc-93 homolog B1, TLR signaling regulator [Source:MGI Symbol;Acc:MGI:1859307]	54445		ENSMUSG00000036908	protein_coding	2633.42	1.32012	0.211588	6.24244	4.30798e-10	1.21367e-08
Upp1	uridine phosphorylase 1 [Source:MGI Symbol;Acc:MGI:1097668]	22271	P52624	ENSMUSG00000020407	protein_coding	562.794	1.5396	0.218943	7.03815	1.94803e-12	7.68815e-11
Usb1	U6 snRNA biogenesis 1 [Source:MGI Symbol;Acc:MGI:2142454]	101985		ENSMUSG00000031792	protein_coding	754.295	1.28705	0.223569	5.7602	8.40167e-09	1.87897e-07
Usp18	ubiquitin specific peptidase 18 [Source:MGI Symbol;Acc:MGI:1344364]	24110	Q9WTV6	ENSMUSG00000030107	protein_coding	6316.81	4.19847	0.179484	23.3832	6.33924e-121	1.27595e-117
Vav1	vav 1 oncogene [Source:MGI Symbol;Acc:MGI:98923]	22324		ENSMUSG00000034116	protein_coding	1048.08	1.74379	0.284656	6.14039	8.23216e-10	2.19949e-08
Vcam1	vascular cell adhesion molecule 1 [Source:MGI Symbol;Acc:MGI:98926]	22329		ENSMUSG00000027962	protein_coding	3209.98	1.25049	0.149725	8.35239	6.68974e-17	4.02606e-15
Vcan	versican [Source:MGI Symbol;Acc:MGI:102889]	13003		ENSMUSG00000021614	protein_coding	1576.36	3.27566	0.218112	15.0136	5.98261e-51	1.61754e-48
Vgf	VGF nerve growth factor inducible [Source:MGI Symbol;Acc:MGI:1343180]	381677		ENSMUSG00000037428	protein_coding	3.11781	1.06884	0.465652	2.23832	0.0252004	0.072715
Wars	tryptophanyl-tRNA synthetase [Source:MGI Symbol;Acc:MGI:104630]	22375	P32921	ENSMUSG00000021266	protein_coding	6171.76	1.13291	0.147349	7.6905	1.46559e-14	7.07976e-13
Wdr19	WD repeat domain 19 [Source:MGI Symbol;Acc:MGI:2443231]	213081	Q3UGF1	ENSMUSG00000037890	protein_coding	944.164	1.1355	0.150374	7.55142	4.30553e-14	1.98966e-12
Wfdc17	WAP four-disulfide core domain 17 [Source:MGI Symbol;Acc:MGI:3649773]	100034251		ENSMUSG00000069792	protein_coding	684.954	1.41922	0.427404	3.48896	0.000484903	0.00292216
Wt1	Wilms tumor 1 homolog [Source:MGI Symbol;Acc:MGI:98968]	22431		ENSMUSG00000016458	protein_coding	141.079	1.28262	0.217479	5.89515	3.74352e-09	8.95825e-08
Xaf1	XIAP associated factor 1 [Source:MGI Symbol;Acc:MGI:3772572]	327959		ENSMUSG00000040483	protein_coding	2369.9	2.79864	0.167822	16.673	2.05916e-62	7.93652e-60
Xcl1	chemokine (C motif) ligand 1 [Source:MGI Symbol;Acc:MGI:104593]	16963	P47993	ENSMUSG00000026573	protein_coding	57.2181	2.58251	0.388393	6.55942	5.40189e-11	1.76316e-09
Xdh	xanthine dehydrogenase [Source:MGI Symbol;Acc:MGI:98973]	22436		ENSMUSG00000024066	protein_coding	14799.1	1.36949	0.144646	9.4694	2.81454e-21	2.15128e-19
Zbp1	Z-DNA binding protein 1 [Source:MGI Symbol;Acc:MGI:1927449]	58203		ENSMUSG00000027514	protein_coding	6230.85	4.78715	0.238167	20.1219	4.74472e-90	3.90684e-87
Zbtb7c	zinc finger and BTB domain containing 7C [Source:MGI Symbol;Acc:MGI:2443302]	207259	Q8VCZ7	ENSMUSG00000044646	protein_coding	161.002	1.13771	0.180616	6.29548	3.06457e-10	8.86816e-09
Zc3h12a	zinc finger CCCH type containing 12A [Source:MGI Symbol;Acc:MGI:2385891]	230738	Q5D1E7	ENSMUSG00000042677	protein_coding	450.227	1.43544	0.184418	7.7844	7.00447e-15	3.51285e-13
Zc3h12d	zinc finger CCCH type containing 12D [Source:MGI Symbol;Acc:MGI:3045313]	237256		ENSMUSG00000039981	protein_coding	207.763	1.48939	0.283831	5.25071	1.51515e-07	2.59178e-06
Zc3hav1	zinc finger CCCH type, antiviral 1 [Source:MGI Symbol;Acc:MGI:1926031]	78781		ENSMUSG00000029826	protein_coding	4278.22	1.03989	0.112742	9.22399	2.86237e-20	2.07408e-18
Zcchc2	zinc finger, CCHC domain containing 2 [Source:MGI Symbol;Acc:MGI:2444114]	227449	Q69ZB8	ENSMUSG00000038866	protein_coding	1443.87	1.4662	0.162789	9.00763	2.10555e-19	1.4558e-17
Zfp296	zinc finger protein 296 [Source:MGI Symbol;Acc:MGI:1926956]	63872	E9Q6W4	ENSMUSG00000011267	protein_coding	58.9547	1.00043	0.297139	3.36809	0.000756918	0.00421506
Zfp750	zinc finger protein 750 [Source:MGI Symbol;Acc:MGI:2442210]	319530	Q8BH05	ENSMUSG00000039238	protein_coding	235.131	1.42609	0.209228	6.81295	9.56161e-12	3.46417e-10
Zfp993	zinc finger protein 993 [Source:MGI Symbol;Acc:MGI:3713585]			ENSMUSG00000063245	protein_coding	17.2868	1.20928	0.418451	2.89496	0.00379204	0.015748
Zmynd15	zinc finger, MYND-type containing 15 [Source:MGI Symbol;Acc:MGI:3603821]	574428	Q8C0R7	ENSMUSG00000040829	protein_coding	258.977	1.10271	0.290948	3.79466	0.000147849	0.00107952
Znfx1	zinc finger, NFX1-type containing 1 [Source:MGI Symbol;Acc:MGI:2138982]	98999	Q8R151	ENSMUSG00000039501	protein_coding	11197.8	2.55866	0.137448	18.6168	2.34893e-77	1.57596e-74
Zup1	zinc finger containing ubiquitin peptidase 1 [Source:MGI Symbol;Acc:MGI:1919830]	72580	Q3T9Z9	ENSMUSG00000039531	protein_coding	555.317	1.35692	0.210952	6.43416	1.24158e-10	3.7818e-09
				ENSMUSG00000085894		35.9861	1.41469	0.335837	4.20603	2.59891e-05	0.000248702
				ENSMUSG00000072109		27.4007	2.61729	0.407442	5.9333	2.96898e-09	7.2289e-08
				ENSMUSG00000079457		9.24786	2.45493	0.454974	4.98331	6.25061e-07	9.35011e-06
				ENSMUSG00000090186		3.59142	1.18174	0.464413	3.16426	0.0015548	0.00766608
				ENSMUSG00000079138		3.30649	1.81272	0.458854	3.78577	0.000153232	0.00111268
				ENSMUSG00000090222		180.265	1.24304	0.254932	4.87822	1.07046e-06	1.52208e-05
				ENSMUSG00000103588		3.48834	1.119	0.463532	3.06118	0.00220467	0.0102064
				ENSMUSG00000086109		4.30193	1.14073	0.468629	2.41843	0.0155875	0.0494946
				ENSMUSG00000052248		83.9293	1.09559	0.336397	3.26953	0.00107726	0.0056613
				ENSMUSG00000086196		12.5412	1.1366	0.43869	2.65867	0.00784504	0.028451
				ENSMUSG00000081219		24.8397	1.64138	0.414072	3.97659	6.99092e-05	0.000575377
				ENSMUSG00000074876		79.4093	1.00517	0.23545	4.26409	2.00722e-05	0.000199056
				ENSMUSG00000079053		3.63678	1.41104	0.459156	3.47624	0.000508498	0.00303535
				ENSMUSG00000089898		13.4461	2.0802	0.468008	4.84557	1.26251e-06	1.75386e-05
				ENSMUSG00000074578		521.577	1.19459	0.252451	4.73403	2.20109e-06	2.88723e-05
				ENSMUSG00000087684		34.8007	1.44316	0.320363	4.4794	7.48544e-06	8.48022e-05
				ENSMUSG00000055110		50.492	3.66168	0.425677	6.77445	1.24884e-11	4.40989e-10
				ENSMUSG00000084110		23.6731	1.24238	0.362392	3.42748	0.000609215	0.00352024
				ENSMUSG00000072844		55.9057	2.55117	0.456551	5.8385	5.26738e-09	1.22804e-07
				ENSMUSG00000097804		53.9821	1.50003	0.269111	5.54745	2.89873e-08	5.78947e-07
				ENSMUSG00000103313		13.3224	1.69533	0.433737	3.82577	0.000130366	0.000974251
				ENSMUSG00000074603		3.55733	1.46806	0.462835	3.01226	0.00259313	0.0115901
				ENSMUSG00000084846		53.8985	1.11973	0.273772	4.08252	4.45494e-05	0.000392306
				ENSMUSG00000106227		7.63636	1.59665	0.452334	3.34913	0.000810646	0.0044685
				ENSMUSG00000105769		3.05858	1.1112	0.450925	3.02491	0.00248705	0.0112128
				ENSMUSG00000085295		90.2258	3.46127	0.416738	7.82556	5.05399e-15	2.57896e-13
				ENSMUSG00000086150		11.0546	1.70087	0.463559	3.62466	0.00028934	0.00190112
				ENSMUSG00000081169		20.902	2.21009	0.458008	4.74121	2.12447e-06	2.7989e-05
				ENSMUSG00000087361		10.3677	1.34334	0.423406	3.12423	0.00178274	0.00861181
				ENSMUSG00000085525		11.4814	1.36325	0.44553	3.03945	0.00237012	0.0107955
				ENSMUSG00000105987		394.647	1.2814	0.187877	6.81978	9.11782e-12	3.31665e-10
				ENSMUSG00000107355		28.7308	1.13133	0.393217	2.90116	0.00371782	0.0155157
				ENSMUSG00000104728		6.35128	1.14883	0.466145	2.47332	0.0133866	0.0438038
				ENSMUSG00000104868		9.62685	1.15497	0.444144	2.66112	0.00778805	0.0282953
				ENSMUSG00000087477		34.6009	2.85956	0.419012	5.873	4.27989e-09	1.01082e-07
				ENSMUSG00000082088		22.8315	2.16163	0.373067	5.51795	3.42968e-08	6.77522e-07
				ENSMUSG00000106734		1267.02	1.87563	0.166749	11.2476	2.37898e-29	2.78034e-27
				ENSMUSG00000107215		158.89	2.36487	0.181758	12.8998	4.51125e-38	7.23197e-36
				ENSMUSG00000106874		123.119	1.16086	0.192169	6.03682	1.57179e-09	4.02729e-08
				ENSMUSG00000073144		36.293	1.89937	0.344374	5.43729	5.40982e-08	1.03265e-06
				ENSMUSG00000108084		42.7375	1.34872	0.313898	4.29445	1.75125e-05	0.000177327
				ENSMUSG00000107479		7.36498	1.62275	0.462951	3.32672	0.000878754	0.0047775
				ENSMUSG00000108291		17.738	1.98565	0.408432	4.66476	3.08978e-06	3.90862e-05
				ENSMUSG00000108024		7.79331	1.04154	0.447283	2.23	0.0257472	0.0739277
				ENSMUSG00000086527		5.89678	1.68949	0.469443	3.48791	0.000486805	0.00292972
				ENSMUSG00000106962		3.23348	1.02948	0.461905	2.21441	0.0268007	0.0761386
				ENSMUSG00000107946		31.5828	1.03097	0.323989	3.18527	0.00144617	0.00721887
				ENSMUSG00000081723		201.776	1.27646	0.298772	4.28582	1.82069e-05	0.000183131
				ENSMUSG00000086184		16.4175	1.43293	0.39236	3.60664	0.000310185	0.00201254
				ENSMUSG00000108732		71.6293	1.34453	0.256874	5.22453	1.74597e-07	2.94072e-06
				ENSMUSG00000108393		87.4879	1.24304	0.254117	4.89285	9.93878e-07	1.42325e-05
				ENSMUSG00000087175		18.9867	1.5268	0.406257	3.74742	0.000178662	0.00126622
				ENSMUSG00000082154		35.6225	2.12911	0.342848	6.03817	1.55876e-09	3.99958e-08
				ENSMUSG00000086513		18.0414	1.17246	0.369127	3.16639	0.00154345	0.0076184
				ENSMUSG00000099241		16.9023	1.42001	0.400624	3.53656	0.000405371	0.00253147
				ENSMUSG00000098934		7.06412	1.42238	0.465591	3.15943	0.00158079	0.00777943
				ENSMUSG00000063286		3417.42	1.76068	0.252997	6.97066	3.15463e-12	1.21588e-10
				ENSMUSG00000073902		1614.46	1.46344	0.292714	5.01732	5.23971e-07	7.9296e-06
				ENSMUSG00000109093		14.732	1.76719	0.408741	4.18887	2.80344e-05	0.000263132
				ENSMUSG00000109036		32.8832	1.08768	0.385786	2.86133	0.00421863	0.0172157
				ENSMUSG00000108801		18.2789	1.91948	0.42236	4.43766	9.09401e-06	0.000100267
				ENSMUSG00000097471		26.7214	1.01297	0.328971	3.07327	0.0021173	0.0098696
				ENSMUSG00000097352		60.6001	1.42228	0.340664	4.17858	2.93334e-05	0.000273341
				ENSMUSG00000102114		3.18776	1.08521	0.469097	2.24813	0.0245678	0.0714014
				ENSMUSG00000111078		3.59798	1.35986	0.467526	2.90545	0.00366724	0.0153388
				ENSMUSG00000111116		8.97393	1.12313	0.462423	2.4234	0.015376	0.0489088
				ENSMUSG00000111535		24.6034	1.63447	0.349552	4.60567	4.11147e-06	5.01207e-05
				ENSMUSG00000112843		20.648	1.69649	0.440412	3.88637	0.000101756	0.000793163
				ENSMUSG00000046687		11.2937	1.26337	0.422331	2.97664	0.00291427	0.0127517
				ENSMUSG00000097134		19.7899	2.40229	0.451465	5.01421	5.32524e-07	8.0456e-06
				ENSMUSG00000090230		4.30394	1.38411	0.467421	3.01425	0.00257616	0.0115313
				ENSMUSG00000087256		22.049	1.6892	0.377159	4.4063	1.0515e-05	0.000113787
				ENSMUSG00000112627		226.841	1.31612	0.213569	6.16553	7.02477e-10	1.89931e-08
				ENSMUSG00000112230		7.84144	1.15018	0.460346	2.43615	0.0148443	0.0476257
				ENSMUSG00000112035		8.0137	1.00433	0.448227	2.2204	0.0263915	0.075293
				ENSMUSG00000097526		4.43544	1.02156	0.469662	2.14633	0.0318465	0.0870134
				ENSMUSG00000074482		7.97007	1.05823	0.467528	2.32233	0.0202153	0.0612478
				ENSMUSG00000068631		25.5553	1.45166	0.343649	4.19519	2.72645e-05	0.000257477
				ENSMUSG00000109729		32.4068	2.35004	0.367065	6.09067	1.12439e-09	2.94765e-08
				ENSMUSG00000109812		26.415	1.03904	0.329234	3.14555	0.00165773	0.00808994
				ENSMUSG00000097194		177.44	2.42691	0.30701	7.8941	2.92407e-15	1.52936e-13
				ENSMUSG00000110697		24.7892	1.19286	0.371302	3.20889	0.00133246	0.00676122
				ENSMUSG00000111337		4.16583	1.1312	0.469527	2.41525	0.0157244	0.0498247
				ENSMUSG00000109675		53.8685	1.37334	0.35849	3.8409	0.000122584	0.000927569
				ENSMUSG00000097111		14.0855	2.08412	0.450917	4.12338	3.73346e-05	0.000336979
				ENSMUSG00000102882		3.12638	1.07401	0.453679	2.5396	0.0110978	0.037528
				ENSMUSG00000097572		77.828	1.5221	0.216733	6.98904	2.76766e-12	1.07128e-10
				ENSMUSG00000097457		40.3443	3.11999	0.422891	6.50911	7.55967e-11	2.42378e-09
				ENSMUSG00000083460		13.2317	1.01782	0.385348	2.60956	0.00906578	0.0318763
				ENSMUSG00000086245		7.37092	1.93993	0.464657	4.36529	1.26952e-05	0.000134095
				ENSMUSG00000084153		6.88503	1.46747	0.458671	3.06923	0.00214612	0.00999152
				ENSMUSG00000085531		10.2752	1.31126	0.455064	2.92455	0.00344949	0.0145897
				ENSMUSG00000082292		1787.91	4.17999	0.265747	15.7281	9.70858e-56	3.19765e-53
				ENSMUSG00000091523		2398.71	1.35217	0.244379	5.54137	3.00119e-08	5.98092e-07
				ENSMUSG00000111857		11.0546	1.82215	0.440918	3.84799	0.00011909	0.00090529
				ENSMUSG00000072621		166.892	2.84509	0.302636	9.33123	1.04646e-20	7.76912e-19
				ENSMUSG00000092509		4.34214	1.80176	0.468178	3.9929	6.52689e-05	0.000542361
				ENSMUSG00000085501		96.6284	1.91382	0.253736	7.49733	6.51315e-14	2.94964e-12
				ENSMUSG00000113701		29.9612	2.13809	0.455168	5.07921	3.78998e-07	5.91858e-06
				ENSMUSG00000114185		5.95309	1.70379	0.463779	3.33694	0.000847061	0.0046362
				ENSMUSG00000097373		5.60497	1.0818	0.469242	2.15405	0.0312365	0.0857996
				ENSMUSG00000113010		20.9556	1.23518	0.404989	3.05452	0.00225419	0.0103858
				ENSMUSG00000114055		9.75164	1.98166	0.466357	4.5492	5.38493e-06	6.34564e-05
				ENSMUSG00000114608		123.568	1.92588	0.322012	5.99591	2.02347e-09	5.06988e-08
				ENSMUSG00000073242		6.66195	1.39561	0.464787	3.78632	0.000152892	0.00111097
				ENSMUSG00000112792		17.3904	1.53568	0.403913	3.77281	0.000161419	0.00116452
				ENSMUSG00000096954		104.177	1.3694	0.271293	5.04582	4.51573e-07	6.956e-06
				ENSMUSG00000113136		148.573	1.88093	0.358425	5.28698	1.2435e-07	2.16805e-06
				ENSMUSG00000041449		31.1801	1.56905	0.409483	3.88521	0.00010224	0.000795911
				ENSMUSG00000097081		4.11855	1.02963	0.469828	2.22803	0.0258788	0.0741763
				ENSMUSG00000093765		6.35075	1.0166	0.461081	2.22824	0.0258647	0.0741519
				ENSMUSG00000110018		25.5848	1.18486	0.405	2.94401	0.00323995	0.0139014
				ENSMUSG00000115759		6.73227	1.5774	0.467778	3.98879	6.64098e-05	0.000549824
				ENSMUSG00000115426		5.74284	1.38526	0.465214	3.18084	0.00146847	0.00730404
				ENSMUSG00000101132		6.55748	1.38853	0.460426	2.938	0.00330333	0.0141237
				ENSMUSG00000099775		57.8566	2.13146	0.442269	4.91029	9.09415e-07	1.31687e-05
				ENSMUSG00000102051		336.881	2.752	0.351759	7.93633	2.0826e-15	1.10634e-13
				ENSMUSG00000096959		6.91249	1.12448	0.451163	2.45109	0.0142426	0.0460722
				ENSMUSG00000096960		4.96784	1.10965	0.466531	2.73798	0.00618176	0.0234764
				ENSMUSG00000097418		12.6113	1.57347	0.430449	3.58868	0.000332356	0.00214029
				ENSMUSG00000085337		16.7442	1.98004	0.437649	4.40648	1.05063e-05	0.00011376
				ENSMUSG00000097768		10.9942	1.77061	0.448658	3.68294	0.000230555	0.00157723
				ENSMUSG00000101438		40.3065	1.08006	0.284963	3.78816	0.000151766	0.001105
				ENSMUSG00000067203		175.823	1.52889	0.205426	7.43339	1.05847e-13	4.65394e-12
				ENSMUSG00000092368		64.9999	2.49903	0.323453	7.53144	5.01852e-14	2.30153e-12
				ENSMUSG00000092366		8.19388	1.1545	0.443775	2.61159	0.00901233	0.0317562
				ENSMUSG00000091549		735.799	2.0947	0.137603	15.211	2.98951e-52	8.73468e-50
				ENSMUSG00000097567		45.1398	2.03831	0.302879	6.59737	4.18523e-11	1.39111e-09
				ENSMUSG00000097440		120.473	1.52215	0.210188	7.22671	4.94837e-13	2.05918e-11
				ENSMUSG00000085977		55.9654	3.42577	0.396801	7.57763	3.51932e-14	1.65162e-12
				ENSMUSG00000063388		168.714	4.39114	0.323062	11.9339	7.87473e-33	1.08894e-30
				ENSMUSG00000101264		8.27818	1.4504	0.460007	3.10313	0.00191487	0.00912121
				ENSMUSG00000075010		2524	2.23981	0.188102	11.9123	1.02091e-32	1.39052e-30
				ENSMUSG00000100392		3.92456	1.00374	0.468887	2.17654	0.0295151	0.0820794
				ENSMUSG00000086213		26.281	3.04896	0.403056	6.07063	1.27406e-09	3.32079e-08
				ENSMUSG00000111118		671.7	4.65429	0.297283	15.4243	1.12424e-53	3.5113e-51
				ENSMUSG00000114761		42.2916	3.97789	0.411742	6.94035	3.91143e-12	1.48233e-10
				ENSMUSG00000097779		40.7694	1.14726	0.364074	3.15857	0.00158543	0.00779591

## Sheet: Downregulated log2foldchange<-1
GeneSymbol	Description	EntrezID	UniprotID	EnsemblID	GeneType	baseMean	log2FoldChange	lfcSE	stat	pvalue	FDR
1700024G13Rik	RIKEN cDNA 1700024G13 gene [Source:MGI Symbol;Acc:MGI:1914335]	67085	Q3KNL4	ENSMUSG00000072473	protein_coding	95.7506	-1.21901	0.274541	-4.42758	9.52955e-06	0.00010442
2210011C24Rik	RIKEN cDNA 2210011C24 gene [Source:MGI Symbol;Acc:MGI:1917384]	70134		ENSMUSG00000074217	protein_coding	203.859	-1.12919	0.22735	-4.95954	7.06615e-07	1.04749e-05
2810408A11Rik	RIKEN cDNA 2810408A11 gene [Source:MGI Symbol;Acc:MGI:1917669]	70419		ENSMUSG00000018570	protein_coding	15.0468	-1.02048	0.362963	-2.7602	0.00577657	0.0221736
5430419D17Rik	RIKEN cDNA 5430419D17 gene [Source:MGI Symbol;Acc:MGI:1918645]	71395	Q8BZE1	ENSMUSG00000006204	protein_coding	5.79833	-1.02758	0.460044	-2.15494	0.0311667	0.0856858
A530016L24Rik	RIKEN cDNA A530016L24 gene [Source:MGI Symbol;Acc:MGI:2443020]	319942		ENSMUSG00000043122	protein_coding	17.5255	-1.07744	0.465854	-2.22106	0.026347	0.0752089
Aass	aminoadipate-semialdehyde synthase [Source:MGI Symbol;Acc:MGI:1353573]	30956	Q99K67	ENSMUSG00000029695	protein_coding	102.087	-1.17072	0.207457	-5.62949	1.80746e-08	3.78084e-07
Abca6	ATP-binding cassette, sub-family A (ABC1), member 6 [Source:MGI Symbol;Acc:MGI:1923434]	76184	Q8K441	ENSMUSG00000044749	protein_coding	108.972	-1.39247	0.258376	-5.36504	8.09297e-08	1.46923e-06
Acaa1b	acetyl-Coenzyme A acyltransferase 1B [Source:MGI Symbol;Acc:MGI:3605455]	235674	Q8VCH0	ENSMUSG00000010651	protein_coding	34.482	-1.84156	0.31958	-5.63955	1.70495e-08	3.57957e-07
Ackr4	atypical chemokine receptor 4 [Source:MGI Symbol;Acc:MGI:2181676]	252837	Q924I3	ENSMUSG00000079355	protein_coding	86.7787	-1.45839	0.344288	-4.1768	2.95637e-05	0.000275063
Acoxl	acyl-Coenzyme A oxidase-like [Source:MGI Symbol;Acc:MGI:1921371]	74121	Q9DBS4	ENSMUSG00000027380	protein_coding	618.121	-1.01777	0.19785	-5.1412	2.72995e-07	4.39974e-06
Adam5	a disintegrin and metallopeptidase domain 5 [Source:MGI Symbol;Acc:MGI:104730]	11499		ENSMUSG00000031554	protein_coding	18.2478	-1.04729	0.337668	-3.05204	0.00227294	0.0104583
Adamts17	a disintegrin-like and metallopeptidase (reprolysin type) with thrombospondin type 1 motif, 17 [Source:MGI Symbol;Acc:MGI:3588195]	233332		ENSMUSG00000058145	protein_coding	47.6461	-1.20443	0.304903	-3.92715	8.59571e-05	0.000686382
Adcy1	adenylate cyclase 1 [Source:MGI Symbol;Acc:MGI:99677]	432530	O88444	ENSMUSG00000020431	protein_coding	48.8984	-1.17169	0.369562	-3.13954	0.00169216	0.00824238
AI593442	expressed sequence AI593442 [Source:MGI Symbol;Acc:MGI:2143099]	330941	Q32M26	ENSMUSG00000078307	protein_coding	7.34114	-1.15072	0.45279	-2.39934	0.0164245	0.0516095
Alas2	aminolevulinic acid synthase 2, erythroid [Source:MGI Symbol;Acc:MGI:87990]	11656	P08680	ENSMUSG00000025270	protein_coding	1855.23	-1.19739	0.261803	-4.5721	4.82861e-06	5.75462e-05
Angpt4	angiopoietin 4 [Source:MGI Symbol;Acc:MGI:1336887]	11602	Q9WVH6	ENSMUSG00000027460	protein_coding	7.74074	-1.087	0.461036	-2.23923	0.0251411	0.0725671
Angptl2	angiopoietin-like 2 [Source:MGI Symbol;Acc:MGI:1347002]	26360	Q9R045	ENSMUSG00000004105	protein_coding	1337.37	-1.14	0.271783	-4.18695	2.82722e-05	0.000265226
Angptl7	angiopoietin-like 7 [Source:MGI Symbol;Acc:MGI:3605801]	654812	Q8R1Q3	ENSMUSG00000028989	protein_coding	37.2847	-1.54016	0.409395	-3.67486	0.000237977	0.00162188
Ano5	anoctamin 5 [Source:MGI Symbol;Acc:MGI:3576659]	233246	Q75UR0	ENSMUSG00000055489	protein_coding	23.8006	-1.32829	0.35533	-3.66169	0.000250553	0.00169294
Asgr1	asialoglycoprotein receptor 1 [Source:MGI Symbol;Acc:MGI:88081]	11889	P34927	ENSMUSG00000020884	protein_coding	16.887	-1.22184	0.415679	-2.86281	0.00419899	0.0171433
Asgr2	asialoglycoprotein receptor 2 [Source:MGI Symbol;Acc:MGI:88082]	11890	P24721	ENSMUSG00000040963	protein_coding	17.2187	-1.25551	0.384438	-3.21317	0.00131279	0.00668524
Aspn	asporin [Source:MGI Symbol;Acc:MGI:1913945]	66695	Q99MQ4	ENSMUSG00000021388	protein_coding	232.513	-1.34644	0.265984	-5.05301	4.34903e-07	6.73355e-06
Atp2a1	ATPase, Ca++ transporting, cardiac muscle, fast twitch 1 [Source:MGI Symbol;Acc:MGI:105058]	11937	Q8R429	ENSMUSG00000030730	protein_coding	47.9977	-1.07796	0.359162	-2.98943	0.00279498	0.0123307
Atp6v1b1	ATPase, H+ transporting, lysosomal V1 subunit B1 [Source:MGI Symbol;Acc:MGI:103285]	110935		ENSMUSG00000006269	protein_coding	48.8026	-1.42958	0.408671	-3.43171	0.000599778	0.0034768
Bcan	brevican [Source:MGI Symbol;Acc:MGI:1096385]	12032	Q61361	ENSMUSG00000004892	protein_coding	34.8749	-1.16509	0.31611	-3.64467	0.000267739	0.00178246
Bex2	brain expressed X-linked 2 [Source:MGI Symbol;Acc:MGI:1338017]	12069	Q9WTZ8	ENSMUSG00000042750	protein_coding	256.773	-1.54769	0.269963	-5.71754	1.08079e-08	2.37604e-07
Bex4	brain expressed X-linked 4 [Source:MGI Symbol;Acc:MGI:3606746]	406217	Q9CWT2	ENSMUSG00000047844	protein_coding	169.243	-1.01535	0.228218	-4.44494	8.79168e-06	9.75866e-05
Bmp3	bone morphogenetic protein 3 [Source:MGI Symbol;Acc:MGI:88179]	110075		ENSMUSG00000029335	protein_coding	948.541	-1.07581	0.168794	-6.37129	1.8744e-10	5.60311e-09
C1qtnf2	C1q and tumor necrosis factor related protein 2 [Source:MGI Symbol;Acc:MGI:1916433]	69183		ENSMUSG00000046491	protein_coding	250.003	-1.08404	0.189877	-5.70306	1.17675e-08	2.5683e-07
C1qtnf3	C1q and tumor necrosis factor related protein 3 [Source:MGI Symbol;Acc:MGI:1932136]	81799	Q9ES30	ENSMUSG00000058914	protein_coding	29.1906	-1.0834	0.318921	-3.36596	0.000762768	0.00424372
Cadm2	cell adhesion molecule 2 [Source:MGI Symbol;Acc:MGI:2442722]	239857	Q8BLQ9	ENSMUSG00000064115	protein_coding	32.1653	-1.50807	0.330044	-4.51181	6.42761e-06	7.41159e-05
Calml3	calmodulin-like 3 [Source:MGI Symbol;Acc:MGI:1917655]	70405	Q9D6P8	ENSMUSG00000063130	protein_coding	57.363	-1.86132	0.393094	-4.70755	2.50709e-06	3.25097e-05
Camk2a	calcium/calmodulin-dependent protein kinase II alpha [Source:MGI Symbol;Acc:MGI:88256]	12322	P11798	ENSMUSG00000024617	protein_coding	35.1581	-1.30668	0.288935	-4.47706	7.56789e-06	8.55845e-05
Car11	carbonic anhydrase 11 [Source:MGI Symbol;Acc:MGI:1336193]	12348	O70354	ENSMUSG00000003273	protein_coding	13.9606	-1.17374	0.369881	-3.10059	0.00193135	0.00917314
Car3	carbonic anhydrase 3 [Source:MGI Symbol;Acc:MGI:88270]	12350	P16015	ENSMUSG00000027559	protein_coding	426.424	-1.01598	0.469525	-2.11041	0.0348228	0.0934403
Ccdc3	coiled-coil domain containing 3 [Source:MGI Symbol;Acc:MGI:1921436]	74186	Q9D6Y1	ENSMUSG00000026676	protein_coding	33.4455	-1.16125	0.299991	-3.8341	0.000126023	0.000948839
Ccdc42	coiled-coil domain containing 42 [Source:MGI Symbol;Acc:MGI:3045254]	276920	Q5SV66	ENSMUSG00000045915	protein_coding	41.5087	-1.38789	0.308221	-4.45573	8.36091e-06	9.34925e-05
Cd163	CD163 antigen [Source:MGI Symbol;Acc:MGI:2135946]	93671	Q2VLH6	ENSMUSG00000008845	protein_coding	146.741	-1.01757	0.271014	-3.74744	0.00017865	0.00126622
Cd207	CD207 antigen [Source:MGI Symbol;Acc:MGI:2180021]	246278	Q8VBX4	ENSMUSG00000034783	protein_coding	21.3246	-1.11977	0.36065	-3.05606	0.0022427	0.0103507
Cd209a	CD209a antigen [Source:MGI Symbol;Acc:MGI:2157942]	170786	Q91ZX1	ENSMUSG00000031494	protein_coding	42.6291	-2.07642	0.367764	-5.48975	4.02506e-08	7.815e-07
Cd209b	CD209b antigen [Source:MGI Symbol;Acc:MGI:1916415]	69165		ENSMUSG00000065987	protein_coding	11.3322	-1.33847	0.45715	-2.8205	0.00479494	0.0190776
Cd209c	CD209c antigen [Source:MGI Symbol;Acc:MGI:2157945]	170776	Q91ZW9	ENSMUSG00000040165	protein_coding	5.41575	-1.76358	0.463495	-3.34266	0.000829794	0.00455876
Cd209d	CD209d antigen [Source:MGI Symbol;Acc:MGI:2157947]	170779	Q91ZW8	ENSMUSG00000031495	protein_coding	8.43484	-1.1656	0.425889	-2.57295	0.0100836	0.0348198
Cd209f	CD209f antigen [Source:MGI Symbol;Acc:MGI:1916392]	69142		ENSMUSG00000051906	protein_coding	14.7402	-1.36278	0.406566	-3.20635	0.0013443	0.00680604
Cd209g	CD209g antigen [Source:MGI Symbol;Acc:MGI:1917442]	70192		ENSMUSG00000079168	protein_coding	3.71578	-1.19314	0.469624	-2.29684	0.0216278	0.0644176
Cdh16	cadherin 16 [Source:MGI Symbol;Acc:MGI:106671]	12556		ENSMUSG00000031881	protein_coding	109.811	-1.11406	0.17179	-6.46934	9.8434e-11	3.09035e-09
Cdh19	cadherin 19, type 2 [Source:MGI Symbol;Acc:MGI:3588198]	227485		ENSMUSG00000047216	protein_coding	8.18869	-1.00253	0.449299	-2.1843	0.0289404	0.0808165
Cdh26	cadherin-like 26 [Source:MGI Symbol;Acc:MGI:2685856]	381409		ENSMUSG00000039155	protein_coding	17.6001	-1.29754	0.396176	-3.20433	0.00135378	0.0068483
Cdkl1	cyclin-dependent kinase-like 1 (CDC2-related kinase) [Source:MGI Symbol;Acc:MGI:1918341]	71091	Q8CEQ0	ENSMUSG00000020990	protein_coding	55.1396	-1.12881	0.240851	-4.66588	3.07299e-06	3.89009e-05
Cdnf	cerebral dopamine neurotrophic factor [Source:MGI Symbol;Acc:MGI:3606576]	227526	Q8CC36	ENSMUSG00000039496	protein_coding	37.1775	-1.19367	0.299727	-3.95008	7.81249e-05	0.00063408
Ces2b	carboxyesterase 2B [Source:MGI Symbol;Acc:MGI:2448547]	234669		ENSMUSG00000050097	protein_coding	31.7192	-1.56137	0.298463	-5.15333	2.559e-07	4.17089e-06
Ces2e	carboxylesterase 2E [Source:MGI Symbol;Acc:MGI:2443170]	234673	Q8BK48	ENSMUSG00000031886	protein_coding	30.2858	-1.52842	0.295158	-5.10077	3.38275e-07	5.35651e-06
Chil4	chitinase-like 4 [Source:MGI Symbol;Acc:MGI:1341098]	104183	Q91Z98	ENSMUSG00000063779	protein_coding	9.123	-1.13782	0.469401	-2.47957	0.0131541	0.0432035
Chp2	calcineurin-like EF hand protein 2 [Source:MGI Symbol;Acc:MGI:1917511]	70261	Q9D869	ENSMUSG00000030865	protein_coding	22.993	-1.20673	0.359333	-3.30853	0.000937866	0.00503242
Chst3	carbohydrate sulfotransferase 3 [Source:MGI Symbol;Acc:MGI:1858224]	53374	O88199	ENSMUSG00000057337	protein_coding	495.967	-1.22352	0.19162	-6.37919	1.78027e-10	5.3305e-09
Cib2	calcium and integrin binding family member 2 [Source:MGI Symbol;Acc:MGI:1929293]	56506	Q9Z309	ENSMUSG00000037493	protein_coding	112.724	-1.1548	0.191505	-6.01914	1.75343e-09	4.43624e-08
Clec4g	C-type lectin domain family 4, member g [Source:MGI Symbol;Acc:MGI:1923113]	75863		ENSMUSG00000074491	protein_coding	16.0868	-1.00809	0.398977	-2.47956	0.0131546	0.0432035
Cngb1	cyclic nucleotide gated channel beta 1 [Source:MGI Symbol;Acc:MGI:2664102]	333329		ENSMUSG00000031789	protein_coding	27.49	-1.09153	0.331453	-3.25374	0.00113895	0.00590671
Cntn4	contactin 4 [Source:MGI Symbol;Acc:MGI:1095737]	269784	Q69Z26	ENSMUSG00000064293	protein_coding	9.31078	-1.69966	0.437571	-3.61999	0.00029461	0.00193035
Col17a1	collagen, type XVII, alpha 1 [Source:MGI Symbol;Acc:MGI:88450]	12821	Q07563	ENSMUSG00000025064	protein_coding	107.065	-1.09616	0.208668	-5.24238	1.58517e-07	2.69881e-06
Colec10	collectin sub-family member 10 [Source:MGI Symbol;Acc:MGI:3606482]	239447	Q8CF98	ENSMUSG00000038591	protein_coding	4.4854	-1.52287	0.469782	-2.8532	0.00432816	0.0175756
Colgalt2	collagen beta(1-O)galactosyltransferase 2 [Source:MGI Symbol;Acc:MGI:2138232]	269132		ENSMUSG00000032649	protein_coding	282.115	-1.3284	0.212153	-6.25145	4.06654e-10	1.14923e-08
Colq	collagen-like tail subunit (single strand of homotrimer) of asymmetric acetylcholinesterase [Source:MGI Symbol;Acc:MGI:1338761]	382864	O35348	ENSMUSG00000057606	protein_coding	396.478	-1.34542	0.308883	-4.33283	1.47204e-05	0.000151683
Cox8b	cytochrome c oxidase subunit 8B [Source:MGI Symbol;Acc:MGI:105958]	12869	P48772	ENSMUSG00000025488	protein_coding	51.3407	-1.14636	0.337562	-3.3778	0.000730688	0.00409416
Cped1	cadherin-like and PC-esterase domain containing 1 [Source:MGI Symbol;Acc:MGI:2444814]	214642		ENSMUSG00000062980	protein_coding	2359.25	-1.41708	0.191405	-7.4008	1.35364e-13	5.88037e-12
Cpm	carboxypeptidase M [Source:MGI Symbol;Acc:MGI:1917824]	70574	Q80V42	ENSMUSG00000020183	protein_coding	2553.63	-1.24118	0.16948	-7.3215	2.45212e-13	1.04273e-11
Cpne5	copine V [Source:MGI Symbol;Acc:MGI:2385908]	240058	Q8JZW4	ENSMUSG00000024008	protein_coding	70.2505	-1.40682	0.305292	-4.57377	4.79025e-06	5.7202e-05
Crabp1	cellular retinoic acid binding protein I [Source:MGI Symbol;Acc:MGI:88490]	12903	P62965	ENSMUSG00000032291	protein_coding	5.52382	-1.28228	0.464151	-2.50175	0.0123581	0.041014
Crtac1	cartilage acidic protein 1 [Source:MGI Symbol;Acc:MGI:1920082]	72832	Q8R555	ENSMUSG00000042401	protein_coding	3.08195	-1.06646	0.46869	-2.11309	0.0345931	0.0930222
Csdc2	cold shock domain containing C2, RNA binding [Source:MGI Symbol;Acc:MGI:2146027]	105859	Q91YQ3	ENSMUSG00000042109	protein_coding	39.6446	-1.03577	0.365552	-2.81135	0.00493341	0.0195341
Cst8	cystatin 8 (cystatin-related epididymal spermatogenic) [Source:MGI Symbol;Acc:MGI:107161]	13012	P32766	ENSMUSG00000027442	protein_coding	58.9435	-1.31843	0.26085	-5.02202	5.11311e-07	7.75746e-06
Ctsf	cathepsin F [Source:MGI Symbol;Acc:MGI:1861434]	56464	Q9R013	ENSMUSG00000083282	protein_coding	203.998	-1.07234	0.246151	-4.34968	1.36335e-05	0.000142346
Cttnbp2	cortactin binding protein 2 [Source:MGI Symbol;Acc:MGI:1353467]	30785		ENSMUSG00000000416	protein_coding	130.841	-1.33383	0.2491	-5.33985	9.3026e-08	1.67013e-06
Cyp1a1	cytochrome P450, family 1, subfamily a, polypeptide 1 [Source:MGI Symbol;Acc:MGI:88588]	13076	P00184	ENSMUSG00000032315	protein_coding	64.2307	-1.02342	0.251178	-4.06186	4.86834e-05	0.00042176
D430041D05Rik	RIKEN cDNA D430041D05 gene [Source:MGI Symbol;Acc:MGI:2181743]	241589		ENSMUSG00000068373	protein_coding	29.9665	-1.09324	0.329497	-3.27516	0.00105604	0.00557405
Dcdc2a	doublecortin domain containing 2a [Source:MGI Symbol;Acc:MGI:2652818]	195208	Q5DU00	ENSMUSG00000035910	protein_coding	123.332	-1.18425	0.337272	-3.4958	0.000472646	0.00286258
Ddc	dopa decarboxylase [Source:MGI Symbol;Acc:MGI:94876]	13195	O88533	ENSMUSG00000020182	protein_coding	25.3048	-1.07477	0.333995	-3.17968	0.00147438	0.00732742
Dgkb	diacylglycerol kinase, beta [Source:MGI Symbol;Acc:MGI:2442474]	217480		ENSMUSG00000036095	protein_coding	34.6407	-1.33954	0.309529	-4.2802	1.86728e-05	0.000186986
Dpy19l2	dpy-19-like 2 (C. elegans) [Source:MGI Symbol;Acc:MGI:2444662]	320752	P0CW70	ENSMUSG00000085576	protein_coding	4.89855	-1.30151	0.470091	-2.62367	0.00869885	0.0308858
Ear2	eosinophil-associated, ribonuclease A family, member 2 [Source:MGI Symbol;Acc:MGI:108020]	13587	P97425	ENSMUSG00000072596	protein_coding	882.072	-1.1047	0.186496	-5.92137	3.19276e-09	7.73219e-08
Ecm2	extracellular matrix protein 2, female organ and adipocyte specific [Source:MGI Symbol;Acc:MGI:3039578]	407800	Q5FW85	ENSMUSG00000043631	protein_coding	483.831	-1.30818	0.186944	-6.99278	2.69484e-12	1.04533e-10
Edn3	endothelin 3 [Source:MGI Symbol;Acc:MGI:95285]	13616	P48299	ENSMUSG00000027524	protein_coding	303.288	-1.1455	0.21743	-5.26364	1.41232e-07	2.43917e-06
Ednrb	endothelin receptor type B [Source:MGI Symbol;Acc:MGI:102720]	13618	P48302	ENSMUSG00000022122	protein_coding	1974.05	-1.02839	0.185476	-5.54236	2.98421e-08	5.95362e-07
Efcc1	EF hand and coiled-coil domain containing 1 [Source:MGI Symbol;Acc:MGI:3611451]	58229	Q9JJF6	ENSMUSG00000068263	protein_coding	115.056	-1.07684	0.207323	-5.1814	2.20229e-07	3.64666e-06
Epha1	Eph receptor A1 [Source:MGI Symbol;Acc:MGI:107381]	13835	Q60750	ENSMUSG00000029859	protein_coding	454.293	-1.08262	0.158933	-6.80838	9.87021e-12	3.56884e-10
Erich5	glutamate rich 5 [Source:MGI Symbol;Acc:MGI:2447772]	239368	Q8K0S2	ENSMUSG00000044726	protein_coding	14.8325	-1.03315	0.424182	-2.3819	0.0172234	0.0537379
Esm1	endothelial cell-specific molecule 1 [Source:MGI Symbol;Acc:MGI:1918940]	71690	Q9QYY7	ENSMUSG00000042379	protein_coding	192.288	-1.073	0.248139	-4.31436	1.60066e-05	0.000163727
Fabp1	fatty acid binding protein 1, liver [Source:MGI Symbol;Acc:MGI:95479]	14080	P12710	ENSMUSG00000054422	protein_coding	40.2094	-1.53878	0.316837	-4.78548	1.70577e-06	2.29569e-05
Fam189a1	family with sequence similarity 189, member A1 [Source:MGI Symbol;Acc:MGI:1917888]	70638	Q6A044	ENSMUSG00000030518	protein_coding	4.7602	-1.00522	0.463535	-2.12033	0.0339784	0.0917448
Fam196a	family with sequence similarity 196, member A [Source:MGI Symbol;Acc:MGI:3605068]	627214		ENSMUSG00000073805	protein_coding	9.48511	-1.30991	0.448717	-2.79848	0.00513441	0.0201976
Fer1l6	fer-1-like 6 (C. elegans) [Source:MGI Symbol;Acc:MGI:3645398]	631797		ENSMUSG00000037106	protein_coding	17.7795	-1.52678	0.4493	-3.42633	0.000611786	0.00353171
Fez1	fasciculation and elongation protein zeta 1 (zygin I) [Source:MGI Symbol;Acc:MGI:2670976]	235180		ENSMUSG00000032118	protein_coding	21.9767	-1.2837	0.348175	-3.64082	0.000271773	0.00180402
Ffar1	free fatty acid receptor 1 [Source:MGI Symbol;Acc:MGI:2684079]	233081	Q76JU9	ENSMUSG00000044453	protein_coding	12.398	-1.09337	0.384172	-2.77268	0.00555962	0.021529
Fxyd2	FXYD domain-containing ion transport regulator 2 [Source:MGI Symbol;Acc:MGI:1195260]	11936		ENSMUSG00000059412	protein_coding	15.0581	-1.45546	0.371892	-3.80208	0.000143484	0.00105146
G0s2	G0/G1 switch gene 2 [Source:MGI Symbol;Acc:MGI:1316737]	14373	Q61585	ENSMUSG00000009633	protein_coding	567.619	-1.04908	0.198213	-5.29083	1.21759e-07	2.13108e-06
Gabrb1	gamma-aminobutyric acid (GABA) A receptor, subunit beta 1 [Source:MGI Symbol;Acc:MGI:95619]	14400		ENSMUSG00000029212	protein_coding	4.03499	-1.1958	0.465829	-2.3813	0.0172515	0.0537838
Gcsam	germinal center associated, signaling and motility [Source:MGI Symbol;Acc:MGI:102969]	14525	Q6RFH4	ENSMUSG00000022659	protein_coding	26.1154	-1.14752	0.355529	-3.18169	0.00146416	0.00729024
Gdf10	growth differentiation factor 10 [Source:MGI Symbol;Acc:MGI:95684]	14560	P97737	ENSMUSG00000021943	protein_coding	118.59	-1.23461	0.252873	-4.86154	1.16478e-06	1.63438e-05
Glb1l2	galactosidase, beta 1-like 2 [Source:MGI Symbol;Acc:MGI:2388283]	244757		ENSMUSG00000036395	protein_coding	530.273	-1.07396	0.211612	-5.07047	3.96839e-07	6.17059e-06
Glb1l3	galactosidase, beta 1 like 3 [Source:MGI Symbol;Acc:MGI:1918143]	70893		ENSMUSG00000031966	protein_coding	32.0356	-1.23362	0.396249	-3.03908	0.00237305	0.0108037
Glp1r	glucagon-like peptide 1 receptor [Source:MGI Symbol;Acc:MGI:99571]	14652	O35659	ENSMUSG00000024027	protein_coding	399.414	-1.12053	0.167067	-6.70074	2.07364e-11	7.16869e-10
Glt8d2	glycosyltransferase 8 domain containing 2 [Source:MGI Symbol;Acc:MGI:1922032]	74782		ENSMUSG00000020251	protein_coding	86.7298	-1.34844	0.276482	-4.85502	1.20374e-06	1.68125e-05
Gm10644	predicted gene 10644 [Source:MGI Symbol;Acc:MGI:3704314]			ENSMUSG00000074219	protein_coding	15.8367	-1.06567	0.353414	-2.95236	0.0031535	0.0136111
Gm11627	predicted gene 11627 [Source:MGI Symbol;Acc:MGI:3650659]			ENSMUSG00000078640	protein_coding	17.4348	-1.03902	0.366701	-2.79239	0.00523203	0.0205192
Gm14412	predicted gene 14412 [Source:MGI Symbol;Acc:MGI:3652251]			ENSMUSG00000078868	protein_coding	20.1858	-1.05163	0.349362	-2.96861	0.00299151	0.0130365
Gm16485	predicted gene 16485 [Source:MGI Symbol;Acc:MGI:3642771]			ENSMUSG00000078117	protein_coding	13.6656	-1.05949	0.401262	-2.56048	0.0104529	0.035849
Gng7	guanine nucleotide binding protein (G protein), gamma 7 [Source:MGI Symbol;Acc:MGI:95787]	14708	Q61016	ENSMUSG00000048240	protein_coding	50.9996	-1.14179	0.260495	-4.36673	1.26119e-05	0.000133449
Gpr155	G protein-coupled receptor 155 [Source:MGI Symbol;Acc:MGI:1915776]	68526		ENSMUSG00000041762	protein_coding	980.612	-1.08932	0.277447	-3.92169	8.79319e-05	0.000700478
Gpr37	G protein-coupled receptor 37 [Source:MGI Symbol;Acc:MGI:1313297]	14763	Q9QY42	ENSMUSG00000039904	protein_coding	3.99076	-1.44172	0.469664	-2.80838	0.0049791	0.0196935
Gria1	glutamate receptor, ionotropic, AMPA1 (alpha 1) [Source:MGI Symbol;Acc:MGI:95808]	14799		ENSMUSG00000020524	protein_coding	309.646	-1.37611	0.320306	-4.28208	1.8515e-05	0.000185714
Gsg1l	GSG1-like [Source:MGI Symbol;Acc:MGI:2685483]	269994	D3Z7H4	ENSMUSG00000046182	protein_coding	51.4656	-2.14513	0.358056	-5.84832	4.96551e-09	1.16215e-07
Gucy1a2	guanylate cyclase 1, soluble, alpha 2 [Source:MGI Symbol;Acc:MGI:2660877]	234889		ENSMUSG00000041624	protein_coding	88.5151	-1.13343	0.228912	-4.93778	7.90178e-07	1.15997e-05
Hba-a1	hemoglobin alpha, adult chain 1 [Source:MGI Symbol;Acc:MGI:96015]	15122		ENSMUSG00000069919	protein_coding	9305.01	-1.35729	0.255994	-5.30034	1.1559e-07	2.0349e-06
Hba-a2	hemoglobin alpha, adult chain 2 [Source:MGI Symbol;Acc:MGI:96016]	110257		ENSMUSG00000069917	protein_coding	6155.74	-1.37182	0.255651	-5.36399	8.14032e-08	1.4761e-06
Hbb-bs	hemoglobin, beta adult s chain [Source:MGI Symbol;Acc:MGI:5474852]	100503605		ENSMUSG00000052305	protein_coding	54070	-1.18735	0.238555	-4.97677	6.46549e-07	9.62642e-06
Hbb-bt	hemoglobin, beta adult t chain [Source:MGI Symbol;Acc:MGI:5474850]	101488143		ENSMUSG00000073940	protein_coding	8123.51	-1.23472	0.261797	-4.71512	2.41574e-06	3.14601e-05
Hcn4	hyperpolarization-activated, cyclic nucleotide-gated K+ 4 [Source:MGI Symbol;Acc:MGI:1298209]	330953		ENSMUSG00000032338	protein_coding	10.3431	-1.23562	0.423664	-2.8493	0.00438152	0.0177564
Hepacam2	HEPACAM family member 2 [Source:MGI Symbol;Acc:MGI:2141520]	101202	Q4VAH7	ENSMUSG00000044156	protein_coding	49.7424	-1.93587	0.315639	-6.02777	1.66236e-09	4.22352e-08
Hes2	hes family bHLH transcription factor 2 [Source:MGI Symbol;Acc:MGI:1098624]	15206	O54792	ENSMUSG00000028940	protein_coding	28.7978	-1.22658	0.409012	-2.9538	0.0031389	0.0135577
Hist1h2bh	histone cluster 1, H2bh [Source:MGI Symbol;Acc:MGI:2448387]	319182	Q64478	ENSMUSG00000114456	protein_coding	3.546	-1.25888	0.46958	-2.51573	0.0118786	0.0396648
Hist1h4h	histone cluster 1, H4h [Source:MGI Symbol;Acc:MGI:2448427]	69386	P62806	ENSMUSG00000060981	protein_coding	8.449	-1.06199	0.439575	-2.33535	0.0195252	0.0594552
Hmcn1	hemicentin 1 [Source:MGI Symbol;Acc:MGI:2685047]	545370	D3YXG0	ENSMUSG00000066842	protein_coding	1493.68	-1.22454	0.144426	-8.47557	2.33928e-17	1.45124e-15
Hmgcs2	3-hydroxy-3-methylglutaryl-Coenzyme A synthase 2 [Source:MGI Symbol;Acc:MGI:101939]	15360	P54869	ENSMUSG00000027875	protein_coding	418.548	-1.27997	0.267762	-4.77193	1.82473e-06	2.43948e-05
Hpcal4	hippocalcin-like 4 [Source:MGI Symbol;Acc:MGI:2157521]	170638	Q8BGZ1	ENSMUSG00000046093	protein_coding	91.2928	-1.16356	0.341252	-3.37997	0.000724935	0.00406696
Hsbp1l1	heat shock factor binding protein 1-like 1 [Source:MGI Symbol;Acc:MGI:1913505]	66255	B2RXB2	ENSMUSG00000078963	protein_coding	12.4223	-1.20831	0.415329	-2.82431	0.0047383	0.0188855
Igfbp3	insulin-like growth factor binding protein 3 [Source:MGI Symbol;Acc:MGI:96438]	16009	P47878	ENSMUSG00000020427	protein_coding	930.414	-1.16712	0.172216	-6.7739	1.25353e-11	4.41785e-10
Ighv5-17	immunoglobulin heavy variable 5-17 [Source:MGI Symbol;Acc:MGI:4439533]			ENSMUSG00000095571	IG_V_gene	16.6426	-1.14064	0.404564	-2.7433	0.00608259	0.0231338
Igkv16-104	immunoglobulin kappa variable 16-104 [Source:MGI Symbol;Acc:MGI:2685913]			ENSMUSG00000076522	IG_V_gene	11.638	-1.1518	0.455155	-2.42535	0.0152936	0.0487239
Il12a	interleukin 12a [Source:MGI Symbol;Acc:MGI:96539]	16159	P43431	ENSMUSG00000027776	protein_coding	23.929	-1.01307	0.331631	-3.0215	0.00251524	0.0113201
Inmt	indolethylamine N-methyltransferase [Source:MGI Symbol;Acc:MGI:102963]	21743	P40936	ENSMUSG00000003477	protein_coding	16001.9	-1.28825	0.246315	-5.22665	1.72607e-07	2.91405e-06
Itga8	integrin alpha 8 [Source:MGI Symbol;Acc:MGI:109442]	241226	A2ARA8	ENSMUSG00000026768	protein_coding	3959.11	-1.26019	0.23094	-5.45162	4.99137e-08	9.5884e-07
Itgb1bp2	integrin beta 1 binding protein 2 [Source:MGI Symbol;Acc:MGI:1353420]	26549	Q9R000	ENSMUSG00000031312	protein_coding	22.4957	-1.21885	0.394643	-3.02828	0.00245954	0.0111137
Itgbl1	integrin, beta-like 1 [Source:MGI Symbol;Acc:MGI:2443439]	223272	Q8VDV0	ENSMUSG00000032925	protein_coding	84.2927	-1.12165	0.30251	-3.69241	0.000222141	0.00153007
Itprid1	ITPR interacting domain containing 1 [Source:MGI Symbol;Acc:MGI:2685304]	232016	Q14B48	ENSMUSG00000037973	protein_coding	170.073	-1.02692	0.316221	-3.2352	0.00121555	0.00626274
Kazald1	Kazal-type serine peptidase inhibitor domain 1 [Source:MGI Symbol;Acc:MGI:2147606]	107250	Q8BJ66	ENSMUSG00000025213	protein_coding	104.531	-1.20625	0.286079	-4.20338	2.62953e-05	0.000250705
Kcne2	potassium voltage-gated channel, Isk-related subfamily, gene 2 [Source:MGI Symbol;Acc:MGI:1891123]	246133		ENSMUSG00000039672	protein_coding	282.566	-1.04544	0.174985	-5.96928	2.38298e-09	5.9053e-08
Kcnip4	Kv channel interacting protein 4 [Source:MGI Symbol;Acc:MGI:1933131]	80334		ENSMUSG00000029088	protein_coding	29.9112	-1.03496	0.386877	-2.63743	0.0083538	0.0298833
Kif26b	kinesin family member 26B [Source:MGI Symbol;Acc:MGI:2447076]	269152	Q7TNC6	ENSMUSG00000026494	protein_coding	331.09	-1.01092	0.268647	-3.75558	0.000172941	0.00123242
Klhl14	kelch-like 14 [Source:MGI Symbol;Acc:MGI:1921249]	225266	Q69ZK5	ENSMUSG00000042514	protein_coding	7.79488	-1.06869	0.438811	-2.2978	0.0215735	0.0642874
Krtap17-1	keratin associated protein 17-1 [Source:MGI Symbol;Acc:MGI:1925164]	77914		ENSMUSG00000078252	protein_coding	7.51285	-1.10303	0.460535	-2.24747	0.0246102	0.0714905
L1td1	LINE-1 type transposase domain containing 1 [Source:MGI Symbol;Acc:MGI:3578435]	381591		ENSMUSG00000087166	protein_coding	7.65185	-1.02958	0.429574	-2.33149	0.0197275	0.0599905
Lama3	laminin, alpha 3 [Source:MGI Symbol;Acc:MGI:99909]	16774	Q61789	ENSMUSG00000024421	protein_coding	2057.42	-1.17384	0.202429	-5.7952	6.82404e-09	1.55242e-07
Lipf	lipase, gastric [Source:MGI Symbol;Acc:MGI:1914967]	67717	Q9CPP7	ENSMUSG00000024768	protein_coding	8.02362	-1.33945	0.446741	-2.87608	0.00402652	0.0165585
Lmod3	leiomodin 3 (fetal) [Source:MGI Symbol;Acc:MGI:2444169]	320502	E9QA62	ENSMUSG00000044086	protein_coding	13.0224	-1.02739	0.400386	-2.51729	0.0118262	0.0395263
Lonrf2	LON peptidase N-terminal domain and ring finger 2 [Source:MGI Symbol;Acc:MGI:1920209]	381338		ENSMUSG00000048814	protein_coding	6.90549	-1.20646	0.445487	-2.56501	0.0103173	0.0354645
Lrat	lecithin-retinol acyltransferase (phosphatidylcholine-retinol-O-acyltransferase) [Source:MGI Symbol;Acc:MGI:1891259]	79235	Q9JI60	ENSMUSG00000028003	protein_coding	672.952	-1.27761	0.288189	-4.42541	9.62594e-06	0.000105298
Lrrc17	leucine rich repeat containing 17 [Source:MGI Symbol;Acc:MGI:1921761]	74511	Q9CXD9	ENSMUSG00000039883	protein_coding	87.0447	-1.51259	0.323027	-4.64425	3.41314e-06	4.25234e-05
Lrrn2	leucine rich repeat protein 2, neuronal [Source:MGI Symbol;Acc:MGI:106037]	16980		ENSMUSG00000026443	protein_coding	21.9165	-1.35255	0.332942	-3.99546	6.45682e-05	0.000537524
Lrtm1	leucine-rich repeats and transmembrane domains 1 [Source:MGI Symbol;Acc:MGI:2442106]	319476	Q8BXQ3	ENSMUSG00000045776	protein_coding	2.91131	-1.14173	0.449269	-2.18295	0.0290396	0.0810184
Lsamp	limbic system-associated membrane protein [Source:MGI Symbol;Acc:MGI:1261760]	268890		ENSMUSG00000061080	protein_coding	17.1229	-1.53927	0.368054	-4.07537	4.59422e-05	0.000402049
Mamdc2	MAM domain containing 2 [Source:MGI Symbol;Acc:MGI:1918988]	71738		ENSMUSG00000033207	protein_coding	1517.31	-1.20272	0.237833	-5.05181	4.37653e-07	6.76833e-06
Map2k6	mitogen-activated protein kinase kinase 6 [Source:MGI Symbol;Acc:MGI:1346870]	26399	P70236	ENSMUSG00000020623	protein_coding	49.8299	-1.11798	0.268271	-4.14425	3.40931e-05	0.000310975
Mettl7a1	methyltransferase like 7A1 [Source:MGI Symbol;Acc:MGI:1916523]	70152		ENSMUSG00000054619	protein_coding	7739.77	-1.02985	0.260173	-3.95483	7.65884e-05	0.00062355
Mturn	maturin, neural progenitor differentiation regulator homolog (Xenopus) [Source:MGI Symbol;Acc:MGI:1915485]	68235	Q8CGA4	ENSMUSG00000038065	protein_coding	660.202	-1.42152	0.235399	-6.03069	1.63265e-09	4.1597e-08
Myh7	myosin, heavy polypeptide 7, cardiac muscle, beta [Source:MGI Symbol;Acc:MGI:2155600]	140781	Q91Z83	ENSMUSG00000053093	protein_coding	280.449	-1.39479	0.266212	-5.22737	1.71939e-07	2.90549e-06
Negr1	neuronal growth regulator 1 [Source:MGI Symbol;Acc:MGI:2444846]	320840	Q80Z24	ENSMUSG00000040037	protein_coding	97.5892	-1.05499	0.244323	-4.30472	1.67198e-05	0.000170253
Ngb	neuroglobin [Source:MGI Symbol;Acc:MGI:2151886]	64242		ENSMUSG00000021032	protein_coding	27.7504	-1.30223	0.324428	-3.98084	6.86723e-05	0.000567001
Npnt	nephronectin [Source:MGI Symbol;Acc:MGI:2148811]	114249	Q91V88	ENSMUSG00000040998	protein_coding	11625.6	-1.0456	0.159378	-6.55967	5.39259e-11	1.76316e-09
Npr3	natriuretic peptide receptor 3 [Source:MGI Symbol;Acc:MGI:97373]	18162	P70180	ENSMUSG00000022206	protein_coding	2080.38	-1.0414	0.357189	-2.9038	0.00368658	0.0154089
Nrep	neuronal regeneration related protein [Source:MGI Symbol;Acc:MGI:99444]	27528	Q07475	ENSMUSG00000042834	protein_coding	641.892	-1.49795	0.102341	-14.6282	1.855e-48	4.66712e-46
Nrn1	neuritin 1 [Source:MGI Symbol;Acc:MGI:1915654]	68404		ENSMUSG00000039114	protein_coding	173.738	-1.39688	0.184088	-7.57279	3.65281e-14	1.70984e-12
Ntrk3	neurotrophic tyrosine kinase, receptor, type 3 [Source:MGI Symbol;Acc:MGI:97385]	18213	Q6VNS1	ENSMUSG00000059146	protein_coding	36.5689	-1.05102	0.265665	-3.93166	8.43603e-05	0.000675591
Ociad2	OCIA domain containing 2 [Source:MGI Symbol;Acc:MGI:1916377]	433904		ENSMUSG00000029153	protein_coding	145.708	-1.40436	0.204955	-6.83438	8.23576e-12	3.01318e-10
Ogn	osteoglycin [Source:MGI Symbol;Acc:MGI:109278]	18295	Q62000	ENSMUSG00000021390	protein_coding	5786.21	-1.06531	0.226741	-4.6963	2.64918e-06	3.41079e-05
Omd	osteomodulin [Source:MGI Symbol;Acc:MGI:1350918]	27047	O35103	ENSMUSG00000048368	protein_coding	69.5942	-1.02616	0.315539	-3.24689	0.00116676	0.00603707
Opcml	opioid binding protein/cell adhesion molecule-like [Source:MGI Symbol;Acc:MGI:97397]	330908		ENSMUSG00000062257	protein_coding	22.7194	-1.06577	0.409701	-2.55312	0.0106764	0.0364234
Oxtr	oxytocin receptor [Source:MGI Symbol;Acc:MGI:109147]	18430	P97926	ENSMUSG00000049112	protein_coding	19.807	-1.03161	0.434627	-2.29492	0.0217374	0.0646803
Palm3	paralemmin 3 [Source:MGI Symbol;Acc:MGI:1921587]	74337	A2TJV2	ENSMUSG00000047986	protein_coding	19.6794	-1.20458	0.348704	-3.40911	0.000651762	0.00371864
Paqr9	progestin and adipoQ receptor family member IX [Source:MGI Symbol;Acc:MGI:1922802]	75552	Q6TCG2	ENSMUSG00000064225	protein_coding	28.8276	-1.06586	0.413121	-2.55664	0.0105687	0.0361163
Pck1	phosphoenolpyruvate carboxykinase 1, cytosolic [Source:MGI Symbol;Acc:MGI:97501]	18534	Q9Z2V4	ENSMUSG00000027513	protein_coding	47.1524	-1.57457	0.460483	-3.49869	0.000467554	0.00283649
Pcolce2	procollagen C-endopeptidase enhancer 2 [Source:MGI Symbol;Acc:MGI:1923727]	76477	Q8R4W6	ENSMUSG00000015354	protein_coding	3029.48	-1.41962	0.197496	-7.18411	6.76472e-13	2.79141e-11
Pde5a	phosphodiesterase 5A, cGMP-specific [Source:MGI Symbol;Acc:MGI:2651499]	242202	Q8CG03	ENSMUSG00000053965	protein_coding	3300.91	-1.06632	0.156736	-6.80195	1.03211e-11	3.70967e-10
Pde8b	phosphodiesterase 8B [Source:MGI Symbol;Acc:MGI:2443999]	218461		ENSMUSG00000021684	protein_coding	835.886	-1.05808	0.168975	-6.25923	3.86888e-10	1.10196e-08
Peg3	paternally expressed 3 [Source:MGI Symbol;Acc:MGI:104748]	18616	Q3URU2	ENSMUSG00000002265	protein_coding	315.29	-1.19843	0.194049	-6.17049	6.80786e-10	1.84894e-08
Pgm5	phosphoglucomutase 5 [Source:MGI Symbol;Acc:MGI:1925668]	226041	Q8BZF8	ENSMUSG00000041731	protein_coding	656.336	-1.10544	0.222877	-4.95478	7.24117e-07	1.07081e-05
Pgpep1l	pyroglutamyl-peptidase I-like [Source:MGI Symbol;Acc:MGI:1925694]	78444		ENSMUSG00000030553	protein_coding	6.72906	-1.08289	0.450528	-2.32188	0.0202393	0.06129
Pgr	progesterone receptor [Source:MGI Symbol;Acc:MGI:97567]	18667	Q00175	ENSMUSG00000031870	protein_coding	57.3652	-1.02409	0.28226	-3.61313	0.000302527	0.00197192
Phex	phosphate regulating endopeptidase homolog, X-linked [Source:MGI Symbol;Acc:MGI:107489]	18675		ENSMUSG00000057457	protein_coding	88.1081	-1.17484	0.207586	-5.63951	1.70531e-08	3.57957e-07
Phf24	PHD finger protein 24 [Source:MGI Symbol;Acc:MGI:2140712]	230085		ENSMUSG00000036062	protein_coding	262.685	-1.01474	0.220397	-4.599	4.24524e-06	5.15778e-05
Plk5	polo like kinase 5 [Source:MGI Symbol;Acc:MGI:3026984]	216166		ENSMUSG00000035486	protein_coding	26.0443	-1.27899	0.353875	-3.58289	0.000339815	0.00217749
Podxl2	podocalyxin-like 2 [Source:MGI Symbol;Acc:MGI:2442488]	319655		ENSMUSG00000033152	protein_coding	85.0455	-1.22374	0.238561	-5.11294	3.1718e-07	5.05413e-06
Prss35	protease, serine 35 [Source:MGI Symbol;Acc:MGI:2444800]	244954	Q8C0F9	ENSMUSG00000033491	protein_coding	19.8881	-1.39603	0.369714	-3.69522	0.000219698	0.00151612
Ptgfr	prostaglandin F receptor [Source:MGI Symbol;Acc:MGI:97796]	19220	P43117	ENSMUSG00000028036	protein_coding	269.616	-1.30685	0.307315	-4.23385	2.29725e-05	0.000223856
Rab17	RAB17, member RAS oncogene family [Source:MGI Symbol;Acc:MGI:104640]	19329	P35292	ENSMUSG00000026304	protein_coding	21.6138	-1.16431	0.361947	-3.18145	0.0014654	0.0072928
Robo2	roundabout guidance receptor 2 [Source:MGI Symbol;Acc:MGI:1890110]	268902		ENSMUSG00000052516	protein_coding	675.514	-1.05337	0.187769	-5.60675	2.06159e-08	4.25349e-07
S100b	S100 protein, beta polypeptide, neural [Source:MGI Symbol;Acc:MGI:98217]	20203	P50114	ENSMUSG00000033208	protein_coding	21.0359	-1.14007	0.344293	-3.26512	0.00109416	0.00573005
S100g	S100 calcium binding protein G [Source:MGI Symbol;Acc:MGI:104528]	12309	P97816	ENSMUSG00000040808	protein_coding	418.868	-1.17141	0.183395	-6.38265	1.74052e-10	5.22013e-09
Scgb3a2	secretoglobin, family 3A, member 2 [Source:MGI Symbol;Acc:MGI:2153470]	117158	Q920H1	ENSMUSG00000038791	protein_coding	6856.46	-1.04153	0.372416	-2.77751	0.00547771	0.021285
Scn3a	sodium channel, voltage-gated, type III, alpha [Source:MGI Symbol;Acc:MGI:98249]	20269	A2ASI5	ENSMUSG00000057182	protein_coding	395.609	-1.72484	0.196804	-8.74861	2.16001e-18	1.4075e-16
Scn7a	sodium channel, voltage-gated, type VII, alpha [Source:MGI Symbol;Acc:MGI:102965]	20272		ENSMUSG00000034810	protein_coding	4463.1	-1.03507	0.130308	-7.94225	1.98544e-15	1.05783e-13
Scube2	signal peptide, CUB domain, EGF-like 2 [Source:MGI Symbol;Acc:MGI:1928765]	56788	Q9JJS0	ENSMUSG00000007279	protein_coding	764.386	-1.17469	0.210944	-5.56416	2.6342e-08	5.31979e-07
Sept3	septin 3 [Source:MGI Symbol;Acc:MGI:1345148]	24050	Q9Z1S5	ENSMUSG00000022456	protein_coding	62.6327	-1.55802	0.29326	-5.25848	1.45253e-07	2.49646e-06
Sh3gl2	SH3-domain GRB2-like 2 [Source:MGI Symbol;Acc:MGI:700009]	20404	Q62420	ENSMUSG00000028488	protein_coding	49.0935	-1.26907	0.259752	-4.8475	1.25025e-06	1.73816e-05
Shisa2	shisa family member 2 [Source:MGI Symbol;Acc:MGI:2444716]	219134	Q8QZV2	ENSMUSG00000044461	protein_coding	76.082	-1.26543	0.25595	-4.92032	8.64014e-07	1.25817e-05
Shisa6	shisa family member 6 [Source:MGI Symbol;Acc:MGI:2685725]	380702		ENSMUSG00000053930	protein_coding	19.2111	-1.07108	0.389984	-2.69894	0.00695603	0.0258373
Siglecf	sialic acid binding Ig-like lectin F [Source:MGI Symbol;Acc:MGI:2681107]	233186	Q920G3	ENSMUSG00000039013	protein_coding	257.609	-1.00746	0.183653	-5.4812	4.22449e-08	8.18466e-07
Slc26a10	solute carrier family 26, member 10 [Source:MGI Symbol;Acc:MGI:2143920]	216441		ENSMUSG00000040441	protein_coding	6.82386	-1.0664	0.468461	-2.07999	0.0375262	0.0988781
Slc30a2	solute carrier family 30 (zinc transporter), member 2 [Source:MGI Symbol;Acc:MGI:106637]	230810		ENSMUSG00000028836	protein_coding	11.9638	-1.06664	0.411003	-2.55871	0.0105061	0.0359566
Slc5a12	solute carrier family 5 (sodium/glucose cotransporter), member 12 [Source:MGI Symbol;Acc:MGI:2138890]	241612	Q49B93	ENSMUSG00000041644	protein_coding	70.0276	-1.43764	0.278128	-5.137	2.7916e-07	4.48713e-06
Slc6a15	solute carrier family 6 (neurotransmitter transporter), member 15 [Source:MGI Symbol;Acc:MGI:2143484]	103098	Q8BG16	ENSMUSG00000019894	protein_coding	57.331	-1.22265	0.307582	-3.95223	7.74254e-05	0.000630081
Slc7a10	solute carrier family 7 (cationic amino acid transporter, y+ system), member 10 [Source:MGI Symbol;Acc:MGI:1858261]	53896		ENSMUSG00000030495	protein_coding	175.302	-1.12608	0.22961	-4.89161	1.00014e-06	1.43108e-05
Smad9	SMAD family member 9 [Source:MGI Symbol;Acc:MGI:1859993]	55994	Q9JIW5	ENSMUSG00000027796	protein_coding	232.137	-1.06576	0.224269	-4.74439	2.09137e-06	2.7593e-05
Snca	synuclein, alpha [Source:MGI Symbol;Acc:MGI:1277151]	20617	O55042	ENSMUSG00000025889	protein_coding	259.69	-1.08831	0.306991	-3.54361	0.00039469	0.00247827
Snx22	sorting nexin 22 [Source:MGI Symbol;Acc:MGI:2685966]	382083		ENSMUSG00000039452	protein_coding	109.65	-1.12024	0.268031	-4.16785	3.07484e-05	0.000284914
Snx31	sorting nexin 31 [Source:MGI Symbol;Acc:MGI:1913946]	66696	Q6P8Y7	ENSMUSG00000013611	protein_coding	3.4189	-1.1559	0.469953	-2.24918	0.0245008	0.0712296
Sost	sclerostin [Source:MGI Symbol;Acc:MGI:1921749]	74499		ENSMUSG00000001494	protein_coding	4.07633	-1.18958	0.470098	-2.30532	0.0211486	0.0634282
Synm	synemin, intermediate filament protein [Source:MGI Symbol;Acc:MGI:2661187]	233335	Q70IV5	ENSMUSG00000030554	protein_coding	1359.96	-1.09462	0.215157	-5.08355	3.70446e-07	5.82014e-06
T2	brachyury 2 [Source:MGI Symbol;Acc:MGI:104658]	21331		ENSMUSG00000058159	protein_coding	26.6776	-1.01838	0.328949	-3.06861	0.00215055	0.0100044
Tcim	transcriptional and immune response regulator [Source:MGI Symbol;Acc:MGI:1916318]	69068	Q9D915	ENSMUSG00000056313	protein_coding	554.827	-1.1071	0.111702	-9.9076	3.85821e-23	3.32817e-21
Tepp	testis, prostate and placenta expressed [Source:MGI Symbol;Acc:MGI:1920657]	73407		ENSMUSG00000090206	protein_coding	18.6126	-1.49438	0.340662	-4.28878	1.79661e-05	0.000181111
Tet1	tet methylcytosine dioxygenase 1 [Source:MGI Symbol;Acc:MGI:1098693]	52463		ENSMUSG00000047146	protein_coding	111.357	-1.13807	0.218969	-5.18094	2.20773e-07	3.64748e-06
Thrsp	thyroid hormone responsive [Source:MGI Symbol;Acc:MGI:109126]	21835	Q62264	ENSMUSG00000035686	protein_coding	147.063	-1.51331	0.463944	-3.21186	0.00131878	0.00670305
Tmem117	transmembrane protein 117 [Source:MGI Symbol;Acc:MGI:2444580]	320709	Q8BH18	ENSMUSG00000063296	protein_coding	46.9206	-1.33943	0.280775	-4.73929	2.1447e-06	2.82349e-05
Tmem14a	transmembrane protein 14A [Source:MGI Symbol;Acc:MGI:1922962]	75712	P56983	ENSMUSG00000025933	protein_coding	55.7688	-1.10335	0.247776	-4.43285	9.29949e-06	0.000102159
Tmem178b	transmembrane protein 178B [Source:MGI Symbol;Acc:MGI:3647581]	434008		ENSMUSG00000057716	protein_coding	19.1949	-1.18697	0.418507	-2.77731	0.00548111	0.0212932
Tmem35a	transmembrane protein 35A [Source:MGI Symbol;Acc:MGI:1914814]	67564	Q9D328	ENSMUSG00000033578	protein_coding	24.4882	-1.15112	0.332754	-3.41946	0.000627453	0.00360836
Tnnt3	troponin T3, skeletal, fast [Source:MGI Symbol;Acc:MGI:109550]	21957		ENSMUSG00000061723	protein_coding	33.9554	-1.1143	0.406182	-2.71904	0.00654727	0.0246117
Tnr	tenascin R [Source:MGI Symbol;Acc:MGI:99516]	21960	Q8BYI9	ENSMUSG00000015829	protein_coding	19.6642	-1.09669	0.372445	-2.89812	0.00375403	0.0156368
Tril	TLR4 interactor with leucine-rich repeats [Source:MGI Symbol;Acc:MGI:1914123]	66873	Q9DBY4	ENSMUSG00000043496	protein_coding	341.156	-1.49612	0.277669	-5.37012	7.86834e-08	1.4354e-06
Trpc3	transient receptor potential cation channel, subfamily C, member 3 [Source:MGI Symbol;Acc:MGI:109526]	22065		ENSMUSG00000027716	protein_coding	33.4013	-1.17261	0.2691	-4.32079	1.55471e-05	0.000159517
Tspan2	tetraspanin 2 [Source:MGI Symbol;Acc:MGI:1917997]	70747	Q922J6	ENSMUSG00000027858	protein_coding	2723.89	-1.17524	0.181172	-6.48533	8.85355e-11	2.82363e-09
Unc79	unc-79 homolog [Source:MGI Symbol;Acc:MGI:2684729]	217843	Q0KK59	ENSMUSG00000021198	protein_coding	114.856	-1.08529	0.29514	-3.66541	0.000246939	0.00167477
Veph1	ventricular zone expressed PH domain-containing 1 [Source:MGI Symbol;Acc:MGI:1920039]	72789	A1A535	ENSMUSG00000027831	protein_coding	61.3103	-1.29885	0.243646	-5.30569	1.12249e-07	1.98502e-06
Vstm2a	V-set and transmembrane domain containing 2A [Source:MGI Symbol;Acc:MGI:2384826]	211739	Q8R0A6	ENSMUSG00000048834	protein_coding	26.7861	-1.22656	0.314562	-3.85286	0.000116747	0.000889723
Vstm2b	V-set and transmembrane domain containing 2B [Source:MGI Symbol;Acc:MGI:1914525]	58188	Q9JME9	ENSMUSG00000039257	protein_coding	5.94094	-1.88624	0.467965	-3.49447	0.000475002	0.00287493
Wfdc16	WAP four-disulfide core domain 16 [Source:MGI Symbol;Acc:MGI:2670994]	277345		ENSMUSG00000070530	protein_coding	3.8035	-1.55093	0.46931	-2.91431	0.00356477	0.0149863
Wnt10b	wingless-type MMTV integration site family, member 10B [Source:MGI Symbol;Acc:MGI:108061]	22410		ENSMUSG00000022996	protein_coding	182.918	-1.53459	0.303576	-5.03267	4.83688e-07	7.38164e-06
Ypel1	yippee like 1 [Source:MGI Symbol;Acc:MGI:1913303]	106369	Q9ESC7	ENSMUSG00000022773	protein_coding	21.9072	-1.06927	0.314443	-3.36344	0.000769772	0.00427612
Ypel4	yippee like 4 [Source:MGI Symbol;Acc:MGI:3605071]	241525	Q65Z93	ENSMUSG00000034059	protein_coding	7.63709	-1.04922	0.443284	-2.32063	0.0203067	0.0614528
Zfp704	zinc finger protein 704 [Source:MGI Symbol;Acc:MGI:2180715]	170753	Q9ERQ3	ENSMUSG00000040209	protein_coding	1739.93	-1.02932	0.180811	-5.69076	1.26478e-08	2.72756e-07
Zfp811	zinc finger protein 811 [Source:MGI Symbol;Acc:MGI:2682944]	240063		ENSMUSG00000055202	protein_coding	4.99455	-1.12708	0.468788	-2.30328	0.0212631	0.0636662
Zim1	zinc finger, imprinted 1 [Source:MGI Symbol;Acc:MGI:1341879]	22776		ENSMUSG00000002266	protein_coding	6.25846	-1.06209	0.461758	-2.19977	0.0278233	0.0784587
Zmat4	zinc finger, matrin type 4 [Source:MGI Symbol;Acc:MGI:2443497]	320158		ENSMUSG00000037492	protein_coding	30.4109	-1.74299	0.392768	-4.33294	1.47134e-05	0.000151683
				ENSMUSG00000097970		5.25136	-1.33863	0.461742	-2.78295	0.00538669	0.0209895
				ENSMUSG00000097131		11.3465	-1.54265	0.397658	-3.73449	0.000188092	0.00132271
				ENSMUSG00000086843		58.4403	-1.43177	0.295222	-4.81737	1.45461e-06	1.9872e-05
				ENSMUSG00000085315		25.9295	-1.25694	0.344302	-3.60973	0.000306514	0.00199229
				ENSMUSG00000086328		6.43215	-1.02615	0.447967	-2.25548	0.0241034	0.0703678
				ENSMUSG00000087129		6.94196	-1.58525	0.454227	-3.31275	0.000923824	0.00497032
				ENSMUSG00000087365		36.0095	-1.01132	0.327093	-3.07314	0.00211816	0.0098696
				ENSMUSG00000098008		19.9414	-1.25281	0.42062	-2.90461	0.00367707	0.0153727
				ENSMUSG00000074398		12.6186	-1.00222	0.393916	-2.48784	0.0128523	0.0423538
				ENSMUSG00000106139		29.0466	-1.36134	0.34431	-3.90516	9.41647e-05	0.000741649
				ENSMUSG00000106416		21.7495	-1.01606	0.365862	-2.74543	0.00604324	0.0230083
				ENSMUSG00000105403		12.9749	-1.02703	0.421677	-2.35907	0.0183207	0.0565095
				ENSMUSG00000086233		4.72841	-1.18127	0.470012	-2.3793	0.0173454	0.0540348
				ENSMUSG00000096974		10.7304	-1.1187	0.407853	-2.65696	0.00788476	0.0285693
				ENSMUSG00000073821		6.05874	-1.00928	0.449128	-2.13792	0.0325231	0.0884884
				ENSMUSG00000085069		93.9826	-1.1283	0.277089	-4.06019	4.90338e-05	0.000424389
				ENSMUSG00000104950		53.3637	-1.21579	0.251681	-4.81031	1.50695e-06	2.04636e-05
				ENSMUSG00000059631		6.8431	-1.17845	0.444111	-2.51806	0.0118003	0.039454
				ENSMUSG00000072852		12.5825	-1.08963	0.397009	-2.70747	0.00677982	0.0253126
				ENSMUSG00000105541		7.30544	-1.06416	0.459749	-2.22628	0.0259955	0.0744402
				ENSMUSG00000106951		76.0286	-1.07737	0.213434	-5.03211	4.85123e-07	7.3973e-06
				ENSMUSG00000054556		17.5101	-1.10089	0.354579	-3.05609	0.00224243	0.0103507
				ENSMUSG00000056445		18.5625	-1.10386	0.337917	-3.21857	0.0012883	0.00658398
				ENSMUSG00000108010		16.6965	-1.07912	0.354963	-2.98178	0.00286575	0.0125819
				ENSMUSG00000107655		301.963	-1.15643	0.208088	-5.55238	2.81801e-08	5.63446e-07
				ENSMUSG00000093739		6.79229	-1.03338	0.451108	-2.22873	0.0258318	0.0740768
				ENSMUSG00000056771		3.98481	-1.12425	0.468581	-2.24498	0.0247697	0.0717925
				ENSMUSG00000082120		5.2263	-1.01396	0.46401	-2.13466	0.0327885	0.08909
				ENSMUSG00000099098		5.72791	-1.313	0.468713	-2.69551	0.00702813	0.0260365
				ENSMUSG00000097178		8.72104	-1.54341	0.433526	-3.38731	0.000705815	0.00397323
				ENSMUSG00000109203		2.94857	-1.23755	0.459885	-2.34309	0.019125	0.0584202
				ENSMUSG00000108358		116.649	-1.02901	0.267508	-3.83839	0.000123843	0.000934426
				ENSMUSG00000100005		73.0535	-1.05877	0.237736	-4.43557	9.18308e-06	0.000101064
				ENSMUSG00000091890		17.6041	-1.11785	0.372699	-2.94624	0.00321667	0.0138343
				ENSMUSG00000104453		22.1386	-1.21505	0.406422	-2.94554	0.00322392	0.0138517
				ENSMUSG00000086477		8.10252	-1.37608	0.4472	-2.93674	0.00331686	0.0141643
				ENSMUSG00000085945		16.5103	-1.13145	0.374336	-2.9694	0.00298379	0.013015
				ENSMUSG00000000031		11.2085	-1.20793	0.405651	-2.89093	0.00384104	0.0159186
				ENSMUSG00000086915		27.387	-1.05697	0.335275	-3.12274	0.00179176	0.00865307
				ENSMUSG00000110891		6.33614	-1.26765	0.452526	-2.59773	0.0093843	0.0328052
				ENSMUSG00000097309		12.4096	-1.42866	0.400147	-3.49011	0.000482829	0.0029116
				ENSMUSG00000097383		9.61108	-1.20686	0.42598	-2.77751	0.00547778	0.021285
				ENSMUSG00000044633		24.8456	-1.57995	0.353002	-4.38645	1.15217e-05	0.000123501
				ENSMUSG00000112639		16.4348	-1.04564	0.371623	-2.78969	0.00527593	0.0206556
				ENSMUSG00000109674		21.5518	-1.21614	0.344897	-3.48147	0.000498661	0.00299091
				ENSMUSG00000085440		8.8701	-1.01028	0.413235	-2.36802	0.0178836	0.0554134
				ENSMUSG00000110489		5.31623	-1.27026	0.467128	-2.65347	0.00796692	0.0287835
				ENSMUSG00000114538		3.51061	-1.42239	0.463186	-2.62344	0.0087046	0.0308905
				ENSMUSG00000097601		20.8224	-1.29556	0.340714	-3.73769	0.000185718	0.00130957
				ENSMUSG00000074039		4.21868	-1.22262	0.46914	-2.50729	0.0121662	0.040498
				ENSMUSG00000052658		5.58222	-1.07101	0.465246	-2.1782	0.0293909	0.0818221
				ENSMUSG00000087165		37.9318	-1.05275	0.307671	-3.40822	0.000653882	0.00372721
				ENSMUSG00000085882		122.383	-1.09263	0.174289	-6.2553	3.96751e-10	1.12475e-08
				ENSMUSG00000018451		18.2985	-1.02231	0.345002	-2.92606	0.00343287	0.0145296
				ENSMUSG00000103469		64.2903	-1.11099	0.223428	-4.95608	7.19309e-07	1.06457e-05
				ENSMUSG00000109408		8.37136	-1.54109	0.45408	-3.09899	0.00194183	0.00921328
				ENSMUSG00000047462		26.966	-1.82765	0.332128	-5.37132	7.81604e-08	1.42729e-06
				ENSMUSG00000085024		10.0782	-1.07273	0.456573	-2.28776	0.0221512	0.0656634
				ENSMUSG00000113440		21.6124	-1.30919	0.330388	-3.90408	9.45831e-05	0.000744621
				ENSMUSG00000114161		48.7648	-1.34266	0.331739	-4.01664	5.90336e-05	0.000497161
				ENSMUSG00000038408		33.2058	-1.05127	0.274961	-3.79661	0.000146685	0.00107275
				ENSMUSG00000114573		6.4894	-1.42465	0.455176	-2.97235	0.00295529	0.0129093
				ENSMUSG00000112952		3.99432	-1.06348	0.469729	-2.09577	0.0361025	0.0960207
				ENSMUSG00000050765		11.0977	-1.52524	0.421867	-3.46621	0.00052786	0.00313206
				ENSMUSG00000097360		3.86004	-1.16558	0.469505	-2.42474	0.0153194	0.0487717
				ENSMUSG00000114554		14.6934	-1.69972	0.382384	-4.29804	1.72318e-05	0.000174583
				ENSMUSG00000071181		20.928	-1.26736	0.332009	-3.75516	0.000173233	0.00123353
				ENSMUSG00000112276		6.56512	-1.1992	0.458961	-2.5401	0.0110822	0.0375031
				ENSMUSG00000112618		9.51144	-1.07532	0.406265	-2.57478	0.0100304	0.0346624
				ENSMUSG00000033731		100.258	-1.21221	0.308765	-3.91018	9.22258e-05	0.000728914
				ENSMUSG00000115405		12.4214	-1.28715	0.45712	-2.7667	0.00566272	0.0218256
				ENSMUSG00000097286		5.69193	-1.03368	0.468278	-2.09724	0.0359719	0.0958013
				ENSMUSG00000097613		4.59607	-1.39597	0.464929	-2.75687	0.0058358	0.0223689
				ENSMUSG00000089874		14.7113	-1.19349	0.367998	-3.15714	0.00159323	0.00782575
				ENSMUSG00000097757		4.76832	-1.27175	0.465999	-2.61764	0.00885398	0.0313483
				ENSMUSG00000097781		4.28493	-1.30639	0.466382	-2.62333	0.00870737	0.0308919
				ENSMUSG00000043168		4.36536	-1.0488	0.46301	-2.09906	0.0358117	0.0954434
				ENSMUSG00000052188		139.846	-1.33806	0.256252	-5.20643	1.92513e-07	3.22606e-06

## Sheet: Unfiltered
GeneSymbol	Description	EntrezID	UniprotID	EnsemblID	GeneType	baseMean	log2FoldChange	lfcSE	stat	pvalue	FDR
0610009B22Rik	RIKEN cDNA 0610009B22 gene [Source:MGI Symbol;Acc:MGI:1913300]	66050		ENSMUSG00000007777	protein_coding	149.569	0.147921	0.174187	0.849507	0.395599	0.564541
0610010F05Rik	RIKEN cDNA 0610010F05 gene [Source:MGI Symbol;Acc:MGI:1918925]	71675		ENSMUSG00000042208	protein_coding	396.561	0.00155018	0.120188	0.012859	0.98974	0.993359
0610010K14Rik	RIKEN cDNA 0610010K14 gene [Source:MGI Symbol;Acc:MGI:1915609]	104457		ENSMUSG00000020831	protein_coding	7.87866	-0.484689	0.430323	-1.10992	0.267034	0.430635
0610012G03Rik	RIKEN cDNA 0610012G03 gene [Source:MGI Symbol;Acc:MGI:1913301]			ENSMUSG00000107002	protein_coding	310.653	-0.0152512	0.118862	-0.128197	0.897993	0.941828
0610030E20Rik	RIKEN cDNA 0610030E20 gene [Source:MGI Symbol;Acc:MGI:1915614]	68364	Q149G0	ENSMUSG00000058706	protein_coding	827.913	-0.123864	0.105611	-1.17283	0.240863	0.401623
0610037L13Rik	RIKEN cDNA 0610037L13 gene [Source:MGI Symbol;Acc:MGI:1921348]	74098	Q8BHG2	ENSMUSG00000028608	protein_coding	564.194	0.0646149	0.119018	0.542881	0.587212	0.732095
0610040J01Rik	RIKEN cDNA 0610040J01 gene [Source:MGI Symbol;Acc:MGI:1923511]	76261	Q99K99	ENSMUSG00000060512	protein_coding	436.933	0.502291	0.152989	3.28419	0.00102278	0.00541426
1110002E22Rik	RIKEN cDNA 1110002E22 gene [Source:MGI Symbol;Acc:MGI:1915066]	102634333	E0CYV9	ENSMUSG00000090066	protein_coding	18.823	0.489947	0.399964	1.2204	0.222314	0.379675
1110004F10Rik	RIKEN cDNA 1110004F10 gene [Source:MGI Symbol;Acc:MGI:1929274]	56372		ENSMUSG00000030663	protein_coding	811.528	-0.0504673	0.0951472	-0.530403	0.595832	0.738476
1110008L16Rik	RIKEN cDNA 1110008L16 gene [Source:MGI Symbol;Acc:MGI:1913382]	66132		ENSMUSG00000021023	protein_coding	140.56	0.121507	0.150636	0.807017	0.419656	0.587441
1110008P14Rik	RIKEN cDNA 1110008P14 gene [Source:MGI Symbol;Acc:MGI:1920987]	73737		ENSMUSG00000039195	protein_coding	462.841	0.266259	0.154222	1.72705	0.0841591	0.184615
1110012L19Rik	RIKEN cDNA 1110012L19 gene [Source:MGI Symbol;Acc:MGI:1915868]	68618	Q9D1F3	ENSMUSG00000045237	protein_coding	183.121	-0.110101	0.140959	-0.78107	0.434762	0.602026
1110017D15Rik	RIKEN cDNA 1110017D15 gene [Source:MGI Symbol;Acc:MGI:1920971]	73721		ENSMUSG00000028441	protein_coding	314.523	-0.0330514	0.198688	-0.166344	0.867886	0.923289
1110025L11Rik	RIKEN cDNA 1110025L11 gene [Source:MGI Symbol;Acc:MGI:1915887]	68637		ENSMUSG00000068073	protein_coding	0
1110032A03Rik	RIKEN cDNA 1110032A03 gene [Source:MGI Symbol;Acc:MGI:1915971]	68721	Q9D131	ENSMUSG00000037971	protein_coding	631.198	-0.404264	0.137195	-2.94638	0.00321513	0.0138309
1110032F04Rik	RIKEN cDNA 1110032F04 gene [Source:MGI Symbol;Acc:MGI:1915975]	68725	E9Q0B3	ENSMUSG00000046999	protein_coding	9.89064	0.59707	0.410967	1.46428	0.143118	0.275866
1110038F14Rik	RIKEN cDNA 1110038F14 gene [Source:MGI Symbol;Acc:MGI:2152337]	117171	Q3U6N9	ENSMUSG00000063236	protein_coding	434.889	0.0240049	0.135741	0.176985	0.85952	0.917622
1110051M20Rik	RIKEN cDNA 1110051M20 gene [Source:MGI Symbol;Acc:MGI:1915079]	228356	Q8BHR8	ENSMUSG00000040591	protein_coding	385.258	-0.174844	0.124312	-1.40644	0.159593	0.298221
1110057P08Rik	RIKEN cDNA 1110057P08 gene [Source:MGI Symbol;Acc:MGI:1916094]			ENSMUSG00000068067	protein_coding	0
1110059E24Rik	RIKEN cDNA 1110059E24 gene [Source:MGI Symbol;Acc:MGI:1913456]	66206		ENSMUSG00000035171	protein_coding	433.672	-0.125787	0.103566	-1.21455	0.224536	0.382785
1110059G10Rik	RIKEN cDNA 1110059G10 gene [Source:MGI Symbol;Acc:MGI:1913452]	66202	Q8K039	ENSMUSG00000032551	protein_coding	276.91	-0.159321	0.115458	-1.37986	0.167629	0.309573
1110065P20Rik	RIKEN cDNA 1110065P20 gene [Source:MGI Symbol;Acc:MGI:1916170]	68920	B1ARW8	ENSMUSG00000078570	protein_coding	110.906	0.193166	0.17608	1.09717	0.272565	0.436678
1190002N15Rik	RIKEN cDNA 1190002N15 gene [Source:MGI Symbol;Acc:MGI:1916111]	68861	Q3USZ8	ENSMUSG00000045414	protein_coding	1755.89	-0.868663	0.144983	-5.99065	2.09004e-09	5.22221e-08
1190005I06Rik	RIKEN cDNA 1190005I06 gene [Source:MGI Symbol;Acc:MGI:1916168]	68918		ENSMUSG00000043687	protein_coding	1.39834	0.168828	0.437048	0.365056	0.71507
1190007I07Rik	RIKEN cDNA 1190007I07 gene [Source:MGI Symbol;Acc:MGI:3698433]	544717	Q8BTC1	ENSMUSG00000063320	protein_coding	42.0033	-0.216818	0.258786	-0.837314	0.402416	0.570672
1300017J02Rik	RIKEN cDNA 1300017J02 gene [Source:MGI Symbol;Acc:MGI:1919025]	71775	Q9DBD0	ENSMUSG00000033688	protein_coding	3.88379	-0.181542	0.4703	-0.408744	0.682728	0.802779
1500009C09Rik	RIKEN cDNA 1500009C09 gene [Source:MGI Symbol;Acc:MGI:1923755]			ENSMUSG00000068099	protein_coding	3.46918	0.570609	0.42073	2.26454	0.0235407	0.069029
1500009L16Rik	RIKEN cDNA 1500009L16 gene [Source:MGI Symbol;Acc:MGI:1917034]	69784	P0C913	ENSMUSG00000087651	protein_coding	47.1319	0.693676	0.306969	2.26011	0.0238147	0.0697049
1500011B03Rik	RIKEN cDNA 1500011B03 gene [Source:MGI Symbol;Acc:MGI:1913486]	330173		ENSMUSG00000072694	protein_coding	92.7217	0.0283506	0.208373	0.136144	0.891707	0.937781
1500015O10Rik	RIKEN cDNA 1500015O10 gene [Source:MGI Symbol;Acc:MGI:1926146]	78896	Q99LS0	ENSMUSG00000026051	protein_coding	8.4521	0.137878	0.417203	0.324861	0.745286	0.846725
1520401A03Rik	RIKEN cDNA 1520401A03 gene [Source:MGI Symbol;Acc:MGI:2443785]	320309		ENSMUSG00000043747	protein_coding	0.433878	0.278199	0.284309	0.888325	0.374366
1600002K03Rik	RIKEN cDNA 1600002K03 gene [Source:MGI Symbol;Acc:MGI:1917020]	69770	Q9DAZ5	ENSMUSG00000035595	protein_coding	70.298	0.187256	0.216289	0.867088	0.385894	0.55524
1600012H06Rik	RIKEN cDNA 1600012H06 gene [Source:MGI Symbol;Acc:MGI:1915162]	67912	Q9DAY5	ENSMUSG00000050088	protein_coding	695.218	-0.015641	0.104896	-0.149087	0.881485	0.932063
1600014C10Rik	RIKEN cDNA 1600014C10 gene [Source:MGI Symbol;Acc:MGI:1919494]	72244		ENSMUSG00000054676	protein_coding	1532.82	1.81292	0.27581	6.59475	4.25981e-11	1.4133e-09
1600014C23Rik	RIKEN cDNA 1600014C23 gene [Source:MGI Symbol;Acc:MGI:1919490]	72240		ENSMUSG00000094690	protein_coding	0.2289	-0.0515879	0.206069	-0.250349	0.802318
1600015I10Rik	RIKEN cDNA 1600015I10 gene [Source:MGI Symbol;Acc:MGI:1917011]	69761		ENSMUSG00000029813	protein_coding	0.57448	-0.107934	0.298829	-0.386285	0.699286
1700001C02Rik	RIKEN cDNA 1700001C02 gene [Source:MGI Symbol;Acc:MGI:1922684]	75434	Q9DAS2	ENSMUSG00000029182	protein_coding	122.948	-0.18813	0.256888	-0.732339	0.463961	0.629327
1700001C19Rik	RIKEN cDNA 1700001C19 gene [Source:MGI Symbol;Acc:MGI:1922712]	75462		ENSMUSG00000047150	protein_coding	2.33666	0.18151	0.444478	0.429952	0.66723
1700001F09Rik	RIKEN cDNA 1700001F09 gene [Source:MGI Symbol;Acc:MGI:1919076]	71826		ENSMUSG00000095384	protein_coding	0
1700001J03Rik	RIKEN cDNA 1700001J03 gene [Source:MGI Symbol;Acc:MGI:1916532]	69282		ENSMUSG00000095040	protein_coding	2.99651	-0.249822	0.463003	-0.552976	0.58028	0.726453
1700001K19Rik	RIKEN cDNA 1700001K19 gene [Source:MGI Symbol;Acc:MGI:1913573]	66323		ENSMUSG00000056508	protein_coding	0.227245	-0.100159	0.206069	-0.486157	0.626856
1700001L19Rik	RIKEN cDNA 1700001L19 gene [Source:MGI Symbol;Acc:MGI:1916565]	69315	Q9DAR0	ENSMUSG00000021534	protein_coding	92.1508	0.13551	0.239827	0.565473	0.571752	0.720056
1700001O22Rik	RIKEN cDNA 1700001O22 gene [Source:MGI Symbol;Acc:MGI:1923631]	73598		ENSMUSG00000044320	protein_coding	5.12288	-0.00188772	0.463658	-0.0062937	0.994978	0.996862
1700001P01Rik	RIKEN cDNA 1700001P01 gene [Source:MGI Symbol;Acc:MGI:1919465]	72215	Q9DAQ5	ENSMUSG00000018543	protein_coding	2.93178	0.511226	0.463615	1.23681	0.216158	0.371862
1700003E16Rik	RIKEN cDNA 1700003E16 gene [Source:MGI Symbol;Acc:MGI:1919087]	71837	Q9DAQ4	ENSMUSG00000030030	protein_coding	143.654	0.188737	0.178813	1.05549	0.291201	0.45651
1700003F12Rik	RIKEN cDNA 1700003F12 gene [Source:MGI Symbol;Acc:MGI:1922730]	75480		ENSMUSG00000038523	protein_coding	1.80692	-0.308616	0.45399	-0.681089	0.495815
1700003H04Rik	RIKEN cDNA 1700003H04 gene [Source:MGI Symbol;Acc:MGI:1923637]			ENSMUSG00000039174	protein_coding	0
1700006A11Rik	RIKEN cDNA 1700006A11 gene [Source:MGI Symbol;Acc:MGI:1919074]	71824		ENSMUSG00000027973	protein_coding	0
1700007K13Rik	RIKEN cDNA 1700007K13 gene [Source:MGI Symbol;Acc:MGI:1916577]	69327	Q5BN45	ENSMUSG00000026831	protein_coding	245.795	-0.0186399	0.210081	-0.0887299	0.929297	0.960144
1700008O03Rik	RIKEN cDNA 1700008O03 gene [Source:MGI Symbol;Acc:MGI:1916599]	69349	D3Z070	ENSMUSG00000008028	protein_coding	2.33782	-0.301187	0.444933	-0.659464	0.509598
1700008P02Rik	RIKEN cDNA 1700008P02 gene [Source:MGI Symbol;Acc:MGI:1916597]	69347		ENSMUSG00000069118	protein_coding	0
1700009N14Rik	RIKEN cDNA 1700009N14 gene [Source:MGI Symbol;Acc:MGI:1922721]	75471		ENSMUSG00000028287	protein_coding	0.12173	0.0455539	0.206069	0.221058	0.825047
1700010B08Rik	RIKEN cDNA 1700010B08 gene [Source:MGI Symbol;Acc:MGI:1922735]	75485		ENSMUSG00000057047	protein_coding	0
1700010I14Rik	RIKEN cDNA 1700010I14 gene [Source:MGI Symbol;Acc:MGI:1914181]	66931		ENSMUSG00000023873	protein_coding	28.8639	0.0706902	0.296119	0.2383	0.811649	0.889259
1700011L22Rik	RIKEN cDNA 1700011L22 gene [Source:MGI Symbol;Acc:MGI:1914937]	67687	Q9DAF8	ENSMUSG00000031682	protein_coding	0.884037	-0.024325	0.373649	-0.0636596	0.949241
1700011M02Rik	RIKEN cDNA 1700011M02 gene [Source:MGI Symbol;Acc:MGI:1922693]			ENSMUSG00000079476	protein_coding	0.103007	0.0455539	0.206069	0.221058	0.825047
1700012A03Rik	RIKEN cDNA 1700012A03 gene [Source:MGI Symbol;Acc:MGI:1923632]	76382		ENSMUSG00000029766	protein_coding	0
1700012B07Rik	RIKEN cDNA 1700012B07 gene [Source:MGI Symbol;Acc:MGI:1916574]	69324		ENSMUSG00000020617	protein_coding	2.26091	0.154684	0.380838	0.615974	0.537911
1700012B09Rik	RIKEN cDNA 1700012B09 gene [Source:MGI Symbol;Acc:MGI:1916575]	69325		ENSMUSG00000031927	protein_coding	33.8423	-0.236511	0.341546	-0.692362	0.48871	0.650715
1700012P22Rik	RIKEN cDNA 1700012P22 gene [Source:MGI Symbol;Acc:MGI:1916614]	69364	Q4KKZ1	ENSMUSG00000028589	protein_coding	0
1700013F07Rik	RIKEN cDNA 1700013F07 gene [Source:MGI Symbol;Acc:MGI:1922754]	75504	Q9DAD0	ENSMUSG00000027886	protein_coding	86.4384	-0.00825808	0.201503	-0.040957	0.96733	0.980491
1700013G24Rik	RIKEN cDNA 1700013G24 gene [Source:MGI Symbol;Acc:MGI:1916630]	69380		ENSMUSG00000041399	protein_coding	0.103007	0.0455539	0.206069	0.221058	0.825047
1700013H16Rik	RIKEN cDNA 1700013H16 gene [Source:MGI Symbol;Acc:MGI:1922764]	75514		ENSMUSG00000054727	protein_coding	0.215878	-0.00301704	0.206069	-0.0146424	0.988318
1700014D04Rik	RIKEN cDNA 1700014D04 gene [Source:MGI Symbol;Acc:MGI:1921474]	102638268		ENSMUSG00000051054	protein_coding	1.61621	-0.110894	0.436203	-0.290276	0.771605
1700015F17Rik	RIKEN cDNA 1700015F17 gene [Source:MGI Symbol;Acc:MGI:2686532]	381716		ENSMUSG00000079666	protein_coding	0.317708	0.119522	0.23054	0.481881	0.629891
1700015G11Rik	RIKEN cDNA 1700015G11 gene [Source:MGI Symbol;Acc:MGI:1922779]	100503036	J3QM76	ENSMUSG00000094445	protein_coding	0
1700016C15Rik	RIKEN cDNA 1700016C15 gene [Source:MGI Symbol;Acc:MGI:1916678]	69428	Q9DAA7	ENSMUSG00000015962	protein_coding	6.14896	-0.591565	0.447175	-1.30039	0.193466	0.344207
1700016D06Rik	RIKEN cDNA 1700016D06 gene [Source:MGI Symbol;Acc:MGI:1923663]	76413		ENSMUSG00000031509	protein_coding	0
1700016H13Rik	RIKEN cDNA 1700016H13 gene [Source:MGI Symbol;Acc:MGI:1921468]	74218	Q9DAA3	ENSMUSG00000029320	protein_coding	5.2536	-0.648122	0.451664	-1.38151	0.167124	0.308892
1700016K19Rik	RIKEN cDNA 1700016K19 gene [Source:MGI Symbol;Acc:MGI:1921480]	74230	Q810M6	ENSMUSG00000053783	protein_coding	348.511	0.259006	0.15541	1.66651	0.0956123	0.203241
1700017B05Rik	RIKEN cDNA 1700017B05 gene [Source:MGI Symbol;Acc:MGI:1921461]	74211	Q3TEI4	ENSMUSG00000032300	protein_coding	679.543	0.693168	0.16476	4.20736	2.58367e-05	0.000247767
1700017D01Rik	RIKEN cDNA 1700017D01 gene [Source:MGI Symbol;Acc:MGI:1916619]	69369		ENSMUSG00000024729	protein_coding	0.116028	0	0.206069	0	1
1700017N19Rik	RIKEN cDNA 1700017N19 gene [Source:MGI Symbol;Acc:MGI:1913855]	66605		ENSMUSG00000056912	protein_coding	0
1700018B08Rik	RIKEN cDNA 1700018B08 gene [Source:MGI Symbol;Acc:MGI:1923655]	76405		ENSMUSG00000031809	protein_coding	0.322015	0.0578029	0.230461	0.250808	0.801962
1700018F24Rik	RIKEN cDNA 1700018F24 gene [Source:MGI Symbol;Acc:MGI:1916646]	69396		ENSMUSG00000029620	protein_coding	1.12796	-0.0042421	0.408854	-0.00994823	0.992063
1700018G05Rik	RIKEN cDNA 1700018G05 gene [Source:MGI Symbol;Acc:MGI:1916638]			ENSMUSG00000109745	protein_coding	0.116028	0	0.206069	0	1
1700019A02Rik	RIKEN cDNA 1700019A02 gene [Source:MGI Symbol;Acc:MGI:1916647]	69397		ENSMUSG00000060715	protein_coding	0.114374	-0.0515879	0.206069	-0.250347	0.802319
1700019D03Rik	RIKEN cDNA 1700019D03 gene [Source:MGI Symbol;Acc:MGI:1914330]	67080	Q9CPS8	ENSMUSG00000043629	protein_coding	12.4613	-0.91446	0.384541	-2.35167	0.0186892	0.0573823
1700019N19Rik	RIKEN cDNA 1700019N19 gene [Source:MGI Symbol;Acc:MGI:1914757]	67507		ENSMUSG00000026931	protein_coding	0.569063	0.00750023	0.294824	-0.0220141	0.982437
1700020A23Rik	RIKEN cDNA 1700020A23 gene [Source:MGI Symbol;Acc:MGI:1922906]	75656		ENSMUSG00000027409	protein_coding	0.224594	0.0455539	0.206069	0.221056	0.825049
1700020D05Rik	RIKEN cDNA 1700020D05 gene [Source:MGI Symbol;Acc:MGI:1922805]	75555		ENSMUSG00000100937	protein_coding	4.48196	-0.426438	0.469018	-0.898353	0.368997	0.537503
1700020L24Rik	RIKEN cDNA 1700020L24 gene [Source:MGI Symbol;Acc:MGI:1913580]	66330	Q8C1R3	ENSMUSG00000035085	protein_coding	6.47284	-0.215141	0.456408	-0.489288	0.624638	0.760234
1700020N01Rik	RIKEN cDNA 1700020N01 gene [Source:MGI Symbol;Acc:MGI:1914942]			ENSMUSG00000050844	protein_coding	1.11237	-0.0196621	0.409246	-0.0486631	0.961188
1700020N15Rik	RIKEN cDNA 1700020N15 gene [Source:MGI Symbol;Acc:MGI:1922759]	75509		ENSMUSG00000059690	protein_coding	0
1700021F05Rik	RIKEN cDNA 1700021F05 gene [Source:MGI Symbol;Acc:MGI:1915101]	67851	Q9CQF4	ENSMUSG00000019797	protein_coding	149.478	-0.35798	0.15002	-2.38565	0.0170492	0.0532677
1700021F07Rik	RIKEN cDNA 1700021F07 gene [Source:MGI Symbol;Acc:MGI:1919471]	72221	Q9DA42	ENSMUSG00000027518	protein_coding	0
1700022I11Rik	RIKEN cDNA 1700022I11 gene [Source:MGI Symbol;Acc:MGI:1914567]	67317		ENSMUSG00000028451	protein_coding	0
1700023F06Rik	RIKEN cDNA 1700023F06 gene [Source:MGI Symbol;Acc:MGI:1916691]	69441		ENSMUSG00000020940	protein_coding	2.78198	-0.431934	0.466192	-0.861894	0.388746	0.558235
1700024B05Rik	RIKEN cDNA 1700024B05 gene [Source:MGI Symbol;Acc:MGI:1922768]			ENSMUSG00000052334	protein_coding	0
1700024G13Rik	RIKEN cDNA 1700024G13 gene [Source:MGI Symbol;Acc:MGI:1914335]	67085	Q3KNL4	ENSMUSG00000072473	protein_coding	95.7506	-1.21901	0.274541	-4.42758	9.52955e-06	0.00010442
1700024P04Rik	RIKEN cDNA 1700024P04 gene [Source:MGI Symbol;Acc:MGI:1916632]	69382	Q9D9Z7	ENSMUSG00000045022	protein_coding	0
1700025B11Rik	RIKEN cDNA 1700025B11 gene [Source:MGI Symbol;Acc:MGI:1923659]			ENSMUSG00000101113	protein_coding	0.103007	0.0455539	0.206069	0.221058	0.825047
1700025C18Rik	RIKEN cDNA 1700025C18 gene [Source:MGI Symbol;Acc:MGI:1919461]			ENSMUSG00000078935	protein_coding	0
1700025F22Rik	RIKEN cDNA 1700025F22 gene [Source:MGI Symbol;Acc:MGI:1916666]	69416		ENSMUSG00000024728	protein_coding	0.392241	0.184177	0.206373	0.679523	0.496807
1700025G04Rik	RIKEN cDNA 1700025G04 gene [Source:MGI Symbol;Acc:MGI:1916649]	69399	Q8K207	ENSMUSG00000032666	protein_coding	491.438	-0.540335	0.107218	-5.03888	4.68264e-07	7.18864e-06
1700028J19Rik	RIKEN cDNA 1700028J19 gene [Source:MGI Symbol;Acc:MGI:1917254]			ENSMUSG00000038782	protein_coding	5.87067	0.112639	0.470086	0.256961	0.797209	0.879932
1700028K03Rik	RIKEN cDNA 1700028K03 gene [Source:MGI Symbol;Acc:MGI:1923671]	76421		ENSMUSG00000089798	protein_coding	0.67523	-0.276955	0.305906	-0.97501	0.329555
1700028P14Rik	RIKEN cDNA 1700028P14 gene [Source:MGI Symbol;Acc:MGI:1914733]	67483	Q9CQC3	ENSMUSG00000033053	protein_coding	56.1052	0.221682	0.24994	0.887116	0.375017	0.5433
1700029F12Rik	RIKEN cDNA 1700029F12 gene [Source:MGI Symbol;Acc:MGI:1913729]	66479		ENSMUSG00000052075	protein_coding	0.32517	0.0455539	0.206069	0.221054	0.82505
1700029H14Rik	RIKEN cDNA 1700029H14 gene [Source:MGI Symbol;Acc:MGI:1913751]	66501		ENSMUSG00000031452	protein_coding	0.449331	0.209362	0.246895	0.753281	0.451281
1700029I15Rik	RIKEN cDNA 1700029I15 gene [Source:MGI Symbol;Acc:MGI:1916742]	75641		ENSMUSG00000044916	protein_coding	15.0089	-0.316822	0.37649	-0.843415	0.398996	0.568052
1700029J07Rik	RIKEN cDNA 1700029J07 gene [Source:MGI Symbol;Acc:MGI:1916729]	69479	Q3U1D9	ENSMUSG00000071103	protein_coding	89.32	-0.339019	0.230808	-1.46673	0.142449	0.275016
1700029P11Rik	RIKEN cDNA 1700029P11 gene [Source:MGI Symbol;Acc:MGI:1913596]	66346		ENSMUSG00000061633	protein_coding	0
1700030J22Rik	RIKEN cDNA 1700030J22 gene [Source:MGI Symbol;Acc:MGI:1916778]	69528	Q8BHB7	ENSMUSG00000031847	protein_coding	105.165	0.608174	0.174898	3.47631	0.000508362	0.00303535
1700030K09Rik	RIKEN cDNA 1700030K09 gene [Source:MGI Symbol;Acc:MGI:1919504]	72254	Q922C1	ENSMUSG00000052794	protein_coding	130.938	-0.273548	0.159086	-1.71907	0.0856014	0.186897
1700031F05Rik	RIKEN cDNA 1700031F05 gene [Source:MGI Symbol;Acc:MGI:1920550]	73300		ENSMUSG00000032894	protein_coding	0.205411	-0.00301704	0.206069	-0.0146424	0.988318
1700034E13Rik	RIKEN cDNA 1700034E13 gene [Source:MGI Symbol;Acc:MGI:1925664]	78414		ENSMUSG00000024532	protein_coding	3.19791	0.47924	0.458861	1.03176	0.302187	0.468033
1700034I23Rik	RIKEN cDNA 1700034I23 gene [Source:MGI Symbol;Acc:MGI:1920547]			ENSMUSG00000074619	protein_coding	0.243317	0.0455539	0.206069	0.221056	0.825049
1700034J05Rik	RIKEN cDNA 1700034J05 gene [Source:MGI Symbol;Acc:MGI:1920594]	73344	Q80W69	ENSMUSG00000040163	protein_coding	0
1700037C18Rik	RIKEN cDNA 1700037C18 gene [Source:MGI Symbol;Acc:MGI:1920511]	73261		ENSMUSG00000005983	protein_coding	99.5186	0.39561	0.200817	1.97012	0.0488245	0.121843
1700037H04Rik	RIKEN cDNA 1700037H04 gene [Source:MGI Symbol;Acc:MGI:1914576]	67326		ENSMUSG00000027327	protein_coding	146.984	-0.268724	0.146221	-1.83769	0.0661075	0.153787
1700040F15Rik	RIKEN cDNA 1700040F15 gene [Source:MGI Symbol;Acc:MGI:1920579]			ENSMUSG00000100667	protein_coding	0
1700042G07Rik	RIKEN cDNA 1700042G07 gene [Source:MGI Symbol;Acc:MGI:1914573]	67323		ENSMUSG00000078593	protein_coding	0
1700047I17Rik2	RIKEN cDNA 1700047I17 gene 2 [Source:MGI Symbol;Acc:MGI:3714351]	100101807	Q8BR63	ENSMUSG00000094103	protein_coding	0
1700049E17Rik1	RIKEN cDNA 1700049E17 gene, gene 1 [Source:MGI Symbol;Acc:MGI:1920665]	100041722		ENSMUSG00000079271	protein_coding	0
1700049E17Rik2	tandem duplication of RIKEN cDNA 1700049E17 gene, gene 2 [Source:MGI Symbol;Acc:MGI:3796510]	100041722		ENSMUSG00000090440	protein_coding	0
1700056E22Rik	RIKEN cDNA 1700056E22 gene [Source:MGI Symbol;Acc:MGI:1920613]	73363		ENSMUSG00000044854	protein_coding	8.47598	-0.440858	0.438609	-1.0091	0.312928	0.480224
1700057G04Rik	RIKEN cDNA 1700057G04 gene [Source:MGI Symbol;Acc:MGI:1925709]	78459		ENSMUSG00000074139	protein_coding	0.543453	0.0982925	0.319695	0.323457	0.746349
1700061G19Rik	RIKEN cDNA 1700061G19 gene [Source:MGI Symbol;Acc:MGI:1925875]	78625		ENSMUSG00000024209	protein_coding	5.90463	-0.0485179	0.463829	-0.104797	0.916537	0.952448
1700064H15Rik	RIKEN cDNA 1700064H15 gene [Source:MGI Symbol;Acc:MGI:1920674]			ENSMUSG00000082766	protein_coding	0.112872	-0.0515879	0.206069	-0.250347	0.802319
1700066B19Rik	RIKEN cDNA 1700066B19 gene [Source:MGI Symbol;Acc:MGI:1920699]	73449	Q3TS39	ENSMUSG00000073598	protein_coding	22.5014	1.61262	0.356793	4.4486	8.64313e-06	9.60554e-05
1700066M21Rik	RIKEN cDNA 1700066M21 gene [Source:MGI Symbol;Acc:MGI:1920717]	73467	Q9D9H8	ENSMUSG00000038323	protein_coding	106.134	-0.113746	0.183041	-0.621439	0.534311	0.688749
1700067K01Rik	RIKEN cDNA 1700067K01 gene [Source:MGI Symbol;Acc:MGI:1920703]	73453	Q8CF25	ENSMUSG00000046408	protein_coding	1.57476	0.425292	0.424075	0.948029	0.343115
1700067P10Rik	RIKEN cDNA 1700067P10 gene [Source:MGI Symbol;Acc:MGI:1915474]	68224		ENSMUSG00000021545	protein_coding	0.102404	-0.0515879	0.206069	-0.250347	0.802319
1700069L16Rik	RIKEN cDNA 1700069L16 gene [Source:MGI Symbol;Acc:MGI:1920726]			ENSMUSG00000042184	protein_coding	0.116028	0	0.206069	0	1
1700074P13Rik	RIKEN cDNA 1700074P13 gene [Source:MGI Symbol;Acc:MGI:1920731]	73481		ENSMUSG00000029883	protein_coding	0
1700080E11Rik	RIKEN cDNA 1700080E11 gene [Source:MGI Symbol;Acc:MGI:1920782]	73532		ENSMUSG00000032566	protein_coding	0.0931135	0.0455539	0.206069	0.221058	0.825047
1700080O16Rik	RIKEN cDNA 1700080O16 gene [Source:MGI Symbol;Acc:MGI:1921529]	74279		ENSMUSG00000031118	protein_coding	0.443168	0.091691	0.280675	0.324427	0.745615
1700084M14Rik	RIKEN cDNA 1700084M14 gene [Source:MGI Symbol;Acc:MGI:1920737]			ENSMUSG00000057805	protein_coding	0
1700086D15Rik	RIKEN cDNA 1700086D15 gene [Source:MGI Symbol;Acc:MGI:1921532]			ENSMUSG00000020548	protein_coding	1.09067	0.398406	0.410197	0.903537	0.366241
1700088E04Rik	RIKEN cDNA 1700088E04 gene [Source:MGI Symbol;Acc:MGI:1920774]	27660		ENSMUSG00000033029	protein_coding	323.457	0.172808	0.150915	1.145	0.252209	0.414097
1700092M07Rik	RIKEN cDNA 1700092M07 gene [Source:MGI Symbol;Acc:MGI:1921557]	74307	G3UW99	ENSMUSG00000090840	protein_coding	0
1700093K21Rik	RIKEN cDNA 1700093K21 gene [Source:MGI Symbol;Acc:MGI:1914608]	67358	Q810S2	ENSMUSG00000020286	protein_coding	1.70599	0.0990766	0.411929	0.255963	0.797979
1700102P08Rik	RIKEN cDNA 1700102P08 gene [Source:MGI Symbol;Acc:MGI:2148248]	112418		ENSMUSG00000032611	protein_coding	7.45792	0.0449944	0.440256	0.10051	0.919939	0.954336
1700109H08Rik	RIKEN cDNA 1700109H08 gene [Source:MGI Symbol;Acc:MGI:1924286]	77036		ENSMUSG00000008307	protein_coding	26.5545	-0.16201	0.334132	-0.483092	0.629031	0.763374
1700113H08Rik	RIKEN cDNA 1700113H08 gene [Source:MGI Symbol;Acc:MGI:1923890]	76640		ENSMUSG00000047129	protein_coding	1.13627	-0.611204	0.398768	-1.53271	0.125346
1700122O11Rik	RIKEN cDNA 1700122O11 gene [Source:MGI Symbol;Acc:MGI:1923901]	76651		ENSMUSG00000094928	protein_coding	0.112873	0	0.206069	0	1
1700123K08Rik	RIKEN cDNA 1700123K08 gene [Source:MGI Symbol;Acc:MGI:1923908]	76658		ENSMUSG00000029526	protein_coding	0.102404	-0.0515879	0.206069	-0.250347	0.802319
1700123L14Rik	RIKEN cDNA 1700123L14 gene [Source:MGI Symbol;Acc:MGI:1925732]			ENSMUSG00000072878	protein_coding	0.237616	0	0.206069	0	1
1700123O20Rik	RIKEN cDNA 1700123O20 gene [Source:MGI Symbol;Acc:MGI:1920893]	58248	Q9JJ93	ENSMUSG00000040822	protein_coding	427.418	0.241345	0.130202	1.85383	0.063764	0.149748
1700125H20Rik	RIKEN cDNA 1700125H20 gene [Source:MGI Symbol;Acc:MGI:1920884]	73634	Q9D979	ENSMUSG00000018479	protein_coding	1.29396	0.3727	0.416774	0.911148	0.362217
1700129C05Rik	RIKEN cDNA 1700129C05 gene [Source:MGI Symbol;Acc:MGI:1915182]	67932		ENSMUSG00000021977	protein_coding	0.243175	0	0.206069	0	1
1810009A15Rik	RIKEN cDNA 1810009A15 gene [Source:MGI Symbol;Acc:MGI:1913526]	66276	Q9D937	ENSMUSG00000071653	protein_coding	2.1491	-0.341962	0.435979	-0.711385	0.476846
1810009J06Rik	RIKEN cDNA 1810009J06 gene [Source:MGI Symbol;Acc:MGI:1920876]	73626		ENSMUSG00000094808	protein_coding	0
1810010D01Rik	RIKEN cDNA 1810010D01 gene [Source:MGI Symbol;Acc:MGI:1916283]			ENSMUSG00000109305	protein_coding	16.5183	-0.592005	0.389759	-1.499	0.133873	0.262713
1810010H24Rik	RIKEN cDNA 1810010H24 gene [Source:MGI Symbol;Acc:MGI:1916316]	69066		ENSMUSG00000078607	protein_coding	604.674	-0.56731	0.181551	-3.12424	0.00178265	0.00861181
1810013L24Rik	RIKEN cDNA 1810013L24 gene [Source:MGI Symbol;Acc:MGI:1916303]	69053	Q14AM7	ENSMUSG00000022507	protein_coding	1232.47	0.0193851	0.105436	0.18385	0.854131	0.91478
1810022K09Rik	RIKEN cDNA 1810022K09 gene [Source:MGI Symbol;Acc:MGI:1916376]	69126		ENSMUSG00000078784	protein_coding	304.465	-0.052815	0.195359	-0.270343	0.786897	0.873018
1810024B03Rik	RIKEN cDNA 1810024B03 gene [Source:MGI Symbol;Acc:MGI:1925560]	329509		ENSMUSG00000044145	protein_coding	28.1577	-0.615387	0.316156	-1.93927	0.0524684	0.128772
1810030O07Rik	RIKEN cDNA 1810030O07 gene [Source:MGI Symbol;Acc:MGI:1916405]	69155	Q8C5K5	ENSMUSG00000044148	protein_coding	835.385	-0.155172	0.110911	-1.39904	0.161801	0.301267
1810032O08Rik	RIKEN cDNA 1810032O08 gene [Source:MGI Symbol;Acc:MGI:1913543]			ENSMUSG00000020812	protein_coding	40.709	0.36198	0.285201	1.26826	0.204706	0.357697
1810037I17Rik	RIKEN cDNA 1810037I17 gene [Source:MGI Symbol;Acc:MGI:1914954]	67704	Q99M08	ENSMUSG00000054091	protein_coding	1006.57	0.129938	0.132495	0.9808	0.326691	0.493921
1810043G02Rik	RIKEN cDNA 1810043G02 gene [Source:MGI Symbol;Acc:MGI:1915134]	67884	Q8C6G1	ENSMUSG00000020284	protein_coding	205.441	0.222112	0.130799	1.69851	0.0894123	0.193167
1810046K07Rik	RIKEN cDNA 1810046K07 gene [Source:MGI Symbol;Acc:MGI:1917059]	69809	Q9D8Q6	ENSMUSG00000036027	protein_coding	1.81736	-0.660561	0.445769	-1.48483	0.13759
1810049J17Rik	RIKEN cDNA 1810049J17 gene [Source:MGI Symbol;Acc:MGI:3704453]			ENSMUSG00000097221	protein_coding	1.37879	-0.0472444	0.415273	-0.110148	0.912292
1810055G02Rik	RIKEN cDNA 1810055G02 gene [Source:MGI Symbol;Acc:MGI:1919306]	72056	Q9D8N1	ENSMUSG00000035372	protein_coding	515.34	0.576032	0.130353	4.41965	9.8859e-06	0.000107622
1810062G17Rik	RIKEN cDNA 1810062G17 gene [Source:MGI Symbol;Acc:MGI:1919532]	72282		ENSMUSG00000027713	protein_coding	14.489	-0.960368	0.373385	-2.54154	0.0110367	0.037405
1810065E05Rik	RIKEN cDNA 1810065E05 gene [Source:MGI Symbol;Acc:MGI:1917114]	69864		ENSMUSG00000013653	protein_coding	2.51759	1.1161	0.457427	2.92755	0.00341647
2010003K11Rik	RIKEN cDNA 2010003K11 gene [Source:MGI Symbol;Acc:MGI:1917111]	69861	Q8VC23	ENSMUSG00000042041	protein_coding	2.38416	0.451517	0.465585	0.94811	0.343074
2010005H15Rik	RIKEN cDNA 2010005H15 gene [Source:MGI Symbol;Acc:MGI:1924020]	76770		ENSMUSG00000095620	protein_coding	34.6732	1.08069	0.314289	3.44868	0.000563341	0.0032951
2010106E10Rik	RIKEN cDNA 2010106E10 gene [Source:MGI Symbol;Acc:MGI:1914965]	67715		ENSMUSG00000025528	protein_coding	0
2010109A12Rik	RIKEN cDNA 2010109A12 gene [Source:MGI Symbol;Acc:MGI:1922860]	75610		ENSMUSG00000029384	protein_coding	1.53183	0.262472	0.440973	0.560153	0.575375
2010109I03Rik	RIKEN cDNA 2010109I03 gene [Source:MGI Symbol;Acc:MGI:1914288]	67038		ENSMUSG00000063522	protein_coding	15.7388	-0.526532	0.381611	-1.37415	0.169394	0.312194
2010111I01Rik	RIKEN cDNA 2010111I01 gene [Source:MGI Symbol;Acc:MGI:1919311]	72061		ENSMUSG00000021458	protein_coding	880.005	0.0617261	0.115465	0.534551	0.59296	0.736263
2010300C02Rik	RIKEN cDNA 2010300C02 gene [Source:MGI Symbol;Acc:MGI:1919347]	72097		ENSMUSG00000026090	protein_coding	669.595	-0.0696145	0.173174	-0.401989	0.687692	0.806365
2010315B03Rik	RIKEN cDNA 2010315B03 gene [Source:MGI Symbol;Acc:MGI:1919321]	630836		ENSMUSG00000074829	protein_coding	258.562	-0.216273	0.139392	-1.55155	0.12077	0.243192
2200002D01Rik	RIKEN cDNA 2200002D01 gene [Source:MGI Symbol;Acc:MGI:1919525]	72275		ENSMUSG00000030587	protein_coding	242.242	0.250046	0.187196	1.33593	0.181572	0.328393
2200002J24Rik	RIKEN cDNA 2200002J24 gene [Source:MGI Symbol;Acc:MGI:1916397]	69147		ENSMUSG00000013083	protein_coding	0.205411	-0.00301704	0.206069	-0.0146424	0.988318
2210010C04Rik	RIKEN cDNA 2210010C04 gene [Source:MGI Symbol;Acc:MGI:1914623]	67373		ENSMUSG00000029882	protein_coding	0.237616	0	0.206069	0	1
2210011C24Rik	RIKEN cDNA 2210011C24 gene [Source:MGI Symbol;Acc:MGI:1917384]	70134		ENSMUSG00000074217	protein_coding	203.859	-1.12919	0.22735	-4.95954	7.06615e-07	1.04749e-05
2210016F16Rik	RIKEN cDNA 2210016F16 gene [Source:MGI Symbol;Acc:MGI:1917403]	70153		ENSMUSG00000021550	protein_coding	618.089	0.211092	0.113471	1.86059	0.0628027	0.14798
2210016L21Rik	RIKEN cDNA 2210016L21 gene [Source:MGI Symbol;Acc:MGI:1919607]	72357		ENSMUSG00000029559	protein_coding	482.377	-0.0311195	0.108538	-0.286741	0.77431	0.865414
2210017I01Rik	RIKEN cDNA 2210017I01 gene [Source:MGI Symbol;Acc:MGI:3588251]			ENSMUSG00000103523	protein_coding	0
2210407C18Rik	RIKEN cDNA 2210407C18 gene [Source:MGI Symbol;Acc:MGI:1925604]	78354		ENSMUSG00000037145	protein_coding	3.35122	0.449995	0.45545	1.49325	0.135371	0.264793
2210408I21Rik	RIKEN cDNA 2210408I21 gene [Source:MGI Symbol;Acc:MGI:1919621]	72371	Q3UPC7	ENSMUSG00000071252	protein_coding	178.103	-0.0927175	0.1438	-0.644762	0.519081	0.676583
2210418O10Rik	RIKEN cDNA 2210418O10 gene [Source:MGI Symbol;Acc:MGI:1924208]	100504263		ENSMUSG00000078894	protein_coding	0
2300002M23Rik	RIKEN cDNA 2300002M23 gene [Source:MGI Symbol;Acc:MGI:1916792]	69542	Q8BM15	ENSMUSG00000039269	protein_coding	0
2300003K06Rik	RIKEN cDNA 2300003K06 gene [Source:MGI Symbol;Acc:MGI:1916701]	100502865		ENSMUSG00000078257	protein_coding	0
2300009A05Rik	RIKEN cDNA 2300009A05 gene [Source:MGI Symbol;Acc:MGI:1916728]	69478	Q0VG49	ENSMUSG00000032403	protein_coding	87.5741	0.0304558	0.192778	0.158086	0.874389	0.927793
2310002L09Rik	RIKEN cDNA 2310002L09 gene [Source:MGI Symbol;Acc:MGI:1916780]	71886		ENSMUSG00000028396	protein_coding	4.3371	-0.144909	0.470332	-0.301328	0.763164	0.857942
2310003L06Rik	RIKEN cDNA 2310003L06 gene [Source:MGI Symbol;Acc:MGI:1921498]			ENSMUSG00000007457	protein_coding	0
2310007B03Rik	RIKEN cDNA 2310007B03 gene [Source:MGI Symbol;Acc:MGI:1919124]	71874	Q8CEZ4	ENSMUSG00000034159	protein_coding	901.35	0.0202719	0.164063	0.12361	0.901624	0.944263
2310009B15Rik	RIKEN cDNA 2310009B15 gene [Source:MGI Symbol;Acc:MGI:1916799]	69549		ENSMUSG00000079283	protein_coding	58.4994	0.462765	0.229994	2.01378	0.0440327	0.112203
2310011J03Rik	RIKEN cDNA 2310011J03 gene [Source:MGI Symbol;Acc:MGI:1913624]	66374	Q9D7E4	ENSMUSG00000020133	protein_coding	599.832	0.176023	0.107916	1.63125	0.102839	0.214647
2310022A10Rik	RIKEN cDNA 2310022A10 gene [Source:MGI Symbol;Acc:MGI:1913617]	66367		ENSMUSG00000049643	protein_coding	422.103	0.801402	0.212475	3.7727	0.000161489	0.00116456
2310022B05Rik	RIKEN cDNA 2310022B05 gene [Source:MGI Symbol;Acc:MGI:1916801]	69551	Q8C3W1	ENSMUSG00000031983	protein_coding	1454.41	-0.376826	0.108792	-3.4636	0.00053299	0.00315217
2310030G06Rik	RIKEN cDNA 2310030G06 gene [Source:MGI Symbol;Acc:MGI:1914202]	66952	Q9D8L0	ENSMUSG00000032062	protein_coding	337.013	-0.0725243	0.12721	-0.570125	0.568593	0.717842
2310033P09Rik	RIKEN cDNA 2310033P09 gene [Source:MGI Symbol;Acc:MGI:1915112]	67862	Q99LX5	ENSMUSG00000020441	protein_coding	249.71	-0.561705	0.125091	-4.48879	7.1629e-06	8.14027e-05
2310034C09Rik	RIKEN cDNA 2310034C09 gene [Source:MGI Symbol;Acc:MGI:2152338]	117172		ENSMUSG00000068078	protein_coding	0
2310034G01Rik	RIKEN cDNA 2310034G01 gene [Source:MGI Symbol;Acc:MGI:1922829]			ENSMUSG00000099655	protein_coding	95.7642	0.360222	0.231106	1.55882	0.119039	0.240321
2310039H08Rik	RIKEN cDNA 2310039H08 gene [Source:MGI Symbol;Acc:MGI:1914351]	67101	Q9D727	ENSMUSG00000062619	protein_coding	98.2133	-0.0382132	0.223653	-0.17083	0.864357	0.92067
2310046K23Rik	RIKEN cDNA 2310046K23 gene [Source:MGI Symbol;Acc:MGI:1924218]			ENSMUSG00000102308	protein_coding	0
2310050C09Rik	RIKEN cDNA 2310050C09 gene [Source:MGI Symbol;Acc:MGI:1913783]	66533		ENSMUSG00000090314	protein_coding	0
2310057J18Rik	RIKEN cDNA 2310057J18 gene [Source:MGI Symbol;Acc:MGI:1914969]	67719		ENSMUSG00000015519	protein_coding	0
2310057M21Rik	RIKEN cDNA 2310057M21 gene [Source:MGI Symbol;Acc:MGI:1915527]	68277	Q9D2Q3	ENSMUSG00000040177	protein_coding	188.515	-0.0136903	0.148578	-0.0921159	0.926606	0.958514
2310057N15Rik	RIKEN cDNA 2310057N15 gene [Source:MGI Symbol;Acc:MGI:1916946]	69696		ENSMUSG00000048830	protein_coding	0
2310061I04Rik	RIKEN cDNA 2310061I04 gene [Source:MGI Symbol;Acc:MGI:1916912]	69662		ENSMUSG00000050705	protein_coding	358.247	0.301454	0.131998	2.28398	0.0223728	0.0661579
2310061N02Rik	RIKEN cDNA 2310061N02 gene [Source:MGI Symbol;Acc:MGI:1916911]	69661		ENSMUSG00000050704	protein_coding	0
2310079G19Rik	RIKEN cDNA 2310079G19 gene [Source:MGI Symbol;Acc:MGI:1916949]	69699		ENSMUSG00000045331	protein_coding	0
2410002F23Rik	RIKEN cDNA 2410002F23 gene [Source:MGI Symbol;Acc:MGI:1914226]	668661		ENSMUSG00000045411	protein_coding	251.312	0.198202	0.166012	1.19357	0.232646	0.392693
2410004B18Rik	RIKEN cDNA 2410004B18 gene [Source:MGI Symbol;Acc:MGI:1913671]	66421	Q9CWU4	ENSMUSG00000036873	protein_coding	284.425	0.116199	0.138002	0.842364	0.399585	0.568562
2410004P03Rik	RIKEN cDNA 2410004P03 gene [Source:MGI Symbol;Acc:MGI:1920917]	73667		ENSMUSG00000071398	protein_coding	486.634	0.410405	0.198508	2.06782	0.0386574	0.101169
2410015M20Rik	RIKEN cDNA 2410015M20 gene [Source:MGI Symbol;Acc:MGI:2442174]	224904	Q8R404	ENSMUSG00000049760	protein_coding	541.88	-0.200071	0.116248	-1.72106	0.0852399	0.18641
2410131K14Rik	RIKEN cDNA 2410131K14 gene [Source:MGI Symbol;Acc:MGI:1924042]	76792	Q8BTG6	ENSMUSG00000032840	protein_coding	310.968	-0.0174731	0.129835	-0.134544	0.892972	0.938784
2410137M14Rik	RIKEN cDNA 2410137M14 gene [Source:MGI Symbol;Acc:MGI:1924047]	76797		ENSMUSG00000064308	protein_coding	0.758465	0.431524	0.330422	1.07925	0.280476
2410141K09Rik	RIKEN cDNA 2410141K09 gene [Source:MGI Symbol;Acc:MGI:1924053]	76803		ENSMUSG00000074832	protein_coding	0
2510002D24Rik	RIKEN cDNA 2510002D24 gene [Source:MGI Symbol;Acc:MGI:1919557]	72307	Q3U595	ENSMUSG00000071632	protein_coding	163.172	-0.283807	0.155539	-1.82428	0.068109	0.157211
2510009E07Rik	RIKEN cDNA 2510009E07 gene [Source:MGI Symbol;Acc:MGI:1919440]	72190	Q6GQU0	ENSMUSG00000043391	protein_coding	1266.16	-0.515062	0.104961	-4.90689	9.25296e-07	1.33347e-05
2510039O18Rik	RIKEN cDNA 2510039O18 gene [Source:MGI Symbol;Acc:MGI:1924284]	77034	Q91X21	ENSMUSG00000044496	protein_coding	1250.78	0.36181	0.0825847	4.38131	1.17969e-05	0.000125854
2610001J05Rik	RIKEN cDNA 2610001J05 gene [Source:MGI Symbol;Acc:MGI:1913770]	66520		ENSMUSG00000052419	protein_coding	927.015	-0.0569217	0.106599	-0.53397	0.593363	0.73657
2610002M06Rik	RIKEN cDNA 2610002M06 gene [Source:MGI Symbol;Acc:MGI:1914278]	67028	Q9CQD4	ENSMUSG00000031242	protein_coding	653.125	-0.121619	0.0951665	-1.27796	0.201263	0.353762
2610008E11Rik	RIKEN cDNA 2610008E11 gene [Source:MGI Symbol;Acc:MGI:1919378]	72128		ENSMUSG00000060301	protein_coding	399.595	-0.662166	0.112164	-5.90216	3.58774e-09	8.63105e-08
2610021A01Rik	RIKEN cDNA 2610021A01 gene [Source:MGI Symbol;Acc:MGI:1922662]			ENSMUSG00000091474	protein_coding	243.281	-0.120002	0.127626	-0.940243	0.347093	0.515038
2610028H24Rik	RIKEN cDNA 2610028H24 gene [Source:MGI Symbol;Acc:MGI:1924214]	76964		ENSMUSG00000009114	protein_coding	727.859	-0.0536168	0.164273	-0.326385	0.744133	0.845988
2610042L04Rik	RIKEN cDNA 2610042L04 gene [Source:MGI Symbol;Acc:MGI:1914305]	554327		ENSMUSG00000079388	protein_coding	0.328151	-0.0515879	0.206069	-0.25035	0.802316
2610044O15Rik8	RIKEN cDNA 2610044O15 gene [Source:MGI Symbol;Acc:MGI:1919389]	72139		ENSMUSG00000071302	protein_coding	221.012	-0.380428	0.134483	-2.82838	0.00467846	0.0187252
2610301B20Rik	RIKEN cDNA 2610301B20 gene [Source:MGI Symbol;Acc:MGI:1914407]	67157		ENSMUSG00000059482	protein_coding	311.489	0.0338707	0.131133	0.258226	0.796233	0.879175
2610318N02Rik	RIKEN cDNA 2610318N02 gene [Source:MGI Symbol;Acc:MGI:1917708]	70458		ENSMUSG00000049916	protein_coding	3.54368	-0.0217735	0.47019	-0.04663	0.962808	0.978363
2610507B11Rik	RIKEN cDNA 2610507B11 gene [Source:MGI Symbol;Acc:MGI:1919753]	72503	Q5SYL3	ENSMUSG00000010277	protein_coding	5201.57	0.0739338	0.0583721	1.26661	0.205295	0.358624
2610528A11Rik	RIKEN cDNA 2610528A11 gene [Source:MGI Symbol;Acc:MGI:1917295]	70045	A0A0B4J1N3	ENSMUSG00000096001	protein_coding	4.36964	0.770592	0.469208	1.74443	0.0810849	0.179194
2610528J11Rik	RIKEN cDNA 2610528J11 gene [Source:MGI Symbol;Acc:MGI:1913701]	66451	Q9CQM1	ENSMUSG00000028536	protein_coding	113.261	-0.191448	0.202884	-0.943525	0.345412	0.512923
2700049A03Rik	RIKEN cDNA 2700049A03 gene [Source:MGI Symbol;Acc:MGI:1924217]	76967	E9PV87	ENSMUSG00000034601	protein_coding	223.582	-0.210906	0.157969	-1.33494	0.181895	0.328912
2700062C07Rik	RIKEN cDNA 2700062C07 gene [Source:MGI Symbol;Acc:MGI:1915296]	68046		ENSMUSG00000024273	protein_coding	178.731	0.15405	0.141469	1.08909	0.276115	0.440272
2700081O15Rik	RIKEN cDNA 2700081O15 gene [Source:MGI Symbol;Acc:MGI:1919667]	108899	Q4VA45	ENSMUSG00000053080	protein_coding	495.361	-0.29186	0.133609	-2.1841	0.0289546	0.080831
2700097O09Rik	RIKEN cDNA 2700097O09 gene [Source:MGI Symbol;Acc:MGI:1919908]	72658		ENSMUSG00000062198	protein_coding	73.978	-0.317602	0.211859	-1.49785	0.134173	0.263131
2810004N23Rik	RIKEN cDNA 2810004N23 gene [Source:MGI Symbol;Acc:MGI:1913773]	66523	Q8CIL4	ENSMUSG00000031984	protein_coding	431.264	-0.0281639	0.102381	-0.275077	0.783257	0.870793
2810006K23Rik	RIKEN cDNA 2810006K23 gene [Source:MGI Symbol;Acc:MGI:1919900]	72650	Q80VP5	ENSMUSG00000047635	protein_coding	119.58	-0.326489	0.159259	-2.04998	0.0403665	0.104642
2810021J22Rik	RIKEN cDNA 2810021J22 gene [Source:MGI Symbol;Acc:MGI:1917194]	69944		ENSMUSG00000020491	protein_coding	90.056	-0.381377	0.182023	-2.09399	0.0362608	0.0963568
2810408A11Rik	RIKEN cDNA 2810408A11 gene [Source:MGI Symbol;Acc:MGI:1917669]	70419		ENSMUSG00000018570	protein_coding	15.0468	-1.02048	0.362963	-2.7602	0.00577657	0.0221736
2810459M11Rik	RIKEN cDNA 2810459M11 gene [Source:MGI Symbol;Acc:MGI:1920042]	72792	Q9CYS6	ENSMUSG00000026227	protein_coding	7.42682	-0.126561	0.454909	-0.279621	0.779768	0.868887
2900011O08Rik	RIKEN cDNA 2900011O08 gene [Source:MGI Symbol;Acc:MGI:1914504]	67254	Q8R1Y2	ENSMUSG00000044117	protein_coding	1.30788	0.143796	0.409751	0.358734	0.719794
2900026A02Rik	RIKEN cDNA 2900026A02 gene [Source:MGI Symbol;Acc:MGI:1920194]	243219		ENSMUSG00000051339	protein_coding	1635.19	-0.283192	0.142071	-1.99317	0.0462431	0.116752
2900055J20Rik	RIKEN cDNA 2900055J20 gene [Source:MGI Symbol;Acc:MGI:1920251]			ENSMUSG00000071860	protein_coding	0.102404	-0.0515879	0.206069	-0.250347	0.802319
2900092C05Rik	RIKEN cDNA 2900092C05 gene [Source:MGI Symbol;Acc:MGI:1920340]	73090		ENSMUSG00000030385	protein_coding	0
3100002H09Rik	RIKEN cDNA 3100002H09 gene [Source:MGI Symbol;Acc:MGI:1917499]			ENSMUSG00000051219	protein_coding	0.237616	0	0.206069	0	1
3110001I22Rik	RIKEN cDNA 3110001I22 gene [Source:MGI Symbol;Acc:MGI:1913848]	67118		ENSMUSG00000079737	protein_coding	43.5215	0.500254	0.29111	1.71946	0.0855301	0.186852
3110009E18Rik	RIKEN cDNA 3110009E18 gene [Source:MGI Symbol;Acc:MGI:1920353]	73103	Q9CRW3	ENSMUSG00000026388	protein_coding	22.4289	-0.128064	0.321845	-0.39809	0.690564	0.808496
3110018I06Rik	RIKEN cDNA 3110018I06 gene [Source:MGI Symbol;Acc:MGI:1920410]			ENSMUSG00000060375	protein_coding	0
3110021N24Rik	RIKEN cDNA 3110021N24 gene [Source:MGI Symbol;Acc:MGI:1920383]			ENSMUSG00000094958	protein_coding	2.56469	-0.310766	0.467674	-0.603571	0.546129
3110040M04Rik	RIKEN cDNA 3110040M04 gene [Source:MGI Symbol;Acc:MGI:1920426]	73176		ENSMUSG00000114582	protein_coding	0
3110040N11Rik	RIKEN cDNA 3110040N11 gene [Source:MGI Symbol;Acc:MGI:1914540]	67290	Q9CRC3	ENSMUSG00000025102	protein_coding	110.154	0.0365751	0.197897	0.184914	0.853296	0.91448
3110070M22Rik	RIKEN cDNA 3110070M22 gene [Source:MGI Symbol;Acc:MGI:1914554]			ENSMUSG00000074635	protein_coding	7.91877	-0.973163	0.438559	-2.21438	0.026803	0.0761386
3110082I17Rik	RIKEN cDNA 3110082I17 gene [Source:MGI Symbol;Acc:MGI:1920462]	73212	Q9CXL3	ENSMUSG00000053553	protein_coding	184.629	0.0988077	0.145154	0.681097	0.49581	0.656812
3110082J24Rik	RIKEN cDNA 3110082J24 gene [Source:MGI Symbol;Acc:MGI:3641994]	433868		ENSMUSG00000086815	protein_coding	0.116028	0	0.206069	0	1
3300002I08Rik	RIKEN cDNA 3300002I08 gene [Source:MGI Symbol;Acc:MGI:1916527]	69277		ENSMUSG00000063364	protein_coding	9.91049	0.0346257	0.42803	0.0812028	0.935281	0.96325
3425401B19Rik	RIKEN cDNA 3425401B19 gene [Source:MGI Symbol;Acc:MGI:3588196]	100504518	D3Z1D3	ENSMUSG00000071540	protein_coding	50.7203	-0.475281	0.25937	-1.82829	0.0675062	0.156067
3830403N18Rik	RIKEN cDNA 3830403N18 gene [Source:MGI Symbol;Acc:MGI:1917941]	70691		ENSMUSG00000031125	protein_coding	6.15866	-0.480959	0.452955	-1.08349	0.27859	0.442962
3830406C13Rik	RIKEN cDNA 3830406C13 gene [Source:MGI Symbol;Acc:MGI:1917937]	218734	Q8BGD0	ENSMUSG00000033111	protein_coding	332.581	-0.206658	0.126933	-1.62801	0.103523	0.215778
3830417A13Rik	RIKEN cDNA 3830417A13 gene [Source:MGI Symbol;Acc:MGI:1917946]	70696		ENSMUSG00000031179	protein_coding	0.204808	-0.100159	0.206069	-0.452562	0.650864
4430402I18Rik	RIKEN cDNA 4430402I18 gene [Source:MGI Symbol;Acc:MGI:1918036]	381218		ENSMUSG00000064202	protein_coding	104.626	-0.332474	0.23814	-1.39566	0.162817	0.302859
4833420G17Rik	RIKEN cDNA 4833420G17 gene [Source:MGI Symbol;Acc:MGI:1914642]	67392	Q3UJC8	ENSMUSG00000062822	protein_coding	519.228	-0.327236	0.114152	-2.86648	0.00415064	0.0169726
4833423E24Rik	RIKEN cDNA 4833423E24 gene [Source:MGI Symbol;Acc:MGI:2687041]	228151	Q0VAX3	ENSMUSG00000075217	protein_coding	2.71757	-0.613972	0.463393	-1.34447	0.178795
4833427G06Rik	RIKEN cDNA 4833427G06 gene [Source:MGI Symbol;Acc:MGI:1921013]	235345	Q80Y73	ENSMUSG00000032057	protein_coding	142.934	0.202029	0.200698	1.00702	0.313924	0.480909
4833439L19Rik	RIKEN cDNA 4833439L19 gene [Source:MGI Symbol;Acc:MGI:1921162]	97820	Q9DBN4	ENSMUSG00000025871	protein_coding	2501.22	0.0211426	0.0589219	0.358846	0.719711	0.829098
4921501E09Rik	RIKEN cDNA 4921501E09 gene [Source:MGI Symbol;Acc:MGI:1921292]	74042		ENSMUSG00000023350	protein_coding	0
4921504E06Rik	RIKEN cDNA 4921504E06 gene [Source:MGI Symbol;Acc:MGI:1918087]	70909		ENSMUSG00000026734	protein_coding	0.764536	-0.371139	0.368579	-0.993536	0.320449
4921507P07Rik	RIKEN cDNA 4921507P07 gene [Source:MGI Symbol;Acc:MGI:1918071]	70821	Q9D5Y0	ENSMUSG00000029828	protein_coding	17.1008	-0.615275	0.354868	-1.72546	0.0844444	0.185105
4921509C19Rik	RIKEN cDNA 4921509C19 gene [Source:MGI Symbol;Acc:MGI:2685851]	381393	Q8C0X8	ENSMUSG00000061525	protein_coding	0
4921511C20Rik	RIKEN cDNA 4921511C20 gene [Source:MGI Symbol;Acc:MGI:2685229]			ENSMUSG00000049815	protein_coding	0
4921511M17Rik	RIKEN cDNA 4921511M17 gene [Source:MGI Symbol;Acc:MGI:1925342]	100040020		ENSMUSG00000094577	protein_coding	0
4921517D22Rik	RIKEN cDNA 4921517D22 gene [Source:MGI Symbol;Acc:MGI:1918150]	70900		ENSMUSG00000049902	protein_coding	0
4921524J17Rik	RIKEN cDNA 4921524J17 gene [Source:MGI Symbol;Acc:MGI:1913964]	66714	Q9CR55	ENSMUSG00000036934	protein_coding	141.222	-0.273685	0.177276	-1.54366	0.122671	0.245981
4921524L21Rik	RIKEN cDNA 4921524L21 gene [Source:MGI Symbol;Acc:MGI:1918151]	70901		ENSMUSG00000039540	protein_coding	0
4921530L21Rik	RIKEN cDNA 4921530L21 gene [Source:MGI Symbol;Acc:MGI:1913982]	66732		ENSMUSG00000034689	protein_coding	0
4921536K21Rik	RIKEN cDNA 4921536K21 gene [Source:MGI Symbol;Acc:MGI:1914680]	67430	Q9CR34	ENSMUSG00000020434	protein_coding	20.2061	0.186432	0.380411	0.489998	0.624135	0.760081
4921539E11Rik	RIKEN cDNA 4921539E11 gene [Source:MGI Symbol;Acc:MGI:1918191]	70941	Q9D5Q8	ENSMUSG00000028520	protein_coding	0
4922502D21Rik	RIKEN cDNA 4922502D21 gene [Source:MGI Symbol;Acc:MGI:2685920]	381816		ENSMUSG00000047720	protein_coding	0.796812	0.107828	0.339945	0.383739	0.701172
4930402F06Rik	RIKEN cDNA 4930402F06 gene [Source:MGI Symbol;Acc:MGI:1922104]	74854		ENSMUSG00000079421	protein_coding	0
4930402H24Rik	RIKEN cDNA 4930402H24 gene [Source:MGI Symbol;Acc:MGI:1923029]	228602	Q7TT23	ENSMUSG00000027309	protein_coding	1623.04	-0.0877857	0.109875	-0.798958	0.424315	0.591721
4930402K13Rik	RIKEN cDNA 4930402K13 gene [Source:MGI Symbol;Acc:MGI:1923025]	75775		ENSMUSG00000045797	protein_coding	0
4930404H24Rik	RIKEN cDNA 4930404H24 gene [Source:MGI Symbol;Acc:MGI:1925401]			ENSMUSG00000079001	protein_coding	0.116028	0	0.206069	0	1
4930404N11Rik	RIKEN cDNA 4930404N11 gene [Source:MGI Symbol;Acc:MGI:1921072]	432479		ENSMUSG00000020234	protein_coding	47.6918	-0.290864	0.308969	-0.9401	0.347166	0.515062
4930407I10Rik	RIKEN cDNA 4930407I10 gene [Source:MGI Symbol;Acc:MGI:2685593]	328573		ENSMUSG00000075524	protein_coding	0.121587	0	0.206069	0	1
4930412O13Rik	RIKEN cDNA 4930412O13 gene [Source:MGI Symbol;Acc:MGI:1921185]			ENSMUSG00000025783	protein_coding	0.77863	-0.093851	0.341426	-0.268597	0.78824
4930415L06Rik	RIKEN cDNA 4930415L06 gene [Source:MGI Symbol;Acc:MGI:3588286]	245511	Q3V0Y1	ENSMUSG00000035387	protein_coding	0
4930415O20Rik	RIKEN cDNA 4930415O20 gene [Source:MGI Symbol;Acc:MGI:1921113]	73863		ENSMUSG00000022993	protein_coding	4.32036	-0.242819	0.465476	-0.534118	0.59326	0.736493
4930426L09Rik	RIKEN cDNA 4930426L09 gene [Source:MGI Symbol;Acc:MGI:1921879]			ENSMUSG00000026736	protein_coding	6.26836	-0.258339	0.447511	-0.581769	0.560723	0.711757
4930430A15Rik	RIKEN cDNA 4930430A15 gene [Source:MGI Symbol;Acc:MGI:1914825]	67575		ENSMUSG00000027157	protein_coding	1.00829	-0.605494	0.391569	-1.76388	0.0777519
4930430F08Rik	RIKEN cDNA 4930430F08 gene [Source:MGI Symbol;Acc:MGI:1921197]	68281	Q8BHN7	ENSMUSG00000046567	protein_coding	85.5208	-0.564947	0.213478	-2.64457	0.00817958	0.0294111
4930432K21Rik	RIKEN cDNA 4930432K21 gene [Source:MGI Symbol;Acc:MGI:1921916]	74666		ENSMUSG00000008129	protein_coding	24.8273	-0.724439	0.332636	-2.16959	0.0300379	0.0832269
4930432M17Rik	RIKEN cDNA 4930432M17 gene [Source:MGI Symbol;Acc:MGI:3588188]	619318		ENSMUSG00000074248	protein_coding	0
4930433I11Rik	RIKEN cDNA 4930433I11 gene [Source:MGI Symbol;Acc:MGI:2685327]	243944		ENSMUSG00000091692	protein_coding	0
4930435E12Rik	RIKEN cDNA 4930435E12 gene [Source:MGI Symbol;Acc:MGI:1921913]	74663		ENSMUSG00000022798	protein_coding	0
4930438A08Rik	RIKEN cDNA 4930438A08 gene [Source:MGI Symbol;Acc:MGI:1921238]	73988		ENSMUSG00000069873	protein_coding	6.99578	0.268889	0.45927	0.777389	0.436929	0.604058
4930442H23Rik	RIKEN cDNA 4930442H23 gene [Source:MGI Symbol;Acc:MGI:1922144]			ENSMUSG00000053603	protein_coding	0
4930444G20Rik	RIKEN cDNA 4930444G20 gene [Source:MGI Symbol;Acc:MGI:2149738]	114671		ENSMUSG00000069712	protein_coding	0
4930444P10Rik	RIKEN cDNA 4930444P10 gene [Source:MGI Symbol;Acc:MGI:1923049]	75799		ENSMUSG00000067795	protein_coding	20.4195	0.520583	0.32552	1.59543	0.110616	0.227292
4930447A16Rik	RIKEN cDNA 4930447A16 gene [Source:MGI Symbol;Acc:MGI:1922142]	74892		ENSMUSG00000022288	protein_coding	0
4930447C04Rik	RIKEN cDNA 4930447C04 gene [Source:MGI Symbol;Acc:MGI:1923051]	75801	Q9CTN5	ENSMUSG00000021098	protein_coding	0.0931135	0.0455539	0.206069	0.221058	0.825047
4930447F04Rik	RIKEN cDNA 4930447F04 gene [Source:MGI Symbol;Acc:MGI:1922112]			ENSMUSG00000031182	protein_coding	0
4930449I24Rik	RIKEN cDNA 4930449I24 gene [Source:MGI Symbol;Acc:MGI:1914660]	67410		ENSMUSG00000079093	protein_coding	0
4930451I11Rik	RIKEN cDNA 4930451I11 gene [Source:MGI Symbol;Acc:MGI:1925368]	78118		ENSMUSG00000045989	protein_coding	0
4930452B06Rik	RIKEN cDNA 4930452B06 gene [Source:MGI Symbol;Acc:MGI:1926154]	74430	Q6P2K3	ENSMUSG00000021747	protein_coding	48.9628	-0.712012	0.257638	-2.75642	0.00584377	0.022393
4930453N24Rik	RIKEN cDNA 4930453N24 gene [Source:MGI Symbol;Acc:MGI:1914859]	67609	Q3TTL0	ENSMUSG00000059920	protein_coding	732.904	0.217895	0.1017	2.14273	0.0321349	0.0875636
4930455H04Rik	RIKEN cDNA 4930455H04 gene [Source:MGI Symbol;Acc:MGI:1921904]			ENSMUSG00000080907	protein_coding	0.62875	-0.127978	0.334054	-0.340021	0.733841
4930467E23Rik	RIKEN cDNA 4930467E23 gene [Source:MGI Symbol;Acc:MGI:1923056]	626415		ENSMUSG00000096265	protein_coding	0
4930469K13Rik	RIKEN cDNA 4930469K13 gene [Source:MGI Symbol;Acc:MGI:1924124]			ENSMUSG00000085684	protein_coding	0
4930470P17Rik	RIKEN cDNA 4930470P17 gene [Source:MGI Symbol;Acc:MGI:1914887]			ENSMUSG00000043583	protein_coding	0
4930474N05Rik	RIKEN cDNA 4930474N05 gene [Source:MGI Symbol;Acc:MGI:3586330]	218921		ENSMUSG00000096405	protein_coding	0
4930480E11Rik	RIKEN cDNA 4930480E11 gene [Source:MGI Symbol;Acc:MGI:1922160]	74910		ENSMUSG00000035651	protein_coding	0
4930486L24Rik	RIKEN cDNA 4930486L24 gene [Source:MGI Symbol;Acc:MGI:1922258]	214639	Q80UB0	ENSMUSG00000050345	protein_coding	0
4930502E18Rik	RIKEN cDNA 4930502E18 gene [Source:MGI Symbol;Acc:MGI:1922263]	75013		ENSMUSG00000055555	protein_coding	1.42718	-0.177519	0.422258	-0.398251	0.690445
4930503B20Rik	RIKEN cDNA 4930503B20 gene [Source:MGI Symbol;Acc:MGI:1922264]	75015		ENSMUSG00000090202	protein_coding	1.5371	0.357358	0.412253	1.15645	0.247496
4930503E14Rik	RIKEN cDNA 4930503E14 gene [Source:MGI Symbol;Acc:MGI:1922204]	74954		ENSMUSG00000072595	protein_coding	0
4930503L19Rik	RIKEN cDNA 4930503L19 gene [Source:MGI Symbol;Acc:MGI:1922045]	269033	Q8CB14	ENSMUSG00000044906	protein_coding	260.578	-0.0379798	0.181581	-0.209108	0.834364	0.902843
4930504O13Rik	RIKEN cDNA 4930504O13 gene [Source:MGI Symbol;Acc:MGI:2685370]	403200		ENSMUSG00000052642	protein_coding	0
4930505A04Rik	RIKEN cDNA 4930505A04 gene [Source:MGI Symbol;Acc:MGI:1922337]	75087	Q5SPV6	ENSMUSG00000040919	protein_coding	11.9843	-0.00566315	0.402329	-0.0142611	0.988622	0.99287
4930507D05Rik	RIKEN cDNA 4930507D05 gene [Source:MGI Symbol;Acc:MGI:1921956]			ENSMUSG00000097129	protein_coding	0.562202	0.180045	0.294793	0.56117	0.574682
4930512M02Rik	RIKEN cDNA 4930512M02 gene [Source:MGI Symbol;Acc:MGI:1922360]	102631730		ENSMUSG00000062511	protein_coding	0
4930513O06Rik	RIKEN cDNA 4930513O06 gene [Source:MGI Symbol;Acc:MGI:1922375]	75125		ENSMUSG00000031270	protein_coding	0
4930516K23Rik	RIKEN cDNA 4930516K23 gene [Source:MGI Symbol;Acc:MGI:1924125]	259081		ENSMUSG00000090219	protein_coding	0
4930518I15Rik	RIKEN cDNA 4930518I15 gene [Source:MGI Symbol;Acc:MGI:1921954]			ENSMUSG00000074629	protein_coding	20.6384	0.52013	0.360674	1.43756	0.150558	0.286067
4930519G04Rik	RIKEN cDNA 4930519G04 gene [Source:MGI Symbol;Acc:MGI:1914843]	67593		ENSMUSG00000029564	protein_coding	0
4930519P11Rik	RIKEN cDNA 4930519P11 gene [Source:MGI Symbol;Acc:MGI:1921971]			ENSMUSG00000097602	protein_coding	1.38702	0.169577	0.376867	0.692248	0.488782
4930522H14Rik	RIKEN cDNA 4930522H14 gene [Source:MGI Symbol;Acc:MGI:1914896]	67646	Q9CPZ3	ENSMUSG00000060491	protein_coding	0
4930522L14Rik	RIKEN cDNA 4930522L14 gene [Source:MGI Symbol;Acc:MGI:1925270]	100041734		ENSMUSG00000072762	protein_coding	68.7158	-0.738875	0.213439	-3.45593	0.000548389	0.00322788
4930523C07Rik	RIKEN cDNA 4930523C07 gene [Source:MGI Symbol;Acc:MGI:1914897]	67647		ENSMUSG00000090394	protein_coding	2194.47	-0.14448	0.111131	-1.30009	0.19357	0.344249
4930524B15Rik	RIKEN cDNA 4930524B15 gene [Source:MGI Symbol;Acc:MGI:1914842]	67592	Q24JP4	ENSMUSG00000020299	protein_coding	0.774854	-0.253464	0.31207	-0.798918	0.424338
4930524J08Rik	RIKEN cDNA 4930524J08 gene [Source:MGI Symbol;Acc:MGI:1922379]			ENSMUSG00000035364	protein_coding	4.66414	-0.128971	0.465658	-0.275084	0.783252	0.870793
4930524N10Rik	RIKEN cDNA 4930524N10 gene [Source:MGI Symbol;Acc:MGI:1922321]	75071		ENSMUSG00000059663	protein_coding	0
4930535I16Rik	RIKEN cDNA 4930535I16 gene [Source:MGI Symbol;Acc:MGI:1922470]			ENSMUSG00000096969	protein_coding	0
4930539E08Rik	RIKEN cDNA 4930539E08 gene [Source:MGI Symbol;Acc:MGI:1925441]	207819	Q8CC96	ENSMUSG00000048905	protein_coding	11.3726	1.37877	0.448035	3.08488	0.00203631	0.00955643
4930544D05Rik	RIKEN cDNA 4930544D05 gene [Source:MGI Symbol;Acc:MGI:2148639]	668433		ENSMUSG00000087279	protein_coding	0.327716	0.119821	0.230808	0.513891	0.607328
4930544G11Rik	RIKEN cDNA 4930544G11 gene [Source:MGI Symbol;Acc:MGI:1914903]	67653		ENSMUSG00000036463	protein_coding	0
4930546C10Rik	RIKEN cDNA 4930546C10 gene [Source:MGI Symbol;Acc:MGI:1926181]			ENSMUSG00000024546	protein_coding	0
4930548H24Rik	RIKEN cDNA 4930548H24 gene [Source:MGI Symbol;Acc:MGI:1914906]	67656		ENSMUSG00000029138	protein_coding	1.51104	0.36771	0.42979	0.930932	0.351889
4930550C14Rik	RIKEN cDNA 4930550C14 gene [Source:MGI Symbol;Acc:MGI:1922561]	75311		ENSMUSG00000005131	protein_coding	36.6632	-0.54622	0.27848	-1.95645	0.0504127	0.124894
4930550L24Rik	RIKEN cDNA 4930550L24 gene [Source:MGI Symbol;Acc:MGI:1922602]	75352		ENSMUSG00000046180	protein_coding	0.450341	0.0684582	0.24741	0.272095	0.785549
4930553J12Rik	RIKEN cDNA 4930553J12 gene [Source:MGI Symbol;Acc:MGI:1922601]	26560	Q9QZU5	ENSMUSG00000022931	protein_coding	0
4930555G01Rik	RIKEN cDNA 4930555G01 gene [Source:MGI Symbol;Acc:MGI:1922055]	108978		ENSMUSG00000096197	protein_coding	0
4930556J24Rik	RIKEN cDNA 4930556J24 gene [Source:MGI Symbol;Acc:MGI:1922592]			ENSMUSG00000034493	protein_coding	0.575225	0.24498	0.321379	0.788192	0.430585
4930558C23Rik	RIKEN cDNA 4930558C23 gene [Source:MGI Symbol;Acc:MGI:1914904]		A0A1B0GQX3	ENSMUSG00000105734	protein_coding	1.55193	-0.000201351	0.43556	-0.000787803	0.999371
4930558K02Rik	RIKEN cDNA 4930558K02 gene [Source:MGI Symbol;Acc:MGI:1922618]	75368		ENSMUSG00000086277	protein_coding	0.410793	-0.140082	0.242733	-0.454603	0.649395
4930562C15Rik	RIKEN cDNA 4930562C15 gene [Source:MGI Symbol;Acc:MGI:1926059]	78809	E9QMW4	ENSMUSG00000022518	protein_coding	307.735	0.113491	0.25288	0.448752	0.653611	0.782613
4930563M21Rik	RIKEN cDNA 4930563M21 gene [Source:MGI Symbol;Acc:MGI:1922508]	75258		ENSMUSG00000050702	protein_coding	0
4930564D02Rik	RIKEN cDNA 4930564D02 gene [Source:MGI Symbol;Acc:MGI:1922519]	75269		ENSMUSG00000051788	protein_coding	0
4930568D16Rik	RIKEN cDNA 4930568D16 gene [Source:MGI Symbol;Acc:MGI:1923109]	75859	A2AUQ7	ENSMUSG00000026882	protein_coding	0
4930572O03Rik	RIKEN cDNA 4930572O03 gene [Source:MGI Symbol;Acc:MGI:2441686]			ENSMUSG00000069720	protein_coding	0
4930578C19Rik	RIKEN cDNA 4930578C19 gene [Source:MGI Symbol;Acc:MGI:1923155]	75905	Q8C3I9	ENSMUSG00000037358	protein_coding	124.061	-0.789147	0.234641	-3.35874	0.000782975	0.00433616
4930578G10Rik	RIKEN cDNA 4930578G10 gene [Source:MGI Symbol;Acc:MGI:1923202]			ENSMUSG00000054885	protein_coding	0
4930578I06Rik	RIKEN cDNA 4930578I06 gene [Source:MGI Symbol;Acc:MGI:1915000]	67750	Q80ZQ3	ENSMUSG00000021961	protein_coding	0
4930579F01Rik	RIKEN cDNA 4930579F01 gene [Source:MGI Symbol;Acc:MGI:1914991]	67741		ENSMUSG00000012042	protein_coding	0.218432	-0.0515879	0.206069	-0.250349	0.802318
4930579G24Rik	RIKEN cDNA 4930579G24 gene [Source:MGI Symbol;Acc:MGI:1923189]	75939	Q3UUX7	ENSMUSG00000027811	protein_coding	39.7074	0.150543	0.279309	0.539348	0.589647	0.733767
4930583I09Rik	RIKEN cDNA 4930583I09 gene [Source:MGI Symbol;Acc:MGI:1925307]	78057		ENSMUSG00000024088	protein_coding	0
4930590J08Rik	RIKEN cDNA 4930590J08 gene [Source:MGI Symbol;Acc:MGI:2685917]	381798	Q8CDN1	ENSMUSG00000034063	protein_coding	12.6993	-0.0477829	0.417677	-0.11416	0.909111	0.948615
4930595D18Rik	RIKEN cDNA 4930595D18 gene [Source:MGI Symbol;Acc:MGI:1925312]			ENSMUSG00000083193	protein_coding	0
4930595M18Rik	RIKEN cDNA 4930595M18 gene [Source:MGI Symbol;Acc:MGI:3045300]	245492		ENSMUSG00000060673	protein_coding	0
4930596D02Rik	RIKEN cDNA 4930596D02 gene [Source:MGI Symbol;Acc:MGI:3588288]	239036		ENSMUSG00000041068	protein_coding	0
4931400O07Rik	RIKEN cDNA 4931400O07 gene [Source:MGI Symbol;Acc:MGI:1918186]			ENSMUSG00000031194	protein_coding	0
4931406B18Rik	RIKEN cDNA 4931406B18 gene [Source:MGI Symbol;Acc:MGI:1921304]	74054		ENSMUSG00000013353	protein_coding	1.45289	0.0762277	0.39427	0.265639	0.790517
4931406C07Rik	RIKEN cDNA 4931406C07 gene [Source:MGI Symbol;Acc:MGI:1918234]	70984	Q91V76	ENSMUSG00000031938	protein_coding	984.447	-0.330301	0.121549	-2.71738	0.00658012	0.0247002
4931406P16Rik	RIKEN cDNA 4931406P16 gene [Source:MGI Symbol;Acc:MGI:1924311]	233103		ENSMUSG00000066571	protein_coding	3651.94	-0.298708	0.0859163	-3.47671	0.000507606	0.00303535
4931408C20Rik	RIKEN cDNA 4931408C20 gene [Source:MGI Symbol;Acc:MGI:3588222]	210940		ENSMUSG00000073722	protein_coding	0
4931409K22Rik	RIKEN cDNA 4931409K22 gene [Source:MGI Symbol;Acc:MGI:3045319]	231045		ENSMUSG00000038199	protein_coding	0.975719	0.537975	0.39438	1.33318	0.182473
4931414P19Rik	RIKEN cDNA 4931414P19 gene [Source:MGI Symbol;Acc:MGI:1921609]	74359	Q8K2W9	ENSMUSG00000022179	protein_coding	98.065	-0.0903179	0.183892	-0.491157	0.623316	0.759287
4931417E11Rik	RIKEN cDNA 4931417E11 gene [Source:MGI Symbol;Acc:MGI:1913990]	66740		ENSMUSG00000056197	protein_coding	0
4931422A03Rik	RIKEN cDNA 4931422A03 gene [Source:MGI Symbol;Acc:MGI:1918236]	70986		ENSMUSG00000046085	protein_coding	0.320836	-0.100159	0.206069	-0.452564	0.650863
4931423N10Rik	RIKEN cDNA 4931423N10 gene [Source:MGI Symbol;Acc:MGI:1918231]	70981		ENSMUSG00000026774	protein_coding	1.3395	0.475634	0.42022	1.09302	0.274387
4931428F04Rik	RIKEN cDNA 4931428F04 gene [Source:MGI Symbol;Acc:MGI:1921606]	74356	Q810A5	ENSMUSG00000014837	protein_coding	59.1841	-0.66667	0.224282	-2.9674	0.0030033	0.0130781
4931428L18Rik	RIKEN cDNA 4931428L18 gene [Source:MGI Symbol;Acc:MGI:1918238]			ENSMUSG00000086727	protein_coding	0.989315	0.0972233	0.383677	0.236482	0.813059
4931429L15Rik	RIKEN cDNA 4931429L15 gene [Source:MGI Symbol;Acc:MGI:1921611]	74361		ENSMUSG00000056617	protein_coding	0
4931440F15Rik	RIKEN cDNA 4931440F15 gene [Source:MGI Symbol;Acc:MGI:2441689]	216622	Q8C0T1	ENSMUSG00000078157	protein_coding	0.721863	-0.0315937	0.339474	-0.0849174	0.932327
4932411N23Rik	RIKEN cDNA 4932411N23 gene [Source:MGI Symbol;Acc:MGI:3045322]	237029		ENSMUSG00000058670	protein_coding	0
4932414N04Rik	RIKEN cDNA 4932414N04 gene [Source:MGI Symbol;Acc:MGI:1922971]	75721		ENSMUSG00000079324	protein_coding	0
4932415D10Rik	RIKEN cDNA 4932415D10 gene [Source:MGI Symbol;Acc:MGI:3045298]	102635990		ENSMUSG00000044581	protein_coding	0.218432	-0.0515879	0.206069	-0.250349	0.802318
4932429P05Rik	RIKEN cDNA 4932429P05 gene [Source:MGI Symbol;Acc:MGI:3588287]	245509		ENSMUSG00000079513	protein_coding	0
4932438A13Rik	RIKEN cDNA 4932438A13 gene [Source:MGI Symbol;Acc:MGI:2444631]	229227		ENSMUSG00000037270	protein_coding	2084.66	0.017318	0.111512	0.155289	0.876593	0.928788
4932438H23Rik	RIKEN cDNA 4932438H23 gene [Source:MGI Symbol;Acc:MGI:1921637]	74387	Q9D4G1	ENSMUSG00000039851	protein_coding	5.77711	0.739319	0.461407	1.62171	0.104864	0.218109
4933400A11Rik	RIKEN cDNA 4933400A11 gene [Source:MGI Symbol;Acc:MGI:1913997]			ENSMUSG00000055357	protein_coding	0
4933402D24Rik	RIKEN cDNA 4933402D24 gene [Source:MGI Symbol;Acc:MGI:1921676]	74426		ENSMUSG00000025961	protein_coding	0
4933402E13Rik	RIKEN cDNA 4933402E13 gene [Source:MGI Symbol;Acc:MGI:1921687]	74437		ENSMUSG00000045330	protein_coding	0.215275	-0.100159	0.206069	-0.46852	0.639413
4933402J07Rik	RIKEN cDNA 4933402J07 gene [Source:MGI Symbol;Acc:MGI:3607717]	330820		ENSMUSG00000069971	protein_coding	0
4933402N03Rik	RIKEN cDNA 4933402N03 gene [Source:MGI Symbol;Acc:MGI:1914681]	233918		ENSMUSG00000013668	protein_coding	0
4933402N22Rik	RIKEN cDNA 4933402N22 gene [Source:MGI Symbol;Acc:MGI:3703021]	545732		ENSMUSG00000067848	protein_coding	0.225747	0	0.206069	0	1
4933403O08Rik	RIKEN cDNA 4933403O08 gene [Source:MGI Symbol;Acc:MGI:1918280]	71030		ENSMUSG00000079460	protein_coding	4.10441	-0.947536	0.469844	-1.86389	0.0623369	0.147074
4933405L10Rik	RIKEN cDNA 4933405L10 gene [Source:MGI Symbol;Acc:MGI:1918296]	71046	Q9D4A5	ENSMUSG00000013158	protein_coding	0.121587	0	0.206069	0	1
4933405O20Rik	RIKEN cDNA 4933405O20 gene [Source:MGI Symbol;Acc:MGI:2142174]	243996	Q8BPC6	ENSMUSG00000084234	protein_coding	0
4933406M09Rik	RIKEN cDNA 4933406M09 gene [Source:MGI Symbol;Acc:MGI:3045320]	240755		ENSMUSG00000050526	protein_coding	0
4933407L21Rik	RIKEN cDNA 4933407L21 gene [Source:MGI Symbol;Acc:MGI:1918391]			ENSMUSG00000026224	protein_coding	0.43173	-0.073414	0.241741	-0.295038	0.767965
4933408B17Rik	RIKEN cDNA 4933408B17 gene [Source:MGI Symbol;Acc:MGI:3045347]	271508		ENSMUSG00000049357	protein_coding	14.7408	0.226883	0.395617	0.570749	0.56817	0.71754
4933409G03Rik	RIKEN cDNA 4933409G03 gene [Source:MGI Symbol;Acc:MGI:3045336]	227998		ENSMUSG00000053896	protein_coding	0
4933411K16Rik	RIKEN cDNA 4933411K16 gene [Source:MGI Symbol;Acc:MGI:1914015]	66765	Q80Y39	ENSMUSG00000090369	protein_coding	10.798	0.0535912	0.427308	0.124308	0.901071	0.943954
4933412E24Rik	RIKEN cDNA 4933412E24 gene [Source:MGI Symbol;Acc:MGI:1918338]	71088	Q9D454	ENSMUSG00000071749	protein_coding	0
4933414I15Rik	RIKEN cDNA 4933414I15 gene [Source:MGI Symbol;Acc:MGI:1918374]			ENSMUSG00000072983	protein_coding	0
4933415A04Rik	RIKEN cDNA 4933415A04 gene [Source:MGI Symbol;Acc:MGI:1922977]			ENSMUSG00000045877	protein_coding	4.23279	0.345725	0.467206	0.727641	0.466833	0.631897
4933415F23Rik	RIKEN cDNA 4933415F23 gene [Source:MGI Symbol;Acc:MGI:1914005]	66755		ENSMUSG00000073730	protein_coding	0.102404	-0.0515879	0.206069	-0.250347	0.802319
4933416C03Rik	RIKEN cDNA 4933416C03 gene [Source:MGI Symbol;Acc:MGI:3588269]	619332		ENSMUSG00000074734	protein_coding	0
4933417A18Rik	RIKEN cDNA 4933417A18 gene [Source:MGI Symbol;Acc:MGI:1914011]	66761	Q497N7	ENSMUSG00000021415	protein_coding	0.12173	0.0455539	0.206069	0.221058	0.825047
4933421I07Rik	RIKEN cDNA 4933421I07 gene [Source:MGI Symbol;Acc:MGI:1918412]	71162		ENSMUSG00000030463	protein_coding	0
4933424G06Rik	RIKEN cDNA 4933424G06 gene [Source:MGI Symbol;Acc:MGI:1918416]			ENSMUSG00000102416	protein_coding	0.195517	-0.00301704	0.206069	-0.0146424	0.988318
4933425L06Rik	RIKEN cDNA 4933425L06 gene [Source:MGI Symbol;Acc:MGI:1914013]	66763		ENSMUSG00000021718	protein_coding	0.114374	-0.0515879	0.206069	-0.250347	0.802319
4933427D14Rik	RIKEN cDNA 4933427D14 gene [Source:MGI Symbol;Acc:MGI:1921727]	74477		ENSMUSG00000020807	protein_coding	238.453	0.102731	0.149027	0.689269	0.490654	0.652392
4933427I04Rik	Riken cDNA 4933427I04 gene [Source:MGI Symbol;Acc:MGI:3613760]			ENSMUSG00000073761	protein_coding	0.116028	0	0.206069	0	1
4933428G20Rik	RIKEN cDNA 4933428G20 gene [Source:MGI Symbol;Acc:MGI:1918475]	100141474		ENSMUSG00000047988	protein_coding	0.102404	-0.0515879	0.206069	-0.250347	0.802319
4933428M09Rik	RIKEN cDNA 4933428M09 gene [Source:MGI Symbol;Acc:MGI:1918498]	71248		ENSMUSG00000042525	protein_coding	0
4933430I17Rik	RIKEN cDNA 4933430I17 gene [Source:MGI Symbol;Acc:MGI:3045314]	214106		ENSMUSG00000058046	protein_coding	5.88276	0.411478	0.458364	0.882633	0.377434	0.546104
4933434E20Rik	RIKEN cDNA 4933434E20 gene [Source:MGI Symbol;Acc:MGI:1914027]	73545	Q8R092	ENSMUSG00000027942	protein_coding	1117.17	-0.224539	0.09782	-2.29541	0.0217099	0.0646215
4933436I01Rik	RIKEN cDNA 4933436I01 gene [Source:MGI Symbol;Acc:MGI:1914030]	66780		ENSMUSG00000025288	protein_coding	0
5031410I06Rik	RIKEN cDNA 5031410I06 gene [Source:MGI Symbol;Acc:MGI:3036277]	381622		ENSMUSG00000051940	protein_coding	0
5031439G07Rik	RIKEN cDNA 5031439G07 gene [Source:MGI Symbol;Acc:MGI:2444899]	223739	Q3UE31	ENSMUSG00000036046	protein_coding	1597	0.185139	0.142736	1.29716	0.194577	0.345463
5330417C22Rik	RIKEN cDNA 5330417C22 gene [Source:MGI Symbol;Acc:MGI:1923930]	229722		ENSMUSG00000040412	protein_coding	2126.4	-0.321712	0.186324	-1.72649	0.084259	0.184788
5330417H12Rik	RIKEN cDNA 5330417H12 gene [Source:MGI Symbol;Acc:MGI:1923929]			ENSMUSG00000049740	protein_coding	0
5430401F13Rik	RIKEN cDNA 5430401F13 gene [Source:MGI Symbol;Acc:MGI:1918642]	71392		ENSMUSG00000094113	protein_coding	0
5430402E10Rik	RIKEN cDNA 5430402E10 gene [Source:MGI Symbol;Acc:MGI:1918601]	71351		ENSMUSG00000044121	protein_coding	0
5430403G16Rik	RIKEN cDNA 5430403G16 gene [Source:MGI Symbol;Acc:MGI:1924450]			ENSMUSG00000072763	protein_coding	51.8908	-0.445321	0.247982	-1.79354	0.0728859	0.165368
5430419D17Rik	RIKEN cDNA 5430419D17 gene [Source:MGI Symbol;Acc:MGI:1918645]	71395	Q8BZE1	ENSMUSG00000006204	protein_coding	5.79833	-1.02758	0.460044	-2.15494	0.0311667	0.0856858
5430427O19Rik	RIKEN cDNA 5430427O19 gene [Source:MGI Symbol;Acc:MGI:1918648]	71398	Q9D3J9	ENSMUSG00000025058	protein_coding	146.25	1.45918	0.318981	4.59015	4.42929e-06	5.34554e-05
5530400C23Rik	RIKEN cDNA 5530400C23 gene [Source:MGI Symbol;Acc:MGI:1918650]	232426		ENSMUSG00000055594	protein_coding	0
5530401A14Rik	RIKEN cDNA 5530401A14 gene [Source:MGI Symbol;Acc:MGI:1918638]			ENSMUSG00000020703	protein_coding	0
5730409E04Rik	RIKEN cDNA 5730409E04Rik gene [Source:MGI Symbol;Acc:MGI:3609248]	230757	Q8BP99	ENSMUSG00000073755	protein_coding	327.027	-0.469803	0.151436	-3.10153	0.00192521	0.00914881
5730455P16Rik	RIKEN cDNA 5730455P16 gene [Source:MGI Symbol;Acc:MGI:1917841]	70591	Q9CYI0	ENSMUSG00000057181	protein_coding	492.307	-0.359876	0.100416	-3.58359	0.000338902	0.0021724
5730480H06Rik	RIKEN cDNA 5730480H06 gene [Source:MGI Symbol;Acc:MGI:1917842]	66768	Q9D3X5	ENSMUSG00000029089	protein_coding	135.158	0.118564	0.155119	0.764306	0.444685	0.611767
5730507C01Rik	RIKEN cDNA 5730507C01 gene [Source:MGI Symbol;Acc:MGI:1917882]	236366		ENSMUSG00000073197	protein_coding	9.67598	0.0406588	0.409374	0.0992826	0.920914	0.954877
5730522E02Rik	RIKEN cDNA 5730522E02 gene [Source:MGI Symbol;Acc:MGI:1917876]			ENSMUSG00000032985	protein_coding	0.62757	-0.368225	0.311211	-0.929122	0.352826
5730596B20Rik	RIKEN cDNA 5730596B20 gene [Source:MGI Symbol;Acc:MGI:1924830]			ENSMUSG00000056468	protein_coding	5.45866	-0.837694	0.468141	-1.71982	0.0854661	0.186757
5830411N06Rik	RIKEN cDNA 5830411N06 gene [Source:MGI Symbol;Acc:MGI:2443685]	244234		ENSMUSG00000054672	protein_coding	18.1331	0.461555	0.353938	1.29223	0.196278	0.347564
5830473C10Rik	RIKEN cDNA 5830473C10 gene [Source:MGI Symbol;Acc:MGI:1923342]	622307		ENSMUSG00000070690	protein_coding	0.434887	-0.00685417	0.281079	-0.0210308	0.983221
5930422O12Rik	RIKEN cDNA 5930422O12 gene [Source:MGI Symbol;Acc:MGI:2442538]			ENSMUSG00000048544	protein_coding	1.22519	-0.296612	0.391411	-0.792819	0.427883
6030408B16Rik	RIKEN cDNA 6030408B16 gene [Source:MGI Symbol;Acc:MGI:1924967]			ENSMUSG00000075408	protein_coding	132.858	-0.452528	0.196288	-2.30447	0.0211963	0.0635399
6030445D17Rik	RIKEN cDNA 6030445D17 gene [Source:MGI Symbol;Acc:MGI:2443447]			ENSMUSG00000066178	protein_coding	4.62097	-0.833815	0.468334	-1.71425	0.0864832	0.18848
6030452D12Rik	RIKEN cDNA 6030452D12 gene [Source:MGI Symbol;Acc:MGI:3045356]			ENSMUSG00000054069	protein_coding	0
6030458C11Rik	RIKEN cDNA 6030458C11 gene [Source:MGI Symbol;Acc:MGI:1925127]	77877	Q8BGC1	ENSMUSG00000022195	protein_coding	415.723	0.0887506	0.118523	0.748865	0.453939	0.62033
6030468B19Rik	RIKEN cDNA 6030468B19 gene [Source:MGI Symbol;Acc:MGI:1924977]	77727	Q9CX63	ENSMUSG00000025573	protein_coding	1.1483	-0.361478	0.407048	-1.09142	0.27509
6030498E09Rik	RIKEN cDNA 6030498E09 gene [Source:MGI Symbol;Acc:MGI:1925133]	77883		ENSMUSG00000051361	protein_coding	0
6330409D20Rik	RIKEN cDNA 6330409D20 gene [Source:MGI Symbol;Acc:MGI:1917980]	70730		ENSMUSG00000009551	protein_coding	1.29963	-0.018198	0.402101	-0.0424094	0.966172
6430531B16Rik	RIKEN cDNA 6430531B16 gene [Source:MGI Symbol;Acc:MGI:2685939]	381933		ENSMUSG00000073795	protein_coding	54.8305	0.126224	0.241207	0.523432	0.600674	0.74225
6430548M08Rik	RIKEN cDNA 6430548M08 gene [Source:MGI Symbol;Acc:MGI:2443793]	234797	Q8R0A7	ENSMUSG00000031824	protein_coding	2354.87	-0.274901	0.166088	-1.65512	0.0979002	0.206721
6430550D23Rik	RIKEN cDNA 6430550D23 gene [Source:MGI Symbol;Acc:MGI:2443361]	320095		ENSMUSG00000074646	protein_coding	8.01814	0.209581	0.450887	0.443383	0.657489	0.785135
6430571L13Rik	RIKEN cDNA 6430571L13 gene [Source:MGI Symbol;Acc:MGI:2445137]	235599	Q8BGK9	ENSMUSG00000037977	protein_coding	5.88739	-0.876696	0.450231	-1.87507	0.0607833	0.144311
6430628N08Rik	RIKEN cDNA 6430628N08 gene [Source:MGI Symbol;Acc:MGI:1923487]	76237		ENSMUSG00000034185	protein_coding	0
6720489N17Rik	RIKEN cDNA 6720489N17 gene [Source:MGI Symbol;Acc:MGI:2443901]	211378		ENSMUSG00000072066	protein_coding	50.1636	-0.693352	0.240874	-2.87593	0.00402841	0.0165626
6820408C15Rik	RIKEN cDNA 6820408C15 gene [Source:MGI Symbol;Acc:MGI:3045333]	228778		ENSMUSG00000032680	protein_coding	219.001	0.276648	0.178402	1.55075	0.120962	0.243497
7420426K07Rik	RIKEN cDNA 7420426K07 gene [Source:MGI Symbol;Acc:MGI:3588253]	546157		ENSMUSG00000074123	protein_coding	0
7530416G11Rik	RIKEN cDNA 7530416G11 gene [Source:MGI Symbol;Acc:MGI:3036279]	328577		ENSMUSG00000096607	protein_coding	0
8030411F24Rik	RIKEN cDNA 8030411F24 gene [Source:MGI Symbol;Acc:MGI:1925859]	78609	Q8VII3	ENSMUSG00000027444	protein_coding	0
8030462N17Rik	RIKEN cDNA 8030462N17 gene [Source:MGI Symbol;Acc:MGI:2444951]	212163		ENSMUSG00000047466	protein_coding	413.439	0.0399099	0.122028	0.327096	0.743596	0.845492
8030474K03Rik	RIKEN cDNA 8030474K03 gene [Source:MGI Symbol;Acc:MGI:2685988]	382231		ENSMUSG00000046774	protein_coding	0.430721	0.180936	0.283923	0.529581	0.596402
9030612E09Rik	RIKEN cDNA 9030612E09 gene [Source:MGI Symbol;Acc:MGI:1921780]			ENSMUSG00000045008	protein_coding	1.58203	0.0801985	0.433151	0.174241	0.861676
9030624G23Rik	RIKEN cDNA 9030624G23 gene [Source:MGI Symbol;Acc:MGI:1914058]	66808		ENSMUSG00000073158	protein_coding	2.71362	-0.066665	0.449468	-0.146421	0.883589
9130008F23Rik	RIKEN cDNA 9130008F23 gene [Source:MGI Symbol;Acc:MGI:1918833]	71583		ENSMUSG00000054951	protein_coding	49.1587	0.113137	0.251476	0.449711	0.652919	0.782471
9130019O22Rik	RIKEN cDNA 9130019O22 gene [Source:MGI Symbol;Acc:MGI:1926171]	78921		ENSMUSG00000030823	protein_coding	104.263	0.0333745	0.190357	0.175149	0.860963	0.918621
9130023H24Rik	RIKEN cDNA 9130023H24 gene [Source:MGI Symbol;Acc:MGI:2442738]	100043133		ENSMUSG00000062944	protein_coding	190.511	-0.0492544	0.131408	-0.374763	0.707836	0.821169
9130204L05Rik	RIKEN cDNA 9130204L05 gene [Source:MGI Symbol;Acc:MGI:2684973]	229550		ENSMUSG00000091175	protein_coding	0
9130213A22Rik	RIKEN cDNA 9130213A22 gene [Source:MGI Symbol;Acc:MGI:3642718]			ENSMUSG00000097386	protein_coding	7.92342	0.896126	0.439208	1.98823	0.0467861	0.117893
9130230L23Rik	RIKEN cDNA 9130230L23 gene [Source:MGI Symbol;Acc:MGI:3041166]			ENSMUSG00000054598	protein_coding	79.7606	-0.0942125	0.227209	-0.414539	0.67848	0.8001
9130401M01Rik	RIKEN cDNA 9130401M01 gene [Source:MGI Symbol;Acc:MGI:1923008]	75758	Q9D2X8	ENSMUSG00000101892	protein_coding	75.4599	0.295671	0.237311	1.24532	0.213013	0.367918
9130409I23Rik	RIKEN cDNA 9130409I23 gene [Source:MGI Symbol;Acc:MGI:3588271]	619326		ENSMUSG00000038768	protein_coding	0
9230102O04Rik	RIKEN cDNA 9230102O04 gene [Source:MGI Symbol;Acc:MGI:1924932]			ENSMUSG00000079602	protein_coding	0
9230104L09Rik	RIKEN cDNA 9230104L09 gene [Source:MGI Symbol;Acc:MGI:1924955]	77705		ENSMUSG00000027446	protein_coding	172.422	-0.756683	0.174164	-4.34129	1.4165e-05	0.000147048
9230110F15Rik	RIKEN cDNA 9230110F15 gene [Source:MGI Symbol;Acc:MGI:1924330]	77080		ENSMUSG00000047980	protein_coding	0
9230112D13Rik	RIKEN cDNA 9230112D13 gene [Source:MGI Symbol;Acc:MGI:1925493]	78243		ENSMUSG00000021797	protein_coding	0.116028	0	0.206069	0	1
9230113P08Rik	RIKEN cDNA 9230113P08 gene [Source:MGI Symbol;Acc:MGI:1925158]	77908		ENSMUSG00000078934	protein_coding	0
9330159F19Rik	RIKEN cDNA 9330159F19 gene [Source:MGI Symbol;Acc:MGI:3036239]	212448		ENSMUSG00000004360	protein_coding	42.6892	-0.91112	0.316428	-2.86358	0.00418877	0.0171093
9330161L09Rik	RIKEN cDNA 9330161L09 gene [Source:MGI Symbol;Acc:MGI:1924475]			ENSMUSG00000055271	protein_coding	8.24516	0.448526	0.445121	1.02241	0.306585	0.473137
9330182L06Rik	RIKEN cDNA 9330182L06 gene [Source:MGI Symbol;Acc:MGI:2443264]	231014		ENSMUSG00000056004	protein_coding	256.444	-0.486557	0.204847	-2.3749	0.0175536	0.0545829
9330182O14Rik	RIKEN cDNA 9330182O14 gene [Source:MGI Symbol;Acc:MGI:3045378]	328531		ENSMUSG00000094112	protein_coding	0.207487	-0.00301704	0.206069	-0.0146424	0.988318
9430007A20Rik	RIKEN cDNA 9430007A20 gene [Source:MGI Symbol;Acc:MGI:2685880]	381572	Q8BM81	ENSMUSG00000028593	protein_coding	0
9430015G10Rik	RIKEN cDNA 9430015G10 gene [Source:MGI Symbol;Acc:MGI:2444364]	230996		ENSMUSG00000059939	protein_coding	113.641	-0.125045	0.15716	-0.795579	0.426277	0.593544
9430038I01Rik	RIKEN cDNA 9430038I01 gene [Source:MGI Symbol;Acc:MGI:1924502]	77252	Q9CX25	ENSMUSG00000040139	protein_coding	92.2364	0.264655	0.208	1.27356	0.202818	0.355634
9430069I07Rik	RIKEN cDNA 9430069I07 gene [Source:MGI Symbol;Acc:MGI:1924608]	77358		ENSMUSG00000094447	protein_coding	1.05428	0.387162	0.391847	1.10339	0.269858
9430097D07Rik	RIKEN cDNA 9430097D07 gene [Source:MGI Symbol;Acc:MGI:2441749]			ENSMUSG00000075405	protein_coding	0.340019	-0.0669997	0.232968	-0.287598	0.773655
9530002B09Rik	RIKEN cDNA 9530002B09 gene [Source:MGI Symbol;Acc:MGI:1924682]	77432		ENSMUSG00000023263	protein_coding	0
9530003J23Rik	RIKEN cDNA 9530003J23 gene [Source:MGI Symbol;Acc:MGI:1924647]	77397		ENSMUSG00000020177	protein_coding	5.41111	-0.985829	0.462707	-2.04339	0.0410142	0.105942
9530053A07Rik	RIKEN cDNA 9530053A07 gene [Source:MGI Symbol;Acc:MGI:2442118]	319482		ENSMUSG00000078776	protein_coding	37.2713	-0.680693	0.312314	-2.16998	0.030008	0.0831567
9530068E07Rik	RIKEN cDNA 9530068E07 gene [Source:MGI Symbol;Acc:MGI:2654705]	213673		ENSMUSG00000036275	protein_coding	3860.43	0.145117	0.0610821	2.37582	0.0175101	0.0544636
9530077C05Rik	RIKEN cDNA 9530077C05 gene [Source:MGI Symbol;Acc:MGI:1915533]	68283	Q7TQE7	ENSMUSG00000036411	protein_coding	59.0821	0.0472056	0.243428	0.194399	0.845864	0.909528
9630041A04Rik	RIKEN cDNA 9630041A04 gene [Source:MGI Symbol;Acc:MGI:3045242]			ENSMUSG00000057710	protein_coding	0
9830107B12Rik	RIKEN cDNA 9830107B12 gene [Source:MGI Symbol;Acc:MGI:3608415]	328829		ENSMUSG00000073386	protein_coding	13.949	-0.0349859	0.46955	-0.0814558	0.935079	0.963138
9930012K11Rik	RIKEN cDNA 9930012K11 gene [Source:MGI Symbol;Acc:MGI:2145726]	268759	Q66JV7	ENSMUSG00000044551	protein_coding	155.983	-0.281233	0.164803	-1.70589	0.0880286	0.190883
9930021J03Rik	RIKEN cDNA 9930021J03 gene [Source:MGI Symbol;Acc:MGI:2444398]	240613		ENSMUSG00000046138	protein_coding	1016.26	-0.0790443	0.0964631	-0.819425	0.412544	0.580942
9930022D16Rik	RIKEN cDNA 9930022D16 gene [Source:MGI Symbol;Acc:MGI:2444178]			ENSMUSG00000045065	protein_coding	2.7098	0.76291	0.444975	2.06162	0.0392437
9930104L06Rik	RIKEN cDNA 9930104L06 gene [Source:MGI Symbol;Acc:MGI:3041172]	194268	Q499E6	ENSMUSG00000044730	protein_coding	254.763	-0.176053	0.129697	-1.35731	0.174683	0.319279
9930111J21Rik1	RIKEN cDNA 9930111J21 gene 1 [Source:MGI Symbol;Acc:MGI:3041173]	667214		ENSMUSG00000069893	protein_coding	431.012	1.77207	0.175459	10.0942	5.86052e-24	5.20409e-22
9930111J21Rik2	RIKEN cDNA 9930111J21 gene 2 [Source:MGI Symbol;Acc:MGI:3711310]	245240		ENSMUSG00000069892	protein_coding	1080.24	1.52799	0.1937	7.89092	2.99967e-15	1.55699e-13
a	nonagouti [Source:MGI Symbol;Acc:MGI:87853]	50518		ENSMUSG00000027596	protein_coding	0.228902	0	0.206069	0	1
A030003K21Rik	RIKEN cDNA A030003K21 gene [Source:MGI Symbol;Acc:MGI:1925163]			ENSMUSG00000113084	protein_coding	0.232056	0	0.206069	0	1
A030005K14Rik	RIKEN cDNA A030005K14 gene [Source:MGI Symbol;Acc:MGI:1925171]			ENSMUSG00000104423	protein_coding	0
A030005L19Rik	RIKEN cDNA A030005L19 gene [Source:MGI Symbol;Acc:MGI:1925172]			ENSMUSG00000113880	protein_coding	2.96605	-0.0395886	0.470468	-0.0833496	0.933574	0.962258
A030014E15Rik	RIKEN cDNA A030014E15 gene [Source:MGI Symbol;Acc:MGI:1925167]			ENSMUSG00000113973	protein_coding	0.528002	0.131402	0.254943	0.521276	0.602174
A130010J15Rik	RIKEN cDNA A130010J15 gene [Source:MGI Symbol;Acc:MGI:2441776]	319266	Q9DAE8	ENSMUSG00000079144	protein_coding	85.85	-0.0241421	0.195688	-0.123363	0.901819	0.944359
A1bg	alpha-1-B glycoprotein [Source:MGI Symbol;Acc:MGI:2152878]	117586	Q19LI2	ENSMUSG00000022347	protein_coding	0.412027	0.189088	0.206493	0.696685	0.486
A1cf	APOBEC1 complementation factor [Source:MGI Symbol;Acc:MGI:1917115]	69865	Q5YD48	ENSMUSG00000052595	protein_coding	0.243459	0.0941248	0.206069	0.492664	0.62225
A230050P20Rik	RIKEN cDNA A230050P20 gene [Source:MGI Symbol;Acc:MGI:2441788]	319278	Q8CAK3	ENSMUSG00000038884	protein_coding	536.833	0.982566	0.117077	8.39126	4.80963e-17	2.93355e-15
A230072I06Rik	RIKEN cDNA A230072I06 gene [Source:MGI Symbol;Acc:MGI:3588221]			ENSMUSG00000074473	protein_coding	0
A26c2	ANKRD26-like family C, member 2 [Source:MGI Symbol;Acc:MGI:3644757]			ENSMUSG00000109344	protein_coding	0
A2m	alpha-2-macroglobulin [Source:MGI Symbol;Acc:MGI:2449119]	232345		ENSMUSG00000030111	protein_coding	15.5907	1.21671	0.379932	3.1863	0.00144106	0.00720332
A2ml1	alpha-2-macroglobulin like 1 [Source:MGI Symbol;Acc:MGI:3039594]	232400	Q3UU35	ENSMUSG00000047228	protein_coding	954.519	0.830596	0.254116	3.27396	0.00106053	0.00559122
A330070K13Rik	RIKEN cDNA A330070K13 gene [Source:MGI Symbol;Acc:MGI:2685897]	381673		ENSMUSG00000052014	protein_coding	0
A3galt2	alpha 1,3-galactosyltransferase 2 (isoglobotriaosylceramide synthase) [Source:MGI Symbol;Acc:MGI:2685279]	215493	Q3V1N9	ENSMUSG00000028794	protein_coding	9.45117	-0.106947	0.413422	-0.25873	0.795844	0.87896
A430005L14Rik	RIKEN cDNA A430005L14 gene [Source:MGI Symbol;Acc:MGI:2140680]	97159	Q80WR5	ENSMUSG00000047613	protein_coding	197.454	0.11355	0.163638	0.694145	0.487592	0.649704
A430033K04Rik	RIKEN cDNA A430033K04 gene [Source:MGI Symbol;Acc:MGI:3583896]	243308		ENSMUSG00000056014	protein_coding	173.711	-0.594681	0.206306	-2.88072	0.00396762	0.0163609
A430078G23Rik	RIKEN cDNA A430078G23 gene [Source:MGI Symbol;Acc:MGI:2442135]	319493		ENSMUSG00000074497	protein_coding	66.5555	-0.0971338	0.246097	-0.394646	0.693104	0.810413
A430089I19Rik	RIKEN cDNA A430089I19 gene [Source:MGI Symbol;Acc:MGI:2683305]	331195		ENSMUSG00000094560	protein_coding	0
A4galt	alpha 1,4-galactosyltransferase [Source:MGI Symbol;Acc:MGI:3512453]	239559	Q67BJ4	ENSMUSG00000047878	protein_coding	523.677	0.171827	0.151245	1.1362	0.255873	0.417617
A4gnt	alpha-1,4-N-acetylglucosaminyltransferase [Source:MGI Symbol;Acc:MGI:2143261]	333424	Q14BT6	ENSMUSG00000037953	protein_coding	0.112872	-0.0515879	0.206069	-0.250347	0.802319
A530016L24Rik	RIKEN cDNA A530016L24 gene [Source:MGI Symbol;Acc:MGI:2443020]	319942		ENSMUSG00000043122	protein_coding	17.5255	-1.07744	0.465854	-2.22106	0.026347	0.0752089
A530032D15Rik	RIKEN cDNA A530032D15Rik gene [Source:MGI Symbol;Acc:MGI:3037746]	381287		ENSMUSG00000089844	protein_coding	26.117	2.79731	0.430614	5.80827	6.31201e-09	1.44371e-07
A530064D06Rik	RIKEN cDNA A530064D06 gene [Source:MGI Symbol;Acc:MGI:2443476]	328830		ENSMUSG00000043939	protein_coding	247.376	3.3323	0.342448	9.69751	3.08931e-22	2.53226e-20
A530084C06Rik	RIKEN cDNA A530084C06 gene [Source:MGI Symbol;Acc:MGI:3704402]			ENSMUSG00000090863	protein_coding	18.8242	-0.270896	0.351867	-0.770247	0.441153	0.608345
A630001G21Rik	RIKEN cDNA A630001G21 gene [Source:MGI Symbol;Acc:MGI:2443131]	319997		ENSMUSG00000052760	protein_coding	128.115	0.38188	0.247841	1.54139	0.123222	0.246812
A630010A05Rik	RIKEN cDNA A630010A05 gene [Source:MGI Symbol;Acc:MGI:3584518]			ENSMUSG00000075395	protein_coding	0.56752	-0.0802626	0.259159	-0.323406	0.746388
A630023A22Rik	RIKEN cDNA A630023A22 gene [Source:MGI Symbol;Acc:MGI:2145657]	105518		ENSMUSG00000095493	protein_coding	6.25543	1.27589	0.469231	3.03646	0.00239371	0.0108704
A630073D07Rik	RIKEN cDNA A630073D07 gene [Source:MGI Symbol;Acc:MGI:2686534]	381819		ENSMUSG00000067541	protein_coding	0
A630076J17Rik	RIKEN cDNA A630076J17 gene [Source:MGI Symbol;Acc:MGI:2442999]	319929		ENSMUSG00000094613	protein_coding	0
A630095E13Rik	RIKEN cDNA A630095E13 gene [Source:MGI Symbol;Acc:MGI:3055869]	235973	Q3UN54	ENSMUSG00000070313	protein_coding	0
A630095N17Rik	RIKEN cDNA A630095N17 gene [Source:MGI Symbol;Acc:MGI:2686470]	381272		ENSMUSG00000096094	protein_coding	0
A730009L09Rik	RIKEN cDNA A730009L09 gene [Source:MGI Symbol;Acc:MGI:3028032]			ENSMUSG00000110358	protein_coding	0
A730015C16Rik	RIKEN cDNA A730015C16 gene [Source:MGI Symbol;Acc:MGI:3704235]			ENSMUSG00000090551	protein_coding	1.62524	-0.377227	0.444594	-0.79545	0.426352
A730046J19Rik	RIKEN cDNA A730046J19 gene [Source:MGI Symbol;Acc:MGI:2442684]	319764	A0A1B0GSN8	ENSMUSG00000085139	protein_coding	44.2225	-0.0588934	0.324107	-0.181604	0.855893	0.91557
A730049H05Rik	RIKEN cDNA A730049H05 gene [Source:MGI Symbol;Acc:MGI:1921766]			ENSMUSG00000048636	protein_coding	13.7021	0.754536	0.427866	1.81731	0.0691703	0.159013
A730061H03Rik	RIKEN cDNA A730061H03 gene [Source:MGI Symbol;Acc:MGI:2445099]			ENSMUSG00000053588	protein_coding	0.298524	0.0559065	0.226903	0.207328	0.835754
A730071L15Rik	RIKEN cDNA A730071L15Rik gene [Source:MGI Symbol;Acc:MGI:3642498]			ENSMUSG00000096923	protein_coding	0.759306	0.0640077	0.31223	0.276606	0.782083
A830005F24Rik	RIKEN cDNA A830005F24 gene [Source:MGI Symbol;Acc:MGI:3045249]	442803		ENSMUSG00000053181	protein_coding	1.47982	0.517314	0.400586	1.45758	0.144955
A830018L16Rik	RIKEN cDNA A830018L16 gene [Source:MGI Symbol;Acc:MGI:2444149]	320492	Q8BZJ8	ENSMUSG00000057715	protein_coding	53.8953	-0.368197	0.338665	-1.08491	0.277963	0.442278
A830031A19Rik	RIKEN cDNA A830031A19 gene [Source:MGI Symbol;Acc:MGI:2685508]			ENSMUSG00000055010	protein_coding	0
A930002H24Rik	RIKEN cDNA A930002H24 gene [Source:MGI Symbol;Acc:MGI:2443151]			ENSMUSG00000045506	protein_coding	2.75931	-0.508777	0.467887	-1.1036	0.269766
A930004D18Rik	RIKEN cDNA A930004D18 gene [Source:MGI Symbol;Acc:MGI:1925190]			ENSMUSG00000054057	protein_coding	78.7275	-0.377805	0.242556	-1.55641	0.119611	0.24118
A930009A15Rik	RIKEN cDNA A930009A15 gene [Source:MGI Symbol;Acc:MGI:1925048]	77798		ENSMUSG00000092210	protein_coding	0.234461	0	0.206069	0	1
A930017K11Rik	RIKEN cDNA A930017K11 gene [Source:MGI Symbol;Acc:MGI:2442713]	100034748		ENSMUSG00000025727	protein_coding	0.545853	-0.197038	0.293976	-0.59132	0.554306
A930018P22Rik	RIKEN cDNA A930018P22 gene [Source:MGI Symbol;Acc:MGI:1915493]	68243	Q9D1Z2	ENSMUSG00000032671	protein_coding	0.317105	-0.0038021	0.229724	-0.0165537	0.986793
A930033H14Rik	RIKEN cDNA A930033H14 gene [Source:MGI Symbol;Acc:MGI:2444562]	320700		ENSMUSG00000090622	protein_coding	20.8204	-0.286704	0.353394	-0.806465	0.419975	0.587796
AA467197	expressed sequence AA467197 [Source:MGI Symbol;Acc:MGI:3034182]	433470		ENSMUSG00000033213	protein_coding	420.925	3.07606	0.422856	7.79327	6.52945e-15	3.29473e-13
AA792892	expressed sequence AA792892 [Source:MGI Symbol;Acc:MGI:2140789]	100554		ENSMUSG00000073497	protein_coding	0
AA986860	expressed sequence AA986860 [Source:MGI Symbol;Acc:MGI:2138143]	212439	Q8BI29	ENSMUSG00000042510	protein_coding	2335.08	0.478284	0.134045	3.56831	0.000359298	0.00228535
Aaas	achalasia, adrenocortical insufficiency, alacrimia [Source:MGI Symbol;Acc:MGI:2443767]	223921	P58742	ENSMUSG00000036678	protein_coding	230.715	0.24124	0.150602	1.60229	0.109092	0.224772
Aacs	acetoacetyl-CoA synthetase [Source:MGI Symbol;Acc:MGI:1926144]	78894	Q9D2R0	ENSMUSG00000029482	protein_coding	487.906	0.414984	0.124454	3.33461	0.000854189	0.00467058
Aadac	arylacetamide deacetylase [Source:MGI Symbol;Acc:MGI:1915008]	67758	Q99PG0	ENSMUSG00000027761	protein_coding	3.49947	-0.0564369	0.469237	-0.121076	0.903631	0.945384
Aadacl2	arylacetamide deacetylase like 2 [Source:MGI Symbol;Acc:MGI:3646333]	639634		ENSMUSG00000091376	protein_coding	0
Aadacl3	arylacetamide deacetylase like 3 [Source:MGI Symbol;Acc:MGI:2685281]	230883	A2A7Z8	ENSMUSG00000078507	protein_coding	0
Aadacl4	arylacetamide deacetylase like 4 [Source:MGI Symbol;Acc:MGI:3650257]	435815		ENSMUSG00000070609	protein_coding	0
Aadat	aminoadipate aminotransferase [Source:MGI Symbol;Acc:MGI:1345167]	23923	Q9WVM8	ENSMUSG00000057228	protein_coding	0
Aaed1	AhpC/TSA antioxidant enzyme domain containing 1 [Source:MGI Symbol;Acc:MGI:1913379]	66129		ENSMUSG00000021482	protein_coding	1498.27	-0.823791	0.155828	-5.28555	1.2533e-07	2.18094e-06
Aagab	alpha- and gamma-adaptin binding protein [Source:MGI Symbol;Acc:MGI:1914189]	66939	Q8R2R3	ENSMUSG00000037257	protein_coding	529.331	0.190445	0.0953742	1.99709	0.0458154	0.115898
Aak1	AP2 associated kinase 1 [Source:MGI Symbol;Acc:MGI:1098687]	269774	Q3UHJ0	ENSMUSG00000057230	protein_coding	1900.04	0.0511342	0.113375	0.451009	0.651983	0.781643
Aamdc	adipogenesis associated Mth938 domain containing [Source:MGI Symbol;Acc:MGI:1913523]	66273	Q8R0P4	ENSMUSG00000035642	protein_coding	218.561	-0.725621	0.131436	-5.51886	3.41209e-08	6.74781e-07
Aamp	angio-associated migratory protein [Source:MGI Symbol;Acc:MGI:107809]	227290		ENSMUSG00000006299	protein_coding	1716.64	-0.0761372	0.0712161	-1.0691	0.285023	0.449874
Aanat	arylalkylamine N-acetyltransferase [Source:MGI Symbol;Acc:MGI:1328365]	11298		ENSMUSG00000020804	protein_coding	0
Aar2	AAR2 splicing factor homolog [Source:MGI Symbol;Acc:MGI:1915545]	68295	Q9D2V5	ENSMUSG00000027628	protein_coding	536.612	0.306682	0.110963	2.76412	0.00570766	0.021966
Aard	alanine and arginine rich domain containing protein [Source:MGI Symbol;Acc:MGI:2181621]	239435	Q811W1	ENSMUSG00000068522	protein_coding	180.683	-0.687096	0.213637	-3.21246	0.00131605	0.00669295
Aars	alanyl-tRNA synthetase [Source:MGI Symbol;Acc:MGI:2384560]	234734		ENSMUSG00000031960	protein_coding	2336.37	0.832885	0.157457	5.29015	1.22213e-07	2.1349e-06
Aars2	alanyl-tRNA synthetase 2, mitochondrial [Source:MGI Symbol;Acc:MGI:2681839]	224805	Q14CH7	ENSMUSG00000023938	protein_coding	135.961	-0.019615	0.174995	-0.11217	0.910688	0.949201
Aarsd1	alanyl-tRNA synthetase domain containing 1 [Source:MGI Symbol;Acc:MGI:1916934]	69684	Q3THG9	ENSMUSG00000075528	protein_coding	3.72158	0.328674	0.470448	0.672137	0.501496	0.661806
Aasdh	aminoadipate-semialdehyde dehydrogenase [Source:MGI Symbol;Acc:MGI:2442517]	231326		ENSMUSG00000055923	protein_coding	130.228	-0.328795	0.159577	-2.05911	0.0394839	0.10284
Aasdhppt	aminoadipate-semialdehyde dehydrogenase-phosphopantetheinyl transferase [Source:MGI Symbol;Acc:MGI:1914868]	67618	Q9CQF6	ENSMUSG00000025894	protein_coding	274.155	-0.0841604	0.114864	-0.732696	0.463744	0.629258
Aass	aminoadipate-semialdehyde synthase [Source:MGI Symbol;Acc:MGI:1353573]	30956	Q99K67	ENSMUSG00000029695	protein_coding	102.087	-1.17072	0.207457	-5.62949	1.80746e-08	3.78084e-07
Aatf	apoptosis antagonizing transcription factor [Source:MGI Symbol;Acc:MGI:1929608]	56321	Q9JKX4	ENSMUSG00000018697	protein_coding	357.121	0.348934	0.152903	2.28229	0.0224721	0.0663865
Aatk	apoptosis-associated tyrosine kinase [Source:MGI Symbol;Acc:MGI:1197518]	11302		ENSMUSG00000025375	protein_coding	362.647	-0.306359	0.106535	-2.87538	0.00403542	0.0165832
AB124611	cDNA sequence AB124611 [Source:MGI Symbol;Acc:MGI:3043001]	382062		ENSMUSG00000057191	protein_coding	490.395	1.35694	0.282409	4.82137	1.42576e-06	1.954e-05
Abat	4-aminobutyrate aminotransferase [Source:MGI Symbol;Acc:MGI:2443582]	268860	P61922	ENSMUSG00000057880	protein_coding	110.494	-0.641665	0.277893	-2.30609	0.0211056	0.0633385
Abca1	ATP-binding cassette, sub-family A (ABC1), member 1 [Source:MGI Symbol;Acc:MGI:99607]	11303	P41233	ENSMUSG00000015243	protein_coding	2211.34	-0.815316	0.229108	-3.55751	0.00037439	0.00236775
Abca12	ATP-binding cassette, sub-family A (ABC1), member 12 [Source:MGI Symbol;Acc:MGI:2676312]	74591		ENSMUSG00000050296	protein_coding	1.30157	-0.437369	0.422038	-1.04228	0.297284
Abca13	ATP-binding cassette, sub-family A (ABC1), member 13 [Source:MGI Symbol;Acc:MGI:2388707]	268379	Q5SSE9	ENSMUSG00000004668	protein_coding	21.1451	-0.184373	0.470345	-0.450653
Abca14	ATP-binding cassette, sub-family A (ABC1), member 14 [Source:MGI Symbol;Acc:MGI:2388708]	67928		ENSMUSG00000062017	protein_coding	3.99862	-0.446939	0.46707	-0.959009	0.337554	0.505045
Abca15	ATP-binding cassette, sub-family A (ABC1), member 15 [Source:MGI Symbol;Acc:MGI:2388709]	320631		ENSMUSG00000054746	protein_coding	0.103007	0.0455539	0.206069	0.221058	0.825047
Abca16	ATP-binding cassette, sub-family A (ABC1), member 16 [Source:MGI Symbol;Acc:MGI:2388711]	233810		ENSMUSG00000051900	protein_coding	0
Abca17	ATP-binding cassette, sub-family A (ABC1), member 17 [Source:MGI Symbol;Acc:MGI:3625331]	381072	E9PX95	ENSMUSG00000035435	protein_coding	18.1309	-0.535436	0.343347	-1.54747	0.12175	0.244729
Abca2	ATP-binding cassette, sub-family A (ABC1), member 2 [Source:MGI Symbol;Acc:MGI:99606]	11305		ENSMUSG00000026944	protein_coding	1387.28	-0.368151	0.11654	-3.15886	0.00158387	0.00779246
Abca3	ATP-binding cassette, sub-family A (ABC1), member 3 [Source:MGI Symbol;Acc:MGI:1351617]	27410	Q8R420	ENSMUSG00000024130	protein_coding	8988.18	-0.181817	0.148652	-1.22308	0.221301	0.378338
Abca4	ATP-binding cassette, sub-family A (ABC1), member 4 [Source:MGI Symbol;Acc:MGI:109424]	11304	O35600	ENSMUSG00000028125	protein_coding	157.28	-0.0349001	0.181929	-0.191832	0.847874	0.910584
Abca5	ATP-binding cassette, sub-family A (ABC1), member 5 [Source:MGI Symbol;Acc:MGI:2386607]	217265	Q8K448	ENSMUSG00000018800	protein_coding	1031.53	-0.811065	0.207206	-3.91311	9.11153e-05	0.000722027
Abca6	ATP-binding cassette, sub-family A (ABC1), member 6 [Source:MGI Symbol;Acc:MGI:1923434]	76184	Q8K441	ENSMUSG00000044749	protein_coding	108.972	-1.39247	0.258376	-5.36504	8.09297e-08	1.46923e-06
Abca7	ATP-binding cassette, sub-family A (ABC1), member 7 [Source:MGI Symbol;Acc:MGI:1351646]	27403	Q91V24	ENSMUSG00000035722	protein_coding	1040.03	0.370998	0.0922967	4.0197	5.82724e-05	0.000492316
Abca8a	ATP-binding cassette, sub-family A (ABC1), member 8a [Source:MGI Symbol;Acc:MGI:2386846]	217258	Q8K442	ENSMUSG00000041828	protein_coding	1447.98	-0.751952	0.265116	-2.83335	0.00460634	0.0184856
Abca8b	ATP-binding cassette, sub-family A (ABC1), member 8b [Source:MGI Symbol;Acc:MGI:1351668]	27404	Q8K440	ENSMUSG00000020620	protein_coding	518.612	-0.70438	0.177431	-3.9684	7.23558e-05	0.000592017
Abca9	ATP-binding cassette, sub-family A (ABC1), member 9 [Source:MGI Symbol;Acc:MGI:2386796]	217262	Q8K449	ENSMUSG00000041797	protein_coding	271.185	-0.998752	0.22177	-4.49849	6.84377e-06	7.83019e-05
Abcb10	ATP-binding cassette, sub-family B (MDR/TAP), member 10 [Source:MGI Symbol;Acc:MGI:1860508]	56199	Q9JI39	ENSMUSG00000031974	protein_coding	468.949	-0.201435	0.093503	-2.15428	0.0312184	0.0857759
Abcb11	ATP-binding cassette, sub-family B (MDR/TAP), member 11 [Source:MGI Symbol;Acc:MGI:1351619]	27413	Q9QY30	ENSMUSG00000027048	protein_coding	1.00354	0.489215	0.365975	1.5454	0.122249
Abcb1a	ATP-binding cassette, sub-family B (MDR/TAP), member 1A [Source:MGI Symbol;Acc:MGI:97570]	18671	P21447	ENSMUSG00000040584	protein_coding	1000.44	-0.252155	0.100562	-2.50732	0.0121649	0.040498
Abcb1b	ATP-binding cassette, sub-family B (MDR/TAP), member 1B [Source:MGI Symbol;Acc:MGI:97568]	18669		ENSMUSG00000028970	protein_coding	216.808	1.19218	0.247542	4.81925	1.44098e-06	1.97006e-05
Abcb4	ATP-binding cassette, sub-family B (MDR/TAP), member 4 [Source:MGI Symbol;Acc:MGI:97569]	18670	P21440	ENSMUSG00000042476	protein_coding	11.9837	-0.214861	0.398391	-0.53973	0.589383	0.733692
Abcb5	ATP-binding cassette, sub-family B (MDR/TAP), member 5 [Source:MGI Symbol;Acc:MGI:1924956]	77706	B5X0E4	ENSMUSG00000072791	protein_coding	0
Abcb6	ATP-binding cassette, sub-family B (MDR/TAP), member 6 [Source:MGI Symbol;Acc:MGI:1921354]	74104	Q9DC29	ENSMUSG00000026198	protein_coding	8.63179	-0.589258	0.423862	-1.37899	0.167898	0.309879
Abcb7	ATP-binding cassette, sub-family B (MDR/TAP), member 7 [Source:MGI Symbol;Acc:MGI:109533]	11306	Q61102	ENSMUSG00000031333	protein_coding	589.473	-0.12835	0.0885656	-1.4492	0.147281	0.281762
Abcb8	ATP-binding cassette, sub-family B (MDR/TAP), member 8 [Source:MGI Symbol;Acc:MGI:1351667]	74610		ENSMUSG00000028973	protein_coding	269.695	-0.0985317	0.125194	-0.787029	0.431265	0.598557
Abcb9	ATP-binding cassette, sub-family B (MDR/TAP), member 9 [Source:MGI Symbol;Acc:MGI:1861729]	56325	Q9JJ59	ENSMUSG00000029408	protein_coding	146.202	-0.255041	0.168975	-1.50918	0.131253	0.258721
Abcc1	ATP-binding cassette, sub-family C (CFTR/MRP), member 1 [Source:MGI Symbol;Acc:MGI:102676]	17250		ENSMUSG00000023088	protein_coding	856.792	0.206676	0.126399	1.63507	0.102034	0.213267
Abcc10	ATP-binding cassette, sub-family C (CFTR/MRP), member 10 [Source:MGI Symbol;Acc:MGI:2386976]	224814	Q8R4P9	ENSMUSG00000032842	protein_coding	143.026	0.130743	0.16505	0.791761	0.4285	0.595723
Abcc12	ATP-binding cassette, sub-family C (CFTR/MRP), member 12 [Source:MGI Symbol;Acc:MGI:2441679]	244562	Q80WJ6	ENSMUSG00000036872	protein_coding	3.6058	0.0935436	0.468185	0.191074	0.848468	0.910998
Abcc2	ATP-binding cassette, sub-family C (CFTR/MRP), member 2 [Source:MGI Symbol;Acc:MGI:1352447]	12780	Q8VI47	ENSMUSG00000025194	protein_coding	3.12321	0.535446	0.470022	1.17223	0.241105	0.401738
Abcc3	ATP-binding cassette, sub-family C (CFTR/MRP), member 3 [Source:MGI Symbol;Acc:MGI:1923658]	76408		ENSMUSG00000020865	protein_coding	966.561	-0.14839	0.108358	-1.36942	0.170869	0.314154
Abcc4	ATP-binding cassette, sub-family C (CFTR/MRP), member 4 [Source:MGI Symbol;Acc:MGI:2443111]	239273		ENSMUSG00000032849	protein_coding	343.286	0.0655521	0.14168	0.46277	0.643529	0.775463
Abcc5	ATP-binding cassette, sub-family C (CFTR/MRP), member 5 [Source:MGI Symbol;Acc:MGI:1351644]	27416	Q9R1X5	ENSMUSG00000022822	protein_coding	1963.71	0.176307	0.0828671	2.12752	0.0333765	0.090403
Abcc6	ATP-binding cassette, sub-family C (CFTR/MRP), member 6 [Source:MGI Symbol;Acc:MGI:1351634]	27421		ENSMUSG00000030834	protein_coding	3.67003	-0.633204	0.47038	-1.33413	0.182161	0.329343
Abcc8	ATP-binding cassette, sub-family C (CFTR/MRP), member 8 [Source:MGI Symbol;Acc:MGI:1352629]	20927		ENSMUSG00000040136	protein_coding	34.0892	0.493658	0.349697	1.41058	0.158367	0.296734
Abcc9	ATP-binding cassette, sub-family C (CFTR/MRP), member 9 [Source:MGI Symbol;Acc:MGI:1352630]	20928	P70170	ENSMUSG00000030249	protein_coding	362.882	-0.718262	0.243937	-2.93967	0.00328558	0.0140639
Abcd1	ATP-binding cassette, sub-family D (ALD), member 1 [Source:MGI Symbol;Acc:MGI:1349215]	11666	P48410	ENSMUSG00000031378	protein_coding	1274.46	0.173349	0.11092	1.56288	0.118081	0.238964
Abcd2	ATP-binding cassette, sub-family D (ALD), member 2 [Source:MGI Symbol;Acc:MGI:1349467]	26874		ENSMUSG00000055782	protein_coding	676.499	-0.372508	0.132367	-2.81418	0.00489016	0.0194181
Abcd3	ATP-binding cassette, sub-family D (ALD), member 3 [Source:MGI Symbol;Acc:MGI:1349216]	19299		ENSMUSG00000028127	protein_coding	2619.9	-0.471069	0.118386	-3.97897	6.92149e-05	0.000570906
Abcd4	ATP-binding cassette, sub-family D (ALD), member 4 [Source:MGI Symbol;Acc:MGI:1349217]	19300		ENSMUSG00000021240	protein_coding	189.933	0.0224905	0.1569	0.143223	0.886114	0.934499
Abce1	ATP-binding cassette, sub-family E (OABP), member 1 [Source:MGI Symbol;Acc:MGI:1195458]	24015	P61222	ENSMUSG00000058355	protein_coding	1734.68	0.128268	0.082085	1.56264	0.118136	0.238964
Abcf1	ATP-binding cassette, sub-family F (GCN20), member 1 [Source:MGI Symbol;Acc:MGI:1351658]	224742	Q6P542	ENSMUSG00000038762	protein_coding	2153.79	0.190381	0.072592	2.62265	0.008725	0.0309484
Abcf2	ATP-binding cassette, sub-family F (GCN20), member 2 [Source:MGI Symbol;Acc:MGI:1351657]	27407	Q99LE6	ENSMUSG00000028953	protein_coding	1056.91	0.22488	0.0962784	2.33581	0.0195013	0.0594024
Abcf3	ATP-binding cassette, sub-family F (GCN20), member 3 [Source:MGI Symbol;Acc:MGI:1351656]	27406	Q8K268	ENSMUSG00000003234	protein_coding	796.477	0.026565	0.0867581	0.306211	0.759444	0.855981
Abcg1	ATP binding cassette subfamily G member 1 [Source:MGI Symbol;Acc:MGI:107704]	11307	Q64343	ENSMUSG00000024030	protein_coding	2325.91	0.0916836	0.147628	0.621068	0.534555	0.68886
Abcg2	ATP binding cassette subfamily G member 2 (Junior blood group) [Source:MGI Symbol;Acc:MGI:1347061]	26357		ENSMUSG00000029802	protein_coding	443.454	-0.317104	0.116394	-2.72412	0.0064474	0.0243272
Abcg3	ATP binding cassette subfamily G member 3 [Source:MGI Symbol;Acc:MGI:1351624]	27405	Q99P81	ENSMUSG00000029299	protein_coding	160.868	-0.320351	0.186867	-1.71385	0.0865568	0.188595
Abcg4	ATP binding cassette subfamily G member 4 [Source:MGI Symbol;Acc:MGI:1890594]	192663		ENSMUSG00000032131	protein_coding	10.2677	-0.419479	0.42985	-0.989296	0.322518	0.489438
Abcg5	ATP binding cassette subfamily G member 5 [Source:MGI Symbol;Acc:MGI:1351659]	27409	Q99PE8	ENSMUSG00000040505	protein_coding	1.86212	0.220835	0.446841	0.471464	0.637309
Abcg8	ATP binding cassette subfamily G member 8 [Source:MGI Symbol;Acc:MGI:1914720]	67470		ENSMUSG00000024254	protein_coding	1.01659	-0.00165163	0.362077	-0.00390225	0.996886
Abhd10	abhydrolase domain containing 10 [Source:MGI Symbol;Acc:MGI:2442422]	213012	Q6PE15	ENSMUSG00000033157	protein_coding	159.914	-0.153604	0.169912	-0.904037	0.365976	0.534779
Abhd11	abhydrolase domain containing 11 [Source:MGI Symbol;Acc:MGI:1916008]	68758		ENSMUSG00000040532	protein_coding	418.335	0.381477	0.131696	2.89678	0.00377012	0.0156821
Abhd12	abhydrolase domain containing 12 [Source:MGI Symbol;Acc:MGI:1923442]	76192	Q99LR1	ENSMUSG00000032046	protein_coding	1511.28	0.204697	0.123943	1.65158	0.0986196	0.207853
Abhd12b	abhydrolase domain containing 12B [Source:MGI Symbol;Acc:MGI:2685650]	100504285		ENSMUSG00000090121	protein_coding	18.5758	0.989884	0.399391	2.4479	0.0143693	0.0464074
Abhd13	abhydrolase domain containing 13 [Source:MGI Symbol;Acc:MGI:1916154]	68904	Q80UX8	ENSMUSG00000040396	protein_coding	964.233	-0.00492943	0.0896308	-0.0549704	0.956162	0.974409
Abhd14a	abhydrolase domain containing 14A [Source:MGI Symbol;Acc:MGI:1915894]	68644		ENSMUSG00000042210	protein_coding	163.432	-0.148067	0.150932	-0.980954	0.326615	0.493876
Abhd14b	abhydrolase domain containing 14b [Source:MGI Symbol;Acc:MGI:1923741]	76491		ENSMUSG00000042073	protein_coding	537.759	-0.680751	0.138115	-4.92779	8.31639e-07	1.21689e-05
Abhd15	abhydrolase domain containing 15 [Source:MGI Symbol;Acc:MGI:1914727]	67477	Q5F2F2	ENSMUSG00000000686	protein_coding	79.9051	0.446999	0.264413	1.69277	0.0904989	0.195003
Abhd16a	abhydrolase domain containing 16A [Source:MGI Symbol;Acc:MGI:99476]	193742	Q9Z1Q2	ENSMUSG00000007036	protein_coding	1469.92	0.192655	0.0738161	2.61009	0.00905175	0.0318455
Abhd16b	abhydrolase domain containing 16B [Source:MGI Symbol;Acc:MGI:3607711]	241850	Q80YU0	ENSMUSG00000055882	protein_coding	0.701118	0.00080505	0.339163	-0.0256228	0.979558
Abhd17a	abhydrolase domain containing 17A [Source:MGI Symbol;Acc:MGI:106388]	216169	Q99JW1	ENSMUSG00000003346	protein_coding	689.284	-0.100737	0.0863795	-1.16622	0.243526	0.404332
Abhd17b	abhydrolase domain containing 17B [Source:MGI Symbol;Acc:MGI:1917816]	226016	Q7M759	ENSMUSG00000047368	protein_coding	563.605	-0.0354164	0.104118	-0.340146	0.733746	0.838977
Abhd17c	abhydrolase domain containing 17C [Source:MGI Symbol;Acc:MGI:1917428]	70178	Q8VCV1	ENSMUSG00000038459	protein_coding	1381.02	0.233389	0.105348	2.21551	0.0267253	0.0760014
Abhd18	abhydrolase domain containing 18 [Source:MGI Symbol;Acc:MGI:1915468]	269423	Q8C1A9	ENSMUSG00000037818	protein_coding	101.014	-0.39239	0.177428	-2.21056	0.0270661	0.0767538
Abhd2	abhydrolase domain containing 2 [Source:MGI Symbol;Acc:MGI:1914344]	54608	Q9QXM0	ENSMUSG00000039202	protein_coding	7288.2	-0.0472747	0.0953057	-0.496032	0.619872	0.756976
Abhd3	abhydrolase domain containing 3 [Source:MGI Symbol;Acc:MGI:2147183]	106861	Q91ZH7	ENSMUSG00000002475	protein_coding	82.4211	-0.167844	0.265388	-0.632397	0.527127	0.683028
Abhd4	abhydrolase domain containing 4 [Source:MGI Symbol;Acc:MGI:1915938]	105501		ENSMUSG00000040997	protein_coding	1411.24	-0.359504	0.107547	-3.34273	0.000829576	0.00455876
Abhd5	abhydrolase domain containing 5 [Source:MGI Symbol;Acc:MGI:1914719]	67469	Q9DBL9	ENSMUSG00000032540	protein_coding	1205.7	0.00790173	0.102554	0.0770937	0.938549	0.964873
Abhd6	abhydrolase domain containing 6 [Source:MGI Symbol;Acc:MGI:1913332]	66082	Q8R2Y0	ENSMUSG00000025277	protein_coding	183.738	0.0252311	0.131455	0.191932	0.847795	0.910578
Abhd8	abhydrolase domain containing 8 [Source:MGI Symbol;Acc:MGI:1918946]	64296	Q8R0P8	ENSMUSG00000007950	protein_coding	290.225	-0.149262	0.126027	-1.18437	0.236266	0.39688
Abi1	abl-interactor 1 [Source:MGI Symbol;Acc:MGI:104913]	11308	Q8CBW3	ENSMUSG00000058835	protein_coding	3139.95	0.206224	0.0909668	2.26707	0.023386	0.0686831
Abi2	abl-interactor 2 [Source:MGI Symbol;Acc:MGI:106913]	329165	P62484	ENSMUSG00000026782	protein_coding	458.666	-0.273253	0.120091	-2.2752	0.022894	0.0674569
Abi3	ABI gene family, member 3 [Source:MGI Symbol;Acc:MGI:1913860]	66610	Q8BYZ1	ENSMUSG00000018381	protein_coding	1296.13	0.722176	0.147508	4.89676	9.74279e-07	1.39739e-05
Abi3bp	ABI gene family, member 3 (NESH) binding protein [Source:MGI Symbol;Acc:MGI:2444583]	320712		ENSMUSG00000035258	protein_coding	1548.96	-0.745744	0.154643	-4.82134	1.426e-06	1.954e-05
Abl1	c-abl oncogene 1, non-receptor tyrosine kinase [Source:MGI Symbol;Acc:MGI:87859]	11350	P00520	ENSMUSG00000026842	protein_coding	1955.69	-0.113806	0.116582	-0.976183	0.328974	0.495949
Abl2	v-abl Abelson murine leukemia viral oncogene 2 (arg, Abelson-related gene) [Source:MGI Symbol;Acc:MGI:87860]	11352		ENSMUSG00000026596	protein_coding	1130.15	0.2676	0.11521	2.3227	0.0201952	0.0612073
Ablim1	actin-binding LIM protein 1 [Source:MGI Symbol;Acc:MGI:1194500]	226251		ENSMUSG00000025085	protein_coding	4330.78	-0.365216	0.0789347	-4.62674	3.71469e-06	4.57144e-05
Ablim2	actin-binding LIM protein 2 [Source:MGI Symbol;Acc:MGI:2385758]	231148		ENSMUSG00000029095	protein_coding	80.3345	-0.49146	0.246905	-1.98725	0.0468951	0.118119
Ablim3	actin binding LIM protein family, member 3 [Source:MGI Symbol;Acc:MGI:2442582]	319713	Q69ZX8	ENSMUSG00000032735	protein_coding	2019.4	-0.533126	0.108521	-4.91245	8.99436e-07	1.30451e-05
Abo	ABO blood group (transferase A, alpha 1-3-N-acetylgalactosaminyltransferase, transferase B, alpha 1-3-galactosyltransferase) [Source:MGI Symbol;Acc:MGI:2135738]	80908		ENSMUSG00000015787	protein_coding	0.103007	0.0455539	0.206069	0.221058	0.825047
Abr	active BCR-related gene [Source:MGI Symbol;Acc:MGI:107771]	109934	Q5SSL4	ENSMUSG00000017631	protein_coding	2524.05	0.580094	0.172041	3.37217	0.00074579	0.00416718
Abra	actin-binding Rho activating protein [Source:MGI Symbol;Acc:MGI:2444891]	223513	Q8BUZ1	ENSMUSG00000042895	protein_coding	31.3819	-0.35602	0.301882	-1.1753	0.239876	0.400762
Abracl	ABRA C-terminal like [Source:MGI Symbol;Acc:MGI:1920362]	73112		ENSMUSG00000078453	protein_coding	495.665	0.336156	0.132136	2.5441	0.0109558	0.0372214
Abraxas1	BRCA1 A complex subunit [Source:MGI Symbol;Acc:MGI:1917931]	70681		ENSMUSG00000035234	protein_coding	90.6552	-0.165755	0.181576	-0.912614	0.361446	0.529912
Abraxas2	BRISC complex subunit [Source:MGI Symbol;Acc:MGI:1926116]	109359		ENSMUSG00000030965	protein_coding	735.007	0.145513	0.0932479	1.56057	0.118624	0.239723
Abt1	activator of basal transcription 1 [Source:MGI Symbol;Acc:MGI:1353636]	30946	Q9QYL7	ENSMUSG00000036376	protein_coding	204.528	-0.130936	0.133749	-0.978935	0.327612	0.494558
Abtb1	ankyrin repeat and BTB (POZ) domain containing 1 [Source:MGI Symbol;Acc:MGI:1933148]	80283		ENSMUSG00000030083	protein_coding	382.654	-0.429383	0.20072	-2.13913	0.032425	0.0882916
Abtb2	ankyrin repeat and BTB (POZ) domain containing 2 [Source:MGI Symbol;Acc:MGI:2139365]	99382	Q7TQI7	ENSMUSG00000032724	protein_coding	360.844	1.39828	0.222859	6.27729	3.44514e-10	9.8592e-09
AC087559.2				ENSMUSG00000079773	protein_coding	0
AC087559.3				ENSMUSG00000094576	protein_coding	0
AC102264.1	vomeronasal 1 receptor Vmn1r187 [Source:NCBI gene;Acc:100039499]	100039499		ENSMUSG00000096244	protein_coding	0
AC123873.1	PRAME family member 8-like [Source:NCBI gene;Acc:108168683]	108169101		ENSMUSG00000094383	protein_coding	0
AC123873.2	PRAME family member 8-like [Source:NCBI gene;Acc:100041712]	100041712		ENSMUSG00000094474	protein_coding	0
AC123873.3				ENSMUSG00000094836	protein_coding	0
AC124606.1	PRAME family member 8-like [Source:NCBI gene;Acc:100038995]	100038995		ENSMUSG00000095523	protein_coding	0
AC124606.2	PRAME family member 8-like [Source:NCBI gene;Acc:100039010]	100039010		ENSMUSG00000095763	protein_coding	0
AC125149.1				ENSMUSG00000079192	protein_coding	0
AC125149.2				ENSMUSG00000079794	protein_coding	0.114374	-0.0515879	0.206069	-0.250347	0.802319
AC125149.3				ENSMUSG00000079800	protein_coding	0
AC125149.4				ENSMUSG00000094799	protein_coding	0
AC125149.5				ENSMUSG00000095092	protein_coding	0
AC125178.1	PRAME family member 8-like [Source:NCBI gene;Acc:100862245]	100862245		ENSMUSG00000094722	protein_coding	0
AC125178.2				ENSMUSG00000095076	protein_coding	0
AC125178.3				ENSMUSG00000095728	protein_coding	0
AC126035.1				ENSMUSG00000094791	protein_coding	0
AC132444.1				ENSMUSG00000079222	protein_coding	0.402134	0.186648	0.206433	0.688189	0.491334
AC132444.2				ENSMUSG00000094728	protein_coding	0
AC132444.3	sp110 nuclear body protein-like [Source:NCBI gene;Acc:102633783]	102633783		ENSMUSG00000094874	protein_coding	0
AC132444.4				ENSMUSG00000095450	protein_coding	0
AC132444.5				ENSMUSG00000095500	protein_coding	0.112873	0	0.206069	0	1
AC132444.6				ENSMUSG00000096808	protein_coding	0
AC133095.1	uncharacterized LOC620639 [Source:NCBI gene;Acc:620639]	620639		ENSMUSG00000094855	protein_coding	0
AC133095.2	uncharacterized LOC545763 [Source:NCBI gene;Acc:545763]	545763		ENSMUSG00000095475	protein_coding	0
AC133103.1	sp110 nuclear body protein-like [Source:NCBI gene;Acc:100041057]	100041057		ENSMUSG00000079190	protein_coding	1.85803	0.388328	0.416649	0.935062	0.349756
AC133103.3	component of Sp100-rs-like [Source:NCBI gene;Acc:102636558]	102636558		ENSMUSG00000094514	protein_coding	0
AC133103.4				ENSMUSG00000095250	protein_coding	0.103007	0.0455539	0.206069	0.221058	0.825047
AC133103.5				ENSMUSG00000095672	protein_coding	0
AC133103.6				ENSMUSG00000095787	protein_coding	0
AC133103.7				ENSMUSG00000096100	protein_coding	0.0931135	0.0455539	0.206069	0.221058	0.825047
AC140267.1	novel protein			ENSMUSG00000115798	protein_coding	0
AC140325.1				ENSMUSG00000074720	protein_coding	0
AC140325.2	PRAME family member 8-like [Source:NCBI gene;Acc:100503733]	100503733		ENSMUSG00000094741	protein_coding	0
AC140325.3	PRAME family member 8-like [Source:NCBI gene;Acc:624931]	624931		ENSMUSG00000095570	protein_coding	0
AC140325.4	PRAME family member 8-like [Source:NCBI gene;Acc:665755]	665755		ENSMUSG00000096728	protein_coding	0
AC140365.1	PRAME family member 8-like [Source:NCBI gene;Acc:108168685]	108168685		ENSMUSG00000091585	protein_coding	0
AC149090.1				ENSMUSG00000095041	protein_coding	1019.37	0.0333446	0.234168	0.142339	0.886813	0.934859
AC163611.1	PRAME family member 8-like [Source:NCBI gene;Acc:620551]	620551		ENSMUSG00000094172	protein_coding	0
AC163611.2	PRAME family member 9/15-like [Source:NCBI gene;Acc:100041806]	100041806		ENSMUSG00000094887	protein_coding	0
AC164084.1				ENSMUSG00000095505	protein_coding	0
AC164084.2	PRAME family member 8-like [Source:NCBI gene;Acc:100862115]	100862115		ENSMUSG00000095666	protein_coding	0
AC164084.3	PRAME family member 8-like [Source:NCBI gene;Acc:102634529]	102634529		ENSMUSG00000096680	protein_coding	0
AC165294.1	PRAME family member 8-like [Source:NCBI gene;Acc:108168681]	108168681		ENSMUSG00000094303	protein_coding	0
AC165294.2	PRAME family member 8-like [Source:NCBI gene;Acc:100862192]	100862192		ENSMUSG00000096236	protein_coding	0
AC165294.3	PRAME family member 8-like [Source:NCBI gene;Acc:100862202]	100862202		ENSMUSG00000096756	protein_coding	0
AC168977.1	sp110 nuclear body protein-like [Source:NCBI gene;Acc:102638047]	102638047		ENSMUSG00000079808	protein_coding	10.2906	1.34606	0.444815	3.03738	0.00238643	0.0108428
AC168977.2	component of Sp100-rs-like [Source:NCBI gene;Acc:671917]	671917		ENSMUSG00000094915	protein_coding	0
AC234645.1				ENSMUSG00000095019	protein_coding	0
Acaa1a	acetyl-Coenzyme A acyltransferase 1A [Source:MGI Symbol;Acc:MGI:2148491]	113868		ENSMUSG00000036138	protein_coding	1082.33	0.24355	0.0888745	2.74048	0.00613503	0.0233136
Acaa1b	acetyl-Coenzyme A acyltransferase 1B [Source:MGI Symbol;Acc:MGI:3605455]	235674	Q8VCH0	ENSMUSG00000010651	protein_coding	34.482	-1.84156	0.31958	-5.63955	1.70495e-08	3.57957e-07
Acaa2	acetyl-Coenzyme A acyltransferase 2 (mitochondrial 3-oxoacyl-Coenzyme A thiolase) [Source:MGI Symbol;Acc:MGI:1098623]	52538	Q8BWT1	ENSMUSG00000036880	protein_coding	1455.21	-0.567032	0.138185	-4.10315	4.07568e-05	0.000363878
Acaca	acetyl-Coenzyme A carboxylase alpha [Source:MGI Symbol;Acc:MGI:108451]	107476		ENSMUSG00000020532	protein_coding	820.542	-0.479537	0.159703	-3.00219	0.00268047	0.011907
Acacb	acetyl-Coenzyme A carboxylase beta [Source:MGI Symbol;Acc:MGI:2140940]	100705	E9Q4Z2	ENSMUSG00000042010	protein_coding	408.211	-0.62902	0.169156	-3.71732	0.000201346	0.00140068
Acad10	acyl-Coenzyme A dehydrogenase family, member 10 [Source:MGI Symbol;Acc:MGI:1919235]	71985	Q8K370	ENSMUSG00000029456	protein_coding	140.277	-0.427814	0.206441	-2.07075	0.0383823	0.100592
Acad11	acyl-Coenzyme A dehydrogenase family, member 11 [Source:MGI Symbol;Acc:MGI:2143169]	102632		ENSMUSG00000090150	protein_coding	424.234	-0.166786	0.156422	-1.0662	0.286335	0.45129
Acad12	acyl-Coenzyme A dehydrogenase family, member 12 [Source:MGI Symbol;Acc:MGI:2443320]	338350		ENSMUSG00000042647	protein_coding	158.489	-0.615974	0.184626	-3.33417	0.000855556	0.00467434
Acad8	acyl-Coenzyme A dehydrogenase family, member 8 [Source:MGI Symbol;Acc:MGI:1914198]	66948		ENSMUSG00000031969	protein_coding	395.135	-0.218591	0.106997	-2.04292	0.0410603	0.106046
Acad9	acyl-Coenzyme A dehydrogenase family, member 9 [Source:MGI Symbol;Acc:MGI:1914272]	229211	Q8JZN5	ENSMUSG00000027710	protein_coding	343.721	-0.204753	0.111454	-1.83708	0.0661977	0.153946
Acadl	acyl-Coenzyme A dehydrogenase, long-chain [Source:MGI Symbol;Acc:MGI:87866]	11363		ENSMUSG00000026003	protein_coding	3194.78	0.4138	0.0685124	6.03994	1.54172e-09	3.96707e-08
Acadm	acyl-Coenzyme A dehydrogenase, medium chain [Source:MGI Symbol;Acc:MGI:87867]	11364	P45952	ENSMUSG00000062908	protein_coding	886.742	-0.59962	0.13392	-4.47704	7.56866e-06	8.55845e-05
Acads	acyl-Coenzyme A dehydrogenase, short chain [Source:MGI Symbol;Acc:MGI:87868]	11409	Q07417	ENSMUSG00000029545	protein_coding	303.449	-0.0705579	0.124702	-0.565824	0.571514	0.719919
Acadsb	acyl-Coenzyme A dehydrogenase, short/branched chain [Source:MGI Symbol;Acc:MGI:1914135]	66885	Q9DBL1	ENSMUSG00000030861	protein_coding	1711.7	-0.273512	0.0956915	-2.85824	0.00425992	0.0173373
Acadvl	acyl-Coenzyme A dehydrogenase, very long chain [Source:MGI Symbol;Acc:MGI:895149]	11370	P50544	ENSMUSG00000018574	protein_coding	1245.58	-0.100622	0.0991917	-1.01442	0.310384	0.477382
Acan	aggrecan [Source:MGI Symbol;Acc:MGI:99602]	11595	Q61282	ENSMUSG00000030607	protein_coding	0
Acap1	ArfGAP with coiled-coil, ankyrin repeat and PH domains 1 [Source:MGI Symbol;Acc:MGI:2388270]	216859		ENSMUSG00000001588	protein_coding	192.034	0.391537	0.221258	1.76849	0.0769789	0.172455
Acap2	ArfGAP with coiled-coil, ankyrin repeat and PH domains 2 [Source:MGI Symbol;Acc:MGI:1925868]	78618		ENSMUSG00000049076	protein_coding	2812.09	-0.095886	0.118373	-0.810033	0.417921	0.586054
Acap3	ArfGAP with coiled-coil, ankyrin repeat and PH domains 3 [Source:MGI Symbol;Acc:MGI:2153589]	140500		ENSMUSG00000029033	protein_coding	446.164	-0.170354	0.107934	-1.57827	0.114503	0.233162
Acat1	acetyl-Coenzyme A acetyltransferase 1 [Source:MGI Symbol;Acc:MGI:87870]	110446	Q8QZT1	ENSMUSG00000032047	protein_coding	1364.89	-0.185442	0.0967497	-1.91671	0.0552743	0.134186
Acat2	acetyl-Coenzyme A acetyltransferase 2 [Source:MGI Symbol;Acc:MGI:87871]	110460	Q8CAY6	ENSMUSG00000023832	protein_coding	272.923	-0.286688	0.139422	-2.05617	0.0397664	0.103382
Acat3	acetyl-Coenzyme A acetyltransferase 3 [Source:MGI Symbol;Acc:MGI:109182]	224530		ENSMUSG00000062480	protein_coding	7.7805	0.79306	0.459102	1.82573	0.0678903	0.156787
Acbd3	acyl-Coenzyme A binding domain containing 3 [Source:MGI Symbol;Acc:MGI:2181074]	170760		ENSMUSG00000026499	protein_coding	1333.49	0.19856	0.106532	1.8639	0.0623364	0.147074
Acbd4	acyl-Coenzyme A binding domain containing 4 [Source:MGI Symbol;Acc:MGI:1914381]	67131		ENSMUSG00000056938	protein_coding	324.27	-0.422745	0.151564	-2.78882	0.00529002	0.0207063
Acbd5	acyl-Coenzyme A binding domain containing 5 [Source:MGI Symbol;Acc:MGI:1921409]	74159		ENSMUSG00000026781	protein_coding	1616.27	-0.334447	0.0750548	-4.45597	8.35139e-06	9.34437e-05
Acbd6	acyl-Coenzyme A binding domain containing 6 [Source:MGI Symbol;Acc:MGI:1919732]	72482	Q9D061	ENSMUSG00000033701	protein_coding	539.507	0.0646231	0.0920233	0.702246	0.482526	0.645518
Acbd7	acyl-Coenzyme A binding domain containing 7 [Source:MGI Symbol;Acc:MGI:1925495]	78245	Q9D258	ENSMUSG00000026644	protein_coding	3.14641	0.271437	0.468336	0.591973	0.553868	0.706224
Accs	1-aminocyclopropane-1-carboxylate synthase (non-functional) [Source:MGI Symbol;Acc:MGI:1919717]	329470	A2AIG8	ENSMUSG00000040272	protein_coding	119.791	-0.338281	0.177024	-1.90979	0.0561609	0.135669
Accsl	1-aminocyclopropane-1-carboxylate synthase (non-functional)-like [Source:MGI Symbol;Acc:MGI:3584519]	381411	Q3UX83	ENSMUSG00000075023	protein_coding	1.02264	0.333514	0.388009	0.793037	0.427756
Acd	adrenocortical dysplasia [Source:MGI Symbol;Acc:MGI:87873]	497652		ENSMUSG00000038000	protein_coding	378.226	0.155045	0.108608	1.4277	0.153378	0.290033
Ace	angiotensin I converting enzyme (peptidyl-dipeptidase A) 1 [Source:MGI Symbol;Acc:MGI:87874]	11421	P09470	ENSMUSG00000020681	protein_coding	25919.4	-0.12191	0.132333	-0.921249	0.35692	0.525233
Ace2	angiotensin I converting enzyme (peptidyl-dipeptidase A) 2 [Source:MGI Symbol;Acc:MGI:1917258]	70008	Q8R0I0	ENSMUSG00000015405	protein_coding	384.287	-0.3688	0.207647	-1.7758	0.0757659	0.170412
Ace3	angiotensin I converting enzyme (peptidyl-dipeptidase A) 3 [Source:MGI Symbol;Acc:MGI:3644400]	217246	D0G895	ENSMUSG00000101605	protein_coding	36.2627	-0.532741	0.282833	-1.87673	0.0605549	0.143806
Acer1	alkaline ceramidase 1 [Source:MGI Symbol;Acc:MGI:2181962]	171168	Q8R4X1	ENSMUSG00000045019	protein_coding	0
Acer2	alkaline ceramidase 2 [Source:MGI Symbol;Acc:MGI:1920932]	230379	Q8VD53	ENSMUSG00000038007	protein_coding	5241.52	-0.682287	0.169968	-4.01394	5.97146e-05	0.000502007
Acer3	alkaline ceramidase 3 [Source:MGI Symbol;Acc:MGI:1913440]	66190	Q9D099	ENSMUSG00000030760	protein_coding	1078.69	0.167196	0.140041	1.19396	0.232493	0.392619
Ache	acetylcholinesterase [Source:MGI Symbol;Acc:MGI:87876]	11423		ENSMUSG00000023328	protein_coding	14.629	-0.0521374	0.403236	-0.129296	0.897124	0.941291
Acin1	apoptotic chromatin condensation inducer 1 [Source:MGI Symbol;Acc:MGI:1891824]	56215	Q9JIX8	ENSMUSG00000022185	protein_coding	3283.04	0.0997342	0.0879694	1.13372	0.25691	0.418812
Ackr1	atypical chemokine receptor 1 (Duffy blood group) [Source:MGI Symbol;Acc:MGI:1097689]	13349		ENSMUSG00000037872	protein_coding	81.3848	3.43253	0.340964	9.5097	1.91213e-21	1.48662e-19
Ackr2	atypical chemokine receptor 2 [Source:MGI Symbol;Acc:MGI:1891697]	59289	O08707	ENSMUSG00000044534	protein_coding	950.996	-0.198084	0.18271	-1.08408	0.27833	0.442704
Ackr3	atypical chemokine receptor 3 [Source:MGI Symbol;Acc:MGI:109562]	12778	P56485	ENSMUSG00000044337	protein_coding	1265.64	0.628619	0.140572	4.47251	7.73075e-06	8.72539e-05
Ackr4	atypical chemokine receptor 4 [Source:MGI Symbol;Acc:MGI:2181676]	252837	Q924I3	ENSMUSG00000079355	protein_coding	86.7787	-1.45839	0.344288	-4.1768	2.95637e-05	0.000275063
Acly	ATP citrate lyase [Source:MGI Symbol;Acc:MGI:103251]	104112		ENSMUSG00000020917	protein_coding	4700.52	-0.23479	0.0907804	-2.58633	0.00970039	0.0337021
Acmsd	amino carboxymuconate semialdehyde decarboxylase [Source:MGI Symbol;Acc:MGI:2386323]	266645	Q8R519	ENSMUSG00000026348	protein_coding	2.83228	-0.353401	0.460688	-0.723653	0.469279	0.633882
Acnat1	acyl-coenzyme A amino acid N-acyltransferase 1 [Source:MGI Symbol;Acc:MGI:2140197]	230161	A2AKK5	ENSMUSG00000070985	protein_coding	4.11506	-0.171064	0.468736	-0.359703	0.719069	0.828695
Acnat2	acyl-coenzyme A amino acid N-acyltransferase 2 [Source:MGI Symbol;Acc:MGI:2444345]	209186	Q8BGG9	ENSMUSG00000060317	protein_coding	0
Aco1	aconitase 1 [Source:MGI Symbol;Acc:MGI:87879]	11428	P28271	ENSMUSG00000028405	protein_coding	1142.01	-0.151466	0.102892	-1.47207	0.141003	0.272904
Aco2	aconitase 2, mitochondrial [Source:MGI Symbol;Acc:MGI:87880]	11429	Q99KI0	ENSMUSG00000022477	protein_coding	3262.66	-0.0669016	0.0678362	-0.986222	0.324024	0.491081
Acod1	aconitate decarboxylase 1 [Source:MGI Symbol;Acc:MGI:103206]	16365		ENSMUSG00000022126	protein_coding	1686.05	3.90098	0.440932	11.1553	6.74356e-29	7.58755e-27
Acot1	acyl-CoA thioesterase 1 [Source:MGI Symbol;Acc:MGI:1349396]	26897	O55137	ENSMUSG00000072949	protein_coding	223.986	-0.90889	0.220131	-4.12678	3.6787e-05	0.0003327
Acot10	acyl-CoA thioesterase 10 [Source:MGI Symbol;Acc:MGI:1928940]	64833	Q32MW3	ENSMUSG00000047565	protein_coding	3.39153	0.181237	0.456715	0.406832	0.684131	0.80371
Acot11	acyl-CoA thioesterase 11 [Source:MGI Symbol;Acc:MGI:1913736]	329910	Q8VHQ9	ENSMUSG00000034853	protein_coding	429.734	-0.0997668	0.13185	-0.756671	0.449247	0.616285
Acot12	acyl-CoA thioesterase 12 [Source:MGI Symbol;Acc:MGI:1921406]	74156	Q9DBK0	ENSMUSG00000021620	protein_coding	1.41376	0.796139	0.403803	2.2015	0.0277005
Acot13	acyl-CoA thioesterase 13 [Source:MGI Symbol;Acc:MGI:1914084]	66834	Q9CQR4	ENSMUSG00000006717	protein_coding	358.641	-0.407965	0.128984	-3.16237	0.00156491	0.00771386
Acot2	acyl-CoA thioesterase 2 [Source:MGI Symbol;Acc:MGI:2159605]	171210	Q9QYR9	ENSMUSG00000021226	protein_coding	212.384	-0.52459	0.155591	-3.37042	0.000750544	0.00418728
Acot3	acyl-CoA thioesterase 3 [Source:MGI Symbol;Acc:MGI:2159619]	171281	Q9QYR7	ENSMUSG00000021228	protein_coding	0.415127	0.0590389	0.242385	0.206669	0.836268
Acot4	acyl-CoA thioesterase 4 [Source:MGI Symbol;Acc:MGI:2159621]	171282	Q8BWN8	ENSMUSG00000052392	protein_coding	12.3768	-0.115548	0.389714	-0.295596	0.767539	0.8613
Acot5	acyl-CoA thioesterase 5 [Source:MGI Symbol;Acc:MGI:2384969]	217698	Q6Q2Z6	ENSMUSG00000042540	protein_coding	0.12173	0.0455539	0.206069	0.221058	0.825047
Acot6	acyl-CoA thioesterase 6 [Source:MGI Symbol;Acc:MGI:1921287]	217700	Q32Q92	ENSMUSG00000043487	protein_coding	48.2068	-0.763592	0.237306	-3.20828	0.00133532	0.00677191
Acot7	acyl-CoA thioesterase 7 [Source:MGI Symbol;Acc:MGI:1917275]	70025	Q91V12	ENSMUSG00000028937	protein_coding	1526.98	0.10774	0.138314	0.778976	0.435994	0.603303
Acot8	acyl-CoA thioesterase 8 [Source:MGI Symbol;Acc:MGI:2158201]	170789		ENSMUSG00000017307	protein_coding	211.705	0.379355	0.144859	2.61975	0.0087994	0.0311818
Acot9	acyl-CoA thioesterase 9 [Source:MGI Symbol;Acc:MGI:1928939]	56360	Q9R0X4	ENSMUSG00000025287	protein_coding	771.669	0.253475	0.123586	2.05118	0.0402497	0.104469
Acox1	acyl-Coenzyme A oxidase 1, palmitoyl [Source:MGI Symbol;Acc:MGI:1330812]	11430	Q9R0H0	ENSMUSG00000020777	protein_coding	2457.25	-0.214893	0.113493	-1.89341	0.0583028	0.139685
Acox2	acyl-Coenzyme A oxidase 2, branched chain [Source:MGI Symbol;Acc:MGI:1934852]	93732	Q9QXD1	ENSMUSG00000021751	protein_coding	356.521	0.237328	0.201353	1.17878	0.238484	0.399162
Acox3	acyl-Coenzyme A oxidase 3, pristanoyl [Source:MGI Symbol;Acc:MGI:1933156]	80911	Q9EPL9	ENSMUSG00000029098	protein_coding	957.261	-0.0215345	0.110868	-0.194245	0.845984	0.909594
Acoxl	acyl-Coenzyme A oxidase-like [Source:MGI Symbol;Acc:MGI:1921371]	74121	Q9DBS4	ENSMUSG00000027380	protein_coding	618.121	-1.01777	0.19785	-5.1412	2.72995e-07	4.39974e-06
Acp1	acid phosphatase 1, soluble [Source:MGI Symbol;Acc:MGI:87881]	11431	Q9D358	ENSMUSG00000044573	protein_coding	330.395	-0.1566	0.110034	-1.4232	0.154679	0.291815
Acp2	acid phosphatase 2, lysosomal [Source:MGI Symbol;Acc:MGI:87882]	11432		ENSMUSG00000002103	protein_coding	1610.62	0.546861	0.199458	2.74212	0.00610447	0.0232072
Acp4	acid phosphatase 4 [Source:MGI Symbol;Acc:MGI:3644563]	100503991		ENSMUSG00000012777	protein_coding	0
Acp5	acid phosphatase 5, tartrate resistant [Source:MGI Symbol;Acc:MGI:87883]	11433	Q05117	ENSMUSG00000001348	protein_coding	491.673	0.903221	0.25743	3.51032	0.000447561	0.00274647
Acp6	acid phosphatase 6, lysophosphatidic [Source:MGI Symbol;Acc:MGI:1931010]	66659	Q8BP40	ENSMUSG00000028093	protein_coding	231.96	-0.268293	0.135305	-1.98262	0.0474103	0.119101
Acp7	acid phosphatase 7, tartrate resistant [Source:MGI Symbol;Acc:MGI:2142121]	101744		ENSMUSG00000037469	protein_coding	9.73277	0.726013	0.424932	1.71213	0.0868726	0.189078
Acpp	acid phosphatase, prostate [Source:MGI Symbol;Acc:MGI:1928480]	56318	Q8CE08	ENSMUSG00000032561	protein_coding	247.913	0.357991	0.204713	1.75016	0.0800905	0.177755
Acr	acrosin prepropeptide [Source:MGI Symbol;Acc:MGI:87884]	11434	P23578	ENSMUSG00000022622	protein_coding	12.7245	-0.107385	0.421189	-0.253683	0.799741	0.88138
Acrbp	proacrosin binding protein [Source:MGI Symbol;Acc:MGI:1859515]	54137	Q3V140	ENSMUSG00000072770	protein_coding	41.8579	-0.274957	0.237222	-1.15586	0.247739	0.409134
Acrv1	acrosomal vesicle protein 1 [Source:MGI Symbol;Acc:MGI:104590]	11451	P50289	ENSMUSG00000032110	protein_coding	0.112873	0	0.206069	0	1
Acsbg1	acyl-CoA synthetase bubblegum family member 1 [Source:MGI Symbol;Acc:MGI:2385656]	94180	Q99PU5	ENSMUSG00000032281	protein_coding	32.1656	0.46413	0.362222	1.28666	0.198215	0.349728
Acsbg2	acyl-CoA synthetase bubblegum family member 2 [Source:MGI Symbol;Acc:MGI:3587728]	328845	Q2XU92	ENSMUSG00000024207	protein_coding	0.205411	-0.00301704	0.206069	-0.0146424	0.988318
Acsf2	acyl-CoA synthetase family member 2 [Source:MGI Symbol;Acc:MGI:2388287]	264895	Q8VCW8	ENSMUSG00000076435	protein_coding	469.855	-0.0924048	0.150637	-0.613421	0.539598	0.693254
Acsf3	acyl-CoA synthetase family member 3 [Source:MGI Symbol;Acc:MGI:2182591]	257633		ENSMUSG00000015016	protein_coding	194.63	0.0854901	0.137013	0.623782	0.532771	0.687834
Acsl1	acyl-CoA synthetase long-chain family member 1 [Source:MGI Symbol;Acc:MGI:102797]	14081	P41216	ENSMUSG00000018796	protein_coding	1652.79	-0.45293	0.197981	-2.28754	0.0221645	0.0656705
Acsl3	acyl-CoA synthetase long-chain family member 3 [Source:MGI Symbol;Acc:MGI:1921455]	74205	Q9CZW4	ENSMUSG00000032883	protein_coding	481.291	-0.309545	0.184964	-1.67335	0.0942578	0.200998
Acsl4	acyl-CoA synthetase long-chain family member 4 [Source:MGI Symbol;Acc:MGI:1354713]	50790	Q9QUJ7	ENSMUSG00000031278	protein_coding	4003.45	0.206295	0.0958979	2.15123	0.0314579	0.0861987
Acsl5	acyl-CoA synthetase long-chain family member 5 [Source:MGI Symbol;Acc:MGI:1919129]	433256		ENSMUSG00000024981	protein_coding	4266.26	0.0191082	0.0865706	0.220727	0.825305	0.897167
Acsl6	acyl-CoA synthetase long-chain family member 6 [Source:MGI Symbol;Acc:MGI:894291]	216739	Q91WC3	ENSMUSG00000020333	protein_coding	7.61411	0.301254	0.438757	0.69358	0.487946	0.65008
Acsm1	acyl-CoA synthetase medium-chain family member 1 [Source:MGI Symbol;Acc:MGI:2152200]	117147		ENSMUSG00000033533	protein_coding	207.308	0.930099	0.21188	4.39184	1.12396e-05	0.000120978
Acsm2	acyl-CoA synthetase medium-chain family member 2 [Source:MGI Symbol;Acc:MGI:2385289]	233799	Q8K0L3	ENSMUSG00000030945	protein_coding	0
Acsm3	acyl-CoA synthetase medium-chain family member 3 [Source:MGI Symbol;Acc:MGI:99538]	20216	Q3UNX5	ENSMUSG00000030935	protein_coding	28.5684	-0.314105	0.36456	-0.8647	0.387204	0.55633
Acsm4	acyl-CoA synthetase medium-chain family member 4 [Source:MGI Symbol;Acc:MGI:2681844]	233801	Q80W40	ENSMUSG00000047026	protein_coding	0
Acsm5	acyl-CoA synthetase medium-chain family member 5 [Source:MGI Symbol;Acc:MGI:2444086]	272428		ENSMUSG00000030972	protein_coding	5.44541	0.0500827	0.4705	0.101125	0.919452	0.954108
Acss1	acyl-CoA synthetase short-chain family member 1 [Source:MGI Symbol;Acc:MGI:1915988]	68738	Q99NB1	ENSMUSG00000027452	protein_coding	971.986	-0.486948	0.175047	-2.78145	0.00541159	0.0210729
Acss2	acyl-CoA synthetase short-chain family member 2 [Source:MGI Symbol;Acc:MGI:1890410]	60525	Q9QXG4	ENSMUSG00000027605	protein_coding	510.797	-0.482748	0.132673	-3.63819	0.000274561	0.00181927
Acss3	acyl-CoA synthetase short-chain family member 3 [Source:MGI Symbol;Acc:MGI:2685720]	380660	Q14DH7	ENSMUSG00000035948	protein_coding	221.305	-0.744872	0.246889	-3.01572	0.00256374	0.0114814
Acta1	actin, alpha 1, skeletal muscle [Source:MGI Symbol;Acc:MGI:87902]	11459	P68134	ENSMUSG00000031972	protein_coding	5.22972	0.648651	0.461112	1.33988	0.180285	0.326619
Acta2	actin, alpha 2, smooth muscle, aorta [Source:MGI Symbol;Acc:MGI:87909]	11475	P62737	ENSMUSG00000035783	protein_coding	2659.12	-0.269522	0.18795	-1.43378	0.151636	0.287661
Actb	actin, beta [Source:MGI Symbol;Acc:MGI:87904]	11461	P60710	ENSMUSG00000029580	protein_coding	56896.9	0.660986	0.161227	4.10001	4.13138e-05	0.000368488
Actbl2	actin, beta-like 2 [Source:MGI Symbol;Acc:MGI:2444552]	238880	Q8BFZ3	ENSMUSG00000055194	protein_coding	0
Actc1	actin, alpha, cardiac muscle 1 [Source:MGI Symbol;Acc:MGI:87905]	11464	P68033	ENSMUSG00000068614	protein_coding	1471.75	-0.429059	0.40179	-1.05561	0.291144	0.45651
Actg1	actin, gamma, cytoplasmic 1 [Source:MGI Symbol;Acc:MGI:87906]	11465	P63260	ENSMUSG00000062825	protein_coding	3640.8	0.313259	0.124249	2.52125	0.0116938	0.0391637
Actg2	actin, gamma 2, smooth muscle, enteric [Source:MGI Symbol;Acc:MGI:104589]	11468	P63268	ENSMUSG00000059430	protein_coding	314.9	-0.0727798	0.275342	-0.26413	0.79168	0.876384
Actl10	actin-like 10 [Source:MGI Symbol;Acc:MGI:1917612]	70362		ENSMUSG00000078129	protein_coding	0
Actl11	actin-like 11 [Source:MGI Symbol;Acc:MGI:1914972]	67722		ENSMUSG00000066368	protein_coding	0
Actl6a	actin-like 6A [Source:MGI Symbol;Acc:MGI:1861453]	56456		ENSMUSG00000027671	protein_coding	560.162	0.184412	0.112747	1.63577	0.101887	0.213029
Actl6b	actin-like 6B [Source:MGI Symbol;Acc:MGI:1933548]	83766		ENSMUSG00000029712	protein_coding	0.356332	0.0941248	0.206069	0.492662	0.622252
Actl7a	actin-like 7a [Source:MGI Symbol;Acc:MGI:1343051]	11470	Q9QY84	ENSMUSG00000070979	protein_coding	0
Actl7b	actin-like 7b [Source:MGI Symbol;Acc:MGI:1343053]	11471	Q9QY83	ENSMUSG00000070980	protein_coding	0.450339	-0.00482528	0.282386	-0.0211495	0.983126
Actl9	actin-like 9 [Source:MGI Symbol;Acc:MGI:1916731]	69481	Q8CG27	ENSMUSG00000092519	protein_coding	0.463501	-0.0739174	0.245775	-0.300839	0.763537
Actn1	actinin, alpha 1 [Source:MGI Symbol;Acc:MGI:2137706]	109711	Q7TPR4	ENSMUSG00000015143	protein_coding	4501.58	0.451219	0.111082	4.06209	4.86351e-05	0.000421543
Actn2	actinin alpha 2 [Source:MGI Symbol;Acc:MGI:109192]	11472	Q9JI91	ENSMUSG00000052374	protein_coding	257.144	-0.25248	0.355179	-0.70841	0.478691	0.642618
Actn3	actinin alpha 3 [Source:MGI Symbol;Acc:MGI:99678]	11474	O88990	ENSMUSG00000006457	protein_coding	7.67925	-0.378631	0.433108	-0.858825	0.390437	0.559289
Actn4	actinin alpha 4 [Source:MGI Symbol;Acc:MGI:1890773]	60595	P57780	ENSMUSG00000054808	protein_coding	8233.56	0.210245	0.0691853	3.03887	0.00237464	0.0108055
Actr10	ARP10 actin-related protein 10 [Source:MGI Symbol;Acc:MGI:1891654]	56444	Q9QZB7	ENSMUSG00000021076	protein_coding	964.186	0.0369001	0.0922792	0.399926	0.689211	0.807486
Actr1a	ARP1 actin-related protein 1A, centractin alpha [Source:MGI Symbol;Acc:MGI:1858964]	54130	P61164	ENSMUSG00000025228	protein_coding	2639.98	-0.0283958	0.079708	-0.356243	0.721659	0.830377
Actr1b	ARP1 actin-related protein 1B, centractin beta [Source:MGI Symbol;Acc:MGI:1917446]	226977	Q8R5C5	ENSMUSG00000037351	protein_coding	1752.06	-0.0895745	0.0669285	-1.33836	0.180778	0.327284
Actr2	ARP2 actin-related protein 2 [Source:MGI Symbol;Acc:MGI:1913963]	66713	P61161	ENSMUSG00000020152	protein_coding	5282.11	0.469688	0.124733	3.76568	0.000166095	0.00119019
Actr3	ARP3 actin-related protein 3 [Source:MGI Symbol;Acc:MGI:1921367]	74117	Q99JY9	ENSMUSG00000026341	protein_coding	3585.88	0.675718	0.162848	4.14994	3.32567e-05	0.00030519
Actr3b	ARP3 actin-related protein 3B [Source:MGI Symbol;Acc:MGI:2661120]	242894	Q641P0	ENSMUSG00000056367	protein_coding	19.6733	0.0290317	0.345515	0.0852004	0.932102	0.961525
Actr5	ARP5 actin-related protein 5 [Source:MGI Symbol;Acc:MGI:1924748]	109275		ENSMUSG00000037761	protein_coding	158.798	0.197655	0.148335	1.33215	0.18281	0.33017
Actr6	ARP6 actin-related protein 6 [Source:MGI Symbol;Acc:MGI:1914269]	67019		ENSMUSG00000019948	protein_coding	132.08	-0.165	0.186479	-0.88482	0.376254	0.544712
Actr8	ARP8 actin-related protein 8 [Source:MGI Symbol;Acc:MGI:1860775]	56249	Q8R2S9	ENSMUSG00000015971	protein_coding	638.482	-0.208801	0.108005	-1.93321	0.0532105	0.130233
Actrt1	actin-related protein T1 [Source:MGI Symbol;Acc:MGI:1920610]	73360	Q9D9J3	ENSMUSG00000046615	protein_coding	0
Actrt2	actin-related protein T2 [Source:MGI Symbol;Acc:MGI:1920603]	73353	Q9D9L5	ENSMUSG00000051276	protein_coding	0
Actrt3	actin related protein T3 [Source:MGI Symbol;Acc:MGI:1923902]	76652	Q8BXF8	ENSMUSG00000037737	protein_coding	0
Acvr1	activin A receptor, type 1 [Source:MGI Symbol;Acc:MGI:87911]	11477	P37172	ENSMUSG00000026836	protein_coding	538.045	-0.041903	0.0935236	-0.448058	0.654111	0.783096
Acvr1b	activin A receptor, type 1B [Source:MGI Symbol;Acc:MGI:1338944]	11479	Q61271	ENSMUSG00000000532	protein_coding	1700.19	0.279325	0.0829574	3.36718	0.000759423	0.00422641
Acvr1c	activin A receptor, type IC [Source:MGI Symbol;Acc:MGI:2661081]	269275	Q8K348	ENSMUSG00000026834	protein_coding	13.4833	-0.518742	0.457607	-1.11225	0.26603	0.429436
Acvr2a	activin receptor IIA [Source:MGI Symbol;Acc:MGI:102806]	11480	P27038	ENSMUSG00000052155	protein_coding	861.544	-0.388985	0.12317	-3.15795	0.00158882	0.0078062
Acvr2b	activin receptor IIB [Source:MGI Symbol;Acc:MGI:87912]	11481	P27040	ENSMUSG00000061393	protein_coding	132.039	-0.259597	0.205891	-1.2602	0.207598	0.361598
Acvrl1	activin A receptor, type II-like 1 [Source:MGI Symbol;Acc:MGI:1338946]	11482	Q61288	ENSMUSG00000000530	protein_coding	9779.66	-0.364639	0.104366	-3.4938	0.000476194	0.00288022
Acy1	aminoacylase 1 [Source:MGI Symbol;Acc:MGI:87913]	109652		ENSMUSG00000023262	protein_coding	79.3767	-0.0670083	0.231528	-0.289452	0.772236	0.864375
Acy3	aspartoacylase (aminoacylase) 3 [Source:MGI Symbol;Acc:MGI:1918920]	71670	Q91XE4	ENSMUSG00000024866	protein_coding	111.08	-0.374277	0.176213	-2.12305	0.03375	0.0913054
Acyp1	acylphosphatase 1, erythrocyte (common) type [Source:MGI Symbol;Acc:MGI:1913454]	66204	P56376	ENSMUSG00000008822	protein_coding	103.817	-0.53783	0.2137	-2.51535	0.0118913	0.0396999
Acyp2	acylphosphatase 2, muscle type [Source:MGI Symbol;Acc:MGI:1922822]	75572	P56375	ENSMUSG00000060923	protein_coding	133.397	-0.245637	0.165327	-1.48594	0.137296	0.267546
Ada	adenosine deaminase [Source:MGI Symbol;Acc:MGI:87916]	11486	P03958	ENSMUSG00000017697	protein_coding	102.711	0.453193	0.240181	1.8891	0.0588783	0.140784
Adad1	adenosine deaminase domain containing 1 (testis specific) [Source:MGI Symbol;Acc:MGI:103258]	21744	Q5SUE7	ENSMUSG00000027719	protein_coding	0
Adad2	adenosine deaminase domain containing 2 [Source:MGI Symbol;Acc:MGI:1923023]	75773		ENSMUSG00000024266	protein_coding	0
Adal	adenosine deaminase-like [Source:MGI Symbol;Acc:MGI:1923144]	75894	Q80SY6	ENSMUSG00000027259	protein_coding	156.064	-0.363412	0.157274	-2.31019	0.0208777	0.0627927
Adam10	a disintegrin and metallopeptidase domain 10 [Source:MGI Symbol;Acc:MGI:109548]	11487	O35598	ENSMUSG00000054693	protein_coding	3078.09	-0.056803	0.0652007	-0.871201	0.383644	0.552661
Adam11	a disintegrin and metallopeptidase domain 11 [Source:MGI Symbol;Acc:MGI:1098667]	11488	Q9R1V4	ENSMUSG00000020926	protein_coding	47.0685	0.307924	0.279216	1.10217	0.270388	0.434226
Adam12	a disintegrin and metallopeptidase domain 12 (meltrin alpha) [Source:MGI Symbol;Acc:MGI:105378]	11489	Q61824	ENSMUSG00000054555	protein_coding	60.461	-0.0836609	0.26252	-0.318677	0.749972	0.849708
Adam15	a disintegrin and metallopeptidase domain 15 (metargidin) [Source:MGI Symbol;Acc:MGI:1333882]	11490	O88839	ENSMUSG00000028041	protein_coding	2621.54	0.61026	0.0917053	6.65478	2.83716e-11	9.60659e-10
Adam17	a disintegrin and metallopeptidase domain 17 [Source:MGI Symbol;Acc:MGI:1096335]	11491		ENSMUSG00000052593	protein_coding	1762.01	0.40265	0.156791	2.5682	0.0102227	0.0352127
Adam18	a disintegrin and metallopeptidase domain 18 [Source:MGI Symbol;Acc:MGI:105986]	13524	Q9R157	ENSMUSG00000031552	protein_coding	0.243175	0	0.206069	0	1
Adam19	a disintegrin and metallopeptidase domain 19 (meltrin beta) [Source:MGI Symbol;Acc:MGI:105377]	11492	O35674	ENSMUSG00000011256	protein_coding	1339.67	-0.0846235	0.110985	-0.762475	0.445777	0.612894
Adam1a	a disintegrin and metallopeptidase domain 1a [Source:MGI Symbol;Acc:MGI:2429504]	280668	Q60813	ENSMUSG00000072647	protein_coding	22.4463	-0.355956	0.331049	-1.07607	0.281897	0.446805
Adam1b	a disintegrin and metallopeptidase domain 1b [Source:MGI Symbol;Acc:MGI:2429506]	280667	Q8R534	ENSMUSG00000062438	protein_coding	0.121587	0	0.206069	0	1
Adam2	a disintegrin and metallopeptidase domain 2 [Source:MGI Symbol;Acc:MGI:1340894]	11495	Q60718	ENSMUSG00000022039	protein_coding	0.322042	0.0941248	0.206069	0.438339	0.661141
Adam20	a disintegrin and metallopeptidase domain 20 [Source:MGI Symbol;Acc:MGI:2152342]	384806		ENSMUSG00000046282	protein_coding	0
Adam21	a disintegrin and metallopeptidase domain 21 [Source:MGI Symbol;Acc:MGI:1861229]	56622	Q9JI76	ENSMUSG00000008438	protein_coding	1.34101	0.650296	0.411291	1.94376	0.0519245
Adam22	a disintegrin and metallopeptidase domain 22 [Source:MGI Symbol;Acc:MGI:1340046]	11496	Q9R1V6	ENSMUSG00000040537	protein_coding	204.612	-0.845141	0.189712	-4.45054	8.56551e-06	9.5427e-05
Adam23	a disintegrin and metallopeptidase domain 23 [Source:MGI Symbol;Acc:MGI:1345162]	23792	Q9R1V7	ENSMUSG00000025964	protein_coding	155.35	-0.461974	0.175703	-2.62809	0.00858655	0.030559
Adam24	a disintegrin and metallopeptidase domain 24 (testase 1) [Source:MGI Symbol;Acc:MGI:105984]	13526	Q9R160	ENSMUSG00000046723	protein_coding	0
Adam25	a disintegrin and metallopeptidase domain 25 (testase 2) [Source:MGI Symbol;Acc:MGI:1345157]	23793		ENSMUSG00000071937	protein_coding	0
Adam26a	a disintegrin and metallopeptidase domain 26A (testase 3) [Source:MGI Symbol;Acc:MGI:105985]	13525	Q9R158	ENSMUSG00000048516	protein_coding	0
Adam26b	a disintegrin and metallopeptidase domain 26B [Source:MGI Symbol;Acc:MGI:3588304]	382007		ENSMUSG00000063900	protein_coding	0
Adam28	a disintegrin and metallopeptidase domain 28 [Source:MGI Symbol;Acc:MGI:105988]	13522	Q9JLN6	ENSMUSG00000014725	protein_coding	495.989	0.111952	0.203072	0.551261	0.581455	0.727543
Adam29	a disintegrin and metallopeptidase domain 29 [Source:MGI Symbol;Acc:MGI:2676326]	244486		ENSMUSG00000046258	protein_coding	0
Adam3	a disintegrin and metallopeptidase domain 3 (cyritestin) [Source:MGI Symbol;Acc:MGI:102518]	11497		ENSMUSG00000031553	protein_coding	37.7533	-0.634386	0.300688	-2.10777	0.0350508	0.0939129
Adam30	a disintegrin and metallopeptidase domain 30 [Source:MGI Symbol;Acc:MGI:1918328]	71078		ENSMUSG00000043468	protein_coding	0.447334	-0.0760156	0.246974	-0.307795	0.758239
Adam32	a disintegrin and metallopeptidase domain 32 [Source:MGI Symbol;Acc:MGI:2653822]	353188	Q8K410	ENSMUSG00000037437	protein_coding	5.44626	-0.0695561	0.470461	-0.148518	0.881934	0.932429
Adam33	a disintegrin and metallopeptidase domain 33 [Source:MGI Symbol;Acc:MGI:1341813]	110751	Q923W9	ENSMUSG00000027318	protein_coding	103.922	-0.313777	0.210875	-1.48622	0.137221	0.267429
Adam34	a disintegrin and metallopeptidase domain 34 [Source:MGI Symbol;Acc:MGI:2181992]	384814		ENSMUSG00000079058	protein_coding	0
Adam39	a disintegrin and metallopeptidase domain 39 [Source:MGI Symbol;Acc:MGI:3045694]	546055		ENSMUSG00000054033	protein_coding	0
Adam4	a disintegrin and metallopeptidase domain 4 [Source:MGI Symbol;Acc:MGI:104731]	11498		ENSMUSG00000072972	protein_coding	5.47111	-0.338288	0.466725	-0.704721	0.480984	0.644144
Adam5	a disintegrin and metallopeptidase domain 5 [Source:MGI Symbol;Acc:MGI:104730]	11499		ENSMUSG00000031554	protein_coding	18.2478	-1.04729	0.337668	-3.05204	0.00227294	0.0104583
Adam6a	a disintegrin and metallopeptidase domain 6A [Source:MGI Symbol;Acc:MGI:2676316]	238406		ENSMUSG00000043945	protein_coding	0
Adam6b	a disintegrin and metallopeptidase domain 6B [Source:MGI Symbol;Acc:MGI:2444636]	238405		ENSMUSG00000051804	protein_coding	0.579377	-0.187787	0.297543	-0.611764	0.540694
Adam7	a disintegrin and metallopeptidase domain 7 [Source:MGI Symbol;Acc:MGI:107247]	11500	O35227	ENSMUSG00000022056	protein_coding	0.772952	-0.0186088	0.305715	-0.0658961	0.947461
Adam8	a disintegrin and metallopeptidase domain 8 [Source:MGI Symbol;Acc:MGI:107825]	11501		ENSMUSG00000025473	protein_coding	861.066	1.56364	0.201917	7.74489	9.56624e-15	4.72187e-13
Adam9	a disintegrin and metallopeptidase domain 9 (meltrin gamma) [Source:MGI Symbol;Acc:MGI:105376]	11502		ENSMUSG00000031555	protein_coding	4081.34	-0.0315367	0.0822898	-0.383235	0.701545	0.816899
Adamdec1	ADAM-like, decysin 1 [Source:MGI Symbol;Acc:MGI:1917650]	58860	Q9R0X2	ENSMUSG00000022057	protein_coding	157.913	-0.0387995	0.24347	-0.15936	0.873385	0.927323
Adamts1	a disintegrin-like and metallopeptidase (reprolysin type) with thrombospondin type 1 motif, 1 [Source:MGI Symbol;Acc:MGI:109249]	11504	P97857	ENSMUSG00000022893	protein_coding	2159.17	0.0632344	0.229464	0.275455	0.782967	0.870684
Adamts10	a disintegrin-like and metallopeptidase (reprolysin type) with thrombospondin type 1 motif, 10 [Source:MGI Symbol;Acc:MGI:2449112]	224697		ENSMUSG00000024299	protein_coding	1415.7	-0.716279	0.142258	-5.03393	4.80527e-07	7.34578e-06
Adamts12	a disintegrin-like and metallopeptidase (reprolysin type) with thrombospondin type 1 motif, 12 [Source:MGI Symbol;Acc:MGI:2146046]	239337	Q811B3	ENSMUSG00000047497	protein_coding	73.9207	-0.23983	0.309793	-0.772652	0.439728	0.607372
Adamts13	a disintegrin-like and metallopeptidase (reprolysin type) with thrombospondin type 1 motif, 13 [Source:MGI Symbol;Acc:MGI:2685556]	279028		ENSMUSG00000014852	protein_coding	4.2112	-0.63048	0.468794	-1.29264	0.196137	0.347424
Adamts14	a disintegrin-like and metallopeptidase (reprolysin type) with thrombospondin type 1 motif, 14 [Source:MGI Symbol;Acc:MGI:2179942]	237360		ENSMUSG00000059901	protein_coding	93.4871	0.235843	0.263551	0.896497	0.369987	0.538469
Adamts15	a disintegrin-like and metallopeptidase (reprolysin type) with thrombospondin type 1 motif, 15 [Source:MGI Symbol;Acc:MGI:2449569]	235130	P59384	ENSMUSG00000033453	protein_coding	1082.85	0.420113	0.269328	1.56198	0.118292	0.239132
Adamts16	a disintegrin-like and metallopeptidase (reprolysin type) with thrombospondin type 1 motif, 16 [Source:MGI Symbol;Acc:MGI:2429637]	271127	Q69Z28	ENSMUSG00000049538	protein_coding	0.112872	-0.0515879	0.206069	-0.250347	0.802319
Adamts17	a disintegrin-like and metallopeptidase (reprolysin type) with thrombospondin type 1 motif, 17 [Source:MGI Symbol;Acc:MGI:3588195]	233332		ENSMUSG00000058145	protein_coding	47.6461	-1.20443	0.304903	-3.92715	8.59571e-05	0.000686382
Adamts18	a disintegrin-like and metallopeptidase (reprolysin type) with thrombospondin type 1 motif, 18 [Source:MGI Symbol;Acc:MGI:2442600]	208936	Q4VC17	ENSMUSG00000053399	protein_coding	1.27578	-0.290283	0.412863	-0.60605	0.544482
Adamts19	a disintegrin-like and metallopeptidase (reprolysin type) with thrombospondin type 1 motif, 19 [Source:MGI Symbol;Acc:MGI:2442875]	240322	P59509	ENSMUSG00000053441	protein_coding	9.36849	-0.845262	0.419681	-1.95726	0.0503171	0.124674
Adamts2	a disintegrin-like and metallopeptidase (reprolysin type) with thrombospondin type 1 motif, 2 [Source:MGI Symbol;Acc:MGI:1347356]	216725	Q8C9W3	ENSMUSG00000036545	protein_coding	1209.27	0.274386	0.208541	1.31572	0.188267	0.337235
Adamts20	a disintegrin-like and metallopeptidase (reprolysin type) with thrombospondin type 1 motif, 20 [Source:MGI Symbol;Acc:MGI:2660628]	223838	P59511	ENSMUSG00000022449	protein_coding	13.6486	-0.144321	0.404835	-0.355683	0.722078	0.830608
Adamts3	a disintegrin-like and metallopeptidase (reprolysin type) with thrombospondin type 1 motif, 3 [Source:MGI Symbol;Acc:MGI:3045353]	330119		ENSMUSG00000043635	protein_coding	78.5679	0.8621	0.263886	3.26757	0.00108473	0.00568792
Adamts4	a disintegrin-like and metallopeptidase (reprolysin type) with thrombospondin type 1 motif, 4 [Source:MGI Symbol;Acc:MGI:1339949]	240913	Q8BNJ2	ENSMUSG00000006403	protein_coding	304.974	3.95288	0.355039	11.0144	3.25598e-28	3.61853e-26
Adamts5	a disintegrin-like and metallopeptidase (reprolysin type) with thrombospondin type 1 motif, 5 (aggrecanase-2) [Source:MGI Symbol;Acc:MGI:1346321]	23794	Q9R001	ENSMUSG00000022894	protein_coding	385.629	-0.104969	0.144697	-0.725438	0.468184	0.632969
Adamts6	a disintegrin-like and metallopeptidase (reprolysin type) with thrombospondin type 1 motif, 6 [Source:MGI Symbol;Acc:MGI:1347348]	108154		ENSMUSG00000046169	protein_coding	170.725	1.03683	0.184539	5.61908	1.91976e-08	3.98813e-07
Adamts7	a disintegrin-like and metallopeptidase (reprolysin type) with thrombospondin type 1 motif, 7 [Source:MGI Symbol;Acc:MGI:1347346]	108153	Q68SA9	ENSMUSG00000032363	protein_coding	51.5764	0.0835372	0.271548	0.306449	0.759263	0.85583
Adamts8	a disintegrin-like and metallopeptidase (reprolysin type) with thrombospondin type 1 motif, 8 [Source:MGI Symbol;Acc:MGI:1353468]	30806		ENSMUSG00000031994	protein_coding	425.927	-0.278407	0.246772	-1.12756	0.259504	0.421606
Adamts9	a disintegrin-like and metallopeptidase (reprolysin type) with thrombospondin type 1 motif, 9 [Source:MGI Symbol;Acc:MGI:1916320]	101401		ENSMUSG00000030022	protein_coding	1292.24	0.409754	0.17656	2.32077	0.0202995	0.0614412
Adamtsl1	ADAMTS-like 1 [Source:MGI Symbol;Acc:MGI:1924989]	77739		ENSMUSG00000066113	protein_coding	464.813	0.327726	0.1365	2.40093	0.0163536	0.0514147
Adamtsl2	ADAMTS-like 2 [Source:MGI Symbol;Acc:MGI:1925044]	77794	Q7TSK7	ENSMUSG00000036040	protein_coding	865.725	-0.273711	0.22465	-1.21845	0.223052	0.380702
Adamtsl3	ADAMTS-like 3 [Source:MGI Symbol;Acc:MGI:3028499]	269959		ENSMUSG00000070469	protein_coding	351.152	-0.228541	0.157201	-1.4536	0.146058	0.279835
Adamtsl4	ADAMTS-like 4 [Source:MGI Symbol;Acc:MGI:2389008]	229595	Q80T21	ENSMUSG00000015850	protein_coding	1347.19	0.326464	0.137223	2.3791	0.0173548	0.0540548
Adamtsl5	ADAMTS-like 5 [Source:MGI Symbol;Acc:MGI:1913798]	66548		ENSMUSG00000043822	protein_coding	516.959	-0.400725	0.209601	-1.91129	0.0559679	0.135402
Adap1	ArfGAP with dual PH domains 1 [Source:MGI Symbol;Acc:MGI:2442201]	231821		ENSMUSG00000056413	protein_coding	311.611	1.46725	0.269967	5.44328	5.23075e-08	1.00058e-06
Adap2	ArfGAP with dual PH domains 2 [Source:MGI Symbol;Acc:MGI:2663075]	216991	Q8R2V5	ENSMUSG00000020709	protein_coding	565.239	0.729058	0.23627	3.08755	0.00201816	0.00948597
Adar	adenosine deaminase, RNA-specific [Source:MGI Symbol;Acc:MGI:1889575]	56417	Q99MU3	ENSMUSG00000027951	protein_coding	3986.94	2.02244	0.110782	18.2551	1.88603e-74	1.06767e-71
Adarb1	adenosine deaminase, RNA-specific, B1 [Source:MGI Symbol;Acc:MGI:891999]	110532	Q91ZS8	ENSMUSG00000020262	protein_coding	1528.07	-0.699222	0.16379	-4.26854	1.96756e-05	0.000195514
Adarb2	adenosine deaminase, RNA-specific, B2 [Source:MGI Symbol;Acc:MGI:2151118]	94191	Q9JI20	ENSMUSG00000052551	protein_coding	0
Adat1	adenosine deaminase, tRNA-specific 1 [Source:MGI Symbol;Acc:MGI:1353631]	30947	Q9JHI2	ENSMUSG00000031949	protein_coding	59.1702	-0.579174	0.237057	-2.4389	0.0147319	0.0473171
Adat2	adenosine deaminase, tRNA-specific 2 [Source:MGI Symbol;Acc:MGI:1914007]	66757	Q6P6J0	ENSMUSG00000019808	protein_coding	51.4664	0.331778	0.241423	1.37237	0.169948	0.312994
Adat3	adenosine deaminase, tRNA-specific 3 [Source:MGI Symbol;Acc:MGI:1924344]	100113398	Q6PAT0	ENSMUSG00000113640	protein_coding	0
Adck1	aarF domain containing kinase 1 [Source:MGI Symbol;Acc:MGI:1919363]	72113	Q9D0L4	ENSMUSG00000021044	protein_coding	214.774	-0.00886352	0.152785	-0.0579242	0.953809	0.973121
Adck2	aarF domain containing kinase 2 [Source:MGI Symbol;Acc:MGI:1889336]	57869		ENSMUSG00000046947	protein_coding	186.251	0.175593	0.151093	1.16223	0.245141	0.406206
Adck5	aarF domain containing kinase 5 [Source:MGI Symbol;Acc:MGI:2679274]	268822		ENSMUSG00000022550	protein_coding	140.576	-0.160384	0.159553	-1.00508	0.314859	0.481769
Adcy1	adenylate cyclase 1 [Source:MGI Symbol;Acc:MGI:99677]	432530	O88444	ENSMUSG00000020431	protein_coding	48.8984	-1.17169	0.369562	-3.13954	0.00169216	0.00824238
Adcy10	adenylate cyclase 10 [Source:MGI Symbol;Acc:MGI:2660854]	271639		ENSMUSG00000026567	protein_coding	1.20097	-0.0122311	0.392945	-0.032895	0.973758
Adcy2	adenylate cyclase 2 [Source:MGI Symbol;Acc:MGI:99676]	210044		ENSMUSG00000021536	protein_coding	398.257	-0.445222	0.164764	-2.70181	0.00689627	0.0256574
Adcy3	adenylate cyclase 3 [Source:MGI Symbol;Acc:MGI:99675]	104111		ENSMUSG00000020654	protein_coding	436.946	-0.251144	0.13434	-1.86938	0.0615702	0.145701
Adcy4	adenylate cyclase 4 [Source:MGI Symbol;Acc:MGI:99674]	104110	Q91WF3	ENSMUSG00000022220	protein_coding	1814.79	0.0719488	0.138299	0.520243	0.602894	0.743763
Adcy5	adenylate cyclase 5 [Source:MGI Symbol;Acc:MGI:99673]	224129	P84309	ENSMUSG00000022840	protein_coding	348.971	-0.99287	0.231369	-4.28695	1.81144e-05	0.000182309
Adcy6	adenylate cyclase 6 [Source:MGI Symbol;Acc:MGI:87917]	11512		ENSMUSG00000022994	protein_coding	1212.55	-0.212244	0.103946	-2.04182	0.0411698	0.106268
Adcy7	adenylate cyclase 7 [Source:MGI Symbol;Acc:MGI:102891]	11513	P51829	ENSMUSG00000031659	protein_coding	1585.65	-0.121415	0.101439	-1.19692	0.231337	0.391103
Adcy8	adenylate cyclase 8 [Source:MGI Symbol;Acc:MGI:1341110]	11514	P97490	ENSMUSG00000022376	protein_coding	554.86	-0.651578	0.208248	-3.12742	0.00176346	0.00853463
Adcy9	adenylate cyclase 9 [Source:MGI Symbol;Acc:MGI:108450]	11515	P51830	ENSMUSG00000005580	protein_coding	575.108	-0.429653	0.169823	-2.52958	0.01142	0.0384167
Adcyap1	adenylate cyclase activating polypeptide 1 [Source:MGI Symbol;Acc:MGI:105094]	11516		ENSMUSG00000024256	protein_coding	0.760273	0.108486	0.364413	0.290812	0.771195
Adcyap1r1	adenylate cyclase activating polypeptide 1 receptor 1 [Source:MGI Symbol;Acc:MGI:108449]	11517	P70205	ENSMUSG00000029778	protein_coding	89.9318	0.0952839	0.263802	0.361244	0.717917	0.828044
Add1	adducin 1 (alpha) [Source:MGI Symbol;Acc:MGI:87918]	11518	Q9QYC0	ENSMUSG00000029106	protein_coding	5145.69	-0.292516	0.0773235	-3.783	0.000154949	0.00112366
Add2	adducin 2 (beta) [Source:MGI Symbol;Acc:MGI:87919]	11519	Q9QYB8	ENSMUSG00000030000	protein_coding	5.45476	-0.462618	0.465167	-1.0017	0.316489	0.483054
Add3	adducin 3 (gamma) [Source:MGI Symbol;Acc:MGI:1351615]	27360	Q9QYB5	ENSMUSG00000025026	protein_coding	3150.75	-0.436412	0.132213	-3.30068	0.000964502	0.00515397
Adgb	androglobin [Source:MGI Symbol;Acc:MGI:3605549]	215772		ENSMUSG00000050994	protein_coding	341.423	0.2383	0.150889	1.57917	0.114298	0.23285
Adgra1	adhesion G protein-coupled receptor A1 [Source:MGI Symbol;Acc:MGI:1277167]	52389	Q8C4G9	ENSMUSG00000025475	protein_coding	0.659343	-0.244432	0.307292	-0.761426	0.446402
Adgra2	adhesion G protein-coupled receptor A2 [Source:MGI Symbol;Acc:MGI:1925810]	78560		ENSMUSG00000031486	protein_coding	1540.94	0.213629	0.162551	1.31426	0.18876	0.337851
Adgra3	adhesion G protein-coupled receptor A3 [Source:MGI Symbol;Acc:MGI:1917943]	70693	Q7TT36	ENSMUSG00000029090	protein_coding	1479.94	-0.277994	0.14058	-1.97749	0.0479859	0.120197
Adgrb1	adhesion G protein-coupled receptor B1 [Source:MGI Symbol;Acc:MGI:1933736]	107831	Q3UHD1	ENSMUSG00000034730	protein_coding	100.753	2.92526	0.418635	6.95542	3.51511e-12	1.34055e-10
Adgrb2	adhesion G protein-coupled receptor B2 [Source:MGI Symbol;Acc:MGI:2451244]	230775		ENSMUSG00000028782	protein_coding	17.4392	0.886287	0.388155	2.31094	0.0208361	0.0627064
Adgrb3	adhesion G protein-coupled receptor B3 [Source:MGI Symbol;Acc:MGI:2441837]	210933		ENSMUSG00000033569	protein_coding	0
Adgrd1	adhesion G protein-coupled receptor D1 [Source:MGI Symbol;Acc:MGI:3041203]	243277	Q80T32	ENSMUSG00000044017	protein_coding	624.552	1.1863	0.125099	9.48233	2.4867e-21	1.91688e-19
Adgre1	adhesion G protein-coupled receptor E1 [Source:MGI Symbol;Acc:MGI:106912]	13733	Q61549	ENSMUSG00000004730	protein_coding	804.447	0.720502	0.188695	3.81873	0.000134139	0.000995465
Adgre4	adhesion G protein-coupled receptor E4 [Source:MGI Symbol;Acc:MGI:1196464]	52614	Q91ZE5	ENSMUSG00000032915	protein_coding	266.634	0.279401	0.235193	1.18848	0.234644	0.394925
Adgre5	adhesion G protein-coupled receptor E5 [Source:MGI Symbol;Acc:MGI:1347095]	26364		ENSMUSG00000002885	protein_coding	10935	-0.346009	0.157914	-2.191	0.028452	0.0797845
Adgrf1	adhesion G protein-coupled receptor F1 [Source:MGI Symbol;Acc:MGI:1924846]	77596	Q8VEC3	ENSMUSG00000041293	protein_coding	0.67809	0.190836	0.307604	0.694061	0.487644
Adgrf2	adhesion G protein-coupled receptor F2 [Source:MGI Symbol;Acc:MGI:2182728]	435529	E9Q4J9	ENSMUSG00000057899	protein_coding	5.0554	-0.620476	0.455936	-1.31737	0.187716	0.336547
Adgrf3	adhesion G protein-coupled receptor F3 [Source:MGI Symbol;Acc:MGI:2685887]	381628	Q58Y75	ENSMUSG00000067642	protein_coding	4.20988	0.603445	0.470098	1.33978	0.180318	0.326625
Adgrf4	adhesion G protein-coupled receptor F4 [Source:MGI Symbol;Acc:MGI:1925499]	78249		ENSMUSG00000023918	protein_coding	3.59463	0.239207	0.469117	0.512786	0.608101	0.747682
Adgrf5	adhesion G protein-coupled receptor F5 [Source:MGI Symbol;Acc:MGI:2182928]	224792	G5E8Q8	ENSMUSG00000056492	protein_coding	33183.6	-0.255806	0.118984	-2.14988	0.0315646	0.0864467
Adgrg1	adhesion G protein-coupled receptor G1 [Source:MGI Symbol;Acc:MGI:1340051]	14766		ENSMUSG00000031785	protein_coding	2288.37	0.274917	0.107301	2.56214	0.0104029	0.0357114
[truncated: 52,541 more rows]
