# Supplementary material for: ANP32B Deficiency Protects Mice From Lethal Influenza A Virus Challenge by Dampening the Host Immune Response
Source: Front Immunol. 2020 Mar 13;11:450. doi: 10.3389/fimmu.2020.00450 (PMC7083139; doi:10.3389/fimmu.2020.00450)
Supplement: Supplementary file 4 [file Table_2.XLSX]

## Sheet: Upregulated log2foldchange>1
GeneSymbol	Description	EntrezID	UniprotID	EnsemblID	GeneType	baseMean	log2FoldChange	lfcSE	stat	pvalue	FDR
1600014C10Rik	RIKEN cDNA 1600014C10 gene [Source:MGI Symbol;Acc:MGI:1919494]	72244		ENSMUSG00000054676	protein_coding	1532.82	2.29708	0.275708	8.34273	7.25971e-17	3.52371e-15
1700066B19Rik	RIKEN cDNA 1700066B19 gene [Source:MGI Symbol;Acc:MGI:1920699]	73449	Q3TS39	ENSMUSG00000073598	protein_coding	22.5014	1.54955	0.359142	4.2604	2.04064e-05	0.000159703
1810065E05Rik	RIKEN cDNA 1810065E05 gene [Source:MGI Symbol;Acc:MGI:1917114]	69864		ENSMUSG00000013653	protein_coding	2.51759	1.12632	0.456624	2.94176	0.00326352	0.0125682
2010005H15Rik	RIKEN cDNA 2010005H15 gene [Source:MGI Symbol;Acc:MGI:1924020]	76770		ENSMUSG00000095620	protein_coding	34.6732	1.60721	0.310181	5.124	2.99125e-07	3.63661e-06
2210407C18Rik	RIKEN cDNA 2210407C18 gene [Source:MGI Symbol;Acc:MGI:1925604]	78354		ENSMUSG00000037145	protein_coding	3.35122	1.47	0.460033	2.9849	0.00283667	0.0112327
2610528A11Rik	RIKEN cDNA 2610528A11 gene [Source:MGI Symbol;Acc:MGI:1917295]	70045	A0A0B4J1N3	ENSMUSG00000096001	protein_coding	4.36964	1.23032	0.468245	2.51976	0.0117436	0.0367809
4930438A08Rik	RIKEN cDNA 4930438A08 gene [Source:MGI Symbol;Acc:MGI:1921238]	73988		ENSMUSG00000069873	protein_coding	6.99578	1.13831	0.461087	2.4021	0.0163014	0.0480011
4930539E08Rik	RIKEN cDNA 4930539E08 gene [Source:MGI Symbol;Acc:MGI:1925441]	207819	Q8CC96	ENSMUSG00000048905	protein_coding	11.3726	1.27655	0.449413	2.88145	0.00395852	0.0148204
5430427O19Rik	RIKEN cDNA 5430427O19 gene [Source:MGI Symbol;Acc:MGI:1918648]	71398	Q9D3J9	ENSMUSG00000025058	protein_coding	146.25	1.63782	0.318896	5.1427	2.70813e-07	3.3197e-06
9830107B12Rik	RIKEN cDNA 9830107B12 gene [Source:MGI Symbol;Acc:MGI:3608415]	328829		ENSMUSG00000073386	protein_coding	13.949	1.72422	0.467368	3.44788	0.000565005	0.00286316
9930111J21Rik1	RIKEN cDNA 9930111J21 gene 1 [Source:MGI Symbol;Acc:MGI:3041173]	667214		ENSMUSG00000069893	protein_coding	431.012	1.85969	0.175574	10.584	3.53454e-26	2.92421e-24
9930111J21Rik2	RIKEN cDNA 9930111J21 gene 2 [Source:MGI Symbol;Acc:MGI:3711310]	245240		ENSMUSG00000069892	protein_coding	1080.24	1.66903	0.193701	8.61751	6.84244e-18	3.63311e-16
A2m	alpha-2-macroglobulin [Source:MGI Symbol;Acc:MGI:2449119]	232345		ENSMUSG00000030111	protein_coding	15.5907	1.39537	0.379523	3.62129	0.000293132	0.00162653
A2ml1	alpha-2-macroglobulin like 1 [Source:MGI Symbol;Acc:MGI:3039594]	232400	Q3UU35	ENSMUSG00000047228	protein_coding	954.519	1.3614	0.253882	5.3628	8.194e-08	1.13389e-06
A530032D15Rik	RIKEN cDNA A530032D15Rik gene [Source:MGI Symbol;Acc:MGI:3037746]	381287		ENSMUSG00000089844	protein_coding	26.117	2.44237	0.432559	5.24574	1.55658e-07	2.00395e-06
A530064D06Rik	RIKEN cDNA A530064D06 gene [Source:MGI Symbol;Acc:MGI:2443476]	328830		ENSMUSG00000043939	protein_coding	247.376	3.69985	0.342195	10.7015	1.0016e-26	8.59449e-25
A630023A22Rik	RIKEN cDNA A630023A22 gene [Source:MGI Symbol;Acc:MGI:2145657]	105518		ENSMUSG00000095493	protein_coding	6.25543	1.60518	0.469297	3.43248	0.000598088	0.00300938
A730049H05Rik	RIKEN cDNA A730049H05 gene [Source:MGI Symbol;Acc:MGI:1921766]			ENSMUSG00000048636	protein_coding	13.7021	1.31688	0.424445	3.06619	0.00216808	0.00896767
AA467197	expressed sequence AA467197 [Source:MGI Symbol;Acc:MGI:3034182]	433470		ENSMUSG00000033213	protein_coding	420.925	3.35346	0.422819	8.38917	4.89589e-17	2.40675e-15
AB124611	cDNA sequence AB124611 [Source:MGI Symbol;Acc:MGI:3043001]	382062		ENSMUSG00000057191	protein_coding	490.395	1.94273	0.282001	6.89108	5.53692e-12	1.56049e-10
Abcb1b	ATP-binding cassette, sub-family B (MDR/TAP), member 1B [Source:MGI Symbol;Acc:MGI:97568]	18669		ENSMUSG00000028970	protein_coding	216.808	1.31259	0.247601	5.30168	1.14744e-07	1.52281e-06
Abi3	ABI gene family, member 3 [Source:MGI Symbol;Acc:MGI:1913860]	66610	Q8BYZ1	ENSMUSG00000018381	protein_coding	1296.13	1.07703	0.147301	7.31148	2.64225e-13	9.05289e-12
Abtb2	ankyrin repeat and BTB (POZ) domain containing 2 [Source:MGI Symbol;Acc:MGI:2139365]	99382	Q7TQI7	ENSMUSG00000032724	protein_coding	360.844	1.57806	0.222788	7.08238	1.417e-12	4.35082e-11
AC168977.1	sp110 nuclear body protein-like [Source:NCBI gene;Acc:102638047]	102638047		ENSMUSG00000079808	protein_coding	10.2906	1.56768	0.444281	3.4516	0.000557282	0.002827
Acat3	acetyl-Coenzyme A acetyltransferase 3 [Source:MGI Symbol;Acc:MGI:109182]	224530		ENSMUSG00000062480	protein_coding	7.7805	1.38828	0.456472	2.9599	0.00307739	0.0120225
Ackr1	atypical chemokine receptor 1 (Duffy blood group) [Source:MGI Symbol;Acc:MGI:1097689]	13349		ENSMUSG00000037872	protein_coding	81.3848	3.01237	0.34292	8.41928	3.78805e-17	1.87655e-15
Acod1	aconitate decarboxylase 1 [Source:MGI Symbol;Acc:MGI:103206]	16365		ENSMUSG00000022126	protein_coding	1686.05	4.10878	0.440928	11.5517	7.23961e-31	7.64574e-29
Acsm1	acyl-CoA synthetase medium-chain family member 1 [Source:MGI Symbol;Acc:MGI:2152200]	117147		ENSMUSG00000033533	protein_coding	207.308	1.08432	0.211838	5.1178	3.09112e-07	3.75092e-06
Adam8	a disintegrin and metallopeptidase domain 8 [Source:MGI Symbol;Acc:MGI:107825]	11501		ENSMUSG00000025473	protein_coding	861.066	1.40508	0.202188	6.95195	3.60281e-12	1.04068e-10
Adamts4	a disintegrin-like and metallopeptidase (reprolysin type) with thrombospondin type 1 motif, 4 [Source:MGI Symbol;Acc:MGI:1339949]	240913	Q8BNJ2	ENSMUSG00000006403	protein_coding	304.974	4.04188	0.355081	11.2397	2.604e-29	2.60685e-27
Adamts6	a disintegrin-like and metallopeptidase (reprolysin type) with thrombospondin type 1 motif, 6 [Source:MGI Symbol;Acc:MGI:1347348]	108154		ENSMUSG00000046169	protein_coding	170.725	1.28412	0.183989	6.97254	3.11274e-12	9.06513e-11
Adap1	ArfGAP with dual PH domains 1 [Source:MGI Symbol;Acc:MGI:2442201]	231821		ENSMUSG00000056413	protein_coding	311.611	1.62425	0.269943	6.02108	1.73258e-09	3.27453e-08
Adar	adenosine deaminase, RNA-specific [Source:MGI Symbol;Acc:MGI:1889575]	56417	Q99MU3	ENSMUSG00000027951	protein_coding	3986.94	2.10591	0.110804	19.0041	1.57592e-80	9.17903e-78
Adgrb1	adhesion G protein-coupled receptor B1 [Source:MGI Symbol;Acc:MGI:1933736]	107831	Q3UHD1	ENSMUSG00000034730	protein_coding	100.753	3.8917	0.417495	8.7244	2.67599e-18	1.46539e-16
Adgrb2	adhesion G protein-coupled receptor B2 [Source:MGI Symbol;Acc:MGI:2451244]	230775		ENSMUSG00000028782	protein_coding	17.4392	1.35104	0.384587	3.47143	0.000517703	0.00265354
Adgrd1	adhesion G protein-coupled receptor D1 [Source:MGI Symbol;Acc:MGI:3041203]	243277	Q80T32	ENSMUSG00000044017	protein_coding	624.552	1.30078	0.125165	10.3905	2.7402e-25	2.14103e-23
Adgrg5	adhesion G protein-coupled receptor G5 [Source:MGI Symbol;Acc:MGI:2685955]	382045		ENSMUSG00000061577	protein_coding	371.926	2.08693	0.33022	6.3557	2.07477e-10	4.55951e-09
Adm	adrenomedullin [Source:MGI Symbol;Acc:MGI:108058]	11535	P97297	ENSMUSG00000030790	protein_coding	210.385	1.75809	0.342078	5.15207	2.57632e-07	3.16621e-06
Adora2a	adenosine A2a receptor [Source:MGI Symbol;Acc:MGI:99402]	11540	Q60613	ENSMUSG00000020178	protein_coding	164.539	1.57902	0.243279	6.48596	8.81662e-11	2.05411e-09
Adora2b	adenosine A2b receptor [Source:MGI Symbol;Acc:MGI:99403]	11541	Q60614	ENSMUSG00000018500	protein_coding	259.883	1.18278	0.186318	6.34589	2.2115e-10	4.83586e-09
Adora3	adenosine A3 receptor [Source:MGI Symbol;Acc:MGI:104847]	11542		ENSMUSG00000000562	protein_coding	35.1583	1.44161	0.382261	3.75628	0.00017246	0.001025
Agr2	anterior gradient 2 [Source:MGI Symbol;Acc:MGI:1344405]	23795	O88312	ENSMUSG00000020581	protein_coding	242.111	3.12947	0.363997	8.61463	7.01668e-18	3.70515e-16
Ahsg	alpha-2-HS-glycoprotein [Source:MGI Symbol;Acc:MGI:107189]	11625		ENSMUSG00000022868	protein_coding	37.7153	1.2972	0.352212	3.69183	0.000222646	0.00128013
Aida	axin interactor, dorsalization associated [Source:MGI Symbol;Acc:MGI:1919737]	108909	Q8C4Q6	ENSMUSG00000042901	protein_coding	2288.83	1.61402	0.103897	15.5332	2.06732e-54	5.16051e-52
Aif1	allograft inflammatory factor 1 [Source:MGI Symbol;Acc:MGI:1343098]	11629	O70200	ENSMUSG00000024397	protein_coding	410.74	2.13892	0.420415	5.27326	1.3402e-07	1.74644e-06
Aim2	absent in melanoma 2 [Source:MGI Symbol;Acc:MGI:2686159]	383619	Q91VJ1	ENSMUSG00000037860	protein_coding	213.215	1.14799	0.261373	4.39529	1.10627e-05	9.241e-05
Akr1c14	aldo-keto reductase family 1, member C14 [Source:MGI Symbol;Acc:MGI:2145458]	105387		ENSMUSG00000033715	protein_coding	3160.29	1.15238	0.211076	5.45742	4.83091e-08	7.00263e-07
Aldh1a3	aldehyde dehydrogenase family 1, subfamily A3 [Source:MGI Symbol;Acc:MGI:1861722]	56847	Q9JHW9	ENSMUSG00000015134	protein_coding	77.6218	1.32618	0.296599	4.47084	7.79139e-06	6.76415e-05
Aldh1b1	aldehyde dehydrogenase 1 family, member B1 [Source:MGI Symbol;Acc:MGI:1919785]	72535	Q9CZS1	ENSMUSG00000035561	protein_coding	195.702	1.68362	0.278161	6.05488	1.40519e-09	2.69284e-08
Alox12e	arachidonate lipoxygenase, epidermal [Source:MGI Symbol;Acc:MGI:1274790]	11685	P55249	ENSMUSG00000018907	protein_coding	26.0972	2.04174	0.463518	4.44301	8.87073e-06	7.58197e-05
Alox5ap	arachidonate 5-lipoxygenase activating protein [Source:MGI Symbol;Acc:MGI:107505]	11690	P30355	ENSMUSG00000060063	protein_coding	1216.88	1.1963	0.291612	4.10304	4.07748e-05	0.000293496
Alpl	alkaline phosphatase, liver/bone/kidney [Source:MGI Symbol;Acc:MGI:87983]	11647	P09242	ENSMUSG00000028766	protein_coding	694.778	3.03785	0.254222	11.9418	7.1654e-33	8.19799e-31
Amigo3	adhesion molecule with Ig like domain 3 [Source:MGI Symbol;Acc:MGI:2444854]	320844	Q8C2S7	ENSMUSG00000032593	protein_coding	77.9118	2.1532	0.294192	7.25636	3.97647e-13	1.33622e-11
Amn	amnionless [Source:MGI Symbol;Acc:MGI:1934943]	93835	Q99JB7	ENSMUSG00000021278	protein_coding	2.985	1.14879	0.460497	2.58748	0.00966815	0.031269
Angptl4	angiopoietin-like 4 [Source:MGI Symbol;Acc:MGI:1888999]	57875	Q9Z1P8	ENSMUSG00000002289	protein_coding	1414.77	1.41466	0.267928	5.28255	1.27397e-07	1.67347e-06
Angptl8	angiopoietin-like 8 [Source:MGI Symbol;Acc:MGI:3643534]	624219	Q8R1L8	ENSMUSG00000047822	protein_coding	49.5656	1.12638	0.364423	3.1029	0.00191636	0.00808482
Ankrd1	ankyrin repeat domain 1 (cardiac muscle) [Source:MGI Symbol;Acc:MGI:1097717]	107765	Q9CR42	ENSMUSG00000024803	protein_coding	1016.36	1.17651	0.230838	5.09836	3.42601e-07	4.11829e-06
Ankrd22	ankyrin repeat domain 22 [Source:MGI Symbol;Acc:MGI:1277101]	52024	Q9D3J5	ENSMUSG00000024774	protein_coding	9.30151	1.00273	0.464323	2.06818	0.0386233	0.0961631
Anks1b	ankyrin repeat and sterile alpha motif domain containing 1B [Source:MGI Symbol;Acc:MGI:1924781]	77531		ENSMUSG00000058589	protein_coding	17.5427	1.77014	0.387588	4.42866	9.48185e-06	8.0535e-05
Aoah	acyloxyacyl hydrolase [Source:MGI Symbol;Acc:MGI:1350928]	27052	O35298	ENSMUSG00000021322	protein_coding	221.349	2.68922	0.338802	7.95916	1.73216e-15	7.44828e-14
Apobec1	apolipoprotein B mRNA editing enzyme, catalytic polypeptide 1 [Source:MGI Symbol;Acc:MGI:103298]	11810	P51908	ENSMUSG00000040613	protein_coding	944.978	1.85606	0.2761	6.73441	1.64592e-11	4.2984e-10
Apobec3	apolipoprotein B mRNA editing enzyme, catalytic polypeptide 3 [Source:MGI Symbol;Acc:MGI:1933111]	80287		ENSMUSG00000009585	protein_coding	2625.74	1.69886	0.152186	11.1633	6.16692e-29	6.01697e-27
Apod	apolipoprotein D [Source:MGI Symbol;Acc:MGI:88056]	11815	P51910	ENSMUSG00000022548	protein_coding	7624.97	5.62601	0.228995	24.547	4.65387e-133	1.27788e-129
Apof	apolipoprotein F [Source:MGI Symbol;Acc:MGI:104539]	103161		ENSMUSG00000047631	protein_coding	12.5201	1.85251	0.457746	3.92483	8.67903e-05	0.000569156
Apol10b	apolipoprotein L 10B [Source:MGI Symbol;Acc:MGI:3043522]	328561		ENSMUSG00000050014	protein_coding	399.965	2.69514	0.228258	11.777	5.12862e-32	5.63299e-30
Apol6	apolipoprotein L 6 [Source:MGI Symbol;Acc:MGI:1919189]	71939		ENSMUSG00000033576	protein_coding	219.51	2.69798	0.33032	8.17978	2.84359e-16	1.29518e-14
Apol7a	apolipoprotein L 7a [Source:MGI Symbol;Acc:MGI:1923011]	75761		ENSMUSG00000010601	protein_coding	138.137	3.3282	0.288179	11.2181	3.3242e-29	3.29353e-27
Apol9a	apolipoprotein L 9a [Source:MGI Symbol;Acc:MGI:3606001]	223672		ENSMUSG00000057346	protein_coding	513.708	4.81602	0.255035	18.0933	3.59711e-73	1.68634e-70
Apol9b	apolipoprotein L 9b [Source:MGI Symbol;Acc:MGI:1919148]	71898		ENSMUSG00000068246	protein_coding	752.499	4.41252	0.19503	22.2633	8.37737e-110	1.15015e-106
Apon	apolipoprotein N [Source:MGI Symbol;Acc:MGI:88931]	28194		ENSMUSG00000051716	protein_coding	10.4916	1.58121	0.452822	3.41155	0.000645943	0.00321566
Aqp6	aquaporin 6 [Source:MGI Symbol;Acc:MGI:1341204]	11831		ENSMUSG00000043144	protein_coding	4.79358	2.06846	0.466731	4.25543	2.08652e-05	0.000162896
Arc	activity regulated cytoskeletal-associated protein [Source:MGI Symbol;Acc:MGI:88067]	11838	Q9WV31	ENSMUSG00000022602	protein_coding	66.076	1.93165	0.291889	6.56308	5.27069e-11	1.27914e-09
Arel1	apoptosis resistant E3 ubiquitin protein ligase 1 [Source:MGI Symbol;Acc:MGI:1915747]	68497		ENSMUSG00000042350	protein_coding	2090.56	1.10717	0.13074	8.46855	2.48473e-17	1.25352e-15
Arg1	arginase, liver [Source:MGI Symbol;Acc:MGI:88070]	11846	Q61176	ENSMUSG00000019987	protein_coding	139.485	1.67451	0.452946	3.80161	0.000143757	0.000875341
Arg2	arginase type II [Source:MGI Symbol;Acc:MGI:1330806]	11847	O08691	ENSMUSG00000021125	protein_coding	269.216	1.56228	0.229464	6.80117	1.03771e-11	2.80533e-10
Arhgap30	Rho GTPase activating protein 30 [Source:MGI Symbol;Acc:MGI:2684948]	226652		ENSMUSG00000048865	protein_coding	1663.97	1.04462	0.233456	4.47659	7.5843e-06	6.61424e-05
Arhgap8	Rho GTPase activating protein 8 [Source:MGI Symbol;Acc:MGI:1920417]	73167	Q9CXP4	ENSMUSG00000078954	protein_coding	494.787	1.11645	0.140171	7.96376	1.66882e-15	7.19202e-14
Arhgef37	Rho guanine nucleotide exchange factor (GEF) 37 [Source:MGI Symbol;Acc:MGI:3045339]	328967		ENSMUSG00000045094	protein_coding	150.384	1.82962	0.34463	5.31859	1.04577e-07	1.40959e-06
Arid5a	AT rich interactive domain 5A (MRF1-like) [Source:MGI Symbol;Acc:MGI:2443039]	214855		ENSMUSG00000037447	protein_coding	991.058	1.95797	0.222198	8.8153	1.19367e-18	6.66961e-17
Arl5c	ADP-ribosylation factor-like 5C [Source:MGI Symbol;Acc:MGI:3028577]	217151	Q6P068	ENSMUSG00000038352	protein_coding	264.864	1.225	0.320168	3.83669	0.000124704	0.000774206
Arsi	arylsulfatase i [Source:MGI Symbol;Acc:MGI:2670959]	545260	Q32KI9	ENSMUSG00000036412	protein_coding	78.2653	2.3159	0.290689	7.86265	3.76096e-15	1.59932e-13
Asap3	ArfGAP with SH3 domain, ankyrin repeat and PH domain 3 [Source:MGI Symbol;Acc:MGI:2684986]	230837	Q5U464	ENSMUSG00000036995	protein_coding	564.39	1.70357	0.136098	12.5109	6.50777e-36	8.12246e-34
Asb4	ankyrin repeat and SOCS box-containing 4 [Source:MGI Symbol;Acc:MGI:1929751]	65255	Q9WV71	ENSMUSG00000042607	protein_coding	28.3029	1.15785	0.347435	3.32704	0.000877749	0.00415343
Ascc3	activating signal cointegrator 1 complex subunit 3 [Source:MGI Symbol;Acc:MGI:1925237]	77987	E9PZJ8	ENSMUSG00000038774	protein_coding	1771.98	1.19123	0.112721	10.5679	4.19623e-26	3.43216e-24
Asic2	acid-sensing (proton-gated) ion channel 2 [Source:MGI Symbol;Acc:MGI:1100867]	11418	Q925H0	ENSMUSG00000020704	protein_coding	2.885	1.02007	0.457952	2.41207	0.0158622	0.0469183
Aspg	asparaginase [Source:MGI Symbol;Acc:MGI:2144822]	104816	A0JNU3	ENSMUSG00000037686	protein_coding	70.7246	1.38536	0.308627	4.49029	7.1126e-06	6.25967e-05
Asprv1	aspartic peptidase, retroviral-like 1 [Source:MGI Symbol;Acc:MGI:1915105]	67855	Q09PK2	ENSMUSG00000033508	protein_coding	179.682	2.34346	0.456211	5.13524	2.81783e-07	3.44539e-06
Ass1	argininosuccinate synthetase 1 [Source:MGI Symbol;Acc:MGI:88090]	11898	P16460	ENSMUSG00000076441	protein_coding	532.339	1.83703	0.269012	6.83729	8.0706e-12	2.21291e-10
Atf3	activating transcription factor 3 [Source:MGI Symbol;Acc:MGI:109384]	11910	Q60765	ENSMUSG00000026628	protein_coding	1025.14	2.53777	0.309743	8.24554	1.64419e-16	7.61515e-15
Atf4	activating transcription factor 4 [Source:MGI Symbol;Acc:MGI:88096]	11911	Q06507	ENSMUSG00000042406	protein_coding	3876.99	1.07714	0.127928	8.42	3.76484e-17	1.86987e-15
Atp10a	ATPase, class V, type 10A [Source:MGI Symbol;Acc:MGI:1330809]	11982		ENSMUSG00000025324	protein_coding	1215.94	1.49934	0.119555	12.5397	4.52792e-36	5.68831e-34
Atp1a3	ATPase, Na+/K+ transporting, alpha 3 polypeptide [Source:MGI Symbol;Acc:MGI:88107]	232975		ENSMUSG00000040907	protein_coding	407.584	1.55113	0.257573	6.02242	1.7183e-09	3.25714e-08
Atp8b4	ATPase, class I, type 8B, member 4 [Source:MGI Symbol;Acc:MGI:1859664]	241633		ENSMUSG00000060131	protein_coding	434.797	1.37058	0.225407	6.08098	1.1945e-09	2.31913e-08
Aunip	aurora kinase A and ninein interacting protein [Source:MGI Symbol;Acc:MGI:1917135]	69885	E9Q6Z5	ENSMUSG00000078521	protein_coding	11.7984	1.3116	0.415007	3.13432	0.00172253	0.00737717
AW011738	expressed sequence AW011738 [Source:MGI Symbol;Acc:MGI:2140540]			ENSMUSG00000078349	protein_coding	323.154	2.49397	0.161814	15.3466	3.73125e-53	8.96479e-51
Azi2	5-azacytidine induced gene 2 [Source:MGI Symbol;Acc:MGI:1351332]	27215		ENSMUSG00000039285	protein_coding	1668.49	1.08097	0.107349	10.0693	7.5477e-24	5.4745e-22
B2m	beta-2 microglobulin [Source:MGI Symbol;Acc:MGI:88127]	12010	P01887	ENSMUSG00000060802	protein_coding	73218.2	2.0631	0.181795	11.3515	7.2872e-30	7.37196e-28
B3galt5	UDP-Gal:betaGlcNAc beta 1,3-galactosyltransferase, polypeptide 5 [Source:MGI Symbol;Acc:MGI:2136878]	93961	Q9JI67	ENSMUSG00000074892	protein_coding	5.11563	1.07607	0.462078	2.26315	0.0236267	0.0650055
B430306N03Rik	RIKEN cDNA B430306N03 gene [Source:MGI Symbol;Acc:MGI:2443478]	320148		ENSMUSG00000043740	protein_coding	458.822	3.51694	0.300385	11.6777	1.65623e-31	1.78845e-29
B4galt5	UDP-Gal:betaGlcNAc beta 1,4-galactosyltransferase, polypeptide 5 [Source:MGI Symbol;Acc:MGI:1927169]	56336	Q9JMK0	ENSMUSG00000017929	protein_coding	1909.43	1.47651	0.151066	9.77453	1.44821e-22	1.00855e-20
Bak1	BCL2-antagonist/killer 1 [Source:MGI Symbol;Acc:MGI:1097161]	12018	O08734	ENSMUSG00000057789	protein_coding	1139.81	1.52642	0.20017	7.62635	2.41495e-14	9.39631e-13
Basp1	brain abundant, membrane attached signal protein 1 [Source:MGI Symbol;Acc:MGI:1917600]	70350	Q91XV3	ENSMUSG00000045763	protein_coding	747.038	2.20092	0.240872	9.14342	6.05073e-20	3.68041e-18
Batf2	basic leucine zipper transcription factor, ATF-like 2 [Source:MGI Symbol;Acc:MGI:1921731]	74481	Q8R1H8	ENSMUSG00000039699	protein_coding	631.246	3.16874	0.307374	10.3224	5.57884e-25	4.27214e-23
BC147527	cDNA sequence BC147527 [Source:MGI Symbol;Acc:MGI:4840510]	625360		ENSMUSG00000094796	protein_coding	267.841	3.19644	0.321414	9.91374	3.62787e-23	2.57311e-21
Bcl2a1b	B cell leukemia/lymphoma 2 related protein A1b [Source:MGI Symbol;Acc:MGI:1278326]	12045		ENSMUSG00000089929	protein_coding	86.9553	1.10448	0.322996	3.42441	0.000616129	0.00308964
Bcl2a1d	B cell leukemia/lymphoma 2 related protein A1d [Source:MGI Symbol;Acc:MGI:1278325]	12047		ENSMUSG00000099974	protein_coding	51.0749	1.30933	0.308133	4.24215	2.21384e-05	0.000171168
Bcl3	B cell leukemia/lymphoma 3 [Source:MGI Symbol;Acc:MGI:88140]	12051		ENSMUSG00000053175	protein_coding	852.034	2.26791	0.21068	10.7638	5.10004e-27	4.51741e-25
Bdkrb1	bradykinin receptor, beta 1 [Source:MGI Symbol;Acc:MGI:88144]	12061	Q61125	ENSMUSG00000041347	protein_coding	109.042	1.94931	0.318127	6.12958	8.81117e-10	1.75139e-08
Bean1	brain expressed, associated with Nedd4, 1 [Source:MGI Symbol;Acc:MGI:1929597]	65115		ENSMUSG00000031872	protein_coding	34.134	2.10936	0.416147	5.04921	4.43636e-07	5.20052e-06
Bex6	brain expressed family member 6 [Source:MGI Symbol;Acc:MGI:3588247]	328660		ENSMUSG00000075269	protein_coding	14.2213	1.94933	0.455155	4.04318	5.2731e-05	0.000367492
Bid	BH3 interacting domain death agonist [Source:MGI Symbol;Acc:MGI:108093]	12122	P70444	ENSMUSG00000004446	protein_coding	303.137	1.73077	0.25622	6.75424	1.43586e-11	3.78584e-10
Bin2	bridging integrator 2 [Source:MGI Symbol;Acc:MGI:3611448]	668218		ENSMUSG00000098112	protein_coding	782.849	1.03202	0.213857	4.82597	1.39323e-06	1.45936e-05
Birc3	baculoviral IAP repeat-containing 3 [Source:MGI Symbol;Acc:MGI:1197007]	11796		ENSMUSG00000032000	protein_coding	1281.88	1.11336	0.134877	8.25442	1.52648e-16	7.15621e-15
Bmp8a	bone morphogenetic protein 8a [Source:MGI Symbol;Acc:MGI:104515]	12163	P34821	ENSMUSG00000032726	protein_coding	3.16477	1.30748	0.466495	2.53068	0.0113842	0.0358362
Bst1	bone marrow stromal cell antigen 1 [Source:MGI Symbol;Acc:MGI:105370]	12182		ENSMUSG00000029082	protein_coding	1033.09	1.18268	0.174085	6.79289	1.0991e-11	2.95465e-10
Bst2	bone marrow stromal cell antigen 2 [Source:MGI Symbol;Acc:MGI:1916800]	69550	Q8R2Q8	ENSMUSG00000046718	protein_coding	7919.29	3.83065	0.14141	27.0801	1.69131e-161	5.41812e-158
Btbd16	BTB (POZ) domain containing 16 [Source:MGI Symbol;Acc:MGI:3045247]	330660	E9Q173	ENSMUSG00000040298	protein_coding	25.2814	2.71139	0.434546	5.73658	9.6608e-09	1.58845e-07
Btbd17	BTB (POZ) domain containing 17 [Source:MGI Symbol;Acc:MGI:1919264]	72014	Q9DB72	ENSMUSG00000000202	protein_coding	16.6021	2.01229	0.403359	4.71769	2.38536e-06	2.34402e-05
Btnl6	butyrophilin-like 6 [Source:MGI Symbol;Acc:MGI:1932038]	624681		ENSMUSG00000092618	protein_coding	5.43169	1.61403	0.4632	3.18225	0.00146138	0.00642918
C130026I21Rik	RIKEN cDNA C130026I21 gene [Source:MGI Symbol;Acc:MGI:3612702]	620078		ENSMUSG00000052477	protein_coding	37.4018	1.79625	0.394283	4.57397	4.78569e-06	4.37819e-05
C1qa	complement component 1, q subcomponent, alpha polypeptide [Source:MGI Symbol;Acc:MGI:88223]	12259	P98086	ENSMUSG00000036887	protein_coding	1312.68	1.60618	0.237042	6.7816	1.18854e-11	3.18619e-10
C1qb	complement component 1, q subcomponent, beta polypeptide [Source:MGI Symbol;Acc:MGI:88224]	12260	P14106	ENSMUSG00000036905	protein_coding	1767.38	1.63101	0.244135	6.68742	2.2714e-11	5.81338e-10
C1qc	complement component 1, q subcomponent, C chain [Source:MGI Symbol;Acc:MGI:88225]	12262	Q02105	ENSMUSG00000036896	protein_coding	1556.39	1.54246	0.225501	6.84472	7.6626e-12	2.11918e-10
C1ra	complement component 1, r subcomponent A [Source:MGI Symbol;Acc:MGI:1355313]	50909	Q8CG16	ENSMUSG00000055172	protein_coding	2739.7	1.6391	0.174224	9.4094	4.98958e-21	3.25101e-19
C1rb	complement component 1, r subcomponent B [Source:MGI Symbol;Acc:MGI:3779804]	667277	Q8CFG9	ENSMUSG00000098470	protein_coding	5.30926	1.58132	0.468794	3.33456	0.000854347	0.00405767
C2	complement component 2 (within H-2S) [Source:MGI Symbol;Acc:MGI:88226]	12263		ENSMUSG00000024371	protein_coding	510.044	1.71738	0.185992	9.23199	2.65644e-20	1.66317e-18
C3	complement component 3 [Source:MGI Symbol;Acc:MGI:88227]	12266	P01027	ENSMUSG00000024164	protein_coding	47631.4	1.66969	0.173126	9.64646	5.08823e-22	3.46811e-20
C3ar1	complement component 3a receptor 1 [Source:MGI Symbol;Acc:MGI:1097680]	12267	O09047	ENSMUSG00000040552	protein_coding	976.973	2.29461	0.416367	5.71213	1.11573e-08	1.81127e-07
C4b	complement component 4B (Chido blood group) [Source:MGI Symbol;Acc:MGI:88228]	12268	P01029	ENSMUSG00000073418	protein_coding	7418.41	1.16004	0.106337	10.9094	1.03971e-27	9.60786e-26
C5ar1	complement component 5a receptor 1 [Source:MGI Symbol;Acc:MGI:88232]	12273	P30993	ENSMUSG00000049130	protein_coding	442.031	1.44607	0.2633	5.49092	3.99848e-08	5.8623e-07
Cabp4	calcium binding protein 4 [Source:MGI Symbol;Acc:MGI:1920910]	73660	Q8VHC5	ENSMUSG00000024842	protein_coding	9.42418	1.83784	0.463164	3.76329	0.000167693	0.001001
Cabyr	calcium-binding tyrosine-(Y)-phosphorylation regulated (fibrousheathin 2) [Source:MGI Symbol;Acc:MGI:1918382]	71132		ENSMUSG00000024430	protein_coding	7.65186	1.06465	0.463351	2.36292	0.0181316	0.0523521
Cadm3	cell adhesion molecule 3 [Source:MGI Symbol;Acc:MGI:2137858]	94332	Q99N28	ENSMUSG00000005338	protein_coding	63.8561	1.10893	0.289231	3.83614	0.000124985	0.000775699
Calhm6	calcium homeostasis modulator family member 6 [Source:MGI Symbol;Acc:MGI:2443082]	215900	Q8C9E8	ENSMUSG00000046031	protein_coding	289.339	2.67333	0.452689	6.70911	1.95813e-11	5.05198e-10
Car13	carbonic anhydrase 13 [Source:MGI Symbol;Acc:MGI:1931322]	71934	Q9D6N1	ENSMUSG00000027555	protein_coding	381.086	2.04603	0.271974	7.52933	5.09995e-14	1.93345e-12
Casp1	caspase 1 [Source:MGI Symbol;Acc:MGI:96544]	12362	P29452	ENSMUSG00000025888	protein_coding	389.274	1.66636	0.249873	6.67069	2.54608e-11	6.4991e-10
Casp12	caspase 12 [Source:MGI Symbol;Acc:MGI:1312922]	12364	O08736	ENSMUSG00000025887	protein_coding	484.186	1.07123	0.134193	7.98115	1.44973e-15	6.29014e-14
Casp3	caspase 3 [Source:MGI Symbol;Acc:MGI:107739]	12367	P70677	ENSMUSG00000031628	protein_coding	529.529	1.07274	0.200584	5.34864	8.86196e-08	1.21582e-06
Casp4	caspase 4, apoptosis-related cysteine peptidase [Source:MGI Symbol;Acc:MGI:107700]	12363		ENSMUSG00000033538	protein_coding	1017.61	2.67616	0.211382	12.6557	1.04081e-36	1.38927e-34
Casp7	caspase 7 [Source:MGI Symbol;Acc:MGI:109383]	12369	P97864	ENSMUSG00000025076	protein_coding	897.383	1.08661	0.147751	7.35407	1.92265e-13	6.76835e-12
Cavin3	caveolae associated 3 [Source:MGI Symbol;Acc:MGI:1923422]	109042	Q91VJ2	ENSMUSG00000037060	protein_coding	1029.8	1.06815	0.192402	5.55179	2.82763e-08	4.27616e-07
Ccdc194	coiled-coil domain containing 194 [Source:MGI Symbol;Acc:MGI:3588239]	619297	A0A140LIT1	ENSMUSG00000108900	protein_coding	18.2667	1.01299	0.389535	2.57875	0.00991572	0.0319314
Ccdc86	coiled-coil domain containing 86 [Source:MGI Symbol;Acc:MGI:1277220]	108673	Q9JJ89	ENSMUSG00000024732	protein_coding	427.364	1.51134	0.201028	7.51663	5.62056e-14	2.11829e-12
Ccdc88b	coiled-coil domain containing 88B [Source:MGI Symbol;Acc:MGI:1925567]	78317	Q4QRL3	ENSMUSG00000047810	protein_coding	624.113	1.69523	0.254566	6.66356	2.67278e-11	6.78647e-10
Ccin	calicin [Source:MGI Symbol;Acc:MGI:3045316]	442829	Q8CDE2	ENSMUSG00000070999	protein_coding	5.88171	1.69869	0.468637	3.31218	0.000925725	0.00434302
Ccl1	chemokine (C-C motif) ligand 1 [Source:MGI Symbol;Acc:MGI:98258]	20290	P10146	ENSMUSG00000020702	protein_coding	4.28949	1.58907	0.463521	3.75679	0.00017211	0.00102355
Ccl11	chemokine (C-C motif) ligand 11 [Source:MGI Symbol;Acc:MGI:103576]	20292	P48298	ENSMUSG00000020676	protein_coding	421.28	1.9807	0.219384	9.02696	1.76511e-19	1.03753e-17
Ccl12	chemokine (C-C motif) ligand 12 [Source:MGI Symbol;Acc:MGI:108224]	20293	Q62401	ENSMUSG00000035352	protein_coding	215.213	2.74108	0.445408	6.71791	1.84347e-11	4.77538e-10
Ccl19	chemokine (C-C motif) ligand 19 [Source:MGI Symbol;Acc:MGI:1346316]	24047	O70460	ENSMUSG00000071005	protein_coding	11.7747	1.35107	0.4302	3.11084	0.00186556	0.0079017
Ccl2	chemokine (C-C motif) ligand 2 [Source:MGI Symbol;Acc:MGI:98259]	20296	P10148	ENSMUSG00000035385	protein_coding	1693.36	4.79191	0.420104	12.8235	1.21114e-37	1.6628e-35
Ccl20	chemokine (C-C motif) ligand 20 [Source:MGI Symbol;Acc:MGI:1329031]	20297		ENSMUSG00000026166	protein_coding	80.3209	3.36444	0.370389	8.56192	1.11008e-17	5.7667e-16
Ccl3	chemokine (C-C motif) ligand 3 [Source:MGI Symbol;Acc:MGI:98260]	20302	P10855	ENSMUSG00000000982	protein_coding	268.753	3.06364	0.421454	7.59594	3.05574e-14	1.18178e-12
Ccl4	chemokine (C-C motif) ligand 4 [Source:MGI Symbol;Acc:MGI:98261]	20303	P14097	ENSMUSG00000018930	protein_coding	340.367	3.57695	0.418082	8.98982	2.47634e-19	1.44235e-17
Ccl5	chemokine (C-C motif) ligand 5 [Source:MGI Symbol;Acc:MGI:98262]	20304	P30882	ENSMUSG00000035042	protein_coding	1165.39	1.605	0.376701	4.34388	1.39985e-05	0.000114301
Ccl7	chemokine (C-C motif) ligand 7 [Source:MGI Symbol;Acc:MGI:99512]	20306	Q03366	ENSMUSG00000035373	protein_coding	1208.34	5.27287	0.394896	13.6976	1.04891e-42	1.6801e-40
Ccl8	chemokine (C-C motif) ligand 8 [Source:MGI Symbol;Acc:MGI:101878]	20307	Q9Z121	ENSMUSG00000009185	protein_coding	127.445	2.04669	0.337201	6.09343	1.10515e-09	2.15656e-08
Ccl9	chemokine (C-C motif) ligand 9 [Source:MGI Symbol;Acc:MGI:104533]	20308	P51670	ENSMUSG00000019122	protein_coding	794.673	1.55245	0.223794	6.93901	3.94865e-12	1.12942e-10
Ccnd2	cyclin D2 [Source:MGI Symbol;Acc:MGI:88314]	12444	P30280	ENSMUSG00000000184	protein_coding	5959.14	1.00335	0.131712	7.61799	2.57659e-14	9.98481e-13
Ccne1	cyclin E1 [Source:MGI Symbol;Acc:MGI:88316]	12447	Q61457	ENSMUSG00000002068	protein_coding	60.8033	1.50197	0.320541	4.68339	2.82165e-06	2.7121e-05
Ccr1	chemokine (C-C motif) receptor 1 [Source:MGI Symbol;Acc:MGI:104618]	12768	P51675	ENSMUSG00000025804	protein_coding	791.392	2.46027	0.272005	9.04487	1.49838e-19	8.83447e-18
Ccr2	chemokine (C-C motif) receptor 2 [Source:MGI Symbol;Acc:MGI:106185]	12772	P51683	ENSMUSG00000049103	protein_coding	1625	1.27291	0.264105	4.82213	1.42034e-06	1.48533e-05
Ccr5	chemokine (C-C motif) receptor 5 [Source:MGI Symbol;Acc:MGI:107182]	12774	P51682	ENSMUSG00000079227	protein_coding	1149.15	2.75869	0.377298	7.45262	9.15024e-14	3.35643e-12
Ccrl2	chemokine (C-C motif) receptor-like 2 [Source:MGI Symbol;Acc:MGI:1920904]	54199	O35457	ENSMUSG00000043953	protein_coding	1507	1.46623	0.214831	6.82767	8.63069e-12	2.3564e-10
Cd14	CD14 antigen [Source:MGI Symbol;Acc:MGI:88318]	12475	P10810	ENSMUSG00000051439	protein_coding	1213.19	1.90039	0.180194	10.5454	5.33518e-26	4.30871e-24
Cd160	CD160 antigen [Source:MGI Symbol;Acc:MGI:1860383]	54215	O88875	ENSMUSG00000038304	protein_coding	15.6549	1.23944	0.417339	2.96365	0.00304013	0.0118962
Cd177	CD177 antigen [Source:MGI Symbol;Acc:MGI:1916141]	68891	Q8R2S8	ENSMUSG00000052212	protein_coding	1536.14	4.17485	0.230678	18.0511	7.7365e-73	3.45822e-70
Cd180	CD180 antigen [Source:MGI Symbol;Acc:MGI:1194924]	17079	Q62192	ENSMUSG00000021624	protein_coding	1129.5	2.04962	0.400008	5.24957	1.52454e-07	1.96798e-06
Cd200r4	CD200 receptor 4 [Source:MGI Symbol;Acc:MGI:3036289]	239849	Q6XJV4	ENSMUSG00000062082	protein_coding	216.96	1.15181	0.286701	4.02209	5.76842e-05	0.000396831
Cd244a	CD244 molecule A [Source:MGI Symbol;Acc:MGI:109294]	18106	Q07763	ENSMUSG00000004709	protein_coding	253.806	1.18176	0.244852	4.82691	1.38665e-06	1.45326e-05
Cd274	CD274 antigen [Source:MGI Symbol;Acc:MGI:1926446]	60533	Q9EP73	ENSMUSG00000016496	protein_coding	6208.65	3.87508	0.253749	15.2995	7.69979e-53	1.80485e-50
Cd276	CD276 antigen [Source:MGI Symbol;Acc:MGI:2183926]	102657	Q8VE98	ENSMUSG00000035914	protein_coding	290.93	1.1972	0.195396	6.12751	8.92627e-10	1.76878e-08
Cd300a	CD300A molecule [Source:MGI Symbol;Acc:MGI:2443411]	217303	Q6SJQ0	ENSMUSG00000034652	protein_coding	597.73	1.44372	0.256847	5.62482	1.85701e-08	2.88783e-07
Cd300c2	CD300C molecule 2 [Source:MGI Symbol;Acc:MGI:2153249]	140497	Q7TSN2	ENSMUSG00000044811	protein_coding	436.944	1.03733	0.284083	3.65573	0.000256448	0.00144891
Cd300e	CD300E molecule [Source:MGI Symbol;Acc:MGI:2387602]	217306	Q8K249	ENSMUSG00000048498	protein_coding	268.47	1.10689	0.282275	3.9229	8.74887e-05	0.000573011
Cd300lb	CD300 molecule like family member B [Source:MGI Symbol;Acc:MGI:2685099]	217304		ENSMUSG00000063193	protein_coding	216.95	1.01454	0.240691	4.21284	2.52181e-05	0.000191588
Cd300ld	CD300 molecule like family member d [Source:MGI Symbol;Acc:MGI:2442358]	217305	Q8VCH2	ENSMUSG00000034641	protein_coding	622.413	1.5892	0.247027	6.43345	1.24742e-10	2.83643e-09
Cd300lf	CD300 molecule like family member F [Source:MGI Symbol;Acc:MGI:2442359]	246746	Q6SJQ7	ENSMUSG00000047798	protein_coding	1026.65	2.26544	0.373275	6.13399	8.57009e-10	1.707e-08
Cd40	CD40 antigen [Source:MGI Symbol;Acc:MGI:88336]	21939		ENSMUSG00000017652	protein_coding	584.346	1.43063	0.25987	5.51131	3.5617e-08	5.29442e-07
Cd52	CD52 antigen [Source:MGI Symbol;Acc:MGI:1346088]	23833	Q64389	ENSMUSG00000000682	protein_coding	2503.46	1.76777	0.269146	6.57647	4.81756e-11	1.1781e-09
Cd53	CD53 antigen [Source:MGI Symbol;Acc:MGI:88341]	12508	Q61451	ENSMUSG00000040747	protein_coding	2839.83	1.64961	0.248111	6.6542	2.84838e-11	7.17545e-10
Cd68	CD68 antigen [Source:MGI Symbol;Acc:MGI:88342]	12514	P31996	ENSMUSG00000018774	protein_coding	2092.07	1.34339	0.264599	5.08355	3.70442e-07	4.40066e-06
Cd69	CD69 antigen [Source:MGI Symbol;Acc:MGI:88343]	12515	P37217	ENSMUSG00000030156	protein_coding	419.796	2.31062	0.329826	7.0515	1.77003e-12	5.37469e-11
Cd72	CD72 antigen [Source:MGI Symbol;Acc:MGI:88345]	12517		ENSMUSG00000028459	protein_coding	685.394	2.27201	0.398716	5.8766	4.18781e-09	7.46005e-08
Cd80	CD80 antigen [Source:MGI Symbol;Acc:MGI:101775]	12519		ENSMUSG00000075122	protein_coding	110.571	1.93078	0.283313	6.7956	1.07864e-11	2.90779e-10
Cd86	CD86 antigen [Source:MGI Symbol;Acc:MGI:101773]	12524	P42082	ENSMUSG00000022901	protein_coding	473.013	2.0367	0.292405	6.98193	2.91144e-12	8.51763e-11
Cdc6	cell division cycle 6 [Source:MGI Symbol;Acc:MGI:1345150]	23834	O89033	ENSMUSG00000017499	protein_coding	75.1028	1.20576	0.240055	5.01578	5.28185e-07	6.09745e-06
Cdh17	cadherin 17 [Source:MGI Symbol;Acc:MGI:1095414]	12557	Q9R100	ENSMUSG00000028217	protein_coding	13.737	1.62471	0.425968	3.75002	0.00017682	0.00104639
Cdh3	cadherin 3 [Source:MGI Symbol;Acc:MGI:88356]	12560	P10287	ENSMUSG00000061048	protein_coding	55.1574	1.55515	0.342328	4.54338	5.53602e-06	4.98885e-05
Cdkn1a	cyclin-dependent kinase inhibitor 1A (P21) [Source:MGI Symbol;Acc:MGI:104556]	12575	P39689	ENSMUSG00000023067	protein_coding	2844.94	1.58283	0.30087	5.26918	1.37038e-07	1.78335e-06
Cdkn2d	cyclin dependent kinase inhibitor 2D [Source:MGI Symbol;Acc:MGI:105387]	12581	Q60773	ENSMUSG00000096472	protein_coding	346.591	1.08474	0.20256	5.35339	8.63207e-08	1.18852e-06
Cdt1	chromatin licensing and DNA replication factor 1 [Source:MGI Symbol;Acc:MGI:1914427]	67177	Q8R4E9	ENSMUSG00000006585	protein_coding	213.874	1.11484	0.215883	5.16524	2.40136e-07	2.97976e-06
Ceacam10	carcinoembryonic antigen-related cell adhesion molecule 10 [Source:MGI Symbol;Acc:MGI:1347248]	26366		ENSMUSG00000054169	protein_coding	19.2508	1.61746	0.469437	3.23641	0.00121044	0.00547174
Ceacam19	carcinoembryonic antigen-related cell adhesion molecule 19 [Source:MGI Symbol;Acc:MGI:2443001]	319930		ENSMUSG00000049848	protein_coding	7.08927	1.00054	0.468151	2.42659	0.0152414	0.045472
Cebpb	CCAAT/enhancer binding protein (C/EBP), beta [Source:MGI Symbol;Acc:MGI:88373]	12608	P28033	ENSMUSG00000056501	protein_coding	1693.43	1.78383	0.182234	9.78872	1.25879e-22	8.79824e-21
Cebpd	CCAAT/enhancer binding protein (C/EBP), delta [Source:MGI Symbol;Acc:MGI:103573]	12609	Q00322	ENSMUSG00000071637	protein_coding	1993.59	1.52543	0.252618	6.04047	1.53671e-09	2.93613e-08
Celsr3	cadherin, EGF LAG seven-pass G-type receptor 3 [Source:MGI Symbol;Acc:MGI:1858236]	107934	Q91ZI0	ENSMUSG00000023473	protein_coding	41.6582	1.84276	0.375678	4.85149	1.22538e-06	1.30199e-05
Cers6	ceramide synthase 6 [Source:MGI Symbol;Acc:MGI:2442564]	241447	Q8C172	ENSMUSG00000027035	protein_coding	1497.67	1.01995	0.183548	5.55713	2.74253e-08	4.15072e-07
Cfb	complement factor B [Source:MGI Symbol;Acc:MGI:105975]	14962		ENSMUSG00000090231	protein_coding	67.1237	2.51596	0.360478	6.88781	5.66589e-12	1.59366e-10
Cgas	cyclic GMP-AMP synthase [Source:MGI Symbol;Acc:MGI:2442261]	214763	Q8C6L5	ENSMUSG00000032344	protein_coding	188.02	1.79278	0.256233	6.99188	2.71224e-12	7.98346e-11
Ch25h	cholesterol 25-hydroxylase [Source:MGI Symbol;Acc:MGI:1333869]	12642	Q9Z0F5	ENSMUSG00000050370	protein_coding	755.246	2.97139	0.266699	11.1464	7.45742e-29	7.20297e-27
Chil1	chitinase-like 1 [Source:MGI Symbol;Acc:MGI:1340899]	12654	Q61362	ENSMUSG00000064246	protein_coding	25815.6	1.1379	0.214192	5.31355	1.07512e-07	1.44208e-06
Chil5	chitinase-like 5 [Source:MGI Symbol;Acc:MGI:2676649]	229687		ENSMUSG00000043873	protein_coding	8.51059	1.31757	0.469852	2.6362	0.00838397	0.0277746
Chl1	cell adhesion molecule L1-like [Source:MGI Symbol;Acc:MGI:1098266]	12661	P70232	ENSMUSG00000030077	protein_coding	102.327	2.90711	0.327185	8.67363	4.18564e-18	2.25356e-16
Chmp4b	charged multivesicular body protein 4B [Source:MGI Symbol;Acc:MGI:1922858]	75608	Q9D8B3	ENSMUSG00000038467	protein_coding	4858.21	1.28788	0.149998	8.58639	8.9747e-18	4.68757e-16
Chrna7	cholinergic receptor, nicotinic, alpha polypeptide 7 [Source:MGI Symbol;Acc:MGI:99779]	11441	P49582	ENSMUSG00000030525	protein_coding	62.645	1.47146	0.383615	3.87258	0.000107691	0.000684498
Ciita	class II transactivator [Source:MGI Symbol;Acc:MGI:108445]	12265	P79621	ENSMUSG00000022504	protein_coding	868.956	1.28508	0.209936	6.11969	9.37588e-10	1.84835e-08
Cited4	Cbp/p300-interacting transactivator, with Glu/Asp-rich carboxy-terminal domain, 4 [Source:MGI Symbol;Acc:MGI:1861694]	56222	Q9WUL8	ENSMUSG00000070803	protein_coding	53.6025	1.32104	0.314135	4.19149	2.77132e-05	0.000208443
Cks2	CDC28 protein kinase regulatory subunit 2 [Source:MGI Symbol;Acc:MGI:1913447]	66197	P56390	ENSMUSG00000062248	protein_coding	46.0435	1.18785	0.306263	3.87002	0.000108825	0.000690338
Clca1	chloride channel accessory 1 [Source:MGI Symbol;Acc:MGI:1346342]	23844	Q9D7Z6	ENSMUSG00000028255	protein_coding	363.733	1.30907	0.46665	2.67124	0.00755718	0.0254615
Clca2	chloride channel accessory 2 [Source:MGI Symbol;Acc:MGI:2139758]	229933	Q8BG22	ENSMUSG00000036960	protein_coding	9.55378	1.35116	0.429394	3.06925	0.00214594	0.00888563
Clca3a1	chloride channel accessory 3A1 [Source:MGI Symbol;Acc:MGI:1316732]	12722		ENSMUSG00000056025	protein_coding	201.287	2.1132	0.273487	7.7116	1.24246e-14	5.07034e-13
Clca3a2	chloride channel accessory 3A2 [Source:MGI Symbol;Acc:MGI:1931471]	80797		ENSMUSG00000028262	protein_coding	4.38753	1.18959	0.454326	2.85037	0.00436687	0.0161136
Clca3b	chloride channel accessory 3B [Source:MGI Symbol;Acc:MGI:2181989]	229927		ENSMUSG00000037033	protein_coding	22.2334	2.99639	0.45494	5.92569	3.10998e-09	5.67133e-08
Cldn2	claudin 2 [Source:MGI Symbol;Acc:MGI:1276110]	12738	O88552	ENSMUSG00000047230	protein_coding	156.768	3.44799	0.299952	11.2029	3.94609e-29	3.86979e-27
Cldn4	claudin 4 [Source:MGI Symbol;Acc:MGI:1313314]	12740	O35054	ENSMUSG00000047501	protein_coding	255.927	1.00987	0.263551	3.84593	0.000120094	0.000749455
Clec12a	C-type lectin domain family 12, member a [Source:MGI Symbol;Acc:MGI:3040968]	232413		ENSMUSG00000053063	protein_coding	464.356	1.26993	0.27062	4.6972	2.63756e-06	2.55914e-05
Clec2e	C-type lectin domain family 2, member e [Source:MGI Symbol;Acc:MGI:3028921]	232409		ENSMUSG00000030155	protein_coding	4.31464	1.08125	0.469883	2.31674	0.0205181	0.0578099
Clec2g	C-type lectin domain family 2, member g [Source:MGI Symbol;Acc:MGI:1918059]	70809	Q9D676	ENSMUSG00000000248	protein_coding	5.48188	1.1488	0.467057	2.55219	0.0107048	0.0340095
Clec4a1	C-type lectin domain family 4, member a1 [Source:MGI Symbol;Acc:MGI:3036291]	269799		ENSMUSG00000049037	protein_coding	626.083	2.07461	0.281688	7.37531	1.63967e-13	5.79339e-12
Clec4a3	C-type lectin domain family 4, member a3 [Source:MGI Symbol;Acc:MGI:1920399]	73149		ENSMUSG00000043832	protein_coding	832.523	1.70766	0.265733	6.43117	1.26629e-10	2.8736e-09
Clec4d	C-type lectin domain family 4, member d [Source:MGI Symbol;Acc:MGI:1298389]	17474		ENSMUSG00000030144	protein_coding	397.056	2.38949	0.328135	7.29837	2.91264e-13	9.90865e-12
Clec4e	C-type lectin domain family 4, member e [Source:MGI Symbol;Acc:MGI:1861232]	56619	Q9R0Q8	ENSMUSG00000030142	protein_coding	613.646	3.17315	0.295658	10.7401	6.59543e-27	5.73623e-25
Clec5a	C-type lectin domain family 5, member a [Source:MGI Symbol;Acc:MGI:1345151]	23845	Q9R007	ENSMUSG00000029915	protein_coding	361.114	2.09848	0.287762	7.29715	2.93931e-13	9.98172e-12
Clec7a	C-type lectin domain family 7, member a [Source:MGI Symbol;Acc:MGI:1861431]	56644		ENSMUSG00000079293	polymorphic_pseudogene	2880.64	1.30323	0.186021	7.00631	2.44691e-12	7.26926e-11
Clip4	CAP-GLY domain containing linker protein family, member 4 [Source:MGI Symbol;Acc:MGI:1919100]	78785		ENSMUSG00000024059	protein_coding	1405.94	1.02833	0.130942	7.85334	4.051e-15	1.71886e-13
Cmpk2	cytidine monophosphate (UMP-CMP) kinase 2, mitochondrial [Source:MGI Symbol;Acc:MGI:99830]	22169	Q3U5Q7	ENSMUSG00000020638	protein_coding	5535.72	3.90133	0.214377	18.2094	4.34499e-74	2.08788e-71
Cngb3	cyclic nucleotide gated channel beta 3 [Source:MGI Symbol;Acc:MGI:1353562]	30952	Q9JJZ9	ENSMUSG00000056494	protein_coding	72.8612	4.61516	0.38087	6.92643	4.31604e-12	1.23084e-10
Coch	cochlin [Source:MGI Symbol;Acc:MGI:1278313]	12810	Q62507	ENSMUSG00000020953	protein_coding	42.7739	1.79056	0.355757	5.00422	5.60886e-07	6.44013e-06
Col3a1	collagen, type III, alpha 1 [Source:MGI Symbol;Acc:MGI:88453]	12825	P08121	ENSMUSG00000026043	protein_coding	16951.9	1.35599	0.285693	4.75614	1.97334e-06	1.98793e-05
Coro1a	coronin, actin binding protein 1A [Source:MGI Symbol;Acc:MGI:1345961]	12721	O89053	ENSMUSG00000030707	protein_coding	2581.47	1.03344	0.219007	4.71958	2.36328e-06	2.32588e-05
Coro2a	coronin, actin binding protein 2A [Source:MGI Symbol;Acc:MGI:1345966]	107684		ENSMUSG00000028337	protein_coding	1219.28	1.44057	0.202173	7.12719	1.02441e-12	3.19129e-11
Cotl1	coactosin-like 1 (Dictyostelium) [Source:MGI Symbol;Acc:MGI:1919292]	72042	Q9CQI6	ENSMUSG00000031827	protein_coding	2044.02	1.00845	0.204958	4.921	8.6101e-07	9.49482e-06
Cox18	cytochrome c oxidase assembly protein 18 [Source:MGI Symbol;Acc:MGI:2448532]	231430		ENSMUSG00000035505	protein_coding	149.35	1.11454	0.196883	5.65888	1.5236e-08	2.41626e-07
Cp	ceruloplasmin [Source:MGI Symbol;Acc:MGI:88476]	12870	Q61147	ENSMUSG00000003617	protein_coding	12204.8	1.50593	0.144187	10.445	1.54505e-25	1.22212e-23
Cpn2	carboxypeptidase N, polypeptide 2 [Source:MGI Symbol;Acc:MGI:1919006]	71756	Q9DBB9	ENSMUSG00000023176	protein_coding	14.6489	1.31615	0.375058	3.45514	0.000550013	0.00279381
Crb2	crumbs family member 2 [Source:MGI Symbol;Acc:MGI:2679260]	241324	Q80YA8	ENSMUSG00000035403	protein_coding	83.7867	1.14578	0.225139	5.08359	3.70371e-07	4.40066e-06
Creb3l1	cAMP responsive element binding protein 3-like 1 [Source:MGI Symbol;Acc:MGI:1347062]	26427		ENSMUSG00000027230	protein_coding	992.471	1.38024	0.244685	5.64427	1.6588e-08	2.60915e-07
Crlf2	cytokine receptor-like factor 2 [Source:MGI Symbol;Acc:MGI:1889506]	57914		ENSMUSG00000033467	protein_coding	471.477	1.37412	0.178498	7.69659	1.39751e-14	5.66697e-13
Crtam	cytotoxic and regulatory T cell molecule [Source:MGI Symbol;Acc:MGI:1859822]	54698		ENSMUSG00000032021	protein_coding	23.8968	1.11789	0.408592	2.75093	0.00594264	0.0209086
Cryba4	crystallin, beta A4 [Source:MGI Symbol;Acc:MGI:102716]	12959	Q9JJV0	ENSMUSG00000066975	protein_coding	10.0583	1.55246	0.443607	3.42189	0.000621886	0.00311364
Crybb1	crystallin, beta B1 [Source:MGI Symbol;Acc:MGI:104992]	12960	Q9WVJ5	ENSMUSG00000029343	protein_coding	2.59882	1.28627	0.458994	3.16266	0.00156335	0.00678923
Crybg1	crystallin beta-gamma domain containing 1 [Source:MGI Symbol;Acc:MGI:109544]	11630		ENSMUSG00000019866	protein_coding	1373.24	1.81256	0.176075	10.2953	7.39508e-25	5.57415e-23
Csf1	colony stimulating factor 1 (macrophage) [Source:MGI Symbol;Acc:MGI:1339753]	12977	P07141	ENSMUSG00000014599	protein_coding	2591.48	1.50706	0.159376	9.4568	3.17497e-21	2.09712e-19
Csf2	colony stimulating factor 2 (granulocyte-macrophage) [Source:MGI Symbol;Acc:MGI:1339752]	12981	P01587	ENSMUSG00000018916	protein_coding	83.8097	1.4117	0.350072	4.02769	5.63278e-05	0.000389452
Csf2rb	colony stimulating factor 2 receptor, beta, low-affinity (granulocyte-macrophage) [Source:MGI Symbol;Acc:MGI:1339759]	12983	P26955	ENSMUSG00000071713	protein_coding	2125.69	1.46264	0.20676	7.07565	1.4875e-12	4.56e-11
Csf2rb2	colony stimulating factor 2 receptor, beta 2, low-affinity (granulocyte-macrophage) [Source:MGI Symbol;Acc:MGI:1339760]	12984	P26954	ENSMUSG00000071714	protein_coding	844.678	1.70771	0.237033	7.2093	5.62419e-13	1.84383e-11
Csf3	colony stimulating factor 3 (granulocyte) [Source:MGI Symbol;Acc:MGI:1339751]	12985	P09920	ENSMUSG00000038067	protein_coding	32.3324	3.16472	0.446022	5.6054	2.07772e-08	3.19999e-07
Csf3r	colony stimulating factor 3 receptor (granulocyte) [Source:MGI Symbol;Acc:MGI:1339755]	12986	P40223	ENSMUSG00000028859	protein_coding	1804	1.81822	0.443683	4.13573	3.53829e-05	0.000258395
Csrnp1	cysteine-serine-rich nuclear protein 1 [Source:MGI Symbol;Acc:MGI:2387989]	215418	P59054	ENSMUSG00000032515	protein_coding	1459.4	1.8442	0.273975	6.74138	1.56887e-11	4.11396e-10
Csrnp3	cysteine-serine-rich nuclear protein 3 [Source:MGI Symbol;Acc:MGI:1925021]	77771	P59055	ENSMUSG00000044647	protein_coding	4.58105	1.62758	0.468987	3.08898	0.00200848	0.00839057
Cst7	cystatin F (leukocystatin) [Source:MGI Symbol;Acc:MGI:1298217]	13011	O89098	ENSMUSG00000068129	protein_coding	60.6586	1.58942	0.367812	4.33933	1.42917e-05	0.000116498
Cstb	cystatin B [Source:MGI Symbol;Acc:MGI:109514]	13014	Q62426	ENSMUSG00000005054	protein_coding	1488.92	1.1867	0.235001	5.05218	4.36784e-07	5.12855e-06
Ctps	cytidine 5'-triphosphate synthase [Source:MGI Symbol;Acc:MGI:1858304]	51797	P70698	ENSMUSG00000028633	protein_coding	1797.42	1.76029	0.154746	11.3752	5.55954e-30	5.65397e-28
Ctrl	chymotrypsin-like [Source:MGI Symbol;Acc:MGI:88558]	109660		ENSMUSG00000031896	protein_coding	17.2836	1.52664	0.388249	3.87188	0.000108001	0.000686213
Ctsb	cathepsin B [Source:MGI Symbol;Acc:MGI:88561]	13030	P10605	ENSMUSG00000021939	protein_coding	19298.2	1.28746	0.208509	6.17682	6.54045e-10	1.33596e-08
Ctsc	cathepsin C [Source:MGI Symbol;Acc:MGI:109553]	13032	P97821	ENSMUSG00000030560	protein_coding	8678.42	1.06136	0.148513	7.14682	8.88095e-13	2.8122e-11
Ctss	cathepsin S [Source:MGI Symbol;Acc:MGI:107341]	13040		ENSMUSG00000038642	protein_coding	11818.9	1.65315	0.252554	6.55354	5.61871e-11	1.35584e-09
Ctsz	cathepsin Z [Source:MGI Symbol;Acc:MGI:1891190]	64138	Q9WUU7	ENSMUSG00000016256	protein_coding	4629.13	1.20403	0.240207	5.01586	5.2797e-07	6.09745e-06
Cxcl1	chemokine (C-X-C motif) ligand 1 [Source:MGI Symbol;Acc:MGI:108068]	14825	P12850	ENSMUSG00000029380	protein_coding	206.178	4.07828	0.342167	11.5341	8.88302e-31	9.33008e-29
Cxcl10	chemokine (C-X-C motif) ligand 10 [Source:MGI Symbol;Acc:MGI:1352450]	15945	P17515	ENSMUSG00000034855	protein_coding	8399.17	5.96044	0.388755	16.8076	2.14633e-63	7.23766e-61
Cxcl11	chemokine (C-X-C motif) ligand 11 [Source:MGI Symbol;Acc:MGI:1860203]			ENSMUSG00000060183	polymorphic_pseudogene	253.11	3.41715	0.455806	8.00842	1.16195e-15	5.07587e-14
Cxcl13	chemokine (C-X-C motif) ligand 13 [Source:MGI Symbol;Acc:MGI:1888499]	55985	O55038	ENSMUSG00000023078	protein_coding	833.71	2.57001	0.404132	6.5665	5.15133e-11	1.25334e-09
Cxcl16	chemokine (C-X-C motif) ligand 16 [Source:MGI Symbol;Acc:MGI:1932682]	66102	Q8BSU2	ENSMUSG00000018920	protein_coding	3500.25	1.45733	0.228594	6.37944	1.77735e-10	3.96317e-09
Cxcl17	chemokine (C-X-C motif) ligand 17 [Source:MGI Symbol;Acc:MGI:2387642]	232983	Q5UW37	ENSMUSG00000060188	protein_coding	1612.47	1.64016	0.15505	10.5774	3.79193e-26	3.11473e-24
Cxcl2	chemokine (C-X-C motif) ligand 2 [Source:MGI Symbol;Acc:MGI:1340094]	20310		ENSMUSG00000058427	protein_coding	157.446	3.41279	0.395838	8.62171	6.59641e-18	3.51218e-16
Cxcl3	chemokine (C-X-C motif) ligand 3 [Source:MGI Symbol;Acc:MGI:3037818]	330122	Q6W5C0	ENSMUSG00000029379	protein_coding	115.403	2.86163	0.407189	7.12995	1.00402e-12	3.14305e-11
Cxcl5	chemokine (C-X-C motif) ligand 5 [Source:MGI Symbol;Acc:MGI:1096868]	20311	P50228	ENSMUSG00000029371	protein_coding	148.1	3.08071	0.447158	7.49411	6.67511e-14	2.48648e-12
Cxcl9	chemokine (C-X-C motif) ligand 9 [Source:MGI Symbol;Acc:MGI:1352449]	17329	P18340	ENSMUSG00000029417	protein_coding	1082.81	4.11667	0.422635	10.7661	4.97859e-27	4.45086e-25
Cxcr2	chemokine (C-X-C motif) receptor 2 [Source:MGI Symbol;Acc:MGI:105303]	12765	P35343	ENSMUSG00000026180	protein_coding	622.245	1.81861	0.463949	3.91364	9.09151e-05	0.000591564
Cyba	cytochrome b-245, alpha polypeptide [Source:MGI Symbol;Acc:MGI:1316658]	13057	Q61462	ENSMUSG00000006519	protein_coding	2197.13	1.15593	0.216459	5.34159	9.21368e-08	1.25868e-06
Cybb	cytochrome b-245, beta polypeptide [Source:MGI Symbol;Acc:MGI:88574]	13058	Q61093	ENSMUSG00000015340	protein_coding	4963.44	1.34455	0.225716	5.95952	2.52986e-09	4.67112e-08
Cyp1b1	cytochrome P450, family 1, subfamily b, polypeptide 1 [Source:MGI Symbol;Acc:MGI:88590]	13078		ENSMUSG00000024087	protein_coding	467.419	1.48166	0.204059	7.26176	3.82078e-13	1.28841e-11
Cyp4f18	cytochrome P450, family 4, subfamily f, polypeptide 18 [Source:MGI Symbol;Acc:MGI:1919304]	72054	Q99N16	ENSMUSG00000003484	protein_coding	533.609	1.30362	0.436516	3.10186	0.00192307	0.00810601
Cyp7b1	cytochrome P450, family 7, subfamily b, polypeptide 1 [Source:MGI Symbol;Acc:MGI:104978]	13123	Q60991	ENSMUSG00000039519	protein_coding	252.16	2.26976	0.317535	7.1675	7.63772e-13	2.44347e-11
Cyth4	cytohesin 4 [Source:MGI Symbol;Acc:MGI:2441702]	72318	Q80YW0	ENSMUSG00000018008	protein_coding	1215	1.39334	0.225052	6.19348	5.88499e-10	1.21369e-08
Daxx	Fas death domain-associated protein [Source:MGI Symbol;Acc:MGI:1197015]	13163		ENSMUSG00000002307	protein_coding	2742.27	2.67419	0.224165	11.9388	7.42836e-33	8.39886e-31
Dbnl	drebrin-like [Source:MGI Symbol;Acc:MGI:700006]	13169	Q62418	ENSMUSG00000020476	protein_coding	2857.08	1.05943	0.127418	8.3146	9.20602e-17	4.43481e-15
Dck	deoxycytidine kinase [Source:MGI Symbol;Acc:MGI:102726]	13178	P43346	ENSMUSG00000029366	protein_coding	752.569	2.45507	0.237964	10.3184	5.82086e-25	4.43979e-23
Ddit3	DNA-damage inducible transcript 3 [Source:MGI Symbol;Acc:MGI:109247]	13198	P35639	ENSMUSG00000025408	protein_coding	554.321	1.18623	0.225966	5.25089	1.51366e-07	1.95525e-06
Ddx4	DEAD (Asp-Glu-Ala-Asp) box polypeptide 4 [Source:MGI Symbol;Acc:MGI:102670]	13206	Q61496	ENSMUSG00000021758	protein_coding	17.9752	1.80872	0.454341	4.03434	5.47568e-05	0.000379819
Ddx58	DEAD (Asp-Glu-Ala-Asp) box polypeptide 58 [Source:MGI Symbol;Acc:MGI:2442858]	230073	Q6Q899	ENSMUSG00000040296	protein_coding	5510.27	2.53535	0.127335	19.9095	3.36806e-88	2.39768e-85
Ddx60	DEAD (Asp-Glu-Ala-Asp) box polypeptide 60 [Source:MGI Symbol;Acc:MGI:2384570]	234311		ENSMUSG00000037921	protein_coding	1578.38	3.63263	0.197199	18.3905	1.56408e-75	7.91139e-73
Dhrs9	dehydrogenase/reductase (SDR family) member 9 [Source:MGI Symbol;Acc:MGI:2442798]	241452	Q58NB6	ENSMUSG00000027068	protein_coding	179.334	2.46642	0.381308	6.45444	1.08616e-10	2.49727e-09
Dhx58	DEXH (Asp-Glu-X-His) box polypeptide 58 [Source:MGI Symbol;Acc:MGI:1931560]	80861	Q99J87	ENSMUSG00000017830	protein_coding	2259.67	4.00728	0.173363	23.0653	1.03225e-117	1.65341e-114
Dio2	deiodinase, iodothyronine, type II [Source:MGI Symbol;Acc:MGI:1338833]	13371	Q9Z1Y9	ENSMUSG00000007682	protein_coding	168.525	2.4287	0.33092	7.34888	1.99875e-13	6.98507e-12
Dmbt1	deleted in malignant brain tumors 1 [Source:MGI Symbol;Acc:MGI:106210]	12945		ENSMUSG00000047517	protein_coding	163.532	4.20905	0.344541	11.2391	2.6198e-29	2.60907e-27
Dnase1l3	deoxyribonuclease 1-like 3 [Source:MGI Symbol;Acc:MGI:1314633]	13421	O55070	ENSMUSG00000025279	protein_coding	244.722	2.44109	0.362213	6.82672	8.68778e-12	2.36862e-10
Dnmt3c	DNA methyltransferase 3C [Source:MGI Symbol;Acc:MGI:3649996]			ENSMUSG00000082079	protein_coding	13.9018	2.05247	0.408428	4.72502	2.30094e-06	2.27619e-05
Dok1	docking protein 1 [Source:MGI Symbol;Acc:MGI:893587]	13448	P97465	ENSMUSG00000068335	protein_coding	476.372	1.03572	0.197429	5.24614	1.55319e-07	2.00094e-06
Dok2	docking protein 2 [Source:MGI Symbol;Acc:MGI:1332623]	13449	O70469	ENSMUSG00000022102	protein_coding	178.973	1.20786	0.24067	5.01781	5.22626e-07	6.04416e-06
Dtx3l	deltex 3-like, E3 ubiquitin ligase [Source:MGI Symbol;Acc:MGI:2656973]	209200	Q3UIR3	ENSMUSG00000049502	protein_coding	4679.58	2.56148	0.182726	14.0214	1.15298e-44	1.9787e-42
Duoxa2	dual oxidase maturation factor 2 [Source:MGI Symbol;Acc:MGI:1914061]	66811	Q9D311	ENSMUSG00000027225	protein_coding	8.40423	1.22646	0.449695	2.75234	0.00591716	0.0208304
Dusp2	dual specificity phosphatase 2 [Source:MGI Symbol;Acc:MGI:101911]	13537	Q05922	ENSMUSG00000027368	protein_coding	108.157	1.74489	0.278514	6.25613	3.94659e-10	8.3913e-09
Dusp28	dual specificity phosphatase 28 [Source:MGI Symbol;Acc:MGI:1914696]	67446	Q8BTR5	ENSMUSG00000047067	protein_coding	200.471	1.21109	0.191662	6.31652	2.67514e-10	5.78389e-09
E230025N22Rik	Riken cDNA E230025N22 gene [Source:MGI Symbol;Acc:MGI:3687212]	240216		ENSMUSG00000044719	protein_coding	18.9848	1.40498	0.378516	3.6708	0.000241795	0.00137705
E2f8	E2F transcription factor 8 [Source:MGI Symbol;Acc:MGI:1922038]	108961	Q58FA4	ENSMUSG00000046179	protein_coding	88.6278	1.37597	0.266484	5.15803	2.49563e-07	3.07885e-06
Ear6	eosinophil-associated, ribonuclease A family, member 6 [Source:MGI Symbol;Acc:MGI:1890463]	93719		ENSMUSG00000062148	protein_coding	21.8455	1.38953	0.416864	3.31512	0.000916036	0.00430492
Ebi3	Epstein-Barr virus induced gene 3 [Source:MGI Symbol;Acc:MGI:1354171]	50498	O35228	ENSMUSG00000003206	protein_coding	88.9309	1.2064	0.325868	3.70437	0.000211918	0.00122257
Eef1akmt4	EEF1A lysine methyltransferase 4 [Source:MGI Symbol;Acc:MGI:5903914]	110599566	P0DPE0	ENSMUSG00000115219	protein_coding	60.5574	1.19655	0.268827	4.44399	8.83072e-06	7.56034e-05
Efhd2	EF hand domain containing 2 [Source:MGI Symbol;Acc:MGI:106504]	27984		ENSMUSG00000040659	protein_coding	2610.47	1.09181	0.184183	5.92866	3.0541e-09	5.57748e-08
Egr2	early growth response 2 [Source:MGI Symbol;Acc:MGI:95296]	13654	P08152	ENSMUSG00000037868	protein_coding	232.71	1.22728	0.290201	4.2355	2.2804e-05	0.000175326
Eif2ak2	eukaryotic translation initiation factor 2-alpha kinase 2 [Source:MGI Symbol;Acc:MGI:1353449]	19106	Q03963	ENSMUSG00000024079	protein_coding	3473.79	2.47936	0.124739	19.873	6.97416e-88	4.62242e-85
Elf3	E74-like factor 3 [Source:MGI Symbol;Acc:MGI:1101781]	13710	Q3UPW2	ENSMUSG00000003051	protein_coding	744.915	1.31827	0.14875	8.86162	7.88585e-19	4.44498e-17
Elovl2	elongation of very long chain fatty acids (FEN1/Elo2, SUR4/Elo3, yeast)-like 2 [Source:MGI Symbol;Acc:MGI:1858960]	54326	Q9JLJ4	ENSMUSG00000021364	protein_coding	5.07872	1.05577	0.46456	2.24263	0.0249204	0.0677395
Emilin2	elastin microfibril interfacer 2 [Source:MGI Symbol;Acc:MGI:2389136]	246707		ENSMUSG00000024053	protein_coding	886.989	1.36903	0.268875	5.09333	3.51825e-07	4.21073e-06
Enc1	ectodermal-neural cortex 1 [Source:MGI Symbol;Acc:MGI:109610]	13803	O35709	ENSMUSG00000041773	protein_coding	788.617	1.11183	0.205976	5.39933	6.68898e-08	9.43279e-07
Entpd3	ectonucleoside triphosphate diphosphohydrolase 3 [Source:MGI Symbol;Acc:MGI:1321386]	215446		ENSMUSG00000041608	protein_coding	186.519	1.68067	0.316155	5.3103	1.09445e-07	1.46187e-06
Eomes	eomesodermin [Source:MGI Symbol;Acc:MGI:1201683]	13813	O54839	ENSMUSG00000032446	protein_coding	87.7078	1.08876	0.288704	3.77913	0.000157377	0.000945885
Epsti1	epithelial stromal interaction 1 (breast) [Source:MGI Symbol;Acc:MGI:1915168]	108670		ENSMUSG00000022014	protein_coding	1304.65	2.78636	0.262253	10.6406	1.92927e-26	1.62642e-24
Ereg	epiregulin [Source:MGI Symbol;Acc:MGI:107508]	13874	Q61521	ENSMUSG00000029377	protein_coding	34.5074	2.03632	0.418598	4.89059	1.00535e-06	1.09051e-05
Erfe	erythroferrone [Source:MGI Symbol;Acc:MGI:3606476]	227358	Q6PGN1	ENSMUSG00000047443	protein_coding	15.7815	1.00399	0.402178	2.50467	0.0122567	0.0380469
Ern2	endoplasmic reticulum (ER) to nucleus signalling 2 [Source:MGI Symbol;Acc:MGI:1349436]	26918		ENSMUSG00000030866	protein_coding	16.8964	1.01682	0.423355	2.37946	0.0173382	0.0504879
Etv6	ets variant 6 [Source:MGI Symbol;Acc:MGI:109336]	14011	P97360	ENSMUSG00000030199	protein_coding	1488.75	1.04034	0.171735	6.05846	1.37432e-09	2.63632e-08
Evi2a	ecotropic viral integration site 2a [Source:MGI Symbol;Acc:MGI:95458]	14017	P20934	ENSMUSG00000078771	protein_coding	579.038	1.71609	0.259343	6.6235	3.50793e-11	8.72262e-10
F10	coagulation factor X [Source:MGI Symbol;Acc:MGI:103107]	14058	O88947	ENSMUSG00000031444	protein_coding	631.979	2.09519	0.272498	7.69286	1.43887e-14	5.81021e-13
F830016B08Rik	RIKEN cDNA F830016B08 gene [Source:MGI Symbol;Acc:MGI:3588218]	240328		ENSMUSG00000090942	protein_coding	609.951	3.62283	0.207856	17.3164	3.53814e-67	1.41681e-64
Fam111a	family with sequence similarity 111, member A [Source:MGI Symbol;Acc:MGI:1915508]	107373	Q9D2L9	ENSMUSG00000024691	protein_coding	1055.25	1.12567	0.210452	5.35029	8.78147e-08	1.20736e-06
Fam49b	family with sequence similarity 49, member B [Source:MGI Symbol;Acc:MGI:1923520]	223601	Q921M7	ENSMUSG00000022378	protein_coding	1658.4	1.18372	0.191968	6.16676	6.97042e-10	1.41327e-08
Fam71a	family with sequence similarity 71, member A [Source:MGI Symbol;Acc:MGI:3588202]	619288		ENSMUSG00000091017	protein_coding	10.619	1.7665	0.465722	4.29809	1.72273e-05	0.000136773
Fanca	Fanconi anemia, complementation group A [Source:MGI Symbol;Acc:MGI:1341823]	14087	Q9JL70	ENSMUSG00000032815	protein_coding	121.933	1.6121	0.382175	4.24565	2.17963e-05	0.000168726
Fanci	Fanconi anemia, complementation group I [Source:MGI Symbol;Acc:MGI:2384790]	208836		ENSMUSG00000039187	protein_coding	44.8433	1.07473	0.281985	3.80572	0.000141392	0.000863036
Fap	fibroblast activation protein [Source:MGI Symbol;Acc:MGI:109608]	14089	P97321	ENSMUSG00000000392	protein_coding	35.9117	1.42496	0.293558	4.82012	1.4347e-06	1.49709e-05
Fasl	Fas ligand (TNF superfamily, member 6) [Source:MGI Symbol;Acc:MGI:99255]	14103	P41047	ENSMUSG00000000817	protein_coding	29.0516	1.05623	0.372699	2.84089	0.00449871	0.0165303
Fbxo39	F-box protein 39 [Source:MGI Symbol;Acc:MGI:3505735]	628100	Q5NBU5	ENSMUSG00000070388	protein_coding	10.9563	1.81001	0.438453	3.9228	8.75271e-05	0.000573011
Fbxw17	F-box and WD-40 domain protein 17 [Source:MGI Symbol;Acc:MGI:1923584]	109082		ENSMUSG00000037816	protein_coding	515.433	1.6131	0.121135	13.3087	2.06026e-40	3.16802e-38
Fcamr	Fc receptor, IgA, IgM, high affinity [Source:MGI Symbol;Acc:MGI:1927803]	64435	Q2TB54	ENSMUSG00000026415	protein_coding	48.3555	1.40507	0.289729	4.82962	1.36791e-06	1.43596e-05
Fcer1g	Fc receptor, IgE, high affinity I, gamma polypeptide [Source:MGI Symbol;Acc:MGI:95496]	14127	P20491	ENSMUSG00000058715	protein_coding	3258.15	1.87688	0.351605	5.37162	7.80326e-08	1.08686e-06
Fcgr1	Fc receptor, IgG, high affinity I [Source:MGI Symbol;Acc:MGI:95498]	14129	P26151	ENSMUSG00000015947	protein_coding	2424.36	3.96697	0.375529	10.8855	1.35141e-27	1.23692e-25
Fcgr2b	Fc receptor, IgG, low affinity IIb [Source:MGI Symbol;Acc:MGI:95499]	14130		ENSMUSG00000026656	protein_coding	1509.32	1.41615	0.255679	5.54287	2.97546e-08	4.47857e-07
Fcgr3	Fc receptor, IgG, low affinity III [Source:MGI Symbol;Acc:MGI:95500]	14131		ENSMUSG00000059498	protein_coding	1323.97	1.34832	0.239216	5.6365	1.73536e-08	2.71182e-07
Fcgr4	Fc receptor, IgG, low affinity IV [Source:MGI Symbol;Acc:MGI:2179523]	246256	A0A0B4J1G0	ENSMUSG00000059089	protein_coding	928.569	2.95138	0.298238	9.91417	3.61232e-23	2.57157e-21
Fcrlb	Fc receptor-like B [Source:MGI Symbol;Acc:MGI:3576487]	435653	Q5DRQ8	ENSMUSG00000070524	protein_coding	24.6145	2.44143	0.414587	5.60981	2.02551e-08	3.1296e-07
Fermt3	fermitin family member 3 [Source:MGI Symbol;Acc:MGI:2147790]	108101	Q8K1B8	ENSMUSG00000024965	protein_coding	933.582	1.06317	0.204229	5.2067	1.92224e-07	2.42436e-06
Ffar2	free fatty acid receptor 2 [Source:MGI Symbol;Acc:MGI:2441731]	233079	Q8VCK6	ENSMUSG00000051314	protein_coding	75.468	1.4109	0.26137	5.37706	7.57108e-08	1.05759e-06
Fga	fibrinogen alpha chain [Source:MGI Symbol;Acc:MGI:1316726]	14161	E9PV24	ENSMUSG00000028001	protein_coding	21.3523	1.55804	0.376894	4.09181	4.28026e-05	0.000305612
Fgd3	FYVE, RhoGEF and PH domain containing 3 [Source:MGI Symbol;Acc:MGI:1353657]	30938		ENSMUSG00000037946	protein_coding	417.92	1.00463	0.266119	3.77844	0.000157814	0.000948217
Fgf23	fibroblast growth factor 23 [Source:MGI Symbol;Acc:MGI:1891427]	64654	Q9EPC2	ENSMUSG00000000182	protein_coding	18.9822	2.74931	0.43286	4.87442	1.09126e-06	1.17376e-05
Fgg	fibrinogen gamma chain [Source:MGI Symbol;Acc:MGI:95526]	99571	Q8VCM7	ENSMUSG00000033860	protein_coding	43.0574	1.60659	0.331702	4.81999	1.43567e-06	1.49729e-05
Fgl1	fibrinogen-like protein 1 [Source:MGI Symbol;Acc:MGI:102795]	234199		ENSMUSG00000031594	protein_coding	18.8632	2.10931	0.417711	4.86084	1.1689e-06	1.24912e-05
Fgl2	fibrinogen-like protein 2 [Source:MGI Symbol;Acc:MGI:103266]	14190	P12804	ENSMUSG00000039899	protein_coding	3155.61	1.80058	0.358451	5.06101	4.17031e-07	4.91162e-06
Fgr	FGR proto-oncogene, Src family tyrosine kinase [Source:MGI Symbol;Acc:MGI:95527]	14191	P14234	ENSMUSG00000028874	protein_coding	1347.28	1.73359	0.246794	7.02837	2.08958e-12	6.27559e-11
Fkbp5	FK506 binding protein 5 [Source:MGI Symbol;Acc:MGI:104670]	14229	Q64378	ENSMUSG00000024222	protein_coding	2004.54	1.23665	0.175402	7.04987	1.79088e-12	5.42943e-11
Folh1	folate hydrolase 1 [Source:MGI Symbol;Acc:MGI:1858193]	53320	O35409	ENSMUSG00000001773	protein_coding	23.4275	1.32657	0.369248	3.55016	0.000384996	0.00205385
Fosl1	fos-like antigen 1 [Source:MGI Symbol;Acc:MGI:107179]	14283	P48755	ENSMUSG00000024912	protein_coding	72.7135	2.654	0.421457	6.37495	1.83027e-10	4.067e-09
Foxd4	forkhead box D4 [Source:MGI Symbol;Acc:MGI:1347467]	14237	Q60688	ENSMUSG00000051490	protein_coding	6.21075	1.02605	0.464403	2.12386	0.0336822	0.086436
Fpr2	formyl peptide receptor 2 [Source:MGI Symbol;Acc:MGI:1278319]	14289		ENSMUSG00000052270	protein_coding	337.828	1.50839	0.257152	5.86115	4.59674e-09	8.15073e-08
Frem3	Fras1 related extracellular matrix protein 3 [Source:MGI Symbol;Acc:MGI:2685641]	333315		ENSMUSG00000042353	protein_coding	4.90585	1.57561	0.467872	3.24543	0.00117275	0.00533021
Fscn1	fascin actin-bundling protein 1 [Source:MGI Symbol;Acc:MGI:1352745]	14086	Q61553	ENSMUSG00000029581	protein_coding	480.221	1.03772	0.199283	5.20862	1.90246e-07	2.401e-06
Fut2	fucosyltransferase 2 [Source:MGI Symbol;Acc:MGI:109374]	14344	Q9JL27	ENSMUSG00000055978	protein_coding	35.7836	1.91986	0.332107	5.68803	1.28512e-08	2.0636e-07
Fxyd5	FXYD domain-containing ion transport regulator 5 [Source:MGI Symbol;Acc:MGI:1201785]	18301	P97808	ENSMUSG00000009687	protein_coding	4067.65	1.30675	0.201197	6.49588	8.25489e-11	1.93026e-09
Fyb	FYN binding protein [Source:MGI Symbol;Acc:MGI:1346327]	23880		ENSMUSG00000022148	protein_coding	1112.99	1.44332	0.264733	5.45849	4.80213e-08	6.97143e-07
Gadd45g	growth arrest and DNA-damage-inducible 45 gamma [Source:MGI Symbol;Acc:MGI:1346325]	23882		ENSMUSG00000021453	protein_coding	635.176	2.16262	0.215791	10.0168	1.28629e-23	9.25986e-22
Gale	galactose-4-epimerase, UDP [Source:MGI Symbol;Acc:MGI:1921496]	74246	Q8R059	ENSMUSG00000028671	protein_coding	211.69	1.02214	0.210614	4.85289	1.21674e-06	1.29352e-05
Gatm	glycine amidinotransferase (L-arginine:glycine amidinotransferase) [Source:MGI Symbol;Acc:MGI:1914342]	67092	Q9D964	ENSMUSG00000027199	protein_coding	256.576	1.8712	0.287515	6.51686	7.17945e-11	1.70156e-09
Gbp10	guanylate-binding protein 10 [Source:MGI Symbol;Acc:MGI:4359647]	626578		ENSMUSG00000105096	protein_coding	365.406	5.19564	0.311427	15.5221	2.45834e-54	6.05791e-52
Gbp11	guanylate binding protein 11 [Source:MGI Symbol;Acc:MGI:3646307]	634650		ENSMUSG00000092021	polymorphic_pseudogene	144.396	3.98319	0.352214	10.6646	1.49014e-26	1.26735e-24
Gbp2	guanylate binding protein 2 [Source:MGI Symbol;Acc:MGI:102772]	14469	Q9Z0E6	ENSMUSG00000028270	protein_coding	13320.6	3.45645	0.269797	12.8441	9.282e-38	1.28352e-35
Gbp2b	guanylate binding protein 2b [Source:MGI Symbol;Acc:MGI:95666]	14468		ENSMUSG00000040264	protein_coding	100.215	2.17887	0.355355	6.12136	9.27784e-10	1.8309e-08
Gbp3	guanylate binding protein 3 [Source:MGI Symbol;Acc:MGI:1926263]	55932		ENSMUSG00000028268	protein_coding	5907.67	3.54646	0.206657	17.1685	4.57117e-66	1.72279e-63
Gbp4	guanylate binding protein 4 [Source:MGI Symbol;Acc:MGI:97072]	17472		ENSMUSG00000079363	protein_coding	4821.97	2.83	0.274722	10.3157	5.98491e-25	4.54688e-23
Gbp5	guanylate binding protein 5 [Source:MGI Symbol;Acc:MGI:2429943]	229898	Q8CFB4	ENSMUSG00000105504	protein_coding	4552.13	4.13592	0.270678	15.3227	5.39381e-53	1.27993e-50
Gbp6	guanylate binding protein 6 [Source:MGI Symbol;Acc:MGI:2140937]	100702		ENSMUSG00000104713	protein_coding	742.271	3.63058	0.262548	13.7934	2.79276e-43	4.54913e-41
Gbp7	guanylate binding protein 7 [Source:MGI Symbol;Acc:MGI:2444421]	229900		ENSMUSG00000040253	protein_coding	6845.62	2.85629	0.204558	13.9675	2.4627e-44	4.15224e-42
Gbp8	guanylate-binding protein 8 [Source:MGI Symbol;Acc:MGI:1923324]	76074		ENSMUSG00000034438	protein_coding	390.314	2.42212	0.285339	8.48815	2.09954e-17	1.0676e-15
Gbp9	guanylate-binding protein 9 [Source:MGI Symbol;Acc:MGI:3605620]	236573		ENSMUSG00000029298	protein_coding	4857.57	1.86639	0.205201	9.09792	9.20803e-20	5.51363e-18
Gcg	glucagon [Source:MGI Symbol;Acc:MGI:95674]	14526	P55095	ENSMUSG00000000394	protein_coding	6.61366	1.82823	0.469303	4.23557	2.27973e-05	0.000175326
Gch1	GTP cyclohydrolase 1 [Source:MGI Symbol;Acc:MGI:95675]	14528	Q05915	ENSMUSG00000037580	protein_coding	653.822	1.85284	0.161448	11.4715	1.83496e-30	1.89623e-28
Gda	guanine deaminase [Source:MGI Symbol;Acc:MGI:95678]	14544	Q9R111	ENSMUSG00000058624	protein_coding	2396.35	1.51166	0.210555	7.18008	6.96713e-13	2.25446e-11
Gdf15	growth differentiation factor 15 [Source:MGI Symbol;Acc:MGI:1346047]	23886	Q9Z0J7	ENSMUSG00000038508	protein_coding	42.4214	1.12332	0.312472	3.59921	0.000319188	0.00175039
Gdf2	growth differentiation factor 2 [Source:MGI Symbol;Acc:MGI:1321394]	12165	Q9WV56	ENSMUSG00000072625	protein_coding	43.68	1.00077	0.326452	3.06599	0.0021695	0.00897159
Gdf3	growth differentiation factor 3 [Source:MGI Symbol;Acc:MGI:95686]	14562	Q07104	ENSMUSG00000030117	protein_coding	74.8921	1.39799	0.470413	3.61619	0.000298972	0.00165416
Gfi1	growth factor independent 1 transcription repressor [Source:MGI Symbol;Acc:MGI:103170]	14581		ENSMUSG00000029275	protein_coding	19.0606	1.22006	0.380457	3.18628	0.00144115	0.0063562
Gfpt2	glutamine fructose-6-phosphate transaminase 2 [Source:MGI Symbol;Acc:MGI:1338883]	14584	Q9Z2Z9	ENSMUSG00000020363	protein_coding	638.931	1.44553	0.187209	7.7223	1.14246e-14	4.69216e-13
Ggt1	gamma-glutamyltransferase 1 [Source:MGI Symbol;Acc:MGI:95706]	14598	Q60928	ENSMUSG00000006345	protein_coding	57.9105	1.10362	0.386408	2.84466	0.0044459	0.0163518
Ggt5	gamma-glutamyltransferase 5 [Source:MGI Symbol;Acc:MGI:1346063]	23887	Q9Z2A9	ENSMUSG00000006344	protein_coding	330.182	1.67324	0.190077	8.79728	1.4017e-18	7.80929e-17
Gins1	GINS complex subunit 1 (Psf1 homolog) [Source:MGI Symbol;Acc:MGI:1916520]	69270	Q9CZ15	ENSMUSG00000027454	protein_coding	46.0882	1.16614	0.295519	3.93912	8.17801e-05	0.000540914
Gins2	GINS complex subunit 2 (Psf2 homolog) [Source:MGI Symbol;Acc:MGI:1921019]	272551	Q9D600	ENSMUSG00000031821	protein_coding	72.5307	1.0022	0.272005	3.68654	0.000227321	0.00130272
Gjb2	gap junction protein, beta 2 [Source:MGI Symbol;Acc:MGI:95720]	14619	Q00977	ENSMUSG00000046352	protein_coding	118.858	1.28485	0.226845	5.65692	1.54118e-08	2.44212e-07
Gjb4	gap junction protein, beta 4 [Source:MGI Symbol;Acc:MGI:95722]	14621	Q02738	ENSMUSG00000046623	protein_coding	10.8282	1.50094	0.452165	3.32533	0.000883151	0.0041759
Gjb5	gap junction protein, beta 5 [Source:MGI Symbol;Acc:MGI:95723]	14622	Q02739	ENSMUSG00000042357	protein_coding	33.1586	1.51794	0.357556	4.2429	2.20652e-05	0.00017067
Gjd3	gap junction protein, delta 3 [Source:MGI Symbol;Acc:MGI:2384150]	353155	Q91YD1	ENSMUSG00000047197	protein_coding	2.97941	1.0608	0.464352	2.45696	0.014012	0.0424868
Gla	galactosidase, alpha [Source:MGI Symbol;Acc:MGI:1347344]	11605		ENSMUSG00000031266	protein_coding	485.367	1.41782	0.260032	5.45749	4.82916e-08	7.00263e-07
Gldc	glycine decarboxylase [Source:MGI Symbol;Acc:MGI:1341155]	104174	Q91W43	ENSMUSG00000024827	protein_coding	18.285	1.24605	0.351547	3.50409	0.000458164	0.00239044
Glipr2	GLI pathogenesis-related 2 [Source:MGI Symbol;Acc:MGI:1917770]	384009	Q9CYL5	ENSMUSG00000028480	protein_coding	993.733	1.72574	0.257311	6.71112	1.93135e-11	4.98958e-10
Glp2r	glucagon-like peptide 2 receptor [Source:MGI Symbol;Acc:MGI:2136733]	93896		ENSMUSG00000049928	protein_coding	9.70911	1.6715	0.44819	3.59958	0.000318738	0.00174842
Glrp1	glutamine repeat protein 1 [Source:MGI Symbol;Acc:MGI:108038]	14659		ENSMUSG00000062310	protein_coding	8.79914	1.51374	0.468615	3.26104	0.00111005	0.00508369
Glrx	glutaredoxin [Source:MGI Symbol;Acc:MGI:2135625]	93692	Q9QUH0	ENSMUSG00000021591	protein_coding	629.209	1.33434	0.214762	6.21259	5.21182e-10	1.08299e-08
Glycam1	glycosylation dependent cell adhesion molecule 1 [Source:MGI Symbol;Acc:MGI:95759]	14663		ENSMUSG00000022491	protein_coding	3.48702	1.00671	0.390775	2.84079	0.00450023	0.0165327
Gm10309	predicted gene 10309 [Source:MGI Symbol;Acc:MGI:3641941]			ENSMUSG00000071036	protein_coding	25.5833	1.07101	0.353363	3.02406	0.00249404	0.0100731
Gm12185	predicted gene 12185 [Source:MGI Symbol;Acc:MGI:3652173]	620913		ENSMUSG00000048852	protein_coding	728.796	3.6964	0.24855	14.817	1.13699e-49	2.37545e-47
Gm12253	predicted gene 12253 [Source:MGI Symbol;Acc:MGI:3651568]	624860		ENSMUSG00000058287	protein_coding	3.80929	1.00425	0.466193	2.2289	0.0258205	0.0698026
Gm13889	predicted gene 13889 [Source:MGI Symbol;Acc:MGI:3652053]	620695		ENSMUSG00000087006	protein_coding	773.949	1.47675	0.192246	7.68029	1.58724e-14	6.30338e-13
Gm14548	predicted gene 14548 [Source:MGI Symbol;Acc:MGI:3709645]	100038909		ENSMUSG00000074417	protein_coding	65.7449	1.70373	0.378984	4.48577	7.265e-06	6.37628e-05
Gm15056	predicted gene 15056 [Source:MGI Symbol;Acc:MGI:3705859]	100504014		ENSMUSG00000082976	protein_coding	55.4107	1.74322	0.467954	5.69858	1.2081e-08	1.94806e-07
Gm15448	predicted gene 15448 [Source:MGI Symbol;Acc:MGI:3705216]	100041146		ENSMUSG00000074419	protein_coding	46.3706	1.82892	0.390026	4.70274	2.56689e-06	2.4994e-05
Gm15922	predicted gene 15922 [Source:MGI Symbol;Acc:MGI:3802148]	18722		ENSMUSG00000081665	polymorphic_pseudogene	24.5108	1.68633	0.386752	4.31802	1.57438e-05	0.000126299
Gm17455	predicted gene, 17455 [Source:MGI Symbol;Acc:MGI:4937089]	100302688		ENSMUSG00000090439	protein_coding	6.17574	1.11596	0.47011	2.33024	0.0197934	0.0561216
Gm19684	predicted gene, 19684 [Source:MGI Symbol;Acc:MGI:5011869]			ENSMUSG00000092277	protein_coding	24.7229	1.40515	0.360874	3.87532	0.000106483	0.00067709
Gm19935	predicted gene, 19935 [Source:MGI Symbol;Acc:MGI:5012120]			ENSMUSG00000110332	protein_coding	535.784	1.07153	0.212864	5.03512	4.77548e-07	5.55963e-06
Gm21188	predicted gene, 21188 [Source:MGI Symbol;Acc:MGI:5434543]	100861753		ENSMUSG00000095609	protein_coding	104.453	2.18677	0.336027	6.49346	8.3888e-11	1.95919e-09
Gm4070	predicted gene 4070 [Source:MGI Symbol;Acc:MGI:3782245]	100042856	Q80SU7	ENSMUSG00000078606	protein_coding	147.872	2.33808	0.221743	10.471	1.17389e-25	9.32369e-24
Gm4841	predicted gene 4841 [Source:MGI Symbol;Acc:MGI:3643814]	225594		ENSMUSG00000068606	protein_coding	197.467	4.28685	0.343403	11.7598	6.28681e-32	6.86583e-30
Gm4951	predicted gene 4951 [Source:MGI Symbol;Acc:MGI:3644953]	240327		ENSMUSG00000073555	protein_coding	1344.42	4.09875	0.183724	22.207	2.94134e-109	3.76904e-106
Gm5150	predicted gene 5150 [Source:MGI Symbol;Acc:MGI:3779469]	381484		ENSMUSG00000078780	protein_coding	101.916	1.59358	0.316962	5.01565	5.28539e-07	6.09786e-06
Gm5431	predicted gene 5431 [Source:MGI Symbol;Acc:MGI:3645205]	432555		ENSMUSG00000058163	protein_coding	963.831	4.41868	0.217131	20.1515	2.61118e-90	2.09123e-87
Gm5483	predicted gene 5483 [Source:MGI Symbol;Acc:MGI:3645124]	433016		ENSMUSG00000079597	protein_coding	70.8741	2.50904	0.430414	5.75588	8.61921e-09	1.43686e-07
Gm6034	predicted gene 6034 [Source:MGI Symbol;Acc:MGI:3646212]	547347		ENSMUSG00000073407	protein_coding	4.08001	1.06547	0.463701	3.0441	0.00233376	0.00953881
Gm6377	predicted gene 6377 [Source:MGI Symbol;Acc:MGI:3647255]	622976		ENSMUSG00000048621	protein_coding	134.772	2.37436	0.352875	6.74973	1.4812e-11	3.89468e-10
Gm6904	predicted gene 6904 [Source:MGI Symbol;Acc:MGI:3644962]	628693		ENSMUSG00000090881	protein_coding	17.664	2.1345	0.426246	4.69663	2.64493e-06	2.565e-05
Gm9733	predicted gene 9733 [Source:MGI Symbol;Acc:MGI:3780136]	751864		ENSMUSG00000078783	protein_coding	78.647	1.92222	0.341192	5.60584	2.07244e-08	3.19442e-07
Gmppb	GDP-mannose pyrophosphorylase B [Source:MGI Symbol;Acc:MGI:2660880]	331026	Q8BTZ7	ENSMUSG00000070284	protein_coding	453.317	1.48563	0.138597	10.7143	8.72061e-27	7.51654e-25
Gnrhr	gonadotropin releasing hormone receptor [Source:MGI Symbol;Acc:MGI:95790]	14715	Q01776	ENSMUSG00000029255	protein_coding	5.6228	1.49185	0.469188	2.99913	0.00270748	0.010808
Gp2	glycoprotein 2 (zymogen granule membrane) [Source:MGI Symbol;Acc:MGI:1914383]	67133		ENSMUSG00000030954	protein_coding	124.694	1.76136	0.390573	4.53037	5.88816e-06	5.27383e-05
Gpnmb	glycoprotein (transmembrane) nmb [Source:MGI Symbol;Acc:MGI:1934765]	93695	Q99P91	ENSMUSG00000029816	protein_coding	1276.39	1.09028	0.291673	3.74646	0.000179349	0.00105842
Gpr132	G protein-coupled receptor 132 [Source:MGI Symbol;Acc:MGI:1890220]	56696	Q9Z282	ENSMUSG00000021298	protein_coding	187.937	1.0126	0.292519	3.46944	0.000521536	0.00266892
Gpr141	G protein-coupled receptor 141 [Source:MGI Symbol;Acc:MGI:2672983]	353346	Q7TQP0	ENSMUSG00000053101	protein_coding	646.573	2.40364	0.389481	6.25696	3.92552e-10	8.35576e-09
Gpr15	G protein-coupled receptor 15 [Source:MGI Symbol;Acc:MGI:1918473]	71223	Q0VDU3	ENSMUSG00000047293	protein_coding	31.0847	2.23234	0.396426	5.4948	3.91156e-08	5.75242e-07
Gpr171	G protein-coupled receptor 171 [Source:MGI Symbol;Acc:MGI:2442043]	229323	Q8BG55	ENSMUSG00000050075	protein_coding	199.487	1.76214	0.309143	5.71049	1.12649e-08	1.82719e-07
Gpr179	G protein-coupled receptor 179 [Source:MGI Symbol;Acc:MGI:2443409]	217143		ENSMUSG00000070337	protein_coding	92.3129	1.03313	0.229209	4.5001	6.7921e-06	5.99683e-05
Gpr35	G protein-coupled receptor 35 [Source:MGI Symbol;Acc:MGI:1929509]	64095		ENSMUSG00000026271	protein_coding	572.692	2.27512	0.281818	8.08302	6.31801e-16	2.78529e-14
Gpr65	G-protein coupled receptor 65 [Source:MGI Symbol;Acc:MGI:108031]	14744		ENSMUSG00000021886	protein_coding	272.35	1.87204	0.288459	6.49734	8.17533e-11	1.91398e-09
Gpr84	G protein-coupled receptor 84 [Source:MGI Symbol;Acc:MGI:1934129]	80910		ENSMUSG00000063234	protein_coding	46.344	2.80214	0.412686	6.55637	5.51334e-11	1.33364e-09
Gpr88	G-protein coupled receptor 88 [Source:MGI Symbol;Acc:MGI:1927653]	64378	Q9EPB7	ENSMUSG00000068696	protein_coding	103.803	1.53166	0.275989	5.55035	2.85093e-08	4.30461e-07
Gpx2	glutathione peroxidase 2 [Source:MGI Symbol;Acc:MGI:106609]	14776		ENSMUSG00000042808	protein_coding	713.222	1.66719	0.190767	8.73866	2.3589e-18	1.29544e-16
Grina	glutamate receptor, ionotropic, N-methyl D-aspartate-associated protein 1 (glutamate binding) [Source:MGI Symbol;Acc:MGI:1913418]	66168		ENSMUSG00000022564	protein_coding	3373.21	1.42072	0.20781	6.83768	8.04886e-12	2.2101e-10
Grn	granulin [Source:MGI Symbol;Acc:MGI:95832]	14824		ENSMUSG00000034708	protein_coding	9698.53	1.63986	0.209372	7.83636	4.63787e-15	1.95492e-13
Gsdmd	gasdermin D [Source:MGI Symbol;Acc:MGI:1916396]	69146	Q9D8T2	ENSMUSG00000022575	protein_coding	1217.01	1.41455	0.180542	7.83553	4.6688e-15	1.96366e-13
Gsdme	gasdermin E [Source:MGI Symbol;Acc:MGI:1889850]	54722		ENSMUSG00000029821	protein_coding	32.3793	1.17645	0.393876	2.96554	0.00302149	0.011831
Gsr	glutathione reductase [Source:MGI Symbol;Acc:MGI:95804]	14782	P47791	ENSMUSG00000031584	protein_coding	1946.02	1.00509	0.19027	5.28274	1.27266e-07	1.67318e-06
Gtse1	G two S phase expressed protein 1 [Source:MGI Symbol;Acc:MGI:1352755]	29870	Q8R080	ENSMUSG00000022385	protein_coding	65.6764	1.15626	0.259872	4.44382	8.83765e-06	7.56034e-05
Gtsf1l	gametocyte specific factor 1-like [Source:MGI Symbol;Acc:MGI:1915486]	68236	Q9CWD0	ENSMUSG00000070708	protein_coding	18.6414	1.38633	0.415338	3.34606	0.000819691	0.00392117
Gucy2c	guanylate cyclase 2c [Source:MGI Symbol;Acc:MGI:106903]	14917	Q3UWA6	ENSMUSG00000042638	protein_coding	15.6878	1.24638	0.467732	2.95775	0.0030989	0.0120844
Gvin1	GTPase, very large interferon inducible 1 [Source:MGI Symbol;Acc:MGI:1921808]	74558		ENSMUSG00000045868	protein_coding	99.4524	2.41541	0.262873	9.08531	1.03403e-19	6.1533e-18
Gzma	granzyme A [Source:MGI Symbol;Acc:MGI:109266]	14938	P11032	ENSMUSG00000023132	protein_coding	550.655	1.53322	0.209056	7.33156	2.27494e-13	7.89291e-12
Gzmb	granzyme B [Source:MGI Symbol;Acc:MGI:109267]	14939	P04187	ENSMUSG00000015437	protein_coding	686.279	3.29734	0.273392	12.0553	1.81848e-33	2.14435e-31
Gzmc	granzyme C [Source:MGI Symbol;Acc:MGI:109256]	14940	P08882	ENSMUSG00000079186	protein_coding	15.9401	1.96292	0.463307	4.21542	2.49311e-05	0.000189708
Gzmk	granzyme K [Source:MGI Symbol;Acc:MGI:1298232]	14945		ENSMUSG00000042385	protein_coding	15.8326	1.18101	0.470437	2.88507	0.00391328	0.0146851
H2-D1	histocompatibility 2, D region locus 1 [Source:MGI Symbol;Acc:MGI:95896]	14964	P01899	ENSMUSG00000073411	protein_coding	39961.1	1.81222	0.142557	12.7133	4.98816e-37	6.70471e-35
H2-K1	histocompatibility 2, K1, K region [Source:MGI Symbol;Acc:MGI:95904]	14972		ENSMUSG00000061232	protein_coding	39278.1	2.19043	0.165824	13.2124	7.44344e-40	1.11774e-37
H2-M3	histocompatibility 2, M region locus 3 [Source:MGI Symbol;Acc:MGI:95915]	14991		ENSMUSG00000016206	protein_coding	576.614	1.49556	0.198489	7.53457	4.89954e-14	1.86483e-12
H2-Q10	histocompatibility 2, Q region locus 10 [Source:MGI Symbol;Acc:MGI:95929]	15007	P01898	ENSMUSG00000067235	protein_coding	109.144	1.37775	0.353439	3.89076	9.99306e-05	0.000642612
H2-Q4	histocompatibility 2, Q region locus 4 [Source:MGI Symbol;Acc:MGI:95933]	15015		ENSMUSG00000035929	protein_coding	8622.19	2.30455	0.174902	13.1791	1.15726e-39	1.69799e-37
H2-Q5	histocompatibility 2, Q region locus 5 [Source:MGI Symbol;Acc:MGI:95934]			ENSMUSG00000055413	polymorphic_pseudogene	414.595	1.8474	0.231711	7.97468	1.52781e-15	6.61397e-14
H2-Q6	histocompatibility 2, Q region locus 6 [Source:MGI Symbol;Acc:MGI:95935]	110557		ENSMUSG00000073409	protein_coding	4499.07	2.14631	0.228666	9.39489	5.72779e-21	3.70686e-19
H2-Q7	histocompatibility 2, Q region locus 7 [Source:MGI Symbol;Acc:MGI:95936]	15018	P14429	ENSMUSG00000060550	protein_coding	3984.05	2.39991	0.230775	10.4096	2.24095e-25	1.7653e-23
H2-T10	histocompatibility 2, T region locus 10 [Source:MGI Symbol;Acc:MGI:95942]			ENSMUSG00000079491	polymorphic_pseudogene	253.185	2.17629	0.305566	7.13693	9.5437e-13	3.00228e-11
H2-T22	histocompatibility 2, T region locus 22 [Source:MGI Symbol;Acc:MGI:95956]	15039		ENSMUSG00000056116	protein_coding	4400.19	2.94282	0.196951	14.9463	1.64725e-50	3.55751e-48
H2-T23	histocompatibility 2, T region locus 23 [Source:MGI Symbol;Acc:MGI:95957]	15040	P06339	ENSMUSG00000067212	protein_coding	9292.76	2.76712	0.147555	18.7535	1.81312e-78	9.68057e-76
H2-T24	histocompatibility 2, T region locus 24 [Source:MGI Symbol;Acc:MGI:95958]	15042		ENSMUSG00000053835	protein_coding	1806.87	2.15524	0.170558	12.6351	1.35216e-36	1.74429e-34
Hap1	huntingtin-associated protein 1 [Source:MGI Symbol;Acc:MGI:1261831]	15114	O35668	ENSMUSG00000006930	protein_coding	1017.63	2.47539	0.162123	15.2575	1.46852e-52	3.36029e-50
Has1	hyaluronan synthase 1 [Source:MGI Symbol;Acc:MGI:106590]	15116	Q61647	ENSMUSG00000003665	protein_coding	114.983	2.44019	0.258646	9.3091	1.28914e-20	8.15087e-19
Has2	hyaluronan synthase 2 [Source:MGI Symbol;Acc:MGI:107821]	15117	P70312	ENSMUSG00000022367	protein_coding	25.81	1.72275	0.381658	4.47269	7.72433e-06	6.72111e-05
Havcr2	hepatitis A virus cellular receptor 2 [Source:MGI Symbol;Acc:MGI:2159682]	171285	Q8VIM0	ENSMUSG00000020399	protein_coding	489.215	1.26807	0.28564	4.44521	8.78059e-06	7.52773e-05
Hcar2	hydroxycarboxylic acid receptor 2 [Source:MGI Symbol;Acc:MGI:1933383]	80885	Q9EP66	ENSMUSG00000045502	protein_coding	444.894	2.36753	0.254	9.31796	1.18601e-20	7.52355e-19
Hck	hemopoietic cell kinase [Source:MGI Symbol;Acc:MGI:96052]	15162	P08103	ENSMUSG00000003283	protein_coding	2229.23	1.39459	0.200554	6.95503	3.52481e-12	1.02034e-10
Hcls1	hematopoietic cell specific Lyn substrate 1 [Source:MGI Symbol;Acc:MGI:104568]	15163	P49710	ENSMUSG00000022831	protein_coding	1795.07	1.57936	0.255493	6.18789	6.09742e-10	1.24945e-08
Hdc	histidine decarboxylase [Source:MGI Symbol;Acc:MGI:96062]	15186	P23738	ENSMUSG00000027360	protein_coding	1968.57	1.41553	0.21258	6.65966	2.74461e-11	6.95049e-10
Helz2	helicase with zinc finger 2, transcriptional coactivator [Source:MGI Symbol;Acc:MGI:2385169]	229003		ENSMUSG00000027580	protein_coding	6896.46	1.96771	0.142782	13.7824	3.25096e-43	5.25099e-41
Herc6	hect domain and RLD 6 [Source:MGI Symbol;Acc:MGI:1914388]	67138	F2Z461	ENSMUSG00000029798	protein_coding	2157.45	3.60602	0.178145	20.2187	6.70292e-91	5.6016e-88
Hk2	hexokinase 2 [Source:MGI Symbol;Acc:MGI:1315197]	15277	O08528	ENSMUSG00000000628	protein_coding	807.842	1.01058	0.171689	5.88689	3.93539e-09	7.03649e-08
Hk3	hexokinase 3 [Source:MGI Symbol;Acc:MGI:2670962]	212032	Q3TRM8	ENSMUSG00000025877	protein_coding	530.369	2.50855	0.392849	6.52562	6.77203e-11	1.61295e-09
Hmga1	high mobility group AT-hook 1 [Source:MGI Symbol;Acc:MGI:96160]	15361	P17095	ENSMUSG00000046711	protein_coding	454.199	1.34356	0.228093	5.89252	3.80358e-09	6.82621e-08
Hmga2	high mobility group AT-hook 2 [Source:MGI Symbol;Acc:MGI:101761]	15364	P52927	ENSMUSG00000056758	protein_coding	4.29431	1.38479	0.468367	3.01331	0.00258415	0.010389
Hmox1	heme oxygenase 1 [Source:MGI Symbol;Acc:MGI:96163]	15368	P14901	ENSMUSG00000005413	protein_coding	1233.59	1.25587	0.20684	6.07343	1.25205e-09	2.42108e-08
Hpse	heparanase [Source:MGI Symbol;Acc:MGI:1343124]	15442	Q6YGZ1	ENSMUSG00000035273	protein_coding	496.118	1.80292	0.254973	7.07427	1.50243e-12	4.59809e-11
Hpx	hemopexin [Source:MGI Symbol;Acc:MGI:105112]	15458	Q91X72	ENSMUSG00000030895	protein_coding	122.14	3.14418	0.298408	10.3145	6.06095e-25	4.58652e-23
Hrh2	histamine receptor H2 [Source:MGI Symbol;Acc:MGI:108482]	15466	P97292	ENSMUSG00000034987	protein_coding	214.77	2.55491	0.312367	8.16966	3.09256e-16	1.39535e-14
Hsd11b2	hydroxysteroid 11-beta dehydrogenase 2 [Source:MGI Symbol;Acc:MGI:104720]	15484	P51661	ENSMUSG00000031891	protein_coding	62.0619	1.47507	0.322851	4.55527	5.23184e-06	4.74616e-05
Hsh2d	hematopoietic SH2 domain containing [Source:MGI Symbol;Acc:MGI:2676364]	209488	Q6VYH9	ENSMUSG00000062007	protein_coding	214.892	3.06944	0.253634	11.9686	5.19071e-33	6.0467e-31
Hspa5	heat shock protein 5 [Source:MGI Symbol;Acc:MGI:95835]	14828	P20029	ENSMUSG00000026864	protein_coding	13609.4	1.0371	0.125218	8.28263	1.20482e-16	5.74638e-15
Htr4	5 hydroxytryptamine (serotonin) receptor 4 [Source:MGI Symbol;Acc:MGI:109246]	15562	P97288	ENSMUSG00000026322	protein_coding	8.08781	1.07768	0.447916	2.41877	0.015573	0.0462641
Htr7	5-hydroxytryptamine (serotonin) receptor 7 [Source:MGI Symbol;Acc:MGI:99841]	15566	P32304	ENSMUSG00000024798	protein_coding	55.1	3.01403	0.339732	8.37487	5.52854e-17	2.70392e-15
I830077J02Rik	RIKEN cDNA I830077J02 gene [Source:MGI Symbol;Acc:MGI:3588284]	433638	Q3U7U4	ENSMUSG00000074342	protein_coding	415.538	1.80394	0.268198	6.72976	1.69941e-11	4.42008e-10
Iapp	islet amyloid polypeptide [Source:MGI Symbol;Acc:MGI:96382]	15874	P12968	ENSMUSG00000041681	protein_coding	5.22469	1.33732	0.468893	2.97492	0.00293063	0.0115382
Icam5	intercellular adhesion molecule 5, telencephalin [Source:MGI Symbol;Acc:MGI:109430]	15898	Q60625	ENSMUSG00000032174	protein_coding	28.9102	1.52512	0.402257	3.76558	0.000166161	0.000993089
Ido1	indoleamine 2,3-dioxygenase 1 [Source:MGI Symbol;Acc:MGI:96416]	15930		ENSMUSG00000031551	protein_coding	250.602	2.76702	0.434202	6.64615	3.00855e-11	7.54926e-10
Ifi203	interferon activated gene 203 [Source:MGI Symbol;Acc:MGI:96428]	102641031		ENSMUSG00000039997	protein_coding	4524.7	2.44032	0.191247	12.7647	2.58044e-37	3.49287e-35
Ifi204	interferon activated gene 204 [Source:MGI Symbol;Acc:MGI:96429]	15951	P0DOV2	ENSMUSG00000073489	protein_coding	3867.92	4.91293	0.275092	17.8975	1.23323e-71	5.38727e-69
Ifi205	interferon activated gene 205 [Source:MGI Symbol;Acc:MGI:101847]	226695	Q8CGE8	ENSMUSG00000054203	protein_coding	2465.2	4.89077	0.278555	17.5589	5.08311e-69	2.12397e-66
Ifi206	interferon activated gene 206 [Source:MGI Symbol;Acc:MGI:3646410]	102639543		ENSMUSG00000037849	protein_coding	2122.45	3.75757	0.259495	14.4998	1.21503e-47	2.3354e-45
Ifi207	interferon activated gene 207 [Source:MGI Symbol;Acc:MGI:2138302]	226691		ENSMUSG00000073490	protein_coding	2894.36	3.15576	0.28621	11.072	1.71476e-28	1.63166e-26
Ifi209	interferon activated gene 209 [Source:MGI Symbol;Acc:MGI:2138243]	236312	Q8BV49	ENSMUSG00000043263	protein_coding	2859.62	3.1976	0.270348	11.8595	1.92162e-32	2.14741e-30
Ifi211	interferon activated gene 211 [Source:MGI Symbol;Acc:MGI:3041120]	381308	P0DOV1	ENSMUSG00000026536	protein_coding	1041.6	4.96295	0.284899	17.1955	2.86973e-66	1.10318e-63
Ifi213	interferon activated gene 213 [Source:MGI Symbol;Acc:MGI:3695276]	623121		ENSMUSG00000073491	protein_coding	1692.76	2.99179	0.251825	11.8946	1.2628e-32	1.41944e-30
Ifi214	interferon activated gene 214 [Source:MGI Symbol;Acc:MGI:3584522]	545384		ENSMUSG00000070501	protein_coding	106.292	2.37684	0.369776	6.46475	1.01467e-10	2.34411e-09
Ifi27l2a	interferon, alpha-inducible protein 27 like 2A [Source:MGI Symbol;Acc:MGI:1924183]	76933	Q8R412	ENSMUSG00000079017	protein_coding	6275.71	3.76641	0.251876	14.9902	8.50487e-51	1.87899e-48
Ifi27l2b	interferon, alpha-inducible protein 27 like 2B [Source:MGI Symbol;Acc:MGI:1916390]	217845	Q8VC49	ENSMUSG00000021208	protein_coding	24.5261	2.80632	0.407034	5.8968	3.70609e-09	6.65745e-08
Ifi35	interferon-induced protein 35 [Source:MGI Symbol;Acc:MGI:1917360]	70110	Q9D8C4	ENSMUSG00000010358	protein_coding	2603.02	2.28821	0.137081	16.6897	1.55638e-62	4.74843e-60
Ifi44	interferon-induced protein 44 [Source:MGI Symbol;Acc:MGI:2443016]	99899	Q8BV66	ENSMUSG00000028037	protein_coding	5300.98	4.77122	0.167246	28.4795	2.10336e-178	8.08573e-175
Ifi47	interferon gamma inducible protein 47 [Source:MGI Symbol;Acc:MGI:99448]	15953		ENSMUSG00000078920	protein_coding	4373.29	3.16939	0.219499	14.4474	2.60307e-47	4.85764e-45
Ifih1	interferon induced with helicase C domain 1 [Source:MGI Symbol;Acc:MGI:1918836]	71586	Q8R5F7	ENSMUSG00000026896	protein_coding	5769.17	2.69414	0.156435	17.2231	1.78272e-66	6.99298e-64
Ifit1	interferon-induced protein with tetratricopeptide repeats 1 [Source:MGI Symbol;Acc:MGI:99450]	15957	Q64282	ENSMUSG00000034459	protein_coding	15982.5	5.13407	0.174076	29.485	4.47765e-191	2.86883e-187
Ifit1bl1	interferon induced protein with tetratricpeptide repeats 1B like 1 [Source:MGI Symbol;Acc:MGI:3650685]	667373		ENSMUSG00000079339	protein_coding	3862.55	4.81074	0.288781	16.7322	7.63779e-63	2.44677e-60
Ifit1bl2	interferon induced protein with tetratricopeptide repeats 1B like 2 [Source:MGI Symbol;Acc:MGI:2148249]	112419		ENSMUSG00000067297	protein_coding	196.382	2.03417	0.322852	6.29424	3.08903e-10	6.64142e-09
Ifit2	interferon-induced protein with tetratricopeptide repeats 2 [Source:MGI Symbol;Acc:MGI:99449]	15958		ENSMUSG00000045932	protein_coding	15468.4	4.71699	0.220629	21.4093	1.09337e-101	1.10608e-98
Ifit3	interferon-induced protein with tetratricopeptide repeats 3 [Source:MGI Symbol;Acc:MGI:1101055]	15959	Q64345	ENSMUSG00000074896	protein_coding	20009.5	4.78024	0.132369	36.1002	2.25096e-285	4.32657e-281
Ifit3b	interferon-induced protein with tetratricopeptide repeats 3B [Source:MGI Symbol;Acc:MGI:3698419]	667370		ENSMUSG00000062488	protein_coding	5031.76	4.63528	0.159302	29.046	1.72825e-185	8.30466e-182
Ifitm1	interferon induced transmembrane protein 1 [Source:MGI Symbol;Acc:MGI:1915963]	68713	Q9D103	ENSMUSG00000025491	protein_coding	2142.31	2.20816	0.245785	8.98433	2.60304e-19	1.51157e-17
Ifitm3	interferon induced transmembrane protein 3 [Source:MGI Symbol;Acc:MGI:1913391]	66141	Q9CQW9	ENSMUSG00000025492	protein_coding	33098.1	2.73798	0.161736	16.9323	2.60197e-64	8.93078e-62
Ifitm6	interferon induced transmembrane protein 6 [Source:MGI Symbol;Acc:MGI:2686976]	213002		ENSMUSG00000059108	protein_coding	573.668	2.31981	0.446149	5.29539	1.18762e-07	1.56888e-06
Ifna2	interferon alpha 2 [Source:MGI Symbol;Acc:MGI:107666]	15965		ENSMUSG00000078354	protein_coding	5.38424	1.62168	0.46882	3.88036	0.000104301	0.00066515
Ifna4	interferon alpha 4 [Source:MGI Symbol;Acc:MGI:107664]	15967	P07351	ENSMUSG00000070904	protein_coding	18.3185	2.34258	0.44447	5.07248	3.92655e-07	4.63588e-06
Ifna5	interferon alpha 5 [Source:MGI Symbol;Acc:MGI:107663]	15968		ENSMUSG00000096682	protein_coding	4.02961	1.49409	0.466379	3.62073	0.000293775	0.00162916
Ifnb1	interferon beta 1, fibroblast [Source:MGI Symbol;Acc:MGI:107657]	15977	P01575	ENSMUSG00000048806	protein_coding	138.612	4.24502	0.394379	7.50273	6.25033e-14	2.34186e-12
Ifng	interferon gamma [Source:MGI Symbol;Acc:MGI:107656]	15978	P01580	ENSMUSG00000055170	protein_coding	17.5298	1.97735	0.456445	4.26524	1.99685e-05	0.000156595
Ifnl2	interferon lambda 2 [Source:MGI Symbol;Acc:MGI:3647279]	330496	Q4VK74	ENSMUSG00000059128	protein_coding	36.5452	2.33454	0.449305	5.33213	9.70654e-08	1.31572e-06
Ifnl3	interferon lambda 3 [Source:MGI Symbol;Acc:MGI:2450574]	338374	Q8CGK6	ENSMUSG00000060747	protein_coding	31.1936	2.09598	0.462451	5.15975	2.47275e-07	3.05258e-06
Ifrd1	interferon-related developmental regulator 1 [Source:MGI Symbol;Acc:MGI:1316717]	15982	P19182	ENSMUSG00000001627	protein_coding	1989.85	1.13835	0.115371	9.86669	5.80479e-23	4.08696e-21
Igf2bp2	insulin-like growth factor 2 mRNA binding protein 2 [Source:MGI Symbol;Acc:MGI:1890358]	319765	Q5SF07	ENSMUSG00000033581	protein_coding	721.884	1.33957	0.193707	6.9153	4.6688e-12	1.32947e-10
Ighv2-9-1	immunoglobulin heavy variable 2-9-1 [Source:MGI Symbol;Acc:MGI:4439519]			ENSMUSG00000095565	IG_V_gene	12.7388	1.22916	0.455018	2.71377	0.00665215	0.0229306
Ighv5-12	immunoglobulin heavy variable 5-12 [Source:MGI Symbol;Acc:MGI:4439516]			ENSMUSG00000095429	IG_V_gene	4.91628	1.28497	0.470014	2.63469	0.0084215	0.0278845
Igsf6	immunoglobulin superfamily, member 6 [Source:MGI Symbol;Acc:MGI:1891393]	80719	P0C6B7	ENSMUSG00000035004	protein_coding	733.702	1.81011	0.306924	5.90438	3.53978e-09	6.37658e-08
Igtp	interferon gamma induced GTPase [Source:MGI Symbol;Acc:MGI:107729]	16145		ENSMUSG00000078853	protein_coding	6511.08	3.98792	0.238778	16.7206	9.27095e-63	2.92126e-60
Iigp1	interferon inducible GTPase 1 [Source:MGI Symbol;Acc:MGI:1926259]	60440	Q9QZ85	ENSMUSG00000054072	protein_coding	11025.8	4.02701	0.202572	19.8897	4.99491e-88	3.42883e-85
Ikbke	inhibitor of kappaB kinase epsilon [Source:MGI Symbol;Acc:MGI:1929612]	56489	Q9R0T8	ENSMUSG00000042349	protein_coding	449.02	1.61067	0.268959	5.99466	2.03906e-09	3.80512e-08
Il10	interleukin 10 [Source:MGI Symbol;Acc:MGI:96537]	16153	P18893	ENSMUSG00000016529	protein_coding	6.80954	1.04214	0.469802	2.30018	0.0214381	0.059945
Il10ra	interleukin 10 receptor, alpha [Source:MGI Symbol;Acc:MGI:96538]	16154	Q61727	ENSMUSG00000032089	protein_coding	1212.13	1.8028	0.277331	6.5156	7.23991e-11	1.71166e-09
Il11	interleukin 11 [Source:MGI Symbol;Acc:MGI:107613]	16156	P47873	ENSMUSG00000004371	protein_coding	24.0667	1.2159	0.332348	3.64419	0.000268233	0.00150575
Il12b	interleukin 12b [Source:MGI Symbol;Acc:MGI:96540]	16160	P43432	ENSMUSG00000004296	protein_coding	40.181	1.3868	0.400626	3.50487	0.000456838	0.00238416
Il12rb1	interleukin 12 receptor, beta 1 [Source:MGI Symbol;Acc:MGI:104579]	16161	Q60837	ENSMUSG00000000791	protein_coding	79.7624	2.34227	0.360483	6.47425	9.5282e-11	2.20919e-09
Il12rb2	interleukin 12 receptor, beta 2 [Source:MGI Symbol;Acc:MGI:1270861]	16162		ENSMUSG00000018341	protein_coding	121.265	1.11974	0.288502	3.88362	0.000102913	0.000658269
Il13ra1	interleukin 13 receptor, alpha 1 [Source:MGI Symbol;Acc:MGI:105052]	16164	O09030	ENSMUSG00000017057	protein_coding	2041.79	1.01674	0.17018	5.97462	2.30622e-09	4.28288e-08
Il13ra2	interleukin 13 receptor, alpha 2 [Source:MGI Symbol;Acc:MGI:1277954]	16165	O88786	ENSMUSG00000031289	protein_coding	3.66781	1.12839	0.467715	2.32854	0.0198832	0.056343
Il15	interleukin 15 [Source:MGI Symbol;Acc:MGI:103014]	16168	P48346	ENSMUSG00000031712	protein_coding	178.894	1.45171	0.25082	5.78685	7.17167e-09	1.21773e-07
Il15ra	interleukin 15 receptor, alpha chain [Source:MGI Symbol;Acc:MGI:104644]	16169	Q60819	ENSMUSG00000023206	protein_coding	376.212	1.2612	0.219684	5.7418	9.36774e-09	1.54159e-07
Il18bp	interleukin 18 binding protein [Source:MGI Symbol;Acc:MGI:1333800]	16068	Q9Z0M9	ENSMUSG00000070427	protein_coding	2185.93	4.26798	0.251278	16.9788	1.17931e-64	4.12135e-62
Il18rap	interleukin 18 receptor accessory protein [Source:MGI Symbol;Acc:MGI:1338888]	16174	Q9Z2B1	ENSMUSG00000026068	protein_coding	360.689	1.34985	0.259977	5.1928	2.07154e-07	2.59902e-06
Il1a	interleukin 1 alpha [Source:MGI Symbol;Acc:MGI:96542]	16175	P01582	ENSMUSG00000027399	protein_coding	281.051	1.59773	0.268543	5.94897	2.69829e-09	4.96305e-08
Il1b	interleukin 1 beta [Source:MGI Symbol;Acc:MGI:96543]	16176	P10749	ENSMUSG00000027398	protein_coding	912.817	2.53225	0.307466	8.25882	1.47124e-16	6.91412e-15
Il1f9	interleukin 1 family, member 9 [Source:MGI Symbol;Acc:MGI:2449929]	215257		ENSMUSG00000044103	protein_coding	177.834	2.33171	0.345345	6.73744	1.61199e-11	4.22126e-10
Il1r2	interleukin 1 receptor, type II [Source:MGI Symbol;Acc:MGI:96546]	16178		ENSMUSG00000026073	protein_coding	292.409	3.91793	0.360882	10.776	4.47022e-27	4.05293e-25
Il1rn	interleukin 1 receptor antagonist [Source:MGI Symbol;Acc:MGI:96547]	16181	P25085	ENSMUSG00000026981	protein_coding	2599.65	2.93586	0.411847	7.45453	9.01895e-14	3.31459e-12
Il21r	interleukin 21 receptor [Source:MGI Symbol;Acc:MGI:1890475]	60504		ENSMUSG00000030745	protein_coding	414.343	2.11927	0.297284	7.14859	8.7675e-13	2.78546e-11
Il27	interleukin 27 [Source:MGI Symbol;Acc:MGI:2384409]	246779	Q8K3I6	ENSMUSG00000044701	protein_coding	37.5731	2.67767	0.408747	6.31993	2.61686e-10	5.67065e-09
Il2ra	interleukin 2 receptor, alpha chain [Source:MGI Symbol;Acc:MGI:96549]	16184	P01590	ENSMUSG00000026770	protein_coding	181.268	1.92331	0.320511	6.02213	1.72133e-09	3.25968e-08
Il2rb	interleukin 2 receptor, beta chain [Source:MGI Symbol;Acc:MGI:96550]	16185	P16297	ENSMUSG00000068227	protein_coding	521.183	1.35025	0.23282	5.80311	6.50971e-09	1.12521e-07
Il2rg	interleukin 2 receptor, gamma chain [Source:MGI Symbol;Acc:MGI:96551]	16186	P34902	ENSMUSG00000031304	protein_coding	1341.13	1.50621	0.234374	6.43051	1.27175e-10	2.88258e-09
Il3ra	interleukin 3 receptor, alpha chain [Source:MGI Symbol;Acc:MGI:96553]	16188	P26952	ENSMUSG00000068758	protein_coding	525.302	1.49508	0.168096	8.89115	6.04783e-19	3.44942e-17
Il4i1	interleukin 4 induced 1 [Source:MGI Symbol;Acc:MGI:109552]	100328588		ENSMUSG00000074141	protein_coding	188.898	1.80917	0.309224	5.85837	4.67429e-09	8.27298e-08
Il4ra	interleukin 4 receptor, alpha [Source:MGI Symbol;Acc:MGI:105367]	16190	P16382	ENSMUSG00000030748	protein_coding	3841.77	1.17757	0.165681	7.10783	1.17881e-12	3.6604e-11
Il5	interleukin 5 [Source:MGI Symbol;Acc:MGI:96557]	16191	P04401	ENSMUSG00000036117	protein_coding	4.51528	1.26701	0.468543	2.54535	0.0109169	0.0345634
Il6	interleukin 6 [Source:MGI Symbol;Acc:MGI:96559]	16193	P08505	ENSMUSG00000025746	protein_coding	245.004	2.9927	0.449971	7.70816	1.27643e-14	5.19794e-13
Inhba	inhibin beta-A [Source:MGI Symbol;Acc:MGI:96570]	16323	Q04998	ENSMUSG00000041324	protein_coding	262.379	2.61954	0.306278	8.55439	1.18489e-17	6.10584e-16
Inpp1	inositol polyphosphate-1-phosphatase [Source:MGI Symbol;Acc:MGI:104848]	16329	P49442	ENSMUSG00000026102	protein_coding	782.925	1.01309	0.157003	6.45252	1.10003e-10	2.52612e-09
Insl6	insulin-like 6 [Source:MGI Symbol;Acc:MGI:1351595]	27356	Q9QY05	ENSMUSG00000050957	protein_coding	19.0739	1.29184	0.387481	3.3244	0.000886081	0.00418564
Insrr	insulin receptor-related receptor [Source:MGI Symbol;Acc:MGI:1346037]	23920	Q9WTL4	ENSMUSG00000005640	protein_coding	18.8275	1.60933	0.38986	4.06701	4.76199e-05	0.000335767
Iqcn	IQ motif containing N [Source:MGI Symbol;Acc:MGI:3708784]	637079		ENSMUSG00000110622	protein_coding	2.87461	1.10708	0.455663	2.97802	0.00290121	0.0114388
Irf1	interferon regulatory factor 1 [Source:MGI Symbol;Acc:MGI:96590]	16362	P15314	ENSMUSG00000018899	protein_coding	5571.14	1.902	0.221107	8.60544	7.60223e-18	3.99242e-16
Irf5	interferon regulatory factor 5 [Source:MGI Symbol;Acc:MGI:1350924]	27056	P56477	ENSMUSG00000029771	protein_coding	1291.34	2.07575	0.268518	7.74154	9.82205e-15	4.05128e-13
Irf7	interferon regulatory factor 7 [Source:MGI Symbol;Acc:MGI:1859212]	54123		ENSMUSG00000025498	protein_coding	24505.4	6.06169	0.176374	34.346	1.61372e-258	1.55087e-254
Irf9	interferon regulatory factor 9 [Source:MGI Symbol;Acc:MGI:107587]	16391		ENSMUSG00000002325	protein_coding	2647.28	1.72263	0.109203	15.7736	4.72546e-56	1.24422e-53
Irgm1	immunity-related GTPase family M member 1 [Source:MGI Symbol;Acc:MGI:107567]	15944	Q60766	ENSMUSG00000046879	protein_coding	7534.77	3.60025	0.188087	19.1455	1.05446e-81	6.33371e-79
Irgm2	immunity-related GTPase family M member 2 [Source:MGI Symbol;Acc:MGI:1926262]	54396		ENSMUSG00000069874	protein_coding	7775.97	2.95653	0.189055	15.6424	3.74174e-55	9.71892e-53
Isg15	ISG15 ubiquitin-like modifier [Source:MGI Symbol;Acc:MGI:1855694]	100038882	Q64339	ENSMUSG00000035692	protein_coding	6911.55	5.472	0.222769	24.5343	6.36154e-133	1.52844e-129
Isg20	interferon-stimulated protein [Source:MGI Symbol;Acc:MGI:1928895]	57444	Q9JL16	ENSMUSG00000039236	protein_coding	3566.71	2.64598	0.204018	12.9738	1.72374e-38	2.4184e-36
Itga5	integrin alpha 5 (fibronectin receptor alpha) [Source:MGI Symbol;Acc:MGI:96604]	16402		ENSMUSG00000000555	protein_coding	1909.92	1.19958	0.22178	5.41206	6.23021e-08	8.84423e-07
Itga7	integrin alpha 7 [Source:MGI Symbol;Acc:MGI:102700]	16404		ENSMUSG00000025348	protein_coding	573.419	1.08407	0.269681	4.02464	5.7062e-05	0.00039382
Itgam	integrin alpha M [Source:MGI Symbol;Acc:MGI:96607]	16409		ENSMUSG00000030786	protein_coding	560.517	1.72352	0.270508	6.3761	1.81654e-10	4.04116e-09
Itgb2	integrin beta 2 [Source:MGI Symbol;Acc:MGI:96611]	16414		ENSMUSG00000000290	protein_coding	3920.81	1.04878	0.200767	5.22479	1.74357e-07	2.22136e-06
Itln1	intelectin 1 (galactofuranose binding) [Source:MGI Symbol;Acc:MGI:1333831]	493583	O88310	ENSMUSG00000038209	protein_coding	18.746	2.49479	0.434704	5.33847	9.37337e-08	1.27686e-06
Jaml	junction adhesion molecule like [Source:MGI Symbol;Acc:MGI:2685484]	270152	Q80UL9	ENSMUSG00000048534	protein_coding	316.848	1.40305	0.264317	5.3091	1.1017e-07	1.46952e-06
Jpt2	Jupiter microtubule associated homolog 2 [Source:MGI Symbol;Acc:MGI:1196260]	52009		ENSMUSG00000024165	protein_coding	808.098	1.02599	0.149952	6.84222	7.79761e-12	2.15033e-10
Junb	jun B proto-oncogene [Source:MGI Symbol;Acc:MGI:96647]	16477	P09450	ENSMUSG00000052837	protein_coding	2583.98	1.1844	0.364139	3.27013	0.00107497	0.00494304
Kcnab1	potassium voltage-gated channel, shaker-related subfamily, beta member 1 [Source:MGI Symbol;Acc:MGI:109155]	16497	P63143	ENSMUSG00000027827	protein_coding	30.133	1.61536	0.320401	4.97654	6.47292e-07	7.28968e-06
Kif5c	kinesin family member 5C [Source:MGI Symbol;Acc:MGI:1098269]	16574	P28738	ENSMUSG00000026764	protein_coding	53.7156	1.61951	0.300967	5.35791	8.41892e-08	1.1625e-06
Klhdc8a	kelch domain containing 8A [Source:MGI Symbol;Acc:MGI:2442630]	213417	Q91XA8	ENSMUSG00000042115	protein_coding	315.439	1.4342	0.260708	5.50256	3.7431e-08	5.52157e-07
Klk1	kallikrein 1 [Source:MGI Symbol;Acc:MGI:102850]	16612	P15947	ENSMUSG00000063903	protein_coding	42.1967	1.44171	0.336135	4.28349	1.83984e-05	0.00014529
Klk13	kallikrein related-peptidase 13 [Source:MGI Symbol;Acc:MGI:3615275]	626834		ENSMUSG00000054046	protein_coding	139.388	1.14738	0.348722	3.29358	0.0009892	0.00460604
Klk1b11	kallikrein 1-related peptidase b11 [Source:MGI Symbol;Acc:MGI:892023]	16613	P15946	ENSMUSG00000044485	protein_coding	4.75944	1.16342	0.467877	2.54117	0.0110483	0.034939
Klra1	killer cell lectin-like receptor, subfamily A, member 1 [Source:MGI Symbol;Acc:MGI:101907]	16627		ENSMUSG00000079853	protein_coding	12.6665	1.04166	0.402851	2.57026	0.0101623	0.0325822
Klra17	killer cell lectin-like receptor, subfamily A, member 17 [Source:MGI Symbol;Acc:MGI:2180674]	170733		ENSMUSG00000014543	protein_coding	26.8538	1.82505	0.419734	4.30791	1.64802e-05	0.000131547
Klra2	killer cell lectin-like receptor, subfamily A, member 2 [Source:MGI Symbol;Acc:MGI:101906]	16633		ENSMUSG00000030187	protein_coding	531.118	1.91071	0.266153	7.18109	6.91559e-13	2.24156e-11
Klra3	killer cell lectin-like receptor, subfamily A, member 3 [Source:MGI Symbol;Acc:MGI:101905]	16634	Q64329	ENSMUSG00000067591	protein_coding	12.9645	1.12543	0.40869	2.72914	0.00635007	0.0220754
Klra6	killer cell lectin-like receptor, subfamily A, member 6 [Source:MGI Symbol;Acc:MGI:101902]	16637	Q60653	ENSMUSG00000061769	protein_coding	3.84043	1.36468	0.467497	2.94413	0.00323863	0.0124924
Klra7	killer cell lectin-like receptor, subfamily A, member 7 [Source:MGI Symbol;Acc:MGI:101901]	16638	Q60654	ENSMUSG00000067599	protein_coding	35.5242	1.52177	0.367984	4.11686	3.84064e-05	0.000278359
Klrc1	killer cell lectin-like receptor subfamily C, member 1 [Source:MGI Symbol;Acc:MGI:1336161]	16641		ENSMUSG00000030167	protein_coding	29.9253	1.14441	0.373528	3.06215	0.00219752	0.00906404
Klrk1	killer cell lectin-like receptor subfamily K, member 1 [Source:MGI Symbol;Acc:MGI:1196250]	27007		ENSMUSG00000030149	protein_coding	399.91	2.23231	0.290503	7.69457	1.41969e-14	5.7448e-13
Kng2	kininogen 2 [Source:MGI Symbol;Acc:MGI:3027157]	385643		ENSMUSG00000060459	protein_coding	13.6463	1.08616	0.402912	2.67354	0.00750543	0.025318
Krt16	keratin 16 [Source:MGI Symbol;Acc:MGI:96690]	16666	Q9Z2K1	ENSMUSG00000053797	protein_coding	16.3858	1.37855	0.467712	4.28292	1.84455e-05	0.000145602
Krt17	keratin 17 [Source:MGI Symbol;Acc:MGI:96691]	16667	Q9QWL7	ENSMUSG00000035557	protein_coding	17.741	1.19944	0.467449	2.97162	0.00296234	0.0116345
Krt87	keratin 87 [Source:MGI Symbol;Acc:MGI:3665486]	406219	Q6IMF0	ENSMUSG00000047641	protein_coding	12.0572	1.01721	0.407556	2.50908	0.0121047	0.0376602
Lacc1	laccase domain containing 1 [Source:MGI Symbol;Acc:MGI:2445077]	210808	Q8BZT9	ENSMUSG00000044350	protein_coding	473.573	1.93755	0.297832	6.52411	6.8406e-11	1.62526e-09
Lag3	lymphocyte-activation gene 3 [Source:MGI Symbol;Acc:MGI:106588]	16768	Q61790	ENSMUSG00000030124	protein_coding	119.147	2.14096	0.288104	7.40477	1.31374e-13	4.72872e-12
Lair1	leukocyte-associated Ig-like receptor 1 [Source:MGI Symbol;Acc:MGI:105492]	52855	Q8BG84	ENSMUSG00000055541	protein_coding	712.781	1.96289	0.288956	6.80329	1.02254e-11	2.76822e-10
Lap3	leucine aminopeptidase 3 [Source:MGI Symbol;Acc:MGI:1914238]	66988	Q9CPY7	ENSMUSG00000039682	protein_coding	1752.79	1.57048	0.129153	12.1588	5.15348e-34	6.19094e-32
Lat2	linker for activation of T cells family, member 2 [Source:MGI Symbol;Acc:MGI:1926479]	56743	Q9JHL0	ENSMUSG00000040751	protein_coding	288.73	1.48187	0.321023	4.63293	3.60524e-06	3.37701e-05
Lbp	lipopolysaccharide binding protein [Source:MGI Symbol;Acc:MGI:1098776]	16803		ENSMUSG00000016024	protein_coding	2201.12	1.11814	0.104026	10.7486	6.0182e-27	5.282e-25
Lcat	lecithin cholesterol acyltransferase [Source:MGI Symbol;Acc:MGI:96755]	16816	P16301	ENSMUSG00000035237	protein_coding	34.4013	1.1071	0.310445	3.56667	0.000361545	0.00194766
Lcn2	lipocalin 2 [Source:MGI Symbol;Acc:MGI:96757]	16819	P11672	ENSMUSG00000026822	protein_coding	21752.5	3.539	0.246285	14.3898	6.00098e-47	1.10908e-44
Lcp2	lymphocyte cytosolic protein 2 [Source:MGI Symbol;Acc:MGI:1321402]	16822	Q60787	ENSMUSG00000002699	protein_coding	1180.65	1.72768	0.257917	6.70414	2.02601e-11	5.20614e-10
Ldlr	low density lipoprotein receptor [Source:MGI Symbol;Acc:MGI:96765]	16835	P35951	ENSMUSG00000032193	protein_coding	2149.32	1.03151	0.147076	7.01408	2.31464e-12	6.89762e-11
Lemd1	LEM domain containing 1 [Source:MGI Symbol;Acc:MGI:1922403]	213409		ENSMUSG00000079330	protein_coding	9.84671	1.75967	0.443337	3.77702	0.000158719	0.000952759
Lgals3	lectin, galactose binding, soluble 3 [Source:MGI Symbol;Acc:MGI:96778]	16854		ENSMUSG00000050335	protein_coding	4551.38	1.0691	0.242474	4.41213	1.02358e-05	8.62908e-05
Lgals3bp	lectin, galactoside-binding, soluble, 3 binding protein [Source:MGI Symbol;Acc:MGI:99554]	19039		ENSMUSG00000033880	protein_coding	20981.4	3.36669	0.156928	21.4584	3.81555e-102	4.07437e-99
Lgals9	lectin, galactose binding, soluble 9 [Source:MGI Symbol;Acc:MGI:109496]	16859	O08573	ENSMUSG00000001123	protein_coding	9917.19	2.55714	0.154409	16.5626	1.29958e-61	3.84297e-59
Lgmn	legumain [Source:MGI Symbol;Acc:MGI:1330838]	19141	O89017	ENSMUSG00000021190	protein_coding	5604.77	1.3409	0.232314	5.7763	7.63617e-09	1.28976e-07
Lhx2	LIM homeobox protein 2 [Source:MGI Symbol;Acc:MGI:96785]	16870		ENSMUSG00000000247	protein_coding	27.8033	2.72457	0.457799	5.79694	6.75357e-09	1.15799e-07
Lif	leukemia inhibitory factor [Source:MGI Symbol;Acc:MGI:96787]	16878	P09056	ENSMUSG00000034394	protein_coding	222.294	1.73579	0.348881	5.02159	5.12458e-07	5.94087e-06
Lilr4b	leukocyte immunoglobulin-like receptor, subfamily B, member 4B [Source:MGI Symbol;Acc:MGI:102702]	14727	Q61450	ENSMUSG00000112023	protein_coding	1307.07	2.3222	0.365017	6.44138	1.18393e-10	2.70585e-09
Lilra6	leukocyte immunoglobulin-like receptor, subfamily A (with TM domain), member 6 [Source:MGI Symbol;Acc:MGI:1195969]	18726		ENSMUSG00000030427	protein_coding	105.333	1.12201	0.29442	3.80838	0.000139882	0.000854903
Lilrb4a	leukocyte immunoglobulin-like receptor, subfamily B, member 4A [Source:MGI Symbol;Acc:MGI:102701]	14728		ENSMUSG00000112148	protein_coding	402.926	1.38499	0.247276	5.60642	2.06556e-08	3.18636e-07
Lin28a	lin-28 homolog A (C. elegans) [Source:MGI Symbol;Acc:MGI:1890546]	83557	Q8K3Y3	ENSMUSG00000050966	protein_coding	10.0281	1.65152	0.469954	3.35001	0.000808099	0.00388017
Lipg	lipase, endothelial [Source:MGI Symbol;Acc:MGI:1341803]	16891	Q9WVG5	ENSMUSG00000053846	protein_coding	1921.41	1.56039	0.244711	6.38139	1.75486e-10	3.92667e-09
Litaf	LPS-induced TN factor [Source:MGI Symbol;Acc:MGI:1929512]	56722	Q9JLJ0	ENSMUSG00000022500	protein_coding	2230.47	1.72462	0.202746	8.50918	1.75174e-17	8.95485e-16
Lox	lysyl oxidase [Source:MGI Symbol;Acc:MGI:96817]	16948	P28301	ENSMUSG00000024529	protein_coding	1987	1.09378	0.231302	4.72939	2.25199e-06	2.23661e-05
Lpcat2	lysophosphatidylcholine acyltransferase 2 [Source:MGI Symbol;Acc:MGI:3606214]	270084	Q8BYI6	ENSMUSG00000033192	protein_coding	345.397	1.56596	0.274077	5.7164	1.08804e-08	1.7738e-07
Lpxn	leupaxin [Source:MGI Symbol;Acc:MGI:2147677]	107321	Q99N69	ENSMUSG00000024696	protein_coding	367.233	1.63608	0.298102	5.50269	3.74034e-08	5.52157e-07
Lrg1	leucine-rich alpha-2-glycoprotein 1 [Source:MGI Symbol;Acc:MGI:1924155]	76905		ENSMUSG00000037095	protein_coding	3229.39	1.89833	0.150027	12.6533	1.07253e-36	1.412e-34
Lrrc25	leucine rich repeat containing 25 [Source:MGI Symbol;Acc:MGI:2445284]	211228		ENSMUSG00000049988	protein_coding	350.784	2.56606	0.307851	8.34366	7.2023e-17	3.50469e-15
Lrrc4	leucine rich repeat containing 4 [Source:MGI Symbol;Acc:MGI:2182081]	192198		ENSMUSG00000049939	protein_coding	52.2216	1.56657	0.322584	4.84901	1.24076e-06	1.31543e-05
Lrrc59	leucine rich repeat containing 59 [Source:MGI Symbol;Acc:MGI:2138133]	98238	Q922Q8	ENSMUSG00000020869	protein_coding	2983.68	1.01488	0.0991009	10.2409	1.30015e-24	9.72381e-23
Lrrc63	leucine rich repeat containing 63 [Source:MGI Symbol;Acc:MGI:1918109]	70859		ENSMUSG00000021997	protein_coding	8.6973	1.28104	0.429236	2.91659	0.00353878	0.0134531
Lrrn4	leucine rich repeat neuronal 4 [Source:MGI Symbol;Acc:MGI:2445154]	320974	P59383	ENSMUSG00000043110	protein_coding	1008.06	1.17595	0.142098	8.27559	1.27817e-16	6.08113e-15
Lst1	leukocyte specific transcript 1 [Source:MGI Symbol;Acc:MGI:1096324]	16988		ENSMUSG00000073412	protein_coding	450.238	2.33542	0.332242	7.05774	1.69232e-12	5.14684e-11
Lta	lymphotoxin A [Source:MGI Symbol;Acc:MGI:104797]	16992	P09225	ENSMUSG00000024402	protein_coding	19.2736	1.24644	0.401232	3.11712	0.00182625	0.00775569
Ltb4r1	leukotriene B4 receptor 1 [Source:MGI Symbol;Acc:MGI:1309472]	16995	O88855	ENSMUSG00000046908	protein_coding	68.6175	1.23998	0.324298	3.80391	0.000142427	0.000868251
Ltf	lactotransferrin [Source:MGI Symbol;Acc:MGI:96837]	17002		ENSMUSG00000032496	protein_coding	2844.56	2.49535	0.26549	9.40664	5.12248e-21	3.32632e-19
Ly6a	lymphocyte antigen 6 complex, locus A [Source:MGI Symbol;Acc:MGI:107527]	110454	P05533	ENSMUSG00000075602	protein_coding	22696.6	2.13675	0.133108	16.0535	5.39926e-58	1.50405e-55
Ly6c1	lymphocyte antigen 6 complex, locus C1 [Source:MGI Symbol;Acc:MGI:96882]	17067		ENSMUSG00000079018	protein_coding	8046.23	2.12832	0.149151	14.2695	3.38805e-46	6.07831e-44
Ly6c2	lymphocyte antigen 6 complex, locus C2 [Source:MGI Symbol;Acc:MGI:3712069]	100041546	P0CW03	ENSMUSG00000022584	protein_coding	5722.68	3.65464	0.406178	9.47002	2.79779e-21	1.85436e-19
Ly6e	lymphocyte antigen 6 complex, locus E [Source:MGI Symbol;Acc:MGI:106651]	17069		ENSMUSG00000022587	protein_coding	58298.9	1.90721	0.102157	18.6698	8.72493e-78	4.53248e-75
Ly6i	lymphocyte antigen 6 complex, locus I [Source:MGI Symbol;Acc:MGI:1888480]	57248	Q9WU67	ENSMUSG00000022586	protein_coding	2355.83	4.78042	0.369016	13.2986	2.35804e-40	3.59714e-38
Ly86	lymphocyte antigen 86 [Source:MGI Symbol;Acc:MGI:1321404]	17084	O88188	ENSMUSG00000021423	protein_coding	660.205	1.94673	0.285191	6.83796	8.03287e-12	2.20887e-10
Ly9	lymphocyte antigen 9 [Source:MGI Symbol;Acc:MGI:96885]	17085	Q01965	ENSMUSG00000004707	protein_coding	418.719	1.49361	0.278474	5.37177	7.79681e-08	1.08675e-06
Lypd8	LY6/PLAUR domain containing 8 [Source:MGI Symbol;Acc:MGI:1917413]	70163	Q9D7S0	ENSMUSG00000013643	protein_coding	67.4054	2.85874	0.373082	7.4629	8.46362e-14	3.12845e-12
Mab21l3	mab-21-like 3 (C. elegans) [Source:MGI Symbol;Acc:MGI:2446273]	242125	Q8CI17	ENSMUSG00000044313	protein_coding	40.4875	2.63851	0.350055	7.17434	7.26542e-13	2.34704e-11
Mad2l2	MAD2 mitotic arrest deficient-like 2 [Source:MGI Symbol;Acc:MGI:1919140]	71890	Q9D752	ENSMUSG00000029003	protein_coding	299.336	1.19217	0.160288	7.4348	1.04723e-13	3.81227e-12
Mafb	v-maf musculoaponeurotic fibrosarcoma oncogene family, protein B (avian) [Source:MGI Symbol;Acc:MGI:104555]	16658	P54841	ENSMUSG00000074622	protein_coding	618.409	1.65193	0.321989	5.15344	2.55749e-07	3.14708e-06
Mafk	v-maf musculoaponeurotic fibrosarcoma oncogene family, protein K (avian) [Source:MGI Symbol;Acc:MGI:99951]	17135	Q61827	ENSMUSG00000018143	protein_coding	2172.02	1.03868	0.139292	7.45698	8.85302e-14	3.25984e-12
Majin	membrane anchored junction protein [Source:MGI Symbol;Acc:MGI:1923913]	622554	Q9D992	ENSMUSG00000024786	protein_coding	34.7867	2.38681	0.353025	6.54441	5.97305e-11	1.43152e-09
Manf	mesencephalic astrocyte-derived neurotrophic factor [Source:MGI Symbol;Acc:MGI:1922090]	74840		ENSMUSG00000032575	protein_coding	1750.37	1.08961	0.114626	9.50552	1.9905e-21	1.32386e-19
Map3k8	mitogen-activated protein kinase kinase kinase 8 [Source:MGI Symbol;Acc:MGI:1346878]	26410	Q07174	ENSMUSG00000024235	protein_coding	346.965	1.17637	0.173795	6.76742	1.31096e-11	3.47559e-10
Mapk13	mitogen-activated protein kinase 13 [Source:MGI Symbol;Acc:MGI:1346864]	26415		ENSMUSG00000004864	protein_coding	270.195	1.13691	0.165419	6.8691	6.46065e-12	1.8102e-10
March1	membrane-associated ring finger (C3HC4) 1 [Source:MGI Symbol;Acc:MGI:1920175]	72925	Q6NZQ8	ENSMUSG00000036469	protein_coding	722.016	1.23826	0.235496	5.25952	1.4443e-07	1.87321e-06
March5	membrane-associated ring finger (C3HC4) 5 [Source:MGI Symbol;Acc:MGI:1915207]	69104	Q3KNM2	ENSMUSG00000023307	protein_coding	1453.58	1.07756	0.130638	8.24844	1.60472e-16	7.45033e-15
Marcksl1	MARCKS-like 1 [Source:MGI Symbol;Acc:MGI:97143]	17357	P28667	ENSMUSG00000047945	protein_coding	538.934	1.68659	0.257508	6.5563	5.51606e-11	1.33364e-09
Mcemp1	mast cell expressed membrane protein 1 [Source:MGI Symbol;Acc:MGI:1916439]	69189	Q9D8U6	ENSMUSG00000013974	protein_coding	709.335	1.14329	0.236591	4.8311	1.3578e-06	1.42691e-05
Mcm10	minichromosome maintenance 10 replication initiation factor [Source:MGI Symbol;Acc:MGI:1917274]	70024	Q0VBD2	ENSMUSG00000026669	protein_coding	67.2684	1.51431	0.293327	5.1547	2.54038e-07	3.12804e-06
Mcm5	minichromosome maintenance complex component 5 [Source:MGI Symbol;Acc:MGI:103197]	17218		ENSMUSG00000005410	protein_coding	434.83	1.05321	0.186555	5.64646	1.63785e-08	2.58253e-07
Mcoln2	mucolipin 2 [Source:MGI Symbol;Acc:MGI:1915529]	68279	Q8K595	ENSMUSG00000011008	protein_coding	76.2289	1.48437	0.278082	5.32747	9.95919e-08	1.34807e-06
Mefv	Mediterranean fever [Source:MGI Symbol;Acc:MGI:1859396]	54483	Q9JJ26	ENSMUSG00000022534	protein_coding	310.904	3.36437	0.332377	10.1099	4.99309e-24	3.64913e-22
Metrnl	meteorin, glial cell differentiation regulator-like [Source:MGI Symbol;Acc:MGI:2384806]	210029	Q8VE43	ENSMUSG00000039208	protein_coding	486.916	1.16724	0.226088	5.1638	2.41992e-07	3.00085e-06
Mfsd7a	major facilitator superfamily domain containing 7A [Source:MGI Symbol;Acc:MGI:2442629]	243197	Q8CE47	ENSMUSG00000029490	protein_coding	157.431	1.25169	0.264466	4.73324	2.20968e-06	2.19835e-05
Mgam	maltase-glucoamylase [Source:MGI Symbol;Acc:MGI:1203495]	232714		ENSMUSG00000068587	protein_coding	44.0513	1.19076	0.44858	2.57121	0.0101343	0.0324976
Milr1	mast cell immunoglobulin like receptor 1 [Source:MGI Symbol;Acc:MGI:2685731]	380732	Q3TB92	ENSMUSG00000040528	protein_coding	242.943	2.03993	0.270777	7.52799	5.15286e-14	1.94967e-12
Misp	mitotic spindle positioning [Source:MGI Symbol;Acc:MGI:1926156]	78906	Q9D279	ENSMUSG00000035852	protein_coding	736.041	2.89876	0.187704	15.4122	1.35605e-53	3.29932e-51
Mitd1	MIT, microtubule interacting and transport, domain containing 1 [Source:MGI Symbol;Acc:MGI:1916278]	69028	Q8VDV8	ENSMUSG00000026088	protein_coding	725.065	2.08961	0.146513	14.2518	4.36569e-46	7.69843e-44
Mlkl	mixed lineage kinase domain-like [Source:MGI Symbol;Acc:MGI:1921818]	74568	Q9D2Y4	ENSMUSG00000012519	protein_coding	1021.48	3.1055	0.210911	14.7076	5.7616e-49	1.19079e-46
Mmp13	matrix metallopeptidase 13 [Source:MGI Symbol;Acc:MGI:1340026]	17386	P33435	ENSMUSG00000050578	protein_coding	42.7483	1.14555	0.338678	3.37751	0.000731462	0.00357382
Mmp14	matrix metallopeptidase 14 (membrane-inserted) [Source:MGI Symbol;Acc:MGI:101900]	17387	P53690	ENSMUSG00000000957	protein_coding	2299.82	1.2514	0.258154	4.85372	1.21167e-06	1.28885e-05
Mmp19	matrix metallopeptidase 19 [Source:MGI Symbol;Acc:MGI:1927899]	58223		ENSMUSG00000025355	protein_coding	927.925	1.19021	0.205448	5.79498	6.83289e-09	1.16742e-07
Mmp25	matrix metallopeptidase 25 [Source:MGI Symbol;Acc:MGI:2443938]	240047	Q3U435	ENSMUSG00000023903	protein_coding	128.139	2.00794	0.364776	5.52617	3.27297e-08	4.89037e-07
Mmp27	matrix metallopeptidase 27 [Source:MGI Symbol;Acc:MGI:3039232]	234911		ENSMUSG00000070323	protein_coding	12.0624	1.2908	0.410727	3.10429	0.00190735	0.00805386
Mmp3	matrix metallopeptidase 3 [Source:MGI Symbol;Acc:MGI:97010]	17392		ENSMUSG00000043613	protein_coding	914.185	2.16681	0.292859	7.42329	1.14242e-13	4.13531e-12
Mmp8	matrix metallopeptidase 8 [Source:MGI Symbol;Acc:MGI:1202395]	17394	O70138	ENSMUSG00000005800	protein_coding	690.433	2.33675	0.449177	5.25822	1.45459e-07	1.88401e-06
Mndal	myeloid nuclear differentiation antigen like [Source:MGI Symbol;Acc:MGI:3780953]	100040462		ENSMUSG00000090272	protein_coding	2780.91	2.38316	0.218189	10.9293	8.35217e-28	7.75541e-26
Mocos	molybdenum cofactor sulfurase [Source:MGI Symbol;Acc:MGI:1915841]	68591	Q14CH1	ENSMUSG00000039616	protein_coding	422.199	1.0722	0.140287	7.64125	2.15125e-14	8.40432e-13
Morc1	microrchidia 1 [Source:MGI Symbol;Acc:MGI:1316740]	17450	Q9WVL5	ENSMUSG00000022652	protein_coding	29.8409	2.2898	0.335036	6.51377	7.32887e-11	1.72844e-09
Morc3	microrchidia 3 [Source:MGI Symbol;Acc:MGI:2136841]	338467	F7BJB9	ENSMUSG00000039456	protein_coding	1462.77	1.27399	0.173027	7.36365	1.78951e-13	6.31121e-12
Mov10	Moloney leukemia virus 10 [Source:MGI Symbol;Acc:MGI:97054]	17454		ENSMUSG00000002227	protein_coding	1196.47	2.41983	0.200305	12.0799	1.34963e-33	1.60131e-31
Mpeg1	macrophage expressed gene 1 [Source:MGI Symbol;Acc:MGI:1333743]	17476		ENSMUSG00000046805	protein_coding	14282.2	1.65962	0.223266	7.43805	1.0218e-13	3.73383e-12
Mreg	melanoregulin [Source:MGI Symbol;Acc:MGI:2151839]	381269	Q6NVG5	ENSMUSG00000039395	protein_coding	161.112	1.46585	0.332799	4.42193	9.78241e-06	8.29412e-05
Mrgpra2b	MAS-related GPR, member A2B [Source:MGI Symbol;Acc:MGI:3033098]	235712		ENSMUSG00000096719	protein_coding	6.95654	1.70794	0.467154	3.36116	0.00077615	0.00375211
Ms4a14	membrane-spanning 4-domains, subfamily A, member 14 [Source:MGI Symbol;Acc:MGI:2686122]	383435		ENSMUSG00000099398	protein_coding	70.9302	1.65836	0.412366	4.13916	3.48575e-05	0.000254849
Ms4a18	membrane-spanning 4-domains, subfamily A, member 18 [Source:MGI Symbol;Acc:MGI:1923252]	76002		ENSMUSG00000094584	protein_coding	2.77328	1.64396	0.456091	3.55101	0.000383752	0.00204887
Ms4a4a	membrane-spanning 4-domains, subfamily A, member 4A [Source:MGI Symbol;Acc:MGI:3643932]	666907		ENSMUSG00000101389	protein_coding	279.197	2.81675	0.305907	9.19513	3.74545e-20	2.29271e-18
Ms4a4b	membrane-spanning 4-domains, subfamily A, member 4B [Source:MGI Symbol;Acc:MGI:1913083]	60361		ENSMUSG00000056290	protein_coding	722.362	1.22228	0.259449	4.71833	2.37789e-06	2.33788e-05
Ms4a4c	membrane-spanning 4-domains, subfamily A, member 4C [Source:MGI Symbol;Acc:MGI:1927656]	64380		ENSMUSG00000024675	protein_coding	3383.7	3.98445	0.384118	10.7745	4.54223e-27	4.09888e-25
Ms4a4d	membrane-spanning 4-domains, subfamily A, member 4D [Source:MGI Symbol;Acc:MGI:1913857]	66607	Q99N05	ENSMUSG00000024678	protein_coding	1458.71	1.30164	0.158829	8.19491	2.50786e-16	1.14498e-14
Ms4a6b	membrane-spanning 4-domains, subfamily A, member 6B [Source:MGI Symbol;Acc:MGI:1917024]	69774	Q99N09	ENSMUSG00000024677	protein_coding	2132.12	2.89568	0.273153	10.6262	2.25076e-26	1.88095e-24
Ms4a6c	membrane-spanning 4-domains, subfamily A, member 6C [Source:MGI Symbol;Acc:MGI:2385644]	73656	Q99N08	ENSMUSG00000079419	protein_coding	2724.14	3.14221	0.368716	8.67955	3.97343e-18	2.14532e-16
Ms4a6d	membrane-spanning 4-domains, subfamily A, member 6D [Source:MGI Symbol;Acc:MGI:1916024]	68774		ENSMUSG00000024679	protein_coding	1817.16	3.66885	0.291889	12.6103	1.85385e-36	2.37552e-34
Ms4a7	membrane-spanning 4-domains, subfamily A, member 7 [Source:MGI Symbol;Acc:MGI:1918846]	109225		ENSMUSG00000024672	protein_coding	272.615	1.57518	0.423612	3.86447	0.000111331	0.000702525
Ms4a8a	membrane-spanning 4-domains, subfamily A, member 8A [Source:MGI Symbol;Acc:MGI:1927657]	64381	Q99N10	ENSMUSG00000024730	protein_coding	398.807	1.2306	0.170317	7.22328	5.07474e-13	1.67886e-11
Msr1	macrophage scavenger receptor 1 [Source:MGI Symbol;Acc:MGI:98257]	20288	P30204	ENSMUSG00000025044	protein_coding	684.482	3.048	0.311274	9.82588	8.71085e-23	6.11063e-21
Msrb1	methionine sulfoxide reductase B1 [Source:MGI Symbol;Acc:MGI:1351642]	27361	Q9JLC3	ENSMUSG00000075705	protein_coding	1376.34	1.12605	0.221246	5.09015	3.57789e-07	4.27677e-06
Mt1	metallothionein 1 [Source:MGI Symbol;Acc:MGI:97171]	17748	P02802	ENSMUSG00000031765	protein_coding	1831	1.52836	0.234131	6.53025	6.56585e-11	1.56968e-09
Mt2	metallothionein 2 [Source:MGI Symbol;Acc:MGI:97172]	17750	P02798	ENSMUSG00000031762	protein_coding	1823.48	3.16461	0.259654	12.203	2.99478e-34	3.62029e-32
Mthfd2	methylenetetrahydrofolate dehydrogenase (NAD+ dependent), methenyltetrahydrofolate cyclohydrolase [Source:MGI Symbol;Acc:MGI:1338850]	17768	P18155	ENSMUSG00000005667	protein_coding	319.553	1.83599	0.270857	6.78584	1.15416e-11	3.09835e-10
Mthfr	methylenetetrahydrofolate reductase [Source:MGI Symbol;Acc:MGI:106639]	17769	Q9WU20	ENSMUSG00000029009	protein_coding	1495.53	1.37983	0.22367	6.17294	6.70307e-10	1.36628e-08
Muc13	mucin 13, epithelial transmembrane [Source:MGI Symbol;Acc:MGI:103190]	17063	P19467	ENSMUSG00000022824	protein_coding	9.2821	1.38466	0.457411	3.03641	0.0023941	0.00973082
Muc20	mucin 20 [Source:MGI Symbol;Acc:MGI:2385039]	224116		ENSMUSG00000035638	protein_coding	483.667	1.03472	0.177689	5.82297	5.78096e-09	1.00648e-07
Muc4	mucin 4 [Source:MGI Symbol;Acc:MGI:2153525]	140474		ENSMUSG00000079620	protein_coding	3154.08	2.02689	0.128179	15.8121	2.56778e-56	6.95146e-54
Muc5ac	mucin 5, subtypes A and C, tracheobronchial/gastric [Source:MGI Symbol;Acc:MGI:104697]	17833		ENSMUSG00000037974	protein_coding	181.61	2.20659	0.305147	7.20913	5.63095e-13	1.84383e-11
Muc5b	mucin 5, subtype B, tracheobronchial [Source:MGI Symbol;Acc:MGI:1921430]	74180		ENSMUSG00000066108	protein_coding	4339.83	1.88575	0.360513	5.26564	1.39702e-07	1.81556e-06
Musk	muscle, skeletal, receptor tyrosine kinase [Source:MGI Symbol;Acc:MGI:103581]	18198	Q61006	ENSMUSG00000057280	protein_coding	8.91164	1.48376	0.446676	3.24648	0.00116842	0.00531304
Mvp	major vault protein [Source:MGI Symbol;Acc:MGI:1925638]	78388		ENSMUSG00000030681	protein_coding	2895.81	1.02527	0.136402	7.51688	5.60995e-14	2.11829e-12
Mx1	MX dynamin-like GTPase 1 [Source:MGI Symbol;Acc:MGI:97243]			ENSMUSG00000000386	protein_coding	3548.8	5.96596	0.254407	23.2082	3.75926e-119	6.56879e-116
Mx2	MX dynamin-like GTPase 2 [Source:MGI Symbol;Acc:MGI:97244]	17858		ENSMUSG00000023341	polymorphic_pseudogene	949.622	4.70917	0.254123	18.2635	1.61615e-74	7.96512e-72
Mxd1	MAX dimerization protein 1 [Source:MGI Symbol;Acc:MGI:96908]	17119		ENSMUSG00000001156	protein_coding	2564.48	2.23554	0.271322	8.25289	1.54611e-16	7.2306e-15
Mybph	myosin binding protein H [Source:MGI Symbol;Acc:MGI:1858196]	53311	P70402	ENSMUSG00000042451	protein_coding	15.1314	2.05136	0.455378	4.31723	1.58001e-05	0.000126697
Myc	myelocytomatosis oncogene [Source:MGI Symbol;Acc:MGI:97250]	17869	P01108	ENSMUSG00000022346	protein_coding	421.118	1.25167	0.222758	5.62165	1.89143e-08	2.93423e-07
Myd88	myeloid differentiation primary response gene 88 [Source:MGI Symbol;Acc:MGI:108005]	17874	P22366	ENSMUSG00000032508	protein_coding	2031.37	1.92643	0.180848	10.653	1.68916e-26	1.43028e-24
Mymk	myomaker, myoblast fusion factor [Source:MGI Symbol;Acc:MGI:1913389]	66139	Q9D1N4	ENSMUSG00000009214	protein_coding	12.4799	2.16382	0.439726	4.50396	6.67002e-06	5.9026e-05
Myo1a	myosin IA [Source:MGI Symbol;Acc:MGI:107732]	432516	O88329	ENSMUSG00000025401	protein_coding	4.32512	1.14791	0.46823	2.30271	0.0212952	0.0596408
Myo1f	myosin IF [Source:MGI Symbol;Acc:MGI:107711]	17916		ENSMUSG00000024300	protein_coding	1702.64	1.286	0.252306	5.10007	3.39526e-07	4.09048e-06
Myrfl	myelin regulatory factor-like [Source:MGI Symbol;Acc:MGI:2685085]	237558	Q3UN70	ENSMUSG00000034057	protein_coding	3.68598	1.17625	0.465054	2.45108	0.0142429	0.0430615
N4bp1	NEDD4 binding protein 1 [Source:MGI Symbol;Acc:MGI:2136825]	80750	Q6A037	ENSMUSG00000031652	protein_coding	2456.96	1.1442	0.16176	7.07405	1.50471e-12	4.59809e-11
Naa20	N(alpha)-acetyltransferase 20, NatB catalytic subunit [Source:MGI Symbol;Acc:MGI:1915127]	67877	P61600	ENSMUSG00000002728	protein_coding	647.73	1.03142	0.144279	7.14834	8.78334e-13	2.78588e-11
Naa25	N(alpha)-acetyltransferase 25, NatB auxiliary subunit [Source:MGI Symbol;Acc:MGI:2442563]	231713	Q8BWZ3	ENSMUSG00000042719	protein_coding	1065.2	1.22531	0.178485	6.86593	6.60611e-12	1.84827e-10
Naip1	NLR family, apoptosis inhibitory protein 1 [Source:MGI Symbol;Acc:MGI:1298223]	17940	Q9QWK5	ENSMUSG00000021640	protein_coding	20.4569	1.36438	0.434497	3.20923	0.00133091	0.00593952
Naip2	NLR family, apoptosis inhibitory protein 2 [Source:MGI Symbol;Acc:MGI:1298226]	17948	Q9QUK4	ENSMUSG00000078945	protein_coding	720.101	1.51763	0.244023	6.22295	4.87894e-10	1.02155e-08
Nampt	nicotinamide phosphoribosyltransferase [Source:MGI Symbol;Acc:MGI:1929865]	59027		ENSMUSG00000020572	protein_coding	4673.08	1.93715	0.156345	12.3907	2.93624e-35	3.64113e-33
Nav3	neuron navigator 3 [Source:MGI Symbol;Acc:MGI:2183703]	260315		ENSMUSG00000020181	protein_coding	86.084	1.35933	0.326368	4.17949	2.92166e-05	0.000218001
Ncf1	neutrophil cytosolic factor 1 [Source:MGI Symbol;Acc:MGI:97283]	17969	Q09014	ENSMUSG00000015950	protein_coding	1285.37	1.26304	0.220598	5.72596	1.02852e-08	1.68534e-07
Ncf2	neutrophil cytosolic factor 2 [Source:MGI Symbol;Acc:MGI:97284]	17970	O70145	ENSMUSG00000026480	protein_coding	1057.49	1.17243	0.249572	4.69963	2.60638e-06	2.53063e-05
Ncf4	neutrophil cytosolic factor 4 [Source:MGI Symbol;Acc:MGI:109186]	17972	P97369	ENSMUSG00000071715	protein_coding	552.476	2.00431	0.276136	7.26371	3.76623e-13	1.27225e-11
Ncr1	natural cytotoxicity triggering receptor 1 [Source:MGI Symbol;Acc:MGI:1336212]	17086		ENSMUSG00000062524	protein_coding	92.4264	1.17188	0.24796	4.71757	2.38682e-06	2.34425e-05
Neurl3	neuralized E3 ubiquitin protein ligase 3 [Source:MGI Symbol;Acc:MGI:2429944]	214854	Q8CJC5	ENSMUSG00000047180	protein_coding	803.565	1.68885	0.260127	6.49971	8.04776e-11	1.8895e-09
Nfam1	Nfat activating molecule with ITAM motif 1 [Source:MGI Symbol;Acc:MGI:1921289]	74039	Q8R4V1	ENSMUSG00000058099	protein_coding	1134.28	1.14261	0.251923	4.53465	5.77e-06	5.17523e-05
Nfe2	nuclear factor, erythroid derived 2 [Source:MGI Symbol;Acc:MGI:97308]	18022		ENSMUSG00000058794	protein_coding	194.698	1.19974	0.324625	3.68646	0.000227396	0.00130277
Nfil3	nuclear factor, interleukin 3, regulated [Source:MGI Symbol;Acc:MGI:109495]	18030	O08750	ENSMUSG00000056749	protein_coding	258.924	2.05709	0.267692	7.68082	1.58074e-14	6.29055e-13
Nfkb2	nuclear factor of kappa light polypeptide gene enhancer in B cells 2, p49/p100 [Source:MGI Symbol;Acc:MGI:1099800]	18034	Q9WTK5	ENSMUSG00000025225	protein_coding	1462.08	1.31521	0.179329	7.33528	2.21261e-13	7.70444e-12
Nfkbia	nuclear factor of kappa light polypeptide gene enhancer in B cells inhibitor, alpha [Source:MGI Symbol;Acc:MGI:104741]	18035	Q9Z1E3	ENSMUSG00000021025	protein_coding	3086.51	1.03746	0.149778	6.92669	4.3079e-12	1.23034e-10
Nfkbib	nuclear factor of kappa light polypeptide gene enhancer in B cells inhibitor, beta [Source:MGI Symbol;Acc:MGI:104752]	18036	Q60778	ENSMUSG00000030595	protein_coding	577.375	1.29343	0.17972	7.196	6.20034e-13	2.01994e-11
Nfkbid	nuclear factor of kappa light polypeptide gene enhancer in B cells inhibitor, delta [Source:MGI Symbol;Acc:MGI:3041243]	243910		ENSMUSG00000036931	protein_coding	136.89	1.62226	0.287504	5.64331	1.66809e-08	2.62161e-07
Nfkbie	nuclear factor of kappa light polypeptide gene enhancer in B cells inhibitor, epsilon [Source:MGI Symbol;Acc:MGI:1194908]	18037	O54910	ENSMUSG00000023947	protein_coding	599.555	2.01699	0.262199	7.70205	1.33906e-14	5.44144e-13
Nfkbiz	nuclear factor of kappa light polypeptide gene enhancer in B cells inhibitor, zeta [Source:MGI Symbol;Acc:MGI:1931595]	80859	Q9EST8	ENSMUSG00000035356	protein_coding	726.635	1.52976	0.163241	9.36967	7.27614e-21	4.67742e-19
Ninj1	ninjurin 1 [Source:MGI Symbol;Acc:MGI:1196617]	18081	O70131	ENSMUSG00000037966	protein_coding	599.88	1.11671	0.19271	5.79499	6.8325e-09	1.16742e-07
Ninj2	ninjurin 2 [Source:MGI Symbol;Acc:MGI:1352751]	29862	Q9JL89	ENSMUSG00000041377	protein_coding	14.3982	1.39454	0.41156	3.36549	0.000764066	0.00370581
Nkg7	natural killer cell group 7 sequence [Source:MGI Symbol;Acc:MGI:1931250]	72310		ENSMUSG00000004612	protein_coding	252.51	1.34104	0.267254	5.02279	5.09273e-07	5.9075e-06
Nkx6-2	NK6 homeobox 2 [Source:MGI Symbol;Acc:MGI:1352738]	14912		ENSMUSG00000041309	protein_coding	11.4964	1.23037	0.418445	2.9098	0.00361662	0.013703
Nlgn2	neuroligin 2 [Source:MGI Symbol;Acc:MGI:2681835]	216856	Q69ZK9	ENSMUSG00000051790	protein_coding	1005.67	1.03138	0.164325	6.2776	3.4383e-10	7.34964e-09
Nlrc5	NLR family, CARD domain containing 5 [Source:MGI Symbol;Acc:MGI:3612191]	434341	C3VPR6	ENSMUSG00000074151	protein_coding	2942.04	2.96557	0.234551	12.6543	1.05889e-36	1.40365e-34
Nlrp12	NLR family, pyrin domain containing 12 [Source:MGI Symbol;Acc:MGI:2676630]	378425	E9Q5R7	ENSMUSG00000078817	protein_coding	71.7106	1.60739	0.420743	3.78261	0.00015519	0.000934012
Nlrp1a	NLR family, pyrin domain containing 1A [Source:MGI Symbol;Acc:MGI:2684861]	195046	Q2LKU9	ENSMUSG00000069830	protein_coding	50.3854	1.88044	0.309885	6.01029	1.85192e-09	3.46937e-08
Nlrp3	NLR family, pyrin domain containing 3 [Source:MGI Symbol;Acc:MGI:2653833]	216799	Q8R4B8	ENSMUSG00000032691	protein_coding	276.512	1.90654	0.247955	7.68385	1.54382e-14	6.15638e-13
Nmi	N-myc (and STAT) interactor [Source:MGI Symbol;Acc:MGI:1928368]	64685	O35309	ENSMUSG00000026946	protein_coding	1356.33	2.16077	0.17884	12.0803	1.34287e-33	1.60131e-31
Nmral1	NmrA-like family domain containing 1 [Source:MGI Symbol;Acc:MGI:1915074]	67824		ENSMUSG00000063445	protein_coding	148.036	1.59978	0.26312	6.07666	1.22713e-09	2.37529e-08
Nnmt	nicotinamide N-methyltransferase [Source:MGI Symbol;Acc:MGI:1099443]	18113	O55239	ENSMUSG00000032271	protein_coding	152.369	1.10905	0.235714	4.70465	2.54307e-06	2.47998e-05
Noct	nocturnin [Source:MGI Symbol;Acc:MGI:109382]	12457	O35710	ENSMUSG00000023087	protein_coding	344.251	1.44666	0.232299	6.22889	4.69748e-10	9.86779e-09
Nod2	nucleotide-binding oligomerization domain containing 2 [Source:MGI Symbol;Acc:MGI:2429397]	257632		ENSMUSG00000055994	protein_coding	324.954	2.17101	0.254651	8.51962	1.60077e-17	8.20492e-16
Nos2	nitric oxide synthase 2, inducible [Source:MGI Symbol;Acc:MGI:97361]	18126	P29477	ENSMUSG00000020826	protein_coding	248.828	2.19437	0.359102	6.14989	7.75386e-10	1.55409e-08
Noxo1	NADPH oxidase organizer 1 [Source:MGI Symbol;Acc:MGI:1919143]	71893	Q8VCM2	ENSMUSG00000019320	protein_coding	177.25	1.28874	0.217554	5.92078	3.20426e-09	5.82127e-08
Npc2	NPC intracellular cholesterol transporter 2 [Source:MGI Symbol;Acc:MGI:1915213]	67963	Q9Z0J0	ENSMUSG00000021242	protein_coding	27580.2	1.05538	0.128006	8.24499	1.6517e-16	7.63159e-15
Nrros	negative regulator of reactive oxygen species [Source:MGI Symbol;Acc:MGI:2445095]	224109	Q8BMT4	ENSMUSG00000052384	protein_coding	996.603	1.40681	0.20762	6.77724	1.22495e-11	3.27922e-10
Nt5c3	5'-nucleotidase, cytosolic III [Source:MGI Symbol;Acc:MGI:1927186]	107569	Q9D020	ENSMUSG00000029780	protein_coding	1475.22	2.38613	0.22619	10.5539	4.87184e-26	3.95112e-24
Ntrk1	neurotrophic tyrosine kinase, receptor, type 1 [Source:MGI Symbol;Acc:MGI:97383]	18211	Q3UFB7	ENSMUSG00000028072	protein_coding	18.2132	1.03958	0.393201	2.64422	0.00818797	0.027271
Ntsr2	neurotensin receptor 2 [Source:MGI Symbol;Acc:MGI:108018]	18217		ENSMUSG00000020591	protein_coding	34.0692	2.45862	0.374515	6.31713	2.66457e-10	5.76753e-09
Nuak2	NUAK family, SNF1-like kinase, 2 [Source:MGI Symbol;Acc:MGI:1921387]	74137	Q8BZN4	ENSMUSG00000009772	protein_coding	560.897	1.63263	0.165193	9.87945	5.11144e-23	3.61202e-21
Nwd1	NACHT and WD repeat domain containing 1 [Source:MGI Symbol;Acc:MGI:2442268]	319555		ENSMUSG00000048148	protein_coding	215.896	1.02254	0.259284	3.94537	7.96773e-05	0.000527914
Nwd2	NACHT and WD repeat domain containing 2 [Source:MGI Symbol;Acc:MGI:1920464]	319807	Q6P5U7	ENSMUSG00000090061	protein_coding	63.8124	1.34537	0.255692	5.24537	1.55967e-07	2.00659e-06
Oas1a	2'-5' oligoadenylate synthetase 1A [Source:MGI Symbol;Acc:MGI:2180860]	246730	P11928	ENSMUSG00000052776	protein_coding	1357.83	4.33499	0.196065	21.9803	4.44406e-107	5.3387e-104
Oas1b	2'-5' oligoadenylate synthetase 1B [Source:MGI Symbol;Acc:MGI:97430]	23961		ENSMUSG00000029605	polymorphic_pseudogene	465.049	3.08615	0.183158	16.7536	5.33042e-63	1.73654e-60
Oas1c	2'-5' oligoadenylate synthetase 1C [Source:MGI Symbol;Acc:MGI:2149633]	114643	Q924S2	ENSMUSG00000001166	protein_coding	174.393	1.2082	0.163154	7.39833	1.37909e-13	4.93623e-12
Oas1e	2'-5' oligoadenylate synthetase 1E [Source:MGI Symbol;Acc:MGI:2180856]	231699		ENSMUSG00000066867	protein_coding	12.9927	2.50703	0.444482	4.46261	8.09691e-06	6.99464e-05
Oas1g	2'-5' oligoadenylate synthetase 1G [Source:MGI Symbol;Acc:MGI:97429]	23960		ENSMUSG00000066861	protein_coding	483.842	4.58112	0.298793	14.9579	1.38328e-50	3.02136e-48
Oas2	2'-5' oligoadenylate synthetase 2 [Source:MGI Symbol;Acc:MGI:2180852]	246728	E9Q9A9	ENSMUSG00000032690	protein_coding	2433.86	3.84513	0.220589	17.4248	5.34909e-68	2.18755e-65
Oas3	2'-5' oligoadenylate synthetase 3 [Source:MGI Symbol;Acc:MGI:2180850]	246727	Q8VI93	ENSMUSG00000032661	protein_coding	4131.61	5.32083	0.253238	20.9846	9.07238e-98	7.92637e-95
Oasl1	2'-5' oligoadenylate synthetase-like 1 [Source:MGI Symbol;Acc:MGI:2180849]	231655	Q8VI94	ENSMUSG00000041827	protein_coding	3196.56	5.59466	0.264529	21.0398	2.83494e-98	2.59478e-95
Oasl2	2'-5' oligoadenylate synthetase-like 2 [Source:MGI Symbol;Acc:MGI:1344390]	23962	Q9Z2F2	ENSMUSG00000029561	protein_coding	15043.7	4.0052	0.170991	23.4282	2.20584e-121	4.23985e-118
Ocstamp	osteoclast stimulatory transmembrane protein [Source:MGI Symbol;Acc:MGI:1921864]	74614	Q9D611	ENSMUSG00000027670	protein_coding	57.1837	3.51882	0.362768	8.50558	1.80691e-17	9.21234e-16
Ogfr	opioid growth factor receptor [Source:MGI Symbol;Acc:MGI:1919325]	72075	Q99PG2	ENSMUSG00000049401	protein_coding	2629.2	2.06944	0.158648	13.044	6.87869e-39	9.86681e-37
Ogfrl1	opioid growth factor receptor-like 1 [Source:MGI Symbol;Acc:MGI:1917405]	70155	Q8VE52	ENSMUSG00000026158	protein_coding	1060.92	1.24077	0.200437	6.19001	6.01616e-10	1.23543e-08
Oit1	oncoprotein induced transcript 1 [Source:MGI Symbol;Acc:MGI:1201784]	18300	P97805	ENSMUSG00000021749	protein_coding	63.227	1.56982	0.31408	4.98449	6.2125e-07	7.03531e-06
Olfm4	olfactomedin 4 [Source:MGI Symbol;Acc:MGI:2685142]	380924	Q3UZZ4	ENSMUSG00000022026	protein_coding	36.6257	2.34424	0.460275	4.99085	6.01145e-07	6.85733e-06
Olfr433	olfactory receptor 433 [Source:MGI Symbol;Acc:MGI:3030267]	258712		ENSMUSG00000045381	protein_coding	5.89445	1.08834	0.469875	2.48801	0.0128459	0.0395183
Olfr56	olfactory receptor 56 [Source:MGI Symbol;Acc:MGI:1333785]	18356	Q8VGD6	ENSMUSG00000040328	protein_coding	883.331	4.05723	0.23726	17.0135	6.52098e-65	2.3649e-62
Olfr753-ps1	olfactory receptor 753, pseudogene 1 [Source:MGI Symbol;Acc:MGI:3030587]			ENSMUSG00000090556	polymorphic_pseudogene	5.46148	1.78562	0.468708	3.52676	0.00042068	0.00221896
Omp	olfactory marker protein [Source:MGI Symbol;Acc:MGI:97436]	18378	Q64288	ENSMUSG00000074006	protein_coding	10.5568	1.46977	0.424577	3.36703	0.000759818	0.0036905
Orc1	origin recognition complex, subunit 1 [Source:MGI Symbol;Acc:MGI:1328337]	18392	Q9Z1N2	ENSMUSG00000028587	protein_coding	16.3204	1.18935	0.397808	2.98587	0.00282776	0.0112044
Orm1	orosomucoid 1 [Source:MGI Symbol;Acc:MGI:97443]	18405	Q60590	ENSMUSG00000039196	protein_coding	284.31	3.9348	0.266766	14.4579	2.23635e-47	4.25593e-45
Orm2	orosomucoid 2 [Source:MGI Symbol;Acc:MGI:97444]	18406	P07361	ENSMUSG00000061540	protein_coding	142.816	5.60324	0.310114	11.9406	7.26643e-33	8.26438e-31
Osm	oncostatin M [Source:MGI Symbol;Acc:MGI:104749]	18413	P53347	ENSMUSG00000058755	protein_coding	111.087	2.69464	0.377841	7.14274	9.14889e-13	2.88754e-11
Osmr	oncostatin M receptor [Source:MGI Symbol;Acc:MGI:1330819]	18414		ENSMUSG00000022146	protein_coding	2812.18	1.22793	0.130488	9.41055	4.93529e-21	3.22657e-19
Ovol1	ovo like zinc finger 1 [Source:MGI Symbol;Acc:MGI:1330290]	18426	Q9WTJ2	ENSMUSG00000024922	protein_coding	83.5	1.04354	0.261102	4.00564	6.18509e-05	0.000421873
P2ry10b	purinergic receptor P2Y, G-protein coupled 10B [Source:MGI Symbol;Acc:MGI:2441814]	213438		ENSMUSG00000054293	protein_coding	107.994	1.04932	0.266765	3.93283	8.39502e-05	0.000554314
P2ry13	purinergic receptor P2Y, G-protein coupled 13 [Source:MGI Symbol;Acc:MGI:1921441]	74191	Q9D8I2	ENSMUSG00000036362	protein_coding	387.386	1.71026	0.271549	6.29847	3.00596e-10	6.47731e-09
P2ry14	purinergic receptor P2Y, G-protein coupled, 14 [Source:MGI Symbol;Acc:MGI:2155705]	140795		ENSMUSG00000036381	protein_coding	469.414	1.19715	0.208838	5.73266	9.88683e-09	1.62146e-07
Padi1	peptidyl arginine deiminase, type I [Source:MGI Symbol;Acc:MGI:1338893]	18599	Q9Z185	ENSMUSG00000025329	protein_coding	15.0124	1.25892	0.411633	3.00503	0.00265552	0.0106248
Padi4	peptidyl arginine deiminase, type IV [Source:MGI Symbol;Acc:MGI:1338898]	18602	Q9Z183	ENSMUSG00000025330	protein_coding	123.314	1.35404	0.377825	3.58256	0.000340241	0.00185105
Parp10	poly (ADP-ribose) polymerase family, member 10 [Source:MGI Symbol;Acc:MGI:3712326]	671535		ENSMUSG00000063268	protein_coding	1776.67	2.32995	0.168753	13.8047	2.38856e-43	3.92397e-41
Parp11	poly (ADP-ribose) polymerase family, member 11 [Source:MGI Symbol;Acc:MGI:2141505]	101187	Q8CFF0	ENSMUSG00000037997	protein_coding	1036.4	2.41429	0.185573	13.0044	1.15428e-38	1.63135e-36
Parp12	poly (ADP-ribose) polymerase family, member 12 [Source:MGI Symbol;Acc:MGI:2143990]	243771	Q8BZ20	ENSMUSG00000038507	protein_coding	4959.17	2.53524	0.126962	19.9665	1.07833e-88	7.97174e-86
Parp14	poly (ADP-ribose) polymerase family, member 14 [Source:MGI Symbol;Acc:MGI:1919489]	547253	Q2EMV9	ENSMUSG00000034422	protein_coding	9868.55	2.49815	0.148727	16.7984	2.5077e-63	8.31044e-61
Parp9	poly (ADP-ribose) polymerase family, member 9 [Source:MGI Symbol;Acc:MGI:1933117]	80285	Q8CAS9	ENSMUSG00000022906	protein_coding	4347.93	2.56675	0.135191	18.984	2.31373e-80	1.30801e-77
Pax9	paired box 9 [Source:MGI Symbol;Acc:MGI:97493]	18511	P47242	ENSMUSG00000001497	protein_coding	35.1599	1.78188	0.396728	4.46325	8.07246e-06	6.97979e-05
Pcdhgc5	protocadherin gamma subfamily C, 5 [Source:MGI Symbol;Acc:MGI:1935205]	93708		ENSMUSG00000102543	protein_coding	52.1148	1.02449	0.283431	3.6158	0.000299427	0.0016562
Pcgf5	polycomb group ring finger 5 [Source:MGI Symbol;Acc:MGI:1923505]	76073	Q3UK78	ENSMUSG00000024805	protein_coding	1033.2	1.03311	0.130399	7.9225	2.3279e-15	9.94325e-14
Pclaf	PCNA clamp associated factor [Source:MGI Symbol;Acc:MGI:1915276]	68026	Q9CQX4	ENSMUSG00000040204	protein_coding	96.0981	1.33944	0.252657	5.29575	1.18531e-07	1.5669e-06
Pdcd1	programmed cell death 1 [Source:MGI Symbol;Acc:MGI:104879]	18566	Q02242	ENSMUSG00000026285	protein_coding	41.3743	2.48711	0.359664	6.62789	3.4051e-11	8.4889e-10
Pdcd1lg2	programmed cell death 1 ligand 2 [Source:MGI Symbol;Acc:MGI:1930125]	58205	Q9WUL5	ENSMUSG00000016498	protein_coding	27.6756	1.20204	0.400735	3.00781	0.00263138	0.0105436
Pdyn	prodynorphin [Source:MGI Symbol;Acc:MGI:97535]	18610		ENSMUSG00000027400	protein_coding	8.92498	2.09877	0.464937	4.05258	5.0656e-05	0.000354961
Pgf	placental growth factor [Source:MGI Symbol;Acc:MGI:105095]	18654		ENSMUSG00000004791	protein_coding	158.832	1.49536	0.274948	5.44033	5.31824e-08	7.64562e-07
Pglyrp1	peptidoglycan recognition protein 1 [Source:MGI Symbol;Acc:MGI:1345092]	21946	O88593	ENSMUSG00000030413	protein_coding	452.509	1.6085	0.283299	5.67433	1.39232e-08	2.22275e-07
Phf11a	PHD finger protein 11A [Source:MGI Symbol;Acc:MGI:1918441]	219131	Q8BVM9	ENSMUSG00000044703	protein_coding	466.504	4.75078	0.337822	13.6831	1.28116e-42	2.03514e-40
Phf11b	PHD finger protein 11B [Source:MGI Symbol;Acc:MGI:3645789]	236451		ENSMUSG00000091649	protein_coding	1959.44	4.14074	0.288984	14.3693	8.06428e-47	1.47622e-44
Phf11c	PHD finger protein 11C [Source:MGI Symbol;Acc:MGI:3648476]	628705		ENSMUSG00000091144	protein_coding	205.649	3.08245	0.281431	10.8445	2.11764e-27	1.92906e-25
Phf11d	PHD finger protein 11D [Source:MGI Symbol;Acc:MGI:1277133]	219132	A6H5X4	ENSMUSG00000068245	protein_coding	4920.28	4.08129	0.189734	21.5032	1.45462e-102	1.64466e-99
Phyhip	phytanoyl-CoA hydroxylase interacting protein [Source:MGI Symbol;Acc:MGI:1860417]	105653	Q8K0S0	ENSMUSG00000003469	protein_coding	37.0363	1.0403	0.352201	2.95386	0.00313823	0.0121834
Pigr	polymeric immunoglobulin receptor [Source:MGI Symbol;Acc:MGI:103080]	18703	O70570	ENSMUSG00000026417	protein_coding	5837.72	2.1668	0.197334	10.9834	4.59547e-28	4.32988e-26
Pik3ap1	phosphoinositide-3-kinase adaptor protein 1 [Source:MGI Symbol;Acc:MGI:1933177]	83490	Q9EQ32	ENSMUSG00000025017	protein_coding	1747.52	1.48808	0.254527	5.85335	4.81761e-09	8.50315e-08
Pik3cd	phosphatidylinositol-4,5-bisphosphate 3-kinase catalytic subunit delta [Source:MGI Symbol;Acc:MGI:1098211]	18707		ENSMUSG00000039936	protein_coding	1213.47	1.03912	0.248681	4.18131	2.89835e-05	0.000216431
Pik3r5	phosphoinositide-3-kinase regulatory subunit 5 [Source:MGI Symbol;Acc:MGI:2443588]	320207	Q5SW28	ENSMUSG00000020901	protein_coding	760.356	1.08667	0.224309	4.84632	1.2577e-06	1.33192e-05
Pilra	paired immunoglobin-like type 2 receptor alpha [Source:MGI Symbol;Acc:MGI:2450529]	231805	Q2YFS3	ENSMUSG00000046245	protein_coding	461.327	1.26818	0.149456	8.48212	2.21123e-17	1.12143e-15
Pilrb1	paired immunoglobin-like type 2 receptor beta 1 [Source:MGI Symbol;Acc:MGI:2450532]	170741		ENSMUSG00000066684	protein_coding	126.932	1.91429	0.266645	7.15566	8.3269e-13	2.64986e-11
Pilrb2	paired immunoglobin-like type 2 receptor beta 2 [Source:MGI Symbol;Acc:MGI:2450535]	545812		ENSMUSG00000066682	protein_coding	146.214	1.67993	0.268045	6.25396	4.00179e-10	8.4943e-09
Pim1	proviral integration site 1 [Source:MGI Symbol;Acc:MGI:97584]	18712		ENSMUSG00000024014	protein_coding	1818.8	2.18161	0.197553	11.0443	2.33671e-28	2.21251e-26
Pira2	paired-Ig-like receptor A2 [Source:MGI Symbol;Acc:MGI:1195970]	18725		ENSMUSG00000089942	protein_coding	53.0779	1.48468	0.351165	4.23099	2.3266e-05	0.000178521
Pirb	paired Ig-like receptor B [Source:MGI Symbol;Acc:MGI:894311]	18733	P97484	ENSMUSG00000058818	protein_coding	1351.81	2.01957	0.270991	7.46156	8.55017e-14	3.15437e-12
Piwil2	piwi-like RNA-mediated gene silencing 2 [Source:MGI Symbol;Acc:MGI:1930036]	57746	Q8CDG1	ENSMUSG00000033644	protein_coding	33.6443	1.61022	0.335111	4.75573	1.97729e-06	1.99086e-05
Piwil4	piwi-like RNA-mediated gene silencing 4 [Source:MGI Symbol;Acc:MGI:3041167]	330890		ENSMUSG00000036912	protein_coding	272.354	1.35092	0.161308	8.37031	5.74666e-17	2.80346e-15
Pkd1l2	polycystic kidney disease 1 like 2 [Source:MGI Symbol;Acc:MGI:2664668]	76645		ENSMUSG00000034416	protein_coding	6.56981	1.67172	0.469791	3.30746	0.000941459	0.00440608
Pklr	pyruvate kinase liver and red blood cell [Source:MGI Symbol;Acc:MGI:97604]	18770		ENSMUSG00000041237	protein_coding	15.326	1.10973	0.429805	2.56418	0.0103421	0.0330421
Pla1a	phospholipase A1 member A [Source:MGI Symbol;Acc:MGI:1934677]	85031	Q8VI78	ENSMUSG00000002847	protein_coding	224.161	2.92855	0.320285	9.11753	7.68594e-20	4.63108e-18
Pla2g2e	phospholipase A2, group IIE [Source:MGI Symbol;Acc:MGI:1349660]	26970	Q9QUL3	ENSMUSG00000028751	protein_coding	10.7356	1.51314	0.445774	3.34801	0.000813939	0.00389851
Pla2g4c	phospholipase A2, group IVC (cytosolic, calcium-independent) [Source:MGI Symbol;Acc:MGI:1196403]	232889	Q64GA5	ENSMUSG00000033847	protein_coding	43.7544	2.66633	0.30762	8.11685	4.78456e-16	2.12879e-14
Pla2g7	phospholipase A2, group VII (platelet-activating factor acetylhydrolase, plasma) [Source:MGI Symbol;Acc:MGI:1351327]	27226		ENSMUSG00000023913	protein_coding	1348.01	1.91738	0.419588	4.69094	2.71956e-06	2.62809e-05
Plac8	placenta-specific 8 [Source:MGI Symbol;Acc:MGI:2445289]	231507	Q9JI48	ENSMUSG00000029322	protein_coding	4022.71	3.37234	0.275484	12.2757	1.22385e-34	1.48884e-32
Plat	plasminogen activator, tissue [Source:MGI Symbol;Acc:MGI:97610]	18791	P11214	ENSMUSG00000031538	protein_coding	2007.59	1.20223	0.26905	4.47135	7.77292e-06	6.75116e-05
Plau	plasminogen activator, urokinase [Source:MGI Symbol;Acc:MGI:97611]	18792	P06869	ENSMUSG00000021822	protein_coding	591.182	1.55668	0.324618	4.8214	1.42553e-06	1.48914e-05
Plaur	plasminogen activator, urokinase receptor [Source:MGI Symbol;Acc:MGI:97612]	18793	P35456	ENSMUSG00000046223	protein_coding	1329.8	1.07425	0.191098	5.62201	1.88751e-08	2.93053e-07
Plcl2	phospholipase C-like 2 [Source:MGI Symbol;Acc:MGI:1352756]	224860	Q8K394	ENSMUSG00000038910	protein_coding	402.403	1.00848	0.252482	3.99673	6.42234e-05	0.000436441
Pld4	phospholipase D family, member 4 [Source:MGI Symbol;Acc:MGI:2144765]	104759	Q8BG07	ENSMUSG00000052160	protein_coding	1493.2	1.51077	0.262098	5.77117	7.8723e-09	1.32499e-07
Plek	pleckstrin [Source:MGI Symbol;Acc:MGI:1860485]	56193	Q9JHK5	ENSMUSG00000020120	protein_coding	3385.5	1.24004	0.186331	6.6559	2.81578e-11	7.12132e-10
Plekha4	pleckstrin homology domain containing, family A (phosphoinositide binding specific) member 4 [Source:MGI Symbol;Acc:MGI:1916467]	69217		ENSMUSG00000040428	protein_coding	735.735	2.98301	0.191351	15.5557	1.45508e-54	3.68e-52
Plekho2	pleckstrin homology domain containing, family O member 2 [Source:MGI Symbol;Acc:MGI:2143132]	102595	Q8K124	ENSMUSG00000050721	protein_coding	2188.53	1.41866	0.235298	6.03319	1.60759e-09	3.06407e-08
Plekhs1	pleckstrin homology domain containing, family S member 1 [Source:MGI Symbol;Acc:MGI:2443041]	226245	Q8BW88	ENSMUSG00000035818	protein_coding	28.6852	1.59199	0.399564	4.02287	5.74922e-05	0.00039622
Plin2	perilipin 2 [Source:MGI Symbol;Acc:MGI:87920]	11520	P43883	ENSMUSG00000028494	protein_coding	4374.7	1.11257	0.219961	5.06011	4.19016e-07	4.93197e-06
Plk3	polo like kinase 3 [Source:MGI Symbol;Acc:MGI:109604]	12795		ENSMUSG00000028680	protein_coding	297.608	1.156	0.260754	4.43789	9.0843e-06	7.75352e-05
Plod3	procollagen-lysine, 2-oxoglutarate 5-dioxygenase 3 [Source:MGI Symbol;Acc:MGI:1347008]	26433	Q9R0E1	ENSMUSG00000004846	protein_coding	2112.43	1.17365	0.152679	7.68743	1.50126e-14	6.02414e-13
Pml	promyelocytic leukemia [Source:MGI Symbol;Acc:MGI:104662]	18854	Q60953	ENSMUSG00000036986	protein_coding	2824.23	2.29124	0.160577	14.269	3.41531e-46	6.07831e-44
Pnp2	purine-nucleoside phosphorylase 2 [Source:MGI Symbol;Acc:MGI:3712328]	667034		ENSMUSG00000068417	protein_coding	78.4602	2.71404	0.260333	10.1125	4.86257e-24	3.56731e-22
Pnpla1	patatin-like phospholipase domain containing 1 [Source:MGI Symbol;Acc:MGI:3617850]	433091	Q3V1D5	ENSMUSG00000043286	protein_coding	2.85528	1.10201	0.448467	2.23123	0.0256659	0.0694529
Pnpt1	polyribonucleotide nucleotidyltransferase 1 [Source:MGI Symbol;Acc:MGI:1918951]	71701	Q8K1R3	ENSMUSG00000020464	protein_coding	911.863	1.60667	0.150349	10.6848	1.19956e-26	1.02474e-24
Pou3f1	POU domain, class 3, transcription factor 1 [Source:MGI Symbol;Acc:MGI:101896]	18991	P21952	ENSMUSG00000090125	protein_coding	35.6134	2.90495	0.417788	6.28711	3.23423e-10	6.93806e-09
Ppa1	pyrophosphatase (inorganic) 1 [Source:MGI Symbol;Acc:MGI:97831]	67895	Q9D819	ENSMUSG00000020089	protein_coding	816.657	2.33687	0.203045	11.5051	1.24365e-30	1.29915e-28
Ppp1r14d	protein phosphatase 1, regulatory inhibitor subunit 14D [Source:MGI Symbol;Acc:MGI:1919362]	72112	Q7TT52	ENSMUSG00000027317	protein_coding	71.1741	2.12429	0.285089	7.37535	1.63918e-13	5.79339e-12
Prdx5	peroxiredoxin 5 [Source:MGI Symbol;Acc:MGI:1859821]	54683	P99029	ENSMUSG00000024953	protein_coding	2589.51	1.09211	0.16385	6.6654	2.63943e-11	6.71065e-10
Prf1	perforin 1 (pore forming protein) [Source:MGI Symbol;Acc:MGI:97551]	18646	P10820	ENSMUSG00000037202	protein_coding	202.873	1.26744	0.251714	5.03327	4.82174e-07	5.61009e-06
Prm1	protamine 1 [Source:MGI Symbol;Acc:MGI:97765]	19118	P02319	ENSMUSG00000022501	protein_coding	5.02723	1.67741	0.468801	3.92672	8.6113e-05	0.00056568
Procr	protein C receptor, endothelial [Source:MGI Symbol;Acc:MGI:104596]	19124	Q64695	ENSMUSG00000027611	protein_coding	218.545	1.47787	0.19733	7.48488	7.16143e-14	2.65733e-12
Prok2	prokineticin 2 [Source:MGI Symbol;Acc:MGI:1354178]	50501	Q9QXU7	ENSMUSG00000030069	protein_coding	13.5324	2.15555	0.467032	4.94897	7.4606e-07	8.32697e-06
Proz	protein Z, vitamin K-dependent plasma glycoprotein [Source:MGI Symbol;Acc:MGI:1860488]	66901		ENSMUSG00000031445	protein_coding	106.376	1.1017	0.238926	4.61013	4.02408e-06	3.73656e-05
Prph	peripherin [Source:MGI Symbol;Acc:MGI:97774]	19132		ENSMUSG00000023484	protein_coding	16.0791	1.39871	0.389852	3.55601	0.000376523	0.00201592
Prr16	proline rich 16 [Source:MGI Symbol;Acc:MGI:1918623]	71373	A3KMN5	ENSMUSG00000073565	protein_coding	65.9739	1.01619	0.253246	4.00896	6.09871e-05	0.000416871
Prr29	proline rich 29 [Source:MGI Symbol;Acc:MGI:1922823]	75573	B1ARI9	ENSMUSG00000009210	protein_coding	149.658	1.08229	0.185533	5.8309	5.51304e-09	9.62453e-08
Prss22	protease, serine 22 [Source:MGI Symbol;Acc:MGI:1918085]	70835		ENSMUSG00000045027	protein_coding	65.459	3.64381	0.39159	6.79312	1.09736e-11	2.95411e-10
Prss30	protease, serine 30 [Source:MGI Symbol;Acc:MGI:1353645]	30943	Q9QYZ9	ENSMUSG00000024124	protein_coding	22.1667	1.50565	0.33737	4.39266	1.11971e-05	9.32895e-05
Prtn3	proteinase 3 [Source:MGI Symbol;Acc:MGI:893580]	19152		ENSMUSG00000057729	protein_coding	32.4997	1.74539	0.404543	4.30359	1.68056e-05	0.000133756
Psapl1	prosaposin-like 1 [Source:MGI Symbol;Acc:MGI:1924193]	76943		ENSMUSG00000043430	protein_coding	27.1347	1.23933	0.376339	3.32895	0.000871733	0.00412801
Psat1	phosphoserine aminotransferase 1 [Source:MGI Symbol;Acc:MGI:2183441]	107272	Q99K85	ENSMUSG00000024640	protein_coding	463.505	1.14816	0.196729	5.83741	5.30185e-09	9.29807e-08
Psg22	pregnancy-specific glycoprotein 22 [Source:MGI Symbol;Acc:MGI:1891354]	243862	Q810J1	ENSMUSG00000044903	protein_coding	6.30641	1.58716	0.468769	3.36375	0.0007689	0.00372312
Psma5	proteasome (prosome, macropain) subunit, alpha type 5 [Source:MGI Symbol;Acc:MGI:1347009]	26442	Q9Z2U1	ENSMUSG00000068749	protein_coding	631.275	1.09894	0.162309	6.77042	1.28405e-11	3.41775e-10
Psmb10	proteasome (prosome, macropain) subunit, beta type 10 [Source:MGI Symbol;Acc:MGI:1096380]	19171	O35955	ENSMUSG00000031897	protein_coding	2117.25	2.15505	0.171728	12.5485	4.05307e-36	5.12526e-34
Psmb8	proteasome (prosome, macropain) subunit, beta type 8 (large multifunctional peptidase 7) [Source:MGI Symbol;Acc:MGI:1346527]	16913		ENSMUSG00000024338	protein_coding	4424.99	2.51926	0.171562	14.6854	7.99646e-49	1.61789e-46
Psmb9	proteasome (prosome, macropain) subunit, beta type 9 (large multifunctional peptidase 2) [Source:MGI Symbol;Acc:MGI:1346526]	16912		ENSMUSG00000096727	protein_coding	1642.55	2.14355	0.187254	11.4465	2.44695e-30	2.50175e-28
Psme1	proteasome (prosome, macropain) activator subunit 1 (PA28 alpha) [Source:MGI Symbol;Acc:MGI:1096367]	19186		ENSMUSG00000022216	protein_coding	6125.89	1.6834	0.158414	10.6274	2.22112e-26	1.86429e-24
Psme2	proteasome (prosome, macropain) activator subunit 2 (PA28 beta) [Source:MGI Symbol;Acc:MGI:1096365]	19188	P97372	ENSMUSG00000079197	protein_coding	2407.4	1.76594	0.14736	11.9834	4.34036e-33	5.08695e-31
Psme2b	protease (prosome, macropain) activator subunit 2B [Source:MGI Symbol;Acc:MGI:1341073]	621823	P97372	ENSMUSG00000078153	protein_coding	163.52	1.56186	0.189283	8.23693	1.76691e-16	8.10543e-15
Psrc1	proline/serine-rich coiled-coil 1 [Source:MGI Symbol;Acc:MGI:1913099]	56742	Q9D0P7	ENSMUSG00000068744	protein_coding	51.1902	1.21013	0.347747	3.48477	0.000492551	0.00254157
Pstpip1	proline-serine-threonine phosphatase-interacting protein 1 [Source:MGI Symbol;Acc:MGI:1321396]	19200		ENSMUSG00000032322	protein_coding	568.052	2.16038	0.284954	7.59405	3.10066e-14	1.19674e-12
Pstpip2	proline-serine-threonine phosphatase-interacting protein 2 [Source:MGI Symbol;Acc:MGI:1335088]	19201	Q99M15	ENSMUSG00000025429	protein_coding	137.541	1.41647	0.219046	6.45496	1.08247e-10	2.49175e-09
Ptafr	platelet-activating factor receptor [Source:MGI Symbol;Acc:MGI:106066]	19204	Q62035	ENSMUSG00000056529	protein_coding	1098.02	2.73634	0.388349	7.22287	5.09008e-13	1.68104e-11
Ptger4	prostaglandin E receptor 4 (subtype EP4) [Source:MGI Symbol;Acc:MGI:104311]	19219		ENSMUSG00000039942	protein_coding	252.584	1.26134	0.223866	5.63463	1.75438e-08	2.73709e-07
Ptges	prostaglandin E synthase [Source:MGI Symbol;Acc:MGI:1927593]	64292	Q9JM51	ENSMUSG00000050737	protein_coding	841.686	1.12142	0.247618	4.53113	5.86686e-06	5.2572e-05
Ptgs2	prostaglandin-endoperoxide synthase 2 [Source:MGI Symbol;Acc:MGI:97798]	19225	Q05769	ENSMUSG00000032487	protein_coding	961.941	1.08813	0.197059	5.52572	3.28141e-08	4.8931e-07
Ptk2b	PTK2 protein tyrosine kinase 2 beta [Source:MGI Symbol;Acc:MGI:104908]	19229	Q9QVP9	ENSMUSG00000059456	protein_coding	1535.54	1.12684	0.231323	4.87347	1.09653e-06	1.17877e-05
Ptpn6	protein tyrosine phosphatase, non-receptor type 6 [Source:MGI Symbol;Acc:MGI:96055]	15170	P29351	ENSMUSG00000004266	protein_coding	2293.17	1.42196	0.237932	5.97976	2.23468e-09	4.15403e-08
Ptprc	protein tyrosine phosphatase, receptor type, C [Source:MGI Symbol;Acc:MGI:97810]	19264	P06800	ENSMUSG00000026395	protein_coding	5338.97	1.05644	0.224508	4.70759	2.50663e-06	2.45066e-05
Ptprh	protein tyrosine phosphatase, receptor type, H [Source:MGI Symbol;Acc:MGI:3026877]	545902	E9Q0N2	ENSMUSG00000035429	protein_coding	5.48739	1.41878	0.469529	3.12438	0.00178179	0.00759038
Ptpro	protein tyrosine phosphatase, receptor type, O [Source:MGI Symbol;Acc:MGI:1097152]	19277		ENSMUSG00000030223	protein_coding	294.456	1.34783	0.243039	5.54647	2.91495e-08	4.39437e-07
Ptx3	pentraxin related gene [Source:MGI Symbol;Acc:MGI:104641]	19288	P48759	ENSMUSG00000027832	protein_coding	212.491	3.72897	0.314294	11.6172	3.36866e-31	3.59716e-29
Pycard	PYD and CARD domain containing [Source:MGI Symbol;Acc:MGI:1931465]	66824	Q9EPB4	ENSMUSG00000030793	protein_coding	388.701	1.34917	0.239192	5.64151	1.68562e-08	2.64268e-07
Qprt	quinolinate phosphoribosyltransferase [Source:MGI Symbol;Acc:MGI:1914625]	67375	Q91X91	ENSMUSG00000030674	protein_coding	10.5993	1.14961	0.416074	2.7323	0.00628931	0.0219077
Rab20	RAB20, member RAS oncogene family [Source:MGI Symbol;Acc:MGI:102789]	19332	P35295	ENSMUSG00000031504	protein_coding	460.508	1.71189	0.243236	7.03938	1.93101e-12	5.83584e-11
Rab32	RAB32, member RAS oncogene family [Source:MGI Symbol;Acc:MGI:1915094]	67844	Q9CZE3	ENSMUSG00000019832	protein_coding	611.692	1.08046	0.24095	4.48619	7.25091e-06	6.36682e-05
Rab5c	RAB5C, member RAS oncogene family [Source:MGI Symbol;Acc:MGI:105306]	19345	P35278	ENSMUSG00000019173	protein_coding	6297.67	1.02244	0.106161	9.631	5.91516e-22	4.0175e-20
Rab7b	RAB7B, member RAS oncogene family [Source:MGI Symbol;Acc:MGI:2442295]	226421	Q8VEA8	ENSMUSG00000052688	protein_coding	704.726	1.11373	0.257159	4.33568	1.45312e-05	0.000118199
Rac2	Rac family small GTPase 2 [Source:MGI Symbol;Acc:MGI:97846]	19354	Q05144	ENSMUSG00000033220	protein_coding	1900.66	1.29946	0.235219	5.52595	3.27704e-08	4.89037e-07
Rad51	RAD51 recombinase [Source:MGI Symbol;Acc:MGI:97890]	19361		ENSMUSG00000027323	protein_coding	62.4267	1.03682	0.274989	3.77081	0.000162718	0.000974026
Rasa4	RAS p21 protein activator 4 [Source:MGI Symbol;Acc:MGI:1858600]	54153	Q6PFQ7	ENSMUSG00000004952	protein_coding	684.517	2.01006	0.244634	8.22305	1.98394e-16	9.07937e-15
Rasd1	RAS, dexamethasone-induced 1 [Source:MGI Symbol;Acc:MGI:1270848]	19416	O35626	ENSMUSG00000049892	protein_coding	157.5	1.3174	0.239375	5.49717	3.85926e-08	5.67985e-07
Rasl10b	RAS-like, family 10, member B [Source:MGI Symbol;Acc:MGI:2685575]	276952	Q5SSG5	ENSMUSG00000020684	protein_coding	318.982	3.22132	0.298351	10.7517	5.81985e-27	5.13134e-25
Rbm43	RNA binding motif protein 43 [Source:MGI Symbol;Acc:MGI:1918934]	71684	Q99J64	ENSMUSG00000036249	protein_coding	742.515	1.13128	0.140391	8.05771	7.77343e-16	3.41906e-14
Reg3g	regenerating islet-derived 3 gamma [Source:MGI Symbol;Acc:MGI:109406]	19695	O09049	ENSMUSG00000030017	protein_coding	3252.46	2.72727	0.40985	6.77554	1.23939e-11	3.30866e-10
Relb	avian reticuloendotheliosis viral (v-rel) oncogene related B [Source:MGI Symbol;Acc:MGI:103289]	19698	Q04863	ENSMUSG00000002983	protein_coding	649.559	1.49686	0.179556	8.33633	7.66349e-17	3.71032e-15
Relt	RELT tumor necrosis factor receptor [Source:MGI Symbol;Acc:MGI:2443373]	320100	Q8BX43	ENSMUSG00000008318	protein_coding	156.856	1.30159	0.230628	5.63513	1.74927e-08	2.73134e-07
Retnla	resistin like alpha [Source:MGI Symbol;Acc:MGI:1888504]	57262		ENSMUSG00000061100	protein_coding	19495.3	2.46369	0.418113	6.10402	1.03433e-09	2.03073e-08
Retnlb	resistin like beta [Source:MGI Symbol;Acc:MGI:1888505]	57263		ENSMUSG00000022650	protein_coding	7.50762	1.62905	0.468312	4.10053	4.122e-05	0.000295741
Retnlg	resistin like gamma [Source:MGI Symbol;Acc:MGI:2667763]	245195	Q8K426	ENSMUSG00000022651	protein_coding	744.286	1.56114	0.446091	3.45816	0.000543883	0.00276853
Rgs1	regulator of G-protein signaling 1 [Source:MGI Symbol;Acc:MGI:1354694]	50778	Q9JL25	ENSMUSG00000026358	protein_coding	220.192	2.77296	0.350322	7.9504	1.85908e-15	7.97618e-14
Rgs14	regulator of G-protein signaling 14 [Source:MGI Symbol;Acc:MGI:1859709]	51791	P97492	ENSMUSG00000052087	protein_coding	251.235	1.43826	0.236848	6.07104	1.27087e-09	2.44764e-08
Rgs16	regulator of G-protein signaling 16 [Source:MGI Symbol;Acc:MGI:108407]	19734	P97428	ENSMUSG00000026475	protein_coding	145.747	2.34269	0.338571	6.94046	3.90817e-12	1.11951e-10
Rgs20	regulator of G-protein signaling 20 [Source:MGI Symbol;Acc:MGI:1929866]	58175	Q9QZB1	ENSMUSG00000002459	protein_coding	4.71885	1.11143	0.467985	2.36254	0.0181501	0.0523774
Rhcg	Rhesus blood group-associated C glycoprotein [Source:MGI Symbol;Acc:MGI:1888517]	56315	Q9QXP0	ENSMUSG00000030549	protein_coding	33.1162	3.00883	0.461607	6.21709	5.06449e-10	1.05465e-08
Rhoc	ras homolog family member C [Source:MGI Symbol;Acc:MGI:106028]	11853	Q62159	ENSMUSG00000002233	protein_coding	2589.25	1.10184	0.168168	6.55238	5.66257e-11	1.36221e-09
Rhoh	ras homolog family member H [Source:MGI Symbol;Acc:MGI:1921984]	74734	Q9D3G9	ENSMUSG00000029204	protein_coding	141.059	1.05281	0.284771	3.70159	0.000214251	0.00123482
Rhou	ras homolog family member U [Source:MGI Symbol;Acc:MGI:1916831]	69581	Q9EQT3	ENSMUSG00000039960	protein_coding	469.534	1.17561	0.171834	6.84135	7.84518e-12	2.16035e-10
Rhov	ras homolog family member V [Source:MGI Symbol;Acc:MGI:2444227]	228543	Q8VDU1	ENSMUSG00000034226	protein_coding	70.157	1.4399	0.357355	4.03595	5.43818e-05	0.000377627
Rin1	Ras and Rab interactor 1 [Source:MGI Symbol;Acc:MGI:2385695]	225870	Q921Q7	ENSMUSG00000024883	protein_coding	217.831	1.01295	0.203728	4.973	6.59244e-07	7.41447e-06
Ripk3	receptor-interacting serine-threonine kinase 3 [Source:MGI Symbol;Acc:MGI:2154952]	56532	Q9QZL0	ENSMUSG00000022221	protein_coding	252.948	1.49675	0.213675	7.00176	2.52768e-12	7.47454e-11
Rmi2	RecQ mediated genome instability 2 [Source:MGI Symbol;Acc:MGI:2685383]	223970	Q3UPE3	ENSMUSG00000037991	protein_coding	32.4953	1.45515	0.339534	4.26149	2.03066e-05	0.000159052
Rnd1	Rho family GTPase 1 [Source:MGI Symbol;Acc:MGI:2444878]	223881	Q8BLR7	ENSMUSG00000054855	protein_coding	456.747	1.2154	0.199792	6.08389	1.17299e-09	2.27968e-08
Rnf114	ring finger protein 114 [Source:MGI Symbol;Acc:MGI:1933159]	81018	Q9ET26	ENSMUSG00000006418	protein_coding	3899.63	1.7462	0.133898	13.041	7.14805e-39	1.01772e-36
Rnf135	ring finger protein 135 [Source:MGI Symbol;Acc:MGI:1919206]	71956	Q9CWS1	ENSMUSG00000020707	protein_coding	296.696	1.31937	0.196402	6.71678	1.85781e-11	4.80606e-10
Rnf149	ring finger protein 149 [Source:MGI Symbol;Acc:MGI:2677438]	67702	Q3U2C5	ENSMUSG00000048234	protein_coding	915.42	1.35207	0.220713	6.12725	8.94101e-10	1.76988e-08
Rnf19b	ring finger protein 19B [Source:MGI Symbol;Acc:MGI:1922484]	75234		ENSMUSG00000028793	protein_coding	1940.45	1.72395	0.230281	7.49104	6.83321e-14	2.54045e-12
Rnf213	ring finger protein 213 [Source:MGI Symbol;Acc:MGI:1289196]	672511		ENSMUSG00000070327	protein_coding	24564.2	3.05394	0.161609	18.9022	1.09463e-79	6.01141e-77
Rnf225	ring finger protein 225 [Source:MGI Symbol;Acc:MGI:1924198]	381845	Q9D7D1	ENSMUSG00000033967	protein_coding	162.954	2.10958	0.259132	8.11957	4.6785e-16	2.08644e-14
Rnf31	ring finger protein 31 [Source:MGI Symbol;Acc:MGI:1934704]	268749	Q924T7	ENSMUSG00000047098	protein_coding	1298.72	1.54261	0.110117	14.0067	1.4178e-44	2.41164e-42
Rnf34	ring finger protein 34 [Source:MGI Symbol;Acc:MGI:2153340]	80751	Q99KR6	ENSMUSG00000029474	protein_coding	696.14	1.04695	0.186343	5.61846	1.92668e-08	2.9841e-07
Rnpep	arginyl aminopeptidase (aminopeptidase B) [Source:MGI Symbol;Acc:MGI:2384902]	215615	Q8VCT3	ENSMUSG00000041926	protein_coding	1586.7	1.0771	0.129907	8.29101	1.12288e-16	5.36888e-15
Rpp25	ribonuclease P/MRP 25 subunit [Source:MGI Symbol;Acc:MGI:2143151]	102614	Q91WE3	ENSMUSG00000062309	protein_coding	38.8695	1.01918	0.343027	2.98088	0.00287424	0.0113534
Rsad2	radical S-adenosyl methionine domain containing 2 [Source:MGI Symbol;Acc:MGI:1929628]	58185	Q8CBB9	ENSMUSG00000020641	protein_coding	13601.9	4.5079	0.348431	13.2783	3.09327e-40	4.68155e-38
Rtn4rl2	reticulon 4 receptor-like 2 [Source:MGI Symbol;Acc:MGI:2669796]	269295		ENSMUSG00000050896	protein_coding	181.259	2.69508	0.260924	10.255	1.12418e-24	8.44056e-23
Rtp4	receptor transporter protein 4 [Source:MGI Symbol;Acc:MGI:1915025]	67775	Q9ER80	ENSMUSG00000033355	protein_coding	3553.69	3.13169	0.192866	16.2392	2.66582e-59	7.64772e-57
Rubcnl	RUN and cysteine rich domain containing beclin 1 interacting protein like [Source:MGI Symbol;Acc:MGI:2685590]	271221		ENSMUSG00000034959	protein_coding	150.136	1.38346	0.28338	4.88809	1.0182e-06	1.10134e-05
Runx3	runt related transcription factor 3 [Source:MGI Symbol;Acc:MGI:102672]	12399		ENSMUSG00000070691	protein_coding	583.516	2.25985	0.291369	7.7785	7.33884e-15	3.04665e-13
S100a8	S100 calcium binding protein A8 (calgranulin A) [Source:MGI Symbol;Acc:MGI:88244]	20201	P27005	ENSMUSG00000056054	protein_coding	3073.77	1.6369	0.468249	3.45741	0.000545403	0.00277442
S100a9	S100 calcium binding protein A9 (calgranulin B) [Source:MGI Symbol;Acc:MGI:1338947]	20202	P31725	ENSMUSG00000056071	protein_coding	5577.43	1.73778	0.469321	3.6881	0.000225935	0.0012971
Saa1	serum amyloid A 1 [Source:MGI Symbol;Acc:MGI:98221]	20208	P05366	ENSMUSG00000074115	protein_coding	46.0547	3.3615	0.452724	6.65497	2.83359e-11	7.15696e-10
Saa2	serum amyloid A 2 [Source:MGI Symbol;Acc:MGI:98222]	20209	P05367	ENSMUSG00000057465	protein_coding	12.4114	1.86834	0.469622	3.85884	0.000113928	0.000716328
Saa3	serum amyloid A 3 [Source:MGI Symbol;Acc:MGI:98223]	20210	P04918	ENSMUSG00000040026	protein_coding	12724.6	5.12417	0.419121	14.2263	6.29635e-46	1.1002e-43
Saa4	serum amyloid A 4 [Source:MGI Symbol;Acc:MGI:98224]	20211	P31532	ENSMUSG00000040017	protein_coding	31.8085	3.28733	0.455077	6.3803	1.76744e-10	3.94565e-09
Samd9l	sterile alpha motif domain containing 9-like [Source:MGI Symbol;Acc:MGI:1343184]	209086		ENSMUSG00000047735	protein_coding	6749.6	2.08235	0.14411	14.4507	2.48088e-47	4.675e-45
Samhd1	SAM domain and HD domain, 1 [Source:MGI Symbol;Acc:MGI:1927468]	56045	Q60710	ENSMUSG00000027639	protein_coding	12425.8	1.96762	0.197223	9.97935	1.87698e-23	1.34617e-21
Samsn1	SAM domain, SH3 domain and nuclear localization signals, 1 [Source:MGI Symbol;Acc:MGI:1914992]	67742	P57725	ENSMUSG00000022876	protein_coding	465.341	1.47763	0.221844	6.66043	2.73036e-11	6.92353e-10
Sap30	sin3 associated polypeptide [Source:MGI Symbol;Acc:MGI:1929129]	60406	O88574	ENSMUSG00000031609	protein_coding	247.303	1.64674	0.270226	6.09559	1.09035e-09	2.13201e-08
Sass6	SAS-6 centriolar assembly protein [Source:MGI Symbol;Acc:MGI:1920026]	72776	Q80UK7	ENSMUSG00000027959	protein_coding	235.065	1.31168	0.224853	5.83406	5.40933e-09	9.46929e-08
Sbno2	strawberry notch 2 [Source:MGI Symbol;Acc:MGI:2448490]	216161	Q7TNB8	ENSMUSG00000035673	protein_coding	2943.78	1.5564	0.178917	8.70068	3.29905e-18	1.78623e-16
Scimp	SLP adaptor and CSK interacting membrane protein [Source:MGI Symbol;Acc:MGI:3610314]	327957	Q3UU41	ENSMUSG00000057135	protein_coding	343.178	2.61653	0.292846	8.93641	4.0203e-19	2.3136e-17
Scin	scinderin [Source:MGI Symbol;Acc:MGI:1306794]	20259	Q60604	ENSMUSG00000002565	protein_coding	17.2251	1.06957	0.383615	2.77904	0.00545193	0.0194441
Scn10a	sodium channel, voltage-gated, type X, alpha [Source:MGI Symbol;Acc:MGI:108029]	20264	Q6QIY3	ENSMUSG00000034533	protein_coding	7.7735	1.01666	0.460663	2.16811	0.03015	0.0791468
Sct	secretin [Source:MGI Symbol;Acc:MGI:99466]	20287		ENSMUSG00000038580	protein_coding	14.7092	2.09058	0.468	4.90174	9.49919e-07	1.03623e-05
Sdc3	syndecan 3 [Source:MGI Symbol;Acc:MGI:1349163]	20970	Q64519	ENSMUSG00000025743	protein_coding	8480.4	1.43263	0.202287	7.08452	1.39526e-12	4.29093e-11
Sdcbp	syndecan binding protein [Source:MGI Symbol;Acc:MGI:1337026]	53378	O08992	ENSMUSG00000028249	protein_coding	8123.68	1.00435	0.145295	6.91273	4.75408e-12	1.34975e-10
Sdcbp2	syndecan binding protein (syntenin) 2 [Source:MGI Symbol;Acc:MGI:2385156]	228765	Q99JZ0	ENSMUSG00000027456	protein_coding	104.097	1.38071	0.247608	5.57161	2.52392e-08	3.84407e-07
Sdf2l1	stromal cell-derived factor 2-like 1 [Source:MGI Symbol;Acc:MGI:2149842]	64136	Q9ESP1	ENSMUSG00000022769	protein_coding	427.201	1.31161	0.200931	6.52667	6.72485e-11	1.60569e-09
Sectm1a	secreted and transmembrane 1A [Source:MGI Symbol;Acc:MGI:2384805]	209588		ENSMUSG00000025165	protein_coding	155.53	4.7979	0.366618	9.2169	3.05802e-20	1.89607e-18
Sectm1b	secreted and transmembrane 1B [Source:MGI Symbol;Acc:MGI:1929083]	58210		ENSMUSG00000039364	protein_coding	258.859	5.01187	0.295407	15.2564	1.49164e-52	3.37304e-50
Sele	selectin, endothelial cell [Source:MGI Symbol;Acc:MGI:98278]	20339		ENSMUSG00000026582	protein_coding	240.938	2.8766	0.26525	10.7688	4.83408e-27	4.34187e-25
Selenow	selenoprotein W [Source:MGI Symbol;Acc:MGI:1100878]	20364	P63300	ENSMUSG00000041571	protein_coding	2685.78	1.00318	0.143699	6.98127	2.92514e-12	8.54469e-11
Sell	selectin, lymphocyte [Source:MGI Symbol;Acc:MGI:98279]	20343		ENSMUSG00000026581	protein_coding	2582.54	1.95765	0.281531	6.95917	3.42291e-12	9.92333e-11
Selp	selectin, platelet [Source:MGI Symbol;Acc:MGI:98280]	20344	Q01102	ENSMUSG00000026580	protein_coding	904.038	2.81292	0.240033	11.7211	9.93392e-32	1.07876e-29
Selplg	selectin, platelet (p-selectin) ligand [Source:MGI Symbol;Acc:MGI:106689]	20345		ENSMUSG00000048163	protein_coding	2224.99	1.50886	0.25411	5.94049	2.8417e-09	5.2069e-08
Sema4d	sema domain, immunoglobulin domain (Ig), transmembrane domain (TM) and short cytoplasmic domain, (semaphorin) 4D [Source:MGI Symbol;Acc:MGI:109244]	20354		ENSMUSG00000021451	protein_coding	1589.87	1.95469	0.258249	7.58084	3.43331e-14	1.31983e-12
Sema7a	sema domain, immunoglobulin domain (Ig), and GPI membrane anchor, (semaphorin) 7A [Source:MGI Symbol;Acc:MGI:1306826]	20361		ENSMUSG00000038264	protein_coding	4049.51	1.38302	0.19401	7.12928	1.00895e-12	3.14821e-11
Serpina3f	serine (or cysteine) peptidase inhibitor, clade A, member 3F [Source:MGI Symbol;Acc:MGI:2182838]	238393	Q80X76	ENSMUSG00000066363	protein_coding	1067.68	4.70292	0.273142	17.1022	1.42944e-65	5.28372e-63
Serpina3g	serine (or cysteine) peptidase inhibitor, clade A, member 3G [Source:MGI Symbol;Acc:MGI:105046]	20715		ENSMUSG00000041481	protein_coding	1346.64	3.04559	0.375335	8.2444	1.6599e-16	7.65105e-15
Serpina3i	serine (or cysteine) peptidase inhibitor, clade A, member 3I [Source:MGI Symbol;Acc:MGI:2182841]	628900		ENSMUSG00000079014	protein_coding	82.4201	2.97375	0.334598	8.6608	4.68456e-18	2.50813e-16
Serpina3m	serine (or cysteine) peptidase inhibitor, clade A, member 3M [Source:MGI Symbol;Acc:MGI:98378]	20717	Q03734	ENSMUSG00000079012	protein_coding	360.33	3.84854	0.346227	11.0771	1.62047e-28	1.5496e-26
Serpina3n	serine (or cysteine) peptidase inhibitor, clade A, member 3N [Source:MGI Symbol;Acc:MGI:105045]	20716		ENSMUSG00000021091	protein_coding	9783.38	2.8653	0.271187	10.5913	3.27021e-26	2.72107e-24
Serpina9	serine (or cysteine) peptidase inhibitor, clade A (alpha-1 antiproteinase, antitrypsin), member 9 [Source:MGI Symbol;Acc:MGI:1919157]	71907	Q9D7D2	ENSMUSG00000058260	protein_coding	118.262	1.22545	0.333786	3.66641	0.000245978	0.00139591
Serpinb11	serine (or cysteine) peptidase inhibitor, clade B (ovalbumin), member 11 [Source:MGI Symbol;Acc:MGI:1914207]	66957		ENSMUSG00000026327	protein_coding	3.76968	1.16364	0.448922	2.44714	0.0143995	0.0434495
Serpinb1c	serine (or cysteine) peptidase inhibitor, clade B, member 1c [Source:MGI Symbol;Acc:MGI:2445363]	380839	Q5SV42	ENSMUSG00000079049	protein_coding	6.87592	1.73952	0.457436	3.33238	0.00086108	0.00408461
Serpinb2	serine (or cysteine) peptidase inhibitor, clade B, member 2 [Source:MGI Symbol;Acc:MGI:97609]	18788	P12388	ENSMUSG00000062345	protein_coding	43.9373	1.51127	0.318644	4.72931	2.25279e-06	2.23661e-05
Serpinb9	serine (or cysteine) peptidase inhibitor, clade B, member 9 [Source:MGI Symbol;Acc:MGI:106603]	20723		ENSMUSG00000045827	protein_coding	4788.28	1.15	0.110511	10.4063	2.32188e-25	1.82158e-23
Serpinb9b	serine (or cysteine) peptidase inhibitor, clade B, member 9b [Source:MGI Symbol;Acc:MGI:894668]	20706		ENSMUSG00000021403	protein_coding	51.426	1.22742	0.328481	3.73282	0.000189345	0.0011089
Serpine1	serine (or cysteine) peptidase inhibitor, clade E, member 1 [Source:MGI Symbol;Acc:MGI:97608]	18787		ENSMUSG00000037411	protein_coding	1699	1.9339	0.201	9.62257	6.4209e-22	4.34564e-20
Serping1	serine (or cysteine) peptidase inhibitor, clade G, member 1 [Source:MGI Symbol;Acc:MGI:894696]	12258	P97290	ENSMUSG00000023224	protein_coding	16715.9	1.44756	0.163345	8.86288	7.79754e-19	4.40813e-17
Sertad1	SERTA domain containing 1 [Source:MGI Symbol;Acc:MGI:1913438]	55942	Q9JL10	ENSMUSG00000008384	protein_coding	590.213	1.01116	0.168295	6.00812	1.87689e-09	3.51273e-08
Setdb2	SET domain, bifurcated 2 [Source:MGI Symbol;Acc:MGI:2685139]	239122		ENSMUSG00000071350	protein_coding	578.448	2.18208	0.20797	10.4866	9.94986e-26	7.9686e-24
Sfrp1	secreted frizzled-related protein 1 [Source:MGI Symbol;Acc:MGI:892014]	20377	Q8C4U3	ENSMUSG00000031548	protein_coding	1519.25	1.90361	0.215408	8.8405	9.52954e-19	5.34015e-17
Sh2b2	SH2B adaptor protein 2 [Source:MGI Symbol;Acc:MGI:1345171]	23921	Q9JID9	ENSMUSG00000005057	protein_coding	142.734	1.35141	0.308276	4.39183	1.12402e-05	9.36082e-05
Sh2d2a	SH2 domain containing 2A [Source:MGI Symbol;Acc:MGI:1351596]	27371	Q9QXK9	ENSMUSG00000028071	protein_coding	160.7	1.14561	0.290769	3.94903	7.84694e-05	0.000521709
Sh2d5	SH2 domain containing 5 [Source:MGI Symbol;Acc:MGI:2446215]	230863	Q8JZW5	ENSMUSG00000045349	protein_coding	17.7277	1.52616	0.406903	3.73011	0.000191398	0.00111888
Sh2d6	SH2 domain containing 6 [Source:MGI Symbol;Acc:MGI:1918380]	71130		ENSMUSG00000052631	protein_coding	6.88933	1.24141	0.452798	2.72467	0.00643652	0.0223275
Sh3bp2	SH3-domain binding protein 2 [Source:MGI Symbol;Acc:MGI:1346349]	24055		ENSMUSG00000054520	protein_coding	881.312	1.73232	0.242216	7.15677	8.26024e-13	2.633e-11
Sh3pxd2b	SH3 and PX domains 2B [Source:MGI Symbol;Acc:MGI:2442062]	268396	A2AAY5	ENSMUSG00000040711	protein_coding	1465.94	1.24492	0.223164	5.58199	2.37777e-08	3.62723e-07
Shisa5	shisa family member 5 [Source:MGI Symbol;Acc:MGI:1915044]	66940	Q9D7I0	ENSMUSG00000025647	protein_coding	10101.7	1.54633	0.0989399	15.629	4.62331e-55	1.18486e-52
Siglec1	sialic acid binding Ig-like lectin 1, sialoadhesin [Source:MGI Symbol;Acc:MGI:99668]	20612		ENSMUSG00000027322	protein_coding	2246.88	2.58017	0.196727	13.1189	2.56537e-39	3.70745e-37
Siglece	sialic acid binding Ig-like lectin E [Source:MGI Symbol;Acc:MGI:1932475]	83382	Q91Y57	ENSMUSG00000030474	protein_coding	174.472	1.20934	0.349579	3.45129	0.000557905	0.0028291
Sirpb1a	signal-regulatory protein beta 1A [Source:MGI Symbol;Acc:MGI:2444824]	320832		ENSMUSG00000095788	protein_coding	326.559	2.00372	0.267043	7.4999	6.38669e-14	2.3883e-12
Sirpb1b	signal-regulatory protein beta 1B [Source:MGI Symbol;Acc:MGI:3779828]	668101		ENSMUSG00000095028	protein_coding	201.255	1.82628	0.314849	5.8023	6.54097e-09	1.1287e-07
Sirpb1c	signal-regulatory protein beta 1C [Source:MGI Symbol;Acc:MGI:3807521]	100038947		ENSMUSG00000074677	protein_coding	249.014	1.92694	0.292699	6.58439	4.56756e-11	1.11981e-09
Sla	src-like adaptor [Source:MGI Symbol;Acc:MGI:104295]	20491	Q60898	ENSMUSG00000022372	protein_coding	1175.08	1.03326	0.207237	4.98577	6.17149e-07	6.99423e-06
Slamf6	SLAM family member 6 [Source:MGI Symbol;Acc:MGI:1353620]	30925	Q9ET39	ENSMUSG00000015314	protein_coding	203.103	1.09384	0.257069	4.2602	2.04247e-05	0.000159717
Slamf7	SLAM family member 7 [Source:MGI Symbol;Acc:MGI:1922595]	75345		ENSMUSG00000038179	protein_coding	1239.24	1.9494	0.423872	4.78717	1.69147e-06	1.74139e-05
Slamf8	SLAM family member 8 [Source:MGI Symbol;Acc:MGI:1921998]	74748		ENSMUSG00000053318	protein_coding	237.534	2.36422	0.353752	6.72475	1.75889e-11	4.56242e-10
Slamf9	SLAM family member 9 [Source:MGI Symbol;Acc:MGI:1923692]	98365		ENSMUSG00000026548	protein_coding	654.978	1.7461	0.293554	5.96504	2.44576e-09	4.52454e-08
Slc11a1	solute carrier family 11 (proton-coupled divalent metal ion transporters), member 1 [Source:MGI Symbol;Acc:MGI:1345275]	18173		ENSMUSG00000026177	protein_coding	501.961	1.77879	0.298491	5.97131	2.35352e-09	4.36651e-08
Slc12a8	solute carrier family 12 (potassium/chloride transporters), member 8 [Source:MGI Symbol;Acc:MGI:2443672]	171286	Q8VI23	ENSMUSG00000035506	protein_coding	15.592	1.19602	0.381125	3.11861	0.00181707	0.00772183
Slc13a2	solute carrier family 13 (sodium-dependent dicarboxylate transporter), member 2 [Source:MGI Symbol;Acc:MGI:1276558]	20500	Q9ES88	ENSMUSG00000001095	protein_coding	70.0425	3.19582	0.281526	10.7241	7.84085e-27	6.7887e-25
Slc15a3	solute carrier family 15, member 3 [Source:MGI Symbol;Acc:MGI:1929691]	65221	Q8BPX9	ENSMUSG00000024737	protein_coding	2139.19	1.96606	0.263642	7.46867	8.10079e-14	3.0001e-12
Slc16a3	solute carrier family 16 (monocarboxylic acid transporters), member 3 [Source:MGI Symbol;Acc:MGI:1933438]	80879	P57787	ENSMUSG00000025161	protein_coding	375.122	1.2057	0.225251	5.3519	8.70357e-08	1.1975e-06
Slc16a6	solute carrier family 16 (monocarboxylic acid transporters), member 6 [Source:MGI Symbol;Acc:MGI:2144585]	104681		ENSMUSG00000041920	protein_coding	183.376	1.16178	0.237136	4.89947	9.60957e-07	1.04649e-05
Slc23a4	solute carrier family 23 member 4 [Source:MGI Symbol;Acc:MGI:1917272]	243753		ENSMUSG00000029847	protein_coding	14.8902	1.36147	0.439058	3.1365	0.0017098	0.00732756
Slc25a22	solute carrier family 25 (mitochondrial carrier, glutamate), member 22 [Source:MGI Symbol;Acc:MGI:1915517]	68267	Q9D6M3	ENSMUSG00000019082	protein_coding	1097.21	2.17751	0.176412	12.341	5.44927e-35	6.71413e-33
Slc26a4	solute carrier family 26, member 4 [Source:MGI Symbol;Acc:MGI:1346029]	23985	Q9R155	ENSMUSG00000020651	protein_coding	354.851	1.22458	0.436567	2.87882	0.00399163	0.0149238
Slc28a2	solute carrier family 28 (sodium-coupled nucleoside transporter), member 2 [Source:MGI Symbol;Acc:MGI:1913105]	269346	O88627	ENSMUSG00000027219	protein_coding	454.155	2.51725	0.400895	6.43332	1.24844e-10	2.83643e-09
Slc29a3	solute carrier family 29 (nucleoside transporters), member 3 [Source:MGI Symbol;Acc:MGI:1918529]	71279	Q99P65	ENSMUSG00000020100	protein_coding	1050.21	1.46847	0.275433	5.34217	9.18392e-08	1.25551e-06
Slc2a1	solute carrier family 2 (facilitated glucose transporter), member 1 [Source:MGI Symbol;Acc:MGI:95755]	20525	P17809	ENSMUSG00000028645	protein_coding	612.667	1.09137	0.160488	6.80008	1.04563e-11	2.82276e-10
Slc2a6	solute carrier family 2 (facilitated glucose transporter), member 6 [Source:MGI Symbol;Acc:MGI:2443286]	227659		ENSMUSG00000036067	protein_coding	224.301	2.40431	0.300754	7.98533	1.40146e-15	6.09446e-14
Slc36a3	solute carrier family 36 (proton/amino acid symporter), member 3 [Source:MGI Symbol;Acc:MGI:2665001]	215332	Q811P0	ENSMUSG00000049491	protein_coding	7.00388	1.56559	0.467925	3.993	6.52431e-05	0.000442342
Slc37a2	solute carrier family 37 (glycerol-3-phosphate transporter), member 2 [Source:MGI Symbol;Acc:MGI:1929693]	56857	Q9WU81	ENSMUSG00000032122	protein_coding	243.88	1.25727	0.326156	3.86915	0.000109216	0.000691675
Slc39a14	solute carrier family 39 (zinc transporter), member 14 [Source:MGI Symbol;Acc:MGI:2384851]	213053	Q75N73	ENSMUSG00000022094	protein_coding	1218.46	2.1182	0.246671	8.59474	8.34556e-18	4.37084e-16
Slc39a2	solute carrier family 39 (zinc transporter), member 2 [Source:MGI Symbol;Acc:MGI:2684326]	214922		ENSMUSG00000072572	protein_coding	154.813	1.36678	0.233381	5.85135	4.87597e-09	8.59826e-08
Slc4a11	solute carrier family 4, sodium bicarbonate transporter-like, member 11 [Source:MGI Symbol;Acc:MGI:2138987]	269356	A2AJN7	ENSMUSG00000074796	protein_coding	42.4936	1.05427	0.297249	3.56053	0.000370111	0.00198637
Slc5a1	solute carrier family 5 (sodium/glucose cotransporter), member 1 [Source:MGI Symbol;Acc:MGI:107678]	20537		ENSMUSG00000011034	protein_coding	162.551	1.03989	0.194491	5.34295	9.14457e-08	1.25102e-06
Slc5a9	solute carrier family 5 (sodium/glucose cotransporter), member 9 [Source:MGI Symbol;Acc:MGI:2140201]	230612	Q8VDT1	ENSMUSG00000028544	protein_coding	20.7212	1.72378	0.402255	4.21978	2.44541e-05	0.000186669
Slc7a11	solute carrier family 7 (cationic amino acid transporter, y+ system), member 11 [Source:MGI Symbol;Acc:MGI:1347355]	26570		ENSMUSG00000027737	protein_coding	203.871	1.40723	0.305042	4.62605	3.727e-06	3.48089e-05
Slc7a8	solute carrier family 7 (cationic amino acid transporter, y+ system), member 8 [Source:MGI Symbol;Acc:MGI:1355323]	50934	Q9QXW9	ENSMUSG00000022180	protein_coding	615.783	2.72957	0.31502	8.70882	3.07059e-18	1.67195e-16
Slc9a3r1	solute carrier family 9 (sodium/hydrogen exchanger), member 3 regulator 1 [Source:MGI Symbol;Acc:MGI:1349482]	26941	P70441	ENSMUSG00000020733	protein_coding	1759.16	1.07585	0.103974	10.3469	4.32238e-25	3.35002e-23
Slco1a5	solute carrier organic anion transporter family, member 1a5 [Source:MGI Symbol;Acc:MGI:1351865]	108096		ENSMUSG00000063975	protein_coding	190.922	1.4735	0.263202	5.59788	2.16984e-08	3.33652e-07
Slco4a1	solute carrier organic anion transporter family, member 4a1 [Source:MGI Symbol;Acc:MGI:1351866]	108115	Q8K078	ENSMUSG00000038963	protein_coding	83.7471	1.61707	0.262059	6.15287	7.60941e-10	1.52992e-08
Slfn1	schlafen 1 [Source:MGI Symbol;Acc:MGI:1313259]	20555		ENSMUSG00000078763	protein_coding	1779.08	3.51465	0.295156	11.9507	6.43744e-33	7.40922e-31
Slfn2	schlafen 2 [Source:MGI Symbol;Acc:MGI:1313258]	20556		ENSMUSG00000072620	protein_coding	3838.08	2.80714	0.238567	11.7788	5.02036e-32	5.54576e-30
Slfn3	schlafen 3 [Source:MGI Symbol;Acc:MGI:1329005]	20557		ENSMUSG00000018986	protein_coding	264.915	2.44235	0.208681	11.6607	2.02451e-31	2.17391e-29
Slfn4	schlafen 4 [Source:MGI Symbol;Acc:MGI:1329010]	20558		ENSMUSG00000000204	protein_coding	4982.81	4.14684	0.405667	10.9357	7.77999e-28	7.25918e-26
Slfn5	schlafen 5 [Source:MGI Symbol;Acc:MGI:1329004]	327978		ENSMUSG00000054404	protein_coding	11460.7	1.6471	0.185358	8.88807	6.21779e-19	3.53586e-17
Slfn8	schlafen 8 [Source:MGI Symbol;Acc:MGI:2672859]	276950		ENSMUSG00000035208	protein_coding	2123.02	3.73089	0.255942	14.5946	3.04078e-48	6.08821e-46
Slfn9	schlafen 9 [Source:MGI Symbol;Acc:MGI:2445121]	237886	B1ARD6	ENSMUSG00000069793	protein_coding	1462.75	3.73898	0.225218	16.5772	1.01889e-61	3.06e-59
Slitrk4	SLIT and NTRK-like family, member 4 [Source:MGI Symbol;Acc:MGI:2442509]	245446	Q810B8	ENSMUSG00000046699	protein_coding	16.7933	1.93092	0.414002	4.50731	6.5655e-06	5.8262e-05
Slpi	secretory leukocyte peptidase inhibitor [Source:MGI Symbol;Acc:MGI:109297]	20568	P97430	ENSMUSG00000017002	protein_coding	937.748	1.07326	0.19659	5.4607	4.74252e-08	6.89009e-07
Slurp1	secreted Ly6/Plaur domain containing 1 [Source:MGI Symbol;Acc:MGI:1930923]	57277	Q9Z0K7	ENSMUSG00000022596	protein_coding	119.214	1.26039	0.340656	3.7076	0.000209237	0.00120955
Smox	spermine oxidase [Source:MGI Symbol;Acc:MGI:2445356]	228608		ENSMUSG00000027333	protein_coding	661.116	1.48091	0.199159	7.43583	1.03914e-13	3.79001e-12
Smpd3	sphingomyelin phosphodiesterase 3, neutral [Source:MGI Symbol;Acc:MGI:1927578]	58994	Q9JJY3	ENSMUSG00000031906	protein_coding	305.454	1.98725	0.208779	9.50717	1.9592e-21	1.30756e-19
Smpdl3b	sphingomyelin phosphodiesterase, acid-like 3B [Source:MGI Symbol;Acc:MGI:1916022]	100340	P58242	ENSMUSG00000028885	protein_coding	279.416	1.64731	0.223851	7.35266	1.94304e-13	6.81518e-12
Snai3	snail family zinc finger 3 [Source:MGI Symbol;Acc:MGI:1353563]	30927	Q9QY31	ENSMUSG00000006587	protein_coding	10.5188	1.16054	0.422128	2.7452	0.0060474	0.0212073
Snx10	sorting nexin 10 [Source:MGI Symbol;Acc:MGI:1919232]	71982	Q9CWT3	ENSMUSG00000038301	protein_coding	883.588	1.44928	0.203268	7.12956	1.00688e-12	3.14686e-11
Snx20	sorting nexin 20 [Source:MGI Symbol;Acc:MGI:1918857]	71607		ENSMUSG00000031662	protein_coding	415.629	1.78838	0.281727	6.3539	2.09922e-10	4.60606e-09
Soat2	sterol O-acyltransferase 2 [Source:MGI Symbol;Acc:MGI:1332226]	223920	O88908	ENSMUSG00000023045	protein_coding	45.3989	2.17898	0.363866	5.91339	3.35144e-09	6.08291e-08
Socs1	suppressor of cytokine signaling 1 [Source:MGI Symbol;Acc:MGI:1354910]	12703	O35716	ENSMUSG00000038037	protein_coding	366.541	3.15214	0.328815	9.6076	7.42598e-22	5.00824e-20
Socs3	suppressor of cytokine signaling 3 [Source:MGI Symbol;Acc:MGI:1201791]	12702	O35718	ENSMUSG00000053113	protein_coding	2521.81	2.69013	0.191484	14.0499	7.71549e-45	1.33603e-42
Sp100	nuclear antigen Sp100 [Source:MGI Symbol;Acc:MGI:109561]	20684	O35892	ENSMUSG00000026222	protein_coding	6096.13	2.27497	0.153078	14.8628	5.74538e-50	1.22702e-47
Sp110	Sp110 nuclear body protein [Source:MGI Symbol;Acc:MGI:1923364]	109032	Q8BVK9	ENSMUSG00000070034	protein_coding	1051.12	2.24418	0.219355	10.2331	1.40907e-24	1.04975e-22
Sp140	Sp140 nuclear body protein [Source:MGI Symbol;Acc:MGI:3702467]	434484		ENSMUSG00000070031	protein_coding	788.792	2.33171	0.261929	8.91137	5.04067e-19	2.88354e-17
Spats2l	spermatogenesis associated, serine-rich 2-like [Source:MGI Symbol;Acc:MGI:1914448]	67198		ENSMUSG00000038305	protein_coding	990.606	1.53816	0.122128	12.5927	2.31745e-36	2.94991e-34
Spdl1	spindle apparatus coiled-coil protein 1 [Source:MGI Symbol;Acc:MGI:1917635]	70385	Q923A2	ENSMUSG00000069910	protein_coding	65.824	1.17365	0.358217	3.29654	0.000978847	0.00456914
Speer4c	spermatogenesis associated glutamate (E)-rich protein 4C [Source:MGI Symbol;Acc:MGI:1914023]	100502967		ENSMUSG00000073208	protein_coding	5.61184	1.50233	0.467333	3.03944	0.00237019	0.00965106
Spi1	spleen focus forming virus (SFFV) proviral integration oncogene [Source:MGI Symbol;Acc:MGI:98282]	20375		ENSMUSG00000002111	protein_coding	1670	1.63353	0.24947	6.55118	5.70848e-11	1.36982e-09
Spic	Spi-C transcription factor (Spi-1/PU.1 related) [Source:MGI Symbol;Acc:MGI:1341168]	20728	Q6P3D7	ENSMUSG00000004359	protein_coding	23.3757	1.65831	0.436169	3.87683	0.000105824	0.000673525
Sppl2a	signal peptide peptidase like 2A [Source:MGI Symbol;Acc:MGI:1913802]	66552	Q9JJF9	ENSMUSG00000027366	protein_coding	4514.72	1.18775	0.130081	9.13084	6.79724e-20	4.12145e-18
Srgn	serglycin [Source:MGI Symbol;Acc:MGI:97756]	19073	P13609	ENSMUSG00000020077	protein_coding	4367.61	1.3564	0.208252	6.51401	7.31694e-11	1.72775e-09
Ssc4d	scavenger receptor cysteine rich family, 4 domains [Source:MGI Symbol;Acc:MGI:1924709]	109267	A1L0T3	ENSMUSG00000029699	protein_coding	41.2437	1.54321	0.296452	5.16609	2.39047e-07	2.97009e-06
Ssc5d	scavenger receptor cysteine rich family, 5 domains [Source:MGI Symbol;Acc:MGI:3606211]	269855	Q8BV57	ENSMUSG00000035279	protein_coding	400.553	1.27376	0.284754	4.48448	7.30925e-06	6.40634e-05
Stat1	signal transducer and activator of transcription 1 [Source:MGI Symbol;Acc:MGI:103063]	20846		ENSMUSG00000026104	protein_coding	3888.04	2.80398	0.177553	15.7931	3.46907e-56	9.26096e-54
Stat2	signal transducer and activator of transcription 2 [Source:MGI Symbol;Acc:MGI:103039]	20847		ENSMUSG00000040033	protein_coding	6237.47	2.92022	0.172001	16.9808	1.1391e-64	4.05457e-62
Steap1	six transmembrane epithelial antigen of the prostate 1 [Source:MGI Symbol;Acc:MGI:1917608]	70358	Q9CWR7	ENSMUSG00000015652	protein_coding	36.3478	1.23275	0.293543	4.18323	2.87403e-05	0.000214948
Steap4	STEAP family member 4 [Source:MGI Symbol;Acc:MGI:1923560]	117167	Q923B6	ENSMUSG00000012428	protein_coding	1358.61	2.76625	0.209365	13.2069	8.00602e-40	1.18528e-37
Stfa2	stefin A2 [Source:MGI Symbol;Acc:MGI:106197]	20862	P35174	ENSMUSG00000022902	protein_coding	41.638	1.21505	0.408866	3.25438	0.00113639	0.00518827
Stra6l	STRA6-like [Source:MGI Symbol;Acc:MGI:1921402]	74152	Q9DBN1	ENSMUSG00000028327	protein_coding	160.688	2.00969	0.445748	4.81294	1.48723e-06	1.54603e-05
Stx11	syntaxin 11 [Source:MGI Symbol;Acc:MGI:1921982]	74732		ENSMUSG00000039232	protein_coding	847.721	1.15072	0.195407	5.88977	3.86743e-09	6.92785e-08
Styk1	serine/threonine/tyrosine kinase 1 [Source:MGI Symbol;Acc:MGI:2141396]	243659	Q6J9G1	ENSMUSG00000032899	protein_coding	32.2036	1.28867	0.333136	3.85948	0.000113631	0.000715394
Susd3	sushi domain containing 3 [Source:MGI Symbol;Acc:MGI:1913579]	66329	Q9D176	ENSMUSG00000021384	protein_coding	91.6958	1.01154	0.249103	4.05837	4.9417e-05	0.00034742
Susd6	sushi domain containing 6 [Source:MGI Symbol;Acc:MGI:2444661]	217684		ENSMUSG00000021133	protein_coding	5548.18	1.03153	0.112056	9.20555	3.39918e-20	2.10082e-18
Syt12	synaptotagmin XII [Source:MGI Symbol;Acc:MGI:2159601]	171180	Q920N7	ENSMUSG00000049303	protein_coding	68.736	1.83823	0.29796	6.138	8.35659e-10	1.66967e-08
Syt2	synaptotagmin II [Source:MGI Symbol;Acc:MGI:99666]	20980		ENSMUSG00000026452	protein_coding	12.7461	1.28178	0.40931	3.09031	0.00199945	0.00836203
Syt8	synaptotagmin VIII [Source:MGI Symbol;Acc:MGI:1859867]	55925	Q9R0N6	ENSMUSG00000031098	protein_coding	27.1424	1.36914	0.42237	3.36507	0.00076525	0.00370968
Tacr1	tachykinin receptor 1 [Source:MGI Symbol;Acc:MGI:98475]	21336	P30548	ENSMUSG00000030043	protein_coding	77.7185	1.1035	0.398606	2.7824	0.00539578	0.019281
Tacstd2	tumor-associated calcium signal transducer 2 [Source:MGI Symbol;Acc:MGI:1861606]	56753	Q8BGV3	ENSMUSG00000051397	protein_coding	1664.94	1.4299	0.152244	9.39243	5.86338e-21	3.78188e-19
Tagap	T cell activation Rho GTPase activating protein [Source:MGI Symbol;Acc:MGI:3615484]	72536	B2RWW0	ENSMUSG00000033450	protein_coding	238.17	1.49087	0.302809	4.93058	8.19842e-07	9.08878e-06
Tap1	transporter 1, ATP-binding cassette, sub-family B (MDR/TAP) [Source:MGI Symbol;Acc:MGI:98483]	21354	P21958	ENSMUSG00000037321	protein_coding	5222.58	3.03884	0.182001	16.6988	1.33757e-62	4.14667e-60
Tap2	transporter 2, ATP-binding cassette, sub-family B (MDR/TAP) [Source:MGI Symbol;Acc:MGI:98484]	21355	P36371	ENSMUSG00000024339	protein_coding	3562.48	1.90828	0.14894	12.8126	1.39423e-37	1.9006e-35
Tapbp	TAP binding protein [Source:MGI Symbol;Acc:MGI:1201689]	21356		ENSMUSG00000024308	protein_coding	11865.8	2.28663	0.142536	16.0433	6.37283e-58	1.74989e-55
Tapbpl	TAP binding protein-like [Source:MGI Symbol;Acc:MGI:2384853]	213233	Q8VD31	ENSMUSG00000038213	protein_coding	1557.47	1.65196	0.156677	10.5427	5.48735e-26	4.41307e-24
Tarm1	T cell-interacting, activating receptor on myeloid cells 1 [Source:MGI Symbol;Acc:MGI:2442280]	245126		ENSMUSG00000053338	protein_coding	133.318	3.52579	0.380988	9.09561	9.40533e-20	5.61428e-18
Tbx21	T-box 21 [Source:MGI Symbol;Acc:MGI:1888984]	57765	Q9JKD8	ENSMUSG00000001444	protein_coding	78.095	1.23292	0.289894	4.2539	2.10075e-05	0.00016394
Tcirg1	T cell, immune regulator 1, ATPase, H+ transporting, lysosomal V0 protein A3 [Source:MGI Symbol;Acc:MGI:1350931]	27060		ENSMUSG00000001750	protein_coding	2273.88	1.88574	0.189197	9.97001	2.06199e-23	1.47336e-21
Tdrd7	tudor domain containing 7 [Source:MGI Symbol;Acc:MGI:2140279]	100121		ENSMUSG00000035517	protein_coding	2553.34	1.49907	0.113504	13.2068	8.01658e-40	1.18528e-37
Tecta	tectorin alpha [Source:MGI Symbol;Acc:MGI:109575]	21683	O08523	ENSMUSG00000037705	protein_coding	6.30607	1.92322	0.462403	3.64662	0.000265713	0.00149292
Tent4a	terminal nucleotidyltransferase 4A [Source:MGI Symbol;Acc:MGI:2682295]	210106		ENSMUSG00000034575	protein_coding	1131.35	1.45254	0.140255	10.3557	3.94374e-25	3.06893e-23
Tent5a	terminal nucleotidyltransferase 5A [Source:MGI Symbol;Acc:MGI:2670964]	212943		ENSMUSG00000032265	protein_coding	1519.78	1.76596	0.192761	9.16377	5.0117e-20	3.05809e-18
Tfpi2	tissue factor pathway inhibitor 2 [Source:MGI Symbol;Acc:MGI:108543]	21789	O35536	ENSMUSG00000029664	protein_coding	66.9605	1.43295	0.410085	3.52899	0.000417148	0.00220547
Tgfbi	transforming growth factor, beta induced [Source:MGI Symbol;Acc:MGI:99959]	21810		ENSMUSG00000035493	protein_coding	7020.03	2.03969	0.270765	7.55099	4.31963e-14	1.65394e-12
Tgm1	transglutaminase 1, K polypeptide [Source:MGI Symbol;Acc:MGI:98730]	21816		ENSMUSG00000022218	protein_coding	266.042	2.24131	0.194609	11.4832	1.60309e-30	1.66557e-28
Tgtp1	T cell specific GTPase 1 [Source:MGI Symbol;Acc:MGI:98734]	21822	Q62293	ENSMUSG00000078922	protein_coding	1336.31	5.31297	0.234138	22.3328	1.77625e-110	2.62625e-107
Tgtp2	T cell specific GTPase 2 [Source:MGI Symbol;Acc:MGI:3710083]	100039796	Q62293	ENSMUSG00000078921	protein_coding	1872.34	3.26065	0.223492	14.5886	3.31961e-48	6.57796e-46
Thbs1	thrombospondin 1 [Source:MGI Symbol;Acc:MGI:98737]	21825		ENSMUSG00000040152	protein_coding	7598.11	1.16609	0.262628	4.44955	8.60516e-06	7.39052e-05
Themis2	thymocyte selection associated family member 2 [Source:MGI Symbol;Acc:MGI:2446213]	230787	Q91YX0	ENSMUSG00000037731	protein_coding	2029.63	2.27598	0.370496	6.22398	4.84686e-10	1.01705e-08
Thpo	thrombopoietin [Source:MGI Symbol;Acc:MGI:101875]	21832	P40226	ENSMUSG00000022847	protein_coding	8.99014	1.29142	0.459414	2.77447	0.00552913	0.0196806
Ticrr	TOPBP1-interacting checkpoint and replication regulator [Source:MGI Symbol;Acc:MGI:1924261]	77011	Q8BQ33	ENSMUSG00000046591	protein_coding	37.1593	1.17904	0.317321	3.71096	0.000206474	0.00119573
Tifa	TRAF-interacting protein with forkhead-associated domain [Source:MGI Symbol;Acc:MGI:2182965]	211550	Q793I8	ENSMUSG00000046688	protein_coding	511.559	1.93784	0.237266	8.16853	3.12177e-16	1.40195e-14
Tifab	TRAF-interacting protein with forkhead-associated domain, family member B [Source:MGI Symbol;Acc:MGI:2385852]	212937	Q8JZM6	ENSMUSG00000049625	protein_coding	818.049	1.51903	0.228304	6.65459	2.84098e-11	7.1662e-10
Tigit	T cell immunoreceptor with Ig and ITIM domains [Source:MGI Symbol;Acc:MGI:3642260]	100043314		ENSMUSG00000071552	protein_coding	21.2829	1.63463	0.420658	3.89647	9.7603e-05	0.00062975
Timeless	timeless circadian clock 1 [Source:MGI Symbol;Acc:MGI:1321393]	21853	Q9R1X4	ENSMUSG00000039994	protein_coding	669.584	1.1494	0.177535	6.47451	9.51209e-11	2.20811e-09
Timp1	tissue inhibitor of metalloproteinase 1 [Source:MGI Symbol;Acc:MGI:98752]	21857	P12032	ENSMUSG00000001131	protein_coding	2439.89	3.60154	0.419707	9.22578	2.81513e-20	1.7568e-18
Timp4	tissue inhibitor of metalloproteinase 4 [Source:MGI Symbol;Acc:MGI:109125]	110595	Q9JHB3	ENSMUSG00000030317	protein_coding	74.4956	1.38165	0.29836	4.62258	3.78993e-06	3.53451e-05
Tinagl1	tubulointerstitial nephritis antigen-like 1 [Source:MGI Symbol;Acc:MGI:2137617]	94242	Q99JR5	ENSMUSG00000028776	protein_coding	4798.4	1.5766	0.184122	8.56327	1.09707e-17	5.71456e-16
Tlr1	toll-like receptor 1 [Source:MGI Symbol;Acc:MGI:1341295]	21897	Q9EPQ1	ENSMUSG00000044827	protein_coding	329.552	1.85499	0.315333	5.90509	3.52459e-09	6.35652e-08
Tlr13	toll-like receptor 13 [Source:MGI Symbol;Acc:MGI:3045213]	279572	Q6R5N8	ENSMUSG00000033777	protein_coding	1243.7	2.49671	0.265341	9.41731	4.62781e-21	3.03587e-19
Tlr2	toll-like receptor 2 [Source:MGI Symbol;Acc:MGI:1346060]	24088		ENSMUSG00000027995	protein_coding	1358.52	1.70891	0.185791	9.19926	3.60426e-20	2.21334e-18
Tlr3	toll-like receptor 3 [Source:MGI Symbol;Acc:MGI:2156367]	142980	Q99MB1	ENSMUSG00000031639	protein_coding	1838.23	1.72156	0.148267	11.6111	3.62123e-31	3.84551e-29
Tlr6	toll-like receptor 6 [Source:MGI Symbol;Acc:MGI:1341296]	21899		ENSMUSG00000051498	protein_coding	105.133	1.52416	0.326059	4.67501	2.93944e-06	2.80671e-05
Tlr7	toll-like receptor 7 [Source:MGI Symbol;Acc:MGI:2176882]	170743	P58681	ENSMUSG00000044583	protein_coding	852.281	1.62645	0.263192	6.18722	6.12351e-10	1.25346e-08
Tlr9	toll-like receptor 9 [Source:MGI Symbol;Acc:MGI:1932389]	81897	Q9EQU3	ENSMUSG00000045322	protein_coding	1208.1	2.8274	0.401064	7.33244	2.26005e-13	7.85543e-12
Tm4sf19	transmembrane 4 L six family member 19 [Source:MGI Symbol;Acc:MGI:3645933]	277203		ENSMUSG00000079625	protein_coding	10.2434	1.14644	0.469024	2.67771	0.00741268	0.0250535
Tm4sf5	transmembrane 4 superfamily member 5 [Source:MGI Symbol;Acc:MGI:1922854]	75604		ENSMUSG00000018919	protein_coding	18.1459	1.01518	0.432376	2.40941	0.0159783	0.0472054
Tmc5	transmembrane channel-like gene family 5 [Source:MGI Symbol;Acc:MGI:1921674]	74424	Q32NZ6	ENSMUSG00000030650	protein_coding	259.992	2.52631	0.240142	10.4843	1.0205e-25	8.13904e-24
Tmem106a	transmembrane protein 106A [Source:MGI Symbol;Acc:MGI:1922056]	217203	Q8VC04	ENSMUSG00000034947	protein_coding	1327.33	2.09333	0.238796	8.77353	1.7315e-18	9.56356e-17
Tmem140	transmembrane protein 140 [Source:MGI Symbol;Acc:MGI:1915737]	68487	Q8BGY5	ENSMUSG00000057137	protein_coding	2466.16	1.26168	0.148931	8.47142	2.42412e-17	1.22616e-15
Tmem156	transmembrane protein 156 [Source:MGI Symbol;Acc:MGI:2685292]	243025		ENSMUSG00000037913	protein_coding	89.3183	1.03269	0.208609	4.94246	7.71425e-07	8.58076e-06
Tmem171	transmembrane protein 171 [Source:MGI Symbol;Acc:MGI:2685751]	380863	Q4KL18	ENSMUSG00000052485	protein_coding	151.384	2.49037	0.335224	7.43129	1.0754e-13	3.90741e-12
Tmem173	transmembrane protein 173 [Source:MGI Symbol;Acc:MGI:1919762]	72512	Q3TBT3	ENSMUSG00000024349	protein_coding	994.998	1.9424	0.20058	9.68541	3.47826e-22	2.3877e-20
Tmem176a	transmembrane protein 176A [Source:MGI Symbol;Acc:MGI:1913308]	66058		ENSMUSG00000023367	protein_coding	8266.93	1.07433	0.135462	7.93099	2.17398e-15	9.30647e-14
Tmem176b	transmembrane protein 176B [Source:MGI Symbol;Acc:MGI:1916348]	65963	Q9R1Q6	ENSMUSG00000029810	protein_coding	9891.6	1.11225	0.142369	7.81263	5.60083e-15	2.34539e-13
Tmem184b	transmembrane protein 184b [Source:MGI Symbol;Acc:MGI:2445179]	223693	Q8BG09	ENSMUSG00000009035	protein_coding	4308.54	1.05834	0.126993	8.33394	7.81983e-17	3.77651e-15
Tmem213	transmembrane protein 213 [Source:MGI Symbol;Acc:MGI:1924772]	77522		ENSMUSG00000029829	protein_coding	28.309	1.11475	0.325775	3.3968	0.000681791	0.00336449
Tmem219	transmembrane protein 219 [Source:MGI Symbol;Acc:MGI:1915992]	68742		ENSMUSG00000060538	protein_coding	531.712	1.07312	0.181119	5.92523	3.11861e-09	5.67639e-08
Tmem229b	transmembrane protein 229B [Source:MGI Symbol;Acc:MGI:2444389]	268567	Q8BFQ2	ENSMUSG00000046157	protein_coding	749.437	1.10636	0.209294	5.28694	1.24383e-07	1.63975e-06
Tmem37	transmembrane protein 37 [Source:MGI Symbol;Acc:MGI:2157899]	170706	Q9JJV3	ENSMUSG00000050777	protein_coding	631.086	1.17586	0.156463	7.51397	5.73618e-14	2.15727e-12
Tmprss11d	transmembrane protease, serine 11d [Source:MGI Symbol;Acc:MGI:2385221]	231382	Q8VHK8	ENSMUSG00000061259	protein_coding	2.35455	1.06433	0.411598	2.76997	0.00560613	0.0199031
Tnf	tumor necrosis factor [Source:MGI Symbol;Acc:MGI:104798]	21926	P06804	ENSMUSG00000024401	protein_coding	237.684	2.3626	0.441699	5.73558	9.71783e-09	1.5951e-07
Tnfaip2	tumor necrosis factor, alpha-induced protein 2 [Source:MGI Symbol;Acc:MGI:104960]	21928	Q61333	ENSMUSG00000021281	protein_coding	2048.86	1.70295	0.194178	8.77072	1.77527e-18	9.77719e-17
Tnfaip3	tumor necrosis factor, alpha-induced protein 3 [Source:MGI Symbol;Acc:MGI:1196377]	21929	Q60769	ENSMUSG00000019850	protein_coding	1572.32	1.87571	0.220165	8.52494	1.52888e-17	7.85739e-16
Tnfaip6	tumor necrosis factor alpha induced protein 6 [Source:MGI Symbol;Acc:MGI:1195266]	21930	O08859	ENSMUSG00000053475	protein_coding	62.986	2.40898	0.287469	8.16855	3.12107e-16	1.40195e-14
Tnfaip8l2	tumor necrosis factor, alpha-induced protein 8-like 2 [Source:MGI Symbol;Acc:MGI:1917019]	69769	Q9D8Y7	ENSMUSG00000013707	protein_coding	294.867	1.09769	0.263623	4.16519	3.11094e-05	0.00023087
Tnfrsf11a	tumor necrosis factor receptor superfamily, member 11a, NFKB activator [Source:MGI Symbol;Acc:MGI:1314891]	21934	O35305	ENSMUSG00000026321	protein_coding	296.62	1.17351	0.197378	5.94549	2.75623e-09	5.06478e-08
Tnfrsf12a	tumor necrosis factor receptor superfamily, member 12a [Source:MGI Symbol;Acc:MGI:1351484]	27279	Q9CR75	ENSMUSG00000023905	protein_coding	591.832	1.50602	0.284547	5.30195	1.1457e-07	1.52281e-06
Tnfrsf18	tumor necrosis factor receptor superfamily, member 18 [Source:MGI Symbol;Acc:MGI:894675]	21936	O35714	ENSMUSG00000041954	protein_coding	71.2907	1.04258	0.26025	4.00482	6.20637e-05	0.000423174
Tnfrsf1b	tumor necrosis factor receptor superfamily, member 1b [Source:MGI Symbol;Acc:MGI:1314883]	21938	P25119	ENSMUSG00000028599	protein_coding	2639.27	1.59523	0.21808	7.31804	2.51619e-13	8.69114e-12
Tnfrsf23	tumor necrosis factor receptor superfamily, member 23 [Source:MGI Symbol;Acc:MGI:1930269]	79201		ENSMUSG00000037613	protein_coding	132.081	1.19292	0.256354	4.65722	3.20508e-06	3.03322e-05
Tnfrsf8	tumor necrosis factor receptor superfamily, member 8 [Source:MGI Symbol;Acc:MGI:99908]	21941	Q60846	ENSMUSG00000028602	protein_coding	30.9659	1.27335	0.366758	3.45737	0.000545473	0.00277442
Tnfrsf9	tumor necrosis factor receptor superfamily, member 9 [Source:MGI Symbol;Acc:MGI:1101059]	21942		ENSMUSG00000028965	protein_coding	194.287	3.22897	0.278413	11.4484	2.39485e-30	2.46158e-28
Tnfsf10	tumor necrosis factor (ligand) superfamily, member 10 [Source:MGI Symbol;Acc:MGI:107414]	22035	P50592	ENSMUSG00000039304	protein_coding	4682	1.04261	0.183766	5.6735	1.39912e-08	2.23175e-07
Tnfsf14	tumor necrosis factor (ligand) superfamily, member 14 [Source:MGI Symbol;Acc:MGI:1355317]	50930	Q9QYH9	ENSMUSG00000005824	protein_coding	86.7222	1.42558	0.366292	3.88298	0.000103185	0.00065926
Tnfsf4	tumor necrosis factor (ligand) superfamily, member 4 [Source:MGI Symbol;Acc:MGI:104511]	22164	P43488	ENSMUSG00000026700	protein_coding	3.88933	1.25131	0.467136	2.81405	0.00489211	0.0177317
Tnfsf8	tumor necrosis factor (ligand) superfamily, member 8 [Source:MGI Symbol;Acc:MGI:88328]	21949	P32972	ENSMUSG00000028362	protein_coding	139.723	1.64055	0.31801	5.17758	2.24787e-07	2.81108e-06
Tnip1	TNFAIP3 interacting protein 1 [Source:MGI Symbol;Acc:MGI:1926194]	57783		ENSMUSG00000020400	protein_coding	1409.48	1.164	0.177233	6.56847	5.08356e-11	1.23842e-09
Tnip3	TNFAIP3 interacting protein 3 [Source:MGI Symbol;Acc:MGI:3041165]	414084		ENSMUSG00000044162	protein_coding	124.814	1.137	0.377849	3.05031	0.00228605	0.00937692
Tor1aip1	torsin A interacting protein 1 [Source:MGI Symbol;Acc:MGI:3582693]	208263	Q921T2	ENSMUSG00000026466	protein_coding	5233.4	1.44201	0.122102	11.81	3.46387e-32	3.84849e-30
Tor1aip2	torsin A interacting protein 2 [Source:MGI Symbol;Acc:MGI:3582695]	240832	Q8BYU6	ENSMUSG00000050565	protein_coding	5241.05	1.53632	0.10541	14.5746	4.07469e-48	7.9918e-46
Tor3a	torsin family 3, member A [Source:MGI Symbol;Acc:MGI:1353652]	30935		ENSMUSG00000060519	protein_coding	4558.37	2.24891	0.155061	14.5039	1.14418e-47	2.22145e-45
Tpx2	TPX2, microtubule-associated [Source:MGI Symbol;Acc:MGI:1919369]	72119	A2APB8	ENSMUSG00000027469	protein_coding	234.704	1.01949	0.287115	3.55787	0.000373881	0.00200457
Trafd1	TRAF type zinc finger domain containing 1 [Source:MGI Symbol;Acc:MGI:1923551]	231712		ENSMUSG00000042726	protein_coding	4844.63	2.52546	0.165235	15.2852	9.60113e-53	2.22341e-50
Trem1	triggering receptor expressed on myeloid cells 1 [Source:MGI Symbol;Acc:MGI:1930005]	58217		ENSMUSG00000042265	protein_coding	239.997	2.26766	0.317741	7.12497	1.04102e-12	3.23779e-11
Trem2	triggering receptor expressed on myeloid cells 2 [Source:MGI Symbol;Acc:MGI:1913150]	83433	Q99NH8	ENSMUSG00000023992	protein_coding	134.686	1.00148	0.241347	4.14939	3.33361e-05	0.00024503
Trem3	triggering receptor expressed on myeloid cells 3 [Source:MGI Symbol;Acc:MGI:1930003]	58218	Q9JKE1	ENSMUSG00000041754	protein_coding	71.787	1.84753	0.338467	5.42342	5.8469e-08	8.36807e-07
Treml2	triggering receptor expressed on myeloid cells-like 2 [Source:MGI Symbol;Acc:MGI:2147038]	328833		ENSMUSG00000071068	protein_coding	612.068	2.14649	0.297655	7.22498	5.0119e-13	1.66093e-11
Treml4	triggering receptor expressed on myeloid cells-like 4 [Source:MGI Symbol;Acc:MGI:1923239]	224840	Q3LRV9	ENSMUSG00000051682	protein_coding	282.179	1.0177	0.248009	4.10198	4.09632e-05	0.000294448
Trib1	tribbles pseudokinase 1 [Source:MGI Symbol;Acc:MGI:2443397]	211770	Q8K4K4	ENSMUSG00000032501	protein_coding	1191.44	1.00222	0.214341	4.67738	2.90566e-06	2.77997e-05
Trim12a	tripartite motif-containing 12A [Source:MGI Symbol;Acc:MGI:1923931]	76681		ENSMUSG00000066258	protein_coding	1459.65	1.71651	0.126874	13.5274	1.07801e-41	1.67101e-39
Trim12c	tripartite motif-containing 12C [Source:MGI Symbol;Acc:MGI:4821183]	319236		ENSMUSG00000057143	protein_coding	1650.54	1.5462	0.113472	13.6249	2.849e-42	4.48857e-40
Trim14	tripartite motif-containing 14 [Source:MGI Symbol;Acc:MGI:1921985]	74735	Q8BVW3	ENSMUSG00000039853	protein_coding	441.951	1.87079	0.173967	10.7455	6.22031e-27	5.43457e-25
Trim15	tripartite motif-containing 15 [Source:MGI Symbol;Acc:MGI:1916347]	69097		ENSMUSG00000050747	protein_coding	42.1365	2.12185	0.329207	6.24823	4.1512e-10	8.77781e-09
Trim17	tripartite motif-containing 17 [Source:MGI Symbol;Acc:MGI:1861440]	56631		ENSMUSG00000036964	protein_coding	27.1456	1.0963	0.33558	3.24835	0.00116076	0.00528381
Trim21	tripartite motif-containing 21 [Source:MGI Symbol;Acc:MGI:106657]	20821		ENSMUSG00000030966	protein_coding	1175.29	1.98285	0.181901	10.9001	1.15095e-27	1.05849e-25
Trim25	tripartite motif-containing 25 [Source:MGI Symbol;Acc:MGI:102749]	217069		ENSMUSG00000000275	protein_coding	3896.72	1.37852	0.122905	11.2164	3.38622e-29	3.33777e-27
Trim30a	tripartite motif-containing 30A [Source:MGI Symbol;Acc:MGI:98178]	20128	P15533	ENSMUSG00000030921	protein_coding	5755.26	3.2976	0.164124	20.0907	8.9017e-90	6.84398e-87
Trim30b	tripartite motif-containing 30B [Source:MGI Symbol;Acc:MGI:4821256]	102640171		ENSMUSG00000052749	protein_coding	435.243	2.79807	0.32148	8.72166	2.74153e-18	1.49702e-16
Trim30c	tripartite motif-containing 30C [Source:MGI Symbol;Acc:MGI:4821257]			ENSMUSG00000078616	protein_coding	283.59	4.88733	0.362783	12.2818	1.13439e-34	1.3888e-32
Trim30d	tripartite motif-containing 30D [Source:MGI Symbol;Acc:MGI:3035181]	209387		ENSMUSG00000057596	protein_coding	2313.84	3.23185	0.168312	19.1893	4.5504e-82	2.8214e-79
Trim34a	tripartite motif-containing 34A [Source:MGI Symbol;Acc:MGI:2137359]	94094		ENSMUSG00000056144	protein_coding	1013.55	1.98443	0.12059	16.4483	8.62577e-61	2.51206e-58
Trim34b	tripartite motif-containing 34B [Source:MGI Symbol;Acc:MGI:4821264]	434218		ENSMUSG00000090215	protein_coding	6.93856	1.00206	0.455631	2.2188	0.0265001	0.0712906
Trim6	tripartite motif-containing 6 [Source:MGI Symbol;Acc:MGI:2137352]	94088	Q8BGE7	ENSMUSG00000072244	protein_coding	72.2155	1.6335	0.231848	7.00462	2.47652e-12	7.33454e-11
Trim69	tripartite motif-containing 69 [Source:MGI Symbol;Acc:MGI:1918178]	70928	Q80X56	ENSMUSG00000033368	protein_coding	22.745	2.16012	0.388435	5.3387	9.36147e-08	1.27615e-06
Trpm2	transient receptor potential cation channel, subfamily M, member 2 [Source:MGI Symbol;Acc:MGI:1351901]	28240	Q91YD4	ENSMUSG00000009292	protein_coding	160.718	1.38208	0.312852	4.41989	9.87534e-06	8.35816e-05
Tspo	translocator protein [Source:MGI Symbol;Acc:MGI:88222]	12257	P50637	ENSMUSG00000041736	protein_coding	2790.7	1.46213	0.130017	11.2454	2.43963e-29	2.45509e-27
Ttc22	tetratricopeptide repeat domain 22 [Source:MGI Symbol;Acc:MGI:3045307]	230576	Q8C159	ENSMUSG00000034919	protein_coding	36.8601	1.51364	0.285019	5.25906	1.44796e-07	1.87669e-06
Tuba1c	tubulin, alpha 1C [Source:MGI Symbol;Acc:MGI:1095409]	22146	P68373	ENSMUSG00000043091	protein_coding	359.052	1.10642	0.209753	5.276	1.32031e-07	1.72403e-06
Tubb3	tubulin, beta 3 class III [Source:MGI Symbol;Acc:MGI:107813]	22152	Q9ERD7	ENSMUSG00000062380	protein_coding	16.9966	1.4262	0.470012	3.41095	0.00064737	0.0032211
Tubb6	tubulin, beta 6 class V [Source:MGI Symbol;Acc:MGI:1915201]	67951	Q922F4	ENSMUSG00000001473	protein_coding	714.879	1.41149	0.239177	5.90568	3.51189e-09	6.35014e-08
Tvp23a	trans-golgi network vesicle protein 23A [Source:MGI Symbol;Acc:MGI:3665441]	383103		ENSMUSG00000050908	protein_coding	29.3614	1.30456	0.345895	3.7501	0.000176763	0.00104637
Tyrobp	TYRO protein tyrosine kinase binding protein [Source:MGI Symbol;Acc:MGI:1277211]	22177		ENSMUSG00000030579	protein_coding	2233.77	1.19619	0.24673	4.84965	1.23681e-06	1.31197e-05
Uba7	ubiquitin-like modifier activating enzyme 7 [Source:MGI Symbol;Acc:MGI:1349462]	74153		ENSMUSG00000032596	protein_coding	2995.74	2.23019	0.155254	14.3647	8.61752e-47	1.56262e-44
Ubd	ubiquitin D [Source:MGI Symbol;Acc:MGI:1344410]	24108	P63072	ENSMUSG00000035186	protein_coding	70.0742	3.71664	0.418443	6.38751	1.68613e-10	3.78612e-09
Ube2l6	ubiquitin-conjugating enzyme E2L 6 [Source:MGI Symbol;Acc:MGI:1914500]	56791	Q9QZU9	ENSMUSG00000027078	protein_coding	2362.27	2.54396	0.182615	13.9303	4.14598e-44	6.92956e-42
Uhrf1	ubiquitin-like, containing PHD and RING finger domains, 1 [Source:MGI Symbol;Acc:MGI:1338889]	18140	Q8VDF2	ENSMUSG00000001228	protein_coding	184.961	1.28233	0.229568	5.58792	2.298e-08	3.51951e-07
Unc93b1	unc-93 homolog B1, TLR signaling regulator [Source:MGI Symbol;Acc:MGI:1859307]	54445		ENSMUSG00000036908	protein_coding	2633.42	1.43097	0.211596	6.76534	1.32998e-11	3.52114e-10
Upp1	uridine phosphorylase 1 [Source:MGI Symbol;Acc:MGI:1097668]	22271	P52624	ENSMUSG00000020407	protein_coding	562.794	2.04692	0.218498	9.36357	7.70835e-21	4.93874e-19
Usb1	U6 snRNA biogenesis 1 [Source:MGI Symbol;Acc:MGI:2142454]	101985		ENSMUSG00000031792	protein_coding	754.295	1.37428	0.223618	6.148	7.84644e-10	1.571e-08
Usp18	ubiquitin specific peptidase 18 [Source:MGI Symbol;Acc:MGI:1344364]	24110	Q9WTV6	ENSMUSG00000030107	protein_coding	6316.81	4.38036	0.179478	24.3926	2.04718e-131	4.3721e-128
Usp25	ubiquitin specific peptidase 25 [Source:MGI Symbol;Acc:MGI:1353655]	30940	P57080	ENSMUSG00000022867	protein_coding	3831.69	1.12936	0.146904	7.68809	1.49349e-14	6.01172e-13
Vav1	vav 1 oncogene [Source:MGI Symbol;Acc:MGI:98923]	22324		ENSMUSG00000034116	protein_coding	1048.08	1.7669	0.284705	6.21998	4.97226e-10	1.03995e-08
Vcam1	vascular cell adhesion molecule 1 [Source:MGI Symbol;Acc:MGI:98926]	22329		ENSMUSG00000027962	protein_coding	3209.98	1.15164	0.149814	7.68796	1.49503e-14	6.01172e-13
Vcan	versican [Source:MGI Symbol;Acc:MGI:102889]	13003		ENSMUSG00000021614	protein_coding	1576.36	3.23749	0.218185	14.8351	8.68724e-50	1.83492e-47
Vmn1r197	vomeronasal 1 receptor 197 [Source:MGI Symbol;Acc:MGI:2159686]	171278		ENSMUSG00000069294	protein_coding	3.33124	1.07019	0.459576	2.54444	0.0109453	0.0346361
Vnn1	vanin 1 [Source:MGI Symbol;Acc:MGI:108395]	22361	Q9Z0K8	ENSMUSG00000037440	protein_coding	681.844	1.35151	0.230576	5.86126	4.59356e-09	8.15073e-08
Vnn3	vanin 3 [Source:MGI Symbol;Acc:MGI:1347055]	26464	Q9QZ25	ENSMUSG00000020010	protein_coding	308.98	1.39044	0.143241	9.69964	3.02564e-22	2.09949e-20
Wars	tryptophanyl-tRNA synthetase [Source:MGI Symbol;Acc:MGI:104630]	22375	P32921	ENSMUSG00000021266	protein_coding	6171.76	1.99518	0.147207	13.5529	7.61767e-42	1.1904e-39
Was	Wiskott-Aldrich syndrome [Source:MGI Symbol;Acc:MGI:105059]	22376	P70315	ENSMUSG00000031165	protein_coding	442.337	1.05901	0.261198	4.0567	4.97712e-05	0.000349285
Wdr19	WD repeat domain 19 [Source:MGI Symbol;Acc:MGI:2443231]	213081	Q3UGF1	ENSMUSG00000037890	protein_coding	944.164	1.10543	0.15059	7.34097	2.12058e-13	7.39738e-12
Wfdc17	WAP four-disulfide core domain 17 [Source:MGI Symbol;Acc:MGI:3649773]	100034251		ENSMUSG00000069792	protein_coding	684.954	2.12013	0.427318	5.05836	4.2288e-07	4.97136e-06
Wfdc18	WAP four-disulfide core domain 18 [Source:MGI Symbol;Acc:MGI:107506]	14038	P62810	ENSMUSG00000000983	protein_coding	3.39297	1.14076	0.468999	2.31064	0.020853	0.0586158
Wisp2	WNT1 inducible signaling pathway protein 2 [Source:MGI Symbol;Acc:MGI:1328326]	22403		ENSMUSG00000027656	protein_coding	1153.36	1.20381	0.210684	5.7141	1.10284e-08	1.79337e-07
Wt1	Wilms tumor 1 homolog [Source:MGI Symbol;Acc:MGI:98968]	22431		ENSMUSG00000016458	protein_coding	141.079	1.36257	0.2178	6.25034	4.09557e-10	8.66971e-09
Xaf1	XIAP associated factor 1 [Source:MGI Symbol;Acc:MGI:3772572]	327959		ENSMUSG00000040483	protein_coding	2369.9	2.99803	0.1678	17.8597	2.42756e-71	1.03689e-68
Xcl1	chemokine (C motif) ligand 1 [Source:MGI Symbol;Acc:MGI:104593]	16963	P47993	ENSMUSG00000026573	protein_coding	57.2181	2.50829	0.389072	6.38102	1.75913e-10	3.93165e-09
Xdh	xanthine dehydrogenase [Source:MGI Symbol;Acc:MGI:98973]	22436		ENSMUSG00000024066	protein_coding	14799.1	1.82885	0.144621	12.6464	1.17179e-36	1.52183e-34
Zbp1	Z-DNA binding protein 1 [Source:MGI Symbol;Acc:MGI:1927449]	58203		ENSMUSG00000027514	protein_coding	6230.85	5.05849	0.238155	21.2494	3.338e-100	3.20799e-97
Zbtb7c	zinc finger and BTB domain containing 7C [Source:MGI Symbol;Acc:MGI:2443302]	207259	Q8VCZ7	ENSMUSG00000044646	protein_coding	161.002	1.06925	0.181859	5.87789	4.15524e-09	7.41578e-08
Zc3h12a	zinc finger CCCH type containing 12A [Source:MGI Symbol;Acc:MGI:2385891]	230738	Q5D1E7	ENSMUSG00000042677	protein_coding	450.227	1.67995	0.184219	9.11518	7.8539e-20	4.71749e-18
Zc3h12d	zinc finger CCCH type containing 12D [Source:MGI Symbol;Acc:MGI:3045313]	237256		ENSMUSG00000039981	protein_coding	207.763	1.32797	0.284478	4.67606	2.92434e-06	2.79646e-05
Zc3hav1	zinc finger CCCH type, antiviral 1 [Source:MGI Symbol;Acc:MGI:1926031]	78781		ENSMUSG00000029826	protein_coding	4278.22	1.16486	0.112748	10.3316	5.07215e-25	3.89967e-23
Zcchc2	zinc finger, CCHC domain containing 2 [Source:MGI Symbol;Acc:MGI:2444114]	227449	Q69ZB8	ENSMUSG00000038866	protein_coding	1443.87	1.52402	0.162849	9.35891	8.05615e-21	5.14443e-19
Zfp536	zinc finger protein 536 [Source:MGI Symbol;Acc:MGI:1926102]	243937		ENSMUSG00000043456	protein_coding	15.4753	1.16974	0.415418	2.81196	0.00492405	0.0178307
Zfp750	zinc finger protein 750 [Source:MGI Symbol;Acc:MGI:2442210]	319530	Q8BH05	ENSMUSG00000039238	protein_coding	235.131	1.29454	0.210098	6.16175	7.19465e-10	1.45108e-08
Zfp993	zinc finger protein 993 [Source:MGI Symbol;Acc:MGI:3713585]			ENSMUSG00000063245	protein_coding	17.2868	1.09884	0.420249	2.63732	0.00835642	0.0277024
Zmynd15	zinc finger, MYND-type containing 15 [Source:MGI Symbol;Acc:MGI:3603821]	574428	Q8C0R7	ENSMUSG00000040829	protein_coding	258.977	1.01774	0.291329	3.49948	0.000466174	0.00242433
Znfx1	zinc finger, NFX1-type containing 1 [Source:MGI Symbol;Acc:MGI:2138982]	98999	Q8R151	ENSMUSG00000039501	protein_coding	11197.8	2.65044	0.137454	19.2834	7.40818e-83	4.74642e-80
Zup1	zinc finger containing ubiquitin peptidase 1 [Source:MGI Symbol;Acc:MGI:1919830]	72580	Q3T9Z9	ENSMUSG00000039531	protein_coding	555.317	1.34974	0.211149	6.39411	1.6148e-10	3.63018e-09
				ENSMUSG00000085894		35.9861	1.66073	0.334987	4.91442	8.90449e-07	9.79138e-06
				ENSMUSG00000101188		45.907	1.01861	0.256437	3.96077	7.47094e-05	0.000499822
				ENSMUSG00000072109		27.4007	2.56717	0.408474	5.83363	5.42328e-09	9.48506e-08
				ENSMUSG00000079457		9.24786	2.17012	0.457276	4.68536	2.79474e-06	2.69262e-05
				ENSMUSG00000090186		3.59142	1.46354	0.464777	3.52947	0.000416398	0.00220242
				ENSMUSG00000103966		6.73957	1.04121	0.454296	2.29556	0.0217013	0.0605752
				ENSMUSG00000090222		180.265	1.24708	0.255355	4.88562	1.03103e-06	1.11396e-05
				ENSMUSG00000103588		3.48834	1.47548	0.464169	3.53027	0.000415136	0.00219695
				ENSMUSG00000084098		4.9757	1.1796	0.466007	2.43223	0.015006	0.0448996
				ENSMUSG00000052248		83.9293	1.24539	0.336371	3.70803	0.000208875	0.00120818
				ENSMUSG00000086196		12.5412	1.66764	0.435959	3.72889	0.000192322	0.00112359
				ENSMUSG00000081219		24.8397	1.67384	0.414655	4.04094	5.32376e-05	0.000370351
				ENSMUSG00000081731		2.2614	1.11047	0.455	2.14071	0.0322976	0.0834173
				ENSMUSG00000089898		13.4461	2.14964	0.4681	4.92202	8.56563e-07	9.4512e-06
				ENSMUSG00000087684		34.8007	1.49389	0.321295	4.61739	3.88602e-06	3.617e-05
				ENSMUSG00000055110		50.492	3.84591	0.42558	6.95138	3.61725e-12	1.04239e-10
				ENSMUSG00000084110		23.6731	1.45206	0.361738	3.97894	6.9222e-05	0.000466684
				ENSMUSG00000072844		55.9057	2.76669	0.456487	6.16237	7.16641e-10	1.44691e-08
				ENSMUSG00000097804		53.9821	1.83189	0.267414	6.77605	1.23505e-11	3.30165e-10
				ENSMUSG00000103313		13.3224	1.44161	0.436485	3.31527	0.00091556	0.00430373
				ENSMUSG00000106227		7.63636	1.61764	0.453273	3.37911	0.000727206	0.00355755
				ENSMUSG00000085295		90.2258	3.55378	0.41681	7.98582	1.39596e-15	6.08432e-14
				ENSMUSG00000086150		11.0546	1.22742	0.465157	2.81069	0.00494348	0.0178876
				ENSMUSG00000081169		20.902	1.96995	0.45881	4.36288	1.28359e-05	0.000105481
				ENSMUSG00000087361		10.3677	1.25113	0.426021	2.91851	0.00351705	0.0133864
				ENSMUSG00000085525		11.4814	1.03383	0.44833	2.36689	0.0179382	0.0519028
				ENSMUSG00000105987		394.647	1.17151	0.188439	6.21774	5.04368e-10	1.05185e-08
				ENSMUSG00000107352		3.48484	1.29629	0.467024	2.56844	0.0102157	0.0327041
				ENSMUSG00000107355		28.7308	1.30404	0.393042	3.32127	0.000896094	0.00422463
				ENSMUSG00000107078		3.75518	1.15077	0.462365	2.43649	0.0148306	0.044478
				ENSMUSG00000106609		19.8853	2.00908	0.412491	4.70842	2.49642e-06	2.44191e-05
				ENSMUSG00000104868		9.62685	1.83251	0.439604	3.91684	8.97156e-05	0.000585146
				ENSMUSG00000104955		4.17529	1.53787	0.467378	3.17002	0.0015243	0.00664855
				ENSMUSG00000087477		34.6009	3.29241	0.417929	6.49964	8.0511e-11	1.8895e-09
				ENSMUSG00000106209		13.0958	1.32011	0.41217	3.15927	0.00158163	0.00686087
				ENSMUSG00000082088		22.8315	2.0676	0.375316	5.28246	1.27463e-07	1.67347e-06
				ENSMUSG00000100465		3.1224	1.14377	0.457524	2.23953	0.0251215	0.0682102
				ENSMUSG00000106734		1267.02	1.8267	0.166895	10.9452	7.00841e-28	6.57116e-26
				ENSMUSG00000107215		158.89	1.99707	0.184522	10.764	5.09036e-27	4.51741e-25
				ENSMUSG00000106874		123.119	1.29502	0.192247	6.72616	1.74194e-11	4.52458e-10
				ENSMUSG00000100121		5.12653	1.18516	0.470008	2.51144	0.012024	0.0374689
				ENSMUSG00000073144		36.293	2.14729	0.343585	6.10569	1.02356e-09	2.01165e-08
				ENSMUSG00000108084		42.7375	1.72513	0.311934	5.47865	4.28582e-08	6.26446e-07
				ENSMUSG00000107479		7.36498	1.53614	0.46393	3.20007	0.00137395	0.00610272
				ENSMUSG00000073018		14.2435	1.14273	0.398424	2.8363	0.00456397	0.0167349
				ENSMUSG00000108368		20.008	1.0706	0.367624	2.90286	0.00369775	0.0139635
				ENSMUSG00000072999		10.419	1.10711	0.428466	2.56413	0.0103436	0.0330421
				ENSMUSG00000090293		3.26758	1.24835	0.4629	2.74763	0.00600276	0.0210815
				ENSMUSG00000108291		17.738	2.0209	0.409326	4.72642	2.28514e-06	2.26639e-05
				ENSMUSG00000086527		5.89678	1.2407	0.469491	2.94746	0.00320401	0.0123912
				ENSMUSG00000107503		5.04539	1.41745	0.469706	2.86443	0.00417756	0.0154953
				ENSMUSG00000107946		31.5828	1.21606	0.323566	3.74358	0.000181419	0.00106932
				ENSMUSG00000081723		201.776	1.61362	0.298385	5.40979	6.30975e-08	8.95053e-07
				ENSMUSG00000109509		5.59889	1.00584	0.460927	2.14253	0.0321506	0.0831142
				ENSMUSG00000086184		16.4175	1.21603	0.396231	3.07015	0.00213951	0.00886283
				ENSMUSG00000108732		71.6293	1.41003	0.257471	5.46238	4.69805e-08	6.83066e-07
				ENSMUSG00000108695		4.0872	1.33618	0.468287	2.68884	0.00717001	0.024405
				ENSMUSG00000110020		20.002	1.34313	0.364304	3.63845	0.00027428	0.00153388
				ENSMUSG00000109057		4.20198	1.03526	0.469601	2.09956	0.0357673	0.0906133
				ENSMUSG00000098708		34.5097	1.18158	0.289893	4.04796	5.16652e-05	0.000361112
				ENSMUSG00000108393		87.4879	1.56127	0.253016	6.15158	7.67126e-10	1.54074e-08
				ENSMUSG00000083774		5.39296	1.01056	0.463547	2.18394	0.0289666	0.0766667
				ENSMUSG00000097585		43.0412	1.20881	0.356429	3.39076	0.000696985	0.00342826
				ENSMUSG00000087175		18.9867	1.75332	0.405623	4.24756	2.16111e-05	0.000167495
				ENSMUSG00000110114		3.03747	1.24727	0.463009	2.71217	0.0066845	0.0230215
				ENSMUSG00000082154		35.6225	2.36933	0.3421	6.66849	2.58451e-11	6.58844e-10
				ENSMUSG00000086513		18.0414	1.2726	0.369724	3.41512	0.000637539	0.00318372
				ENSMUSG00000099241		16.9023	1.90381	0.397307	4.62058	3.82664e-06	3.56701e-05
				ENSMUSG00000098934		7.06412	2.21748	0.462873	4.04071	5.32905e-05	0.000370451
				ENSMUSG00000063286		3417.42	1.91656	0.252995	7.58483	3.32918e-14	1.28237e-12
				ENSMUSG00000073902		1614.46	1.82707	0.292658	6.25374	4.00727e-10	8.4943e-09
				ENSMUSG00000101585		34.9003	1.2547	0.387973	3.20128	0.00136818	0.00608465
				ENSMUSG00000109093		14.732	1.27316	0.4149	3.09065	0.00199721	0.00835801
				ENSMUSG00000109036		32.8832	1.67898	0.383117	4.34795	1.37415e-05	0.000112346
				ENSMUSG00000108801		18.2789	1.81457	0.423926	4.21864	2.45775e-05	0.000187536
				ENSMUSG00000050189		3.84308	1.16799	0.465864	2.4619	0.0138205	0.0420122
				ENSMUSG00000097107		4.63591	1.26099	0.466998	2.56308	0.0103749	0.033131
				ENSMUSG00000097352		60.6001	1.32732	0.341794	3.89377	9.86996e-05	0.000636185
				ENSMUSG00000097742		2.79101	1.04511	0.464152	2.16213	0.0306079	0.0800427
				ENSMUSG00000111078		3.59798	1.01481	0.466577	2.45981	0.0139009	0.0422101
				ENSMUSG00000111535		24.6034	1.70355	0.350395	4.77653	1.7835e-06	1.82344e-05
				ENSMUSG00000112843		20.648	1.5749	0.441418	3.6369	0.000275943	0.00154228
				ENSMUSG00000046687		11.2937	1.36621	0.42279	3.18777	0.00143376	0.00633231
				ENSMUSG00000097134		19.7899	1.88822	0.453416	4.19854	2.68641e-05	0.00020289
				ENSMUSG00000090230		4.30394	1.10148	0.466659	2.65283	0.0079819	0.0266987
				ENSMUSG00000087256		22.049	2.02927	0.37531	5.21842	1.80452e-07	2.28874e-06
				ENSMUSG00000112762		1.95029	1.1637	0.416425	2.78117	0.00541637	0.0193441
				ENSMUSG00000090665		54.1346	1.49066	0.401634	3.70274	0.00021328	0.00122959
				ENSMUSG00000112627		226.841	1.70803	0.212775	8.01746	1.07952e-15	4.72655e-14
				ENSMUSG00000074482		7.97007	1.01386	0.467937	2.23928	0.025138	0.0682358
				ENSMUSG00000068631		25.5553	1.87809	0.340474	5.37897	7.49129e-08	1.0472e-06
				ENSMUSG00000097534		91.9996	1.34159	0.218894	6.11317	9.76733e-10	1.92354e-08
				ENSMUSG00000109729		32.4068	2.70165	0.3656	6.89598	5.34932e-12	1.50983e-10
				ENSMUSG00000110386		13.4599	1.13633	0.396836	2.8292	0.00466649	0.0170646
				ENSMUSG00000097194		177.44	2.32192	0.307507	7.54987	4.3569e-14	1.66159e-12
				ENSMUSG00000110697		24.7892	1.10732	0.37336	2.97187	0.00295991	0.0116273
				ENSMUSG00000115584		2.28653	1.06469	0.455607	2.37488	0.0175547	0.050962
				ENSMUSG00000114980		4.61029	1.10609	0.469532	2.39766	0.0165003	0.0484721
				ENSMUSG00000111205		4.01089	1.45706	0.469189	2.81518	0.00487502	0.0176864
				ENSMUSG00000111390		4.82723	1.11332	0.466025	2.35222	0.0186618	0.0535532
				ENSMUSG00000111337		4.16583	1.22981	0.469534	2.5513	0.0107321	0.0340792
				ENSMUSG00000109675		53.8685	1.32189	0.359379	3.6919	0.000222584	0.00128013
				ENSMUSG00000097111		14.0855	2.83412	0.447979	4.88917	1.0126e-06	1.09652e-05
				ENSMUSG00000087052		11.5291	1.22366	0.437757	2.76001	0.00578001	0.0204562
				ENSMUSG00000104272		2.46397	1.27542	0.452925	3.11999	0.00180859	0.00768921
				ENSMUSG00000097572		77.828	1.09898	0.22196	4.94958	7.43734e-07	8.3064e-06
				ENSMUSG00000097457		40.3443	2.98627	0.423698	6.29923	2.9912e-10	6.45274e-09
				ENSMUSG00000086245		7.37092	2.10047	0.464607	4.54337	5.53625e-06	4.98885e-05
				ENSMUSG00000084153		6.88503	1.76437	0.457704	3.49413	0.00047561	0.00246739
				ENSMUSG00000085531		10.2752	1.43388	0.455174	3.14836	0.00164187	0.0070743
				ENSMUSG00000082292		1787.91	4.81935	0.265613	18.0869	4.04358e-73	1.85052e-70
				ENSMUSG00000085113		2.26824	1.03062	0.449061	2.75983	0.00578315	0.0204635
				ENSMUSG00000091523		2398.71	1.76964	0.244312	7.24731	4.2514e-13	1.41622e-11
				ENSMUSG00000111857		11.0546	2.19148	0.439222	4.40847	1.04103e-05	8.75267e-05
				ENSMUSG00000072621		166.892	2.64084	0.303399	8.66397	4.55601e-18	2.44612e-16
				ENSMUSG00000111713		7.58517	1.67483	0.446953	3.51351	0.000442234	0.00231928
				ENSMUSG00000087107		175.541	1.06322	0.25692	4.13971	3.47741e-05	0.000254432
				ENSMUSG00000092509		4.34214	1.21495	0.467843	3.26555	0.0010925	0.00501081
				ENSMUSG00000085338		253.339	1.03678	0.23538	4.40339	1.06575e-05	8.9297e-05
				ENSMUSG00000085501		96.6284	2.56708	0.250872	10.0757	7.07399e-24	5.15035e-22
				ENSMUSG00000113788		3.27634	1.04674	0.469379	2.09801	0.0359046	0.0908414
				ENSMUSG00000113701		29.9612	3.54594	0.452225	6.52645	6.73452e-11	1.60601e-09
				ENSMUSG00000114185		5.95309	1.09899	0.467041	2.43464	0.0149068	0.0446715
				ENSMUSG00000113010		20.9556	1.12317	0.406812	2.78006	0.00543492	0.019392
				ENSMUSG00000114055		9.75164	2.17778	0.466239	4.76482	1.89025e-06	1.91627e-05
				ENSMUSG00000114608		123.568	2.28923	0.321428	7.10164	1.23289e-12	3.82215e-11
				ENSMUSG00000073242		6.66195	1.41516	0.464567	3.81155	0.000138101	0.000844823
				ENSMUSG00000112792		17.3904	1.8379	0.402515	4.43677	9.13193e-06	7.78726e-05
				ENSMUSG00000096954		104.177	1.30725	0.272253	4.8025	1.56701e-06	1.62194e-05
				ENSMUSG00000111885		2.23008	1.05668	0.438488	2.79503	0.00518944	0.0186821
				ENSMUSG00000113136		148.573	1.97706	0.358498	5.54626	2.91853e-08	4.39632e-07
				ENSMUSG00000041449		31.1801	1.98273	0.408251	4.81654	1.46069e-06	1.52256e-05
				ENSMUSG00000088217		5.0159	1.03404	0.465275	2.12346	0.0337153	0.0864863
				ENSMUSG00000097081		4.11855	1.00175	0.469845	2.18096	0.0291862	0.0771011
				ENSMUSG00000093765		6.35075	1.01302	0.461928	2.21421	0.0268147	0.0719638
				ENSMUSG00000110018		25.5848	1.17866	0.405873	2.92279	0.00346907	0.0132431
				ENSMUSG00000115759		6.73227	1.46913	0.467508	3.85908	0.000113817	0.000716328
				ENSMUSG00000115426		5.74284	1.1079	0.464353	2.8267	0.00470297	0.0171724
				ENSMUSG00000101132		6.55748	1.15565	0.462515	2.53303	0.011308	0.0356372
				ENSMUSG00000099775		57.8566	3.82757	0.439296	7.35307	1.93705e-13	6.80659e-12
				ENSMUSG00000102051		336.881	3.71968	0.351087	10.5673	4.22604e-26	3.4419e-24
				ENSMUSG00000092920		18.6427	1.62633	0.418499	3.8172	0.000134976	0.000828343
				ENSMUSG00000096960		4.96784	1.42206	0.466827	3.13478	0.00171986	0.00736736
				ENSMUSG00000097418		12.6113	1.34307	0.433376	3.11022	0.00186949	0.00791314
				ENSMUSG00000085337		16.7442	1.66016	0.440003	3.79488	0.000147715	0.000895654
				ENSMUSG00000097768		10.9942	2.31711	0.446108	4.43588	9.16975e-06	7.80911e-05
				ENSMUSG00000097379		17.044	1.26868	0.380711	3.29588	0.000981136	0.00457729
				ENSMUSG00000097006		546.483	1.28837	0.141127	9.12685	7.05228e-20	4.26264e-18
				ENSMUSG00000097125		7.96604	1.35916	0.439804	3.00045	0.00269581	0.0107726
				ENSMUSG00000092564		88.9454	1.44892	0.246528	5.8609	4.60372e-09	8.15559e-08
				ENSMUSG00000101438		40.3065	1.34489	0.283627	4.71462	2.42159e-06	2.37476e-05
				ENSMUSG00000067203		175.823	1.38691	0.206658	6.70776	1.97639e-11	5.08543e-10
				ENSMUSG00000092368		64.9999	2.9368	0.321976	8.77688	1.68071e-18	9.30976e-17
				ENSMUSG00000092366		8.19388	1.35198	0.443314	2.99038	0.00278629	0.0110703
				ENSMUSG00000091549		735.799	2.23402	0.137608	16.2185	3.73342e-59	1.0553e-56
				ENSMUSG00000097567		45.1398	2.2223	0.302559	7.16301	7.89222e-13	2.51987e-11
				ENSMUSG00000097440		120.473	1.5163	0.211102	7.16816	7.60126e-13	2.43913e-11
				ENSMUSG00000043223		11.2414	1.08315	0.411601	2.60055	0.00930742	0.0303526
				ENSMUSG00000085977		55.9654	3.41317	0.39727	7.55202	4.28543e-14	1.64412e-12
				ENSMUSG00000063388		168.714	4.69251	0.322755	12.648	1.1473e-36	1.50016e-34
				ENSMUSG00000110495		3.42697	1.1287	0.457923	2.63505	0.00841242	0.0278641
				ENSMUSG00000073529		6.41806	1.22492	0.464174	2.61425	0.00894249	0.0293768
				ENSMUSG00000101264		8.27818	1.97579	0.458009	3.84687	0.000119639	0.000747585
				ENSMUSG00000075010		2524	2.60896	0.188029	13.8755	8.92184e-44	1.47833e-41
				ENSMUSG00000086213		26.281	2.98001	0.404331	5.96723	2.41318e-09	4.46857e-08
				ENSMUSG00000111118		671.7	4.42991	0.297492	14.705	5.98378e-49	1.22356e-46
				ENSMUSG00000114761		42.2916	3.68658	0.413222	6.66744	2.60312e-11	6.6271e-10
				ENSMUSG00000097779		40.7694	1.08633	0.365265	2.98496	0.00283612	0.0112327

## Sheet: Downregulated log2foldchange<-1
GeneSymbol	Description	EntrezID	UniprotID	EnsemblID	GeneType	baseMean	log2FoldChange	lfcSE	stat	pvalue	FDR
2210011C24Rik	RIKEN cDNA 2210011C24 gene [Source:MGI Symbol;Acc:MGI:1917384]	70134		ENSMUSG00000074217	protein_coding	203.859	-1.11865	0.228092	-4.89598	9.78165e-07	1.06342e-05
2810408A11Rik	RIKEN cDNA 2810408A11 gene [Source:MGI Symbol;Acc:MGI:1917669]	70419		ENSMUSG00000018570	protein_coding	15.0468	-1.29883	0.373363	-3.39602	0.000683741	0.00337325
4933403O08Rik	RIKEN cDNA 4933403O08 gene [Source:MGI Symbol;Acc:MGI:1918280]	71030		ENSMUSG00000079460	protein_coding	4.10441	-1.25169	0.469749	-2.46553	0.0136812	0.0416813
Aard	alanine and arginine rich domain containing protein [Source:MGI Symbol;Acc:MGI:2181621]	239435	Q811W1	ENSMUSG00000068522	protein_coding	180.683	-1.04649	0.216816	-4.82154	1.42457e-06	1.48894e-05
Aass	aminoadipate-semialdehyde synthase [Source:MGI Symbol;Acc:MGI:1353573]	30956	Q99K67	ENSMUSG00000029695	protein_coding	102.087	-1.07642	0.208127	-5.15646	2.51659e-07	3.1013e-06
Abca6	ATP-binding cassette, sub-family A (ABC1), member 6 [Source:MGI Symbol;Acc:MGI:1923434]	76184	Q8K441	ENSMUSG00000044749	protein_coding	108.972	-1.7523	0.263405	-6.61635	3.68178e-11	9.09608e-10
Abca9	ATP-binding cassette, sub-family A (ABC1), member 9 [Source:MGI Symbol;Acc:MGI:2386796]	217262	Q8K449	ENSMUSG00000041797	protein_coding	271.185	-1.1169	0.222882	-5.00533	5.57667e-07	6.41468e-06
Abcc9	ATP-binding cassette, sub-family C (CFTR/MRP), member 9 [Source:MGI Symbol;Acc:MGI:1352630]	20928	P70170	ENSMUSG00000030249	protein_coding	362.882	-1.33317	0.246022	-5.41556	6.10971e-08	8.68812e-07
Abi3bp	ABI gene family, member 3 (NESH) binding protein [Source:MGI Symbol;Acc:MGI:2444583]	320712		ENSMUSG00000035258	protein_coding	1548.96	-1.06417	0.15518	-6.85665	7.04917e-12	1.9665e-10
Acaa1b	acetyl-Coenzyme A acyltransferase 1B [Source:MGI Symbol;Acc:MGI:3605455]	235674	Q8VCH0	ENSMUSG00000010651	protein_coding	34.482	-2.41911	0.337049	-6.9065	4.96774e-12	1.40419e-10
Ackr4	atypical chemokine receptor 4 [Source:MGI Symbol;Acc:MGI:2181676]	252837	Q924I3	ENSMUSG00000079355	protein_coding	86.7787	-2.40624	0.352977	-6.73703	1.61659e-11	4.22755e-10
Acoxl	acyl-Coenzyme A oxidase-like [Source:MGI Symbol;Acc:MGI:1921371]	74121	Q9DBS4	ENSMUSG00000027380	protein_coding	618.121	-1.12944	0.198416	-5.68898	1.27802e-08	2.05391e-07
Acrbp	proacrosin binding protein [Source:MGI Symbol;Acc:MGI:1859515]	54137	Q3V140	ENSMUSG00000072770	protein_coding	41.8579	-1.15557	0.258931	-4.44069	8.96695e-06	7.65676e-05
Adam22	a disintegrin and metallopeptidase domain 22 [Source:MGI Symbol;Acc:MGI:1340046]	11496	Q9R1V6	ENSMUSG00000040537	protein_coding	204.612	-1.06501	0.192187	-5.5352	3.10874e-08	4.67186e-07
Adam5	a disintegrin and metallopeptidase domain 5 [Source:MGI Symbol;Acc:MGI:104730]	11499		ENSMUSG00000031554	protein_coding	18.2478	-1.4051	0.350851	-3.91336	9.10209e-05	0.000591851
Adamts10	a disintegrin-like and metallopeptidase (reprolysin type) with thrombospondin type 1 motif, 10 [Source:MGI Symbol;Acc:MGI:2449112]	224697		ENSMUSG00000024299	protein_coding	1415.7	-1.28754	0.143311	-8.98286	2.63819e-19	1.52737e-17
Adamts17	a disintegrin-like and metallopeptidase (reprolysin type) with thrombospondin type 1 motif, 17 [Source:MGI Symbol;Acc:MGI:3588195]	233332		ENSMUSG00000058145	protein_coding	47.6461	-1.10874	0.305598	-3.60144	0.000316453	0.00173638
Adamts19	a disintegrin-like and metallopeptidase (reprolysin type) with thrombospondin type 1 motif, 19 [Source:MGI Symbol;Acc:MGI:2442875]	240322	P59509	ENSMUSG00000053441	protein_coding	9.36849	-1.20154	0.428362	-2.72036	0.00652103	0.0225636
Adcy1	adenylate cyclase 1 [Source:MGI Symbol;Acc:MGI:99677]	432530	O88444	ENSMUSG00000020431	protein_coding	48.8984	-1.24037	0.371223	-3.30866	0.000937446	0.00438944
Adcy5	adenylate cyclase 5 [Source:MGI Symbol;Acc:MGI:99673]	224129	P84309	ENSMUSG00000022840	protein_coding	348.971	-1.05077	0.231982	-4.52487	6.04324e-06	5.39764e-05
Adrb3	adrenergic receptor, beta 3 [Source:MGI Symbol;Acc:MGI:87939]	11556	P25962	ENSMUSG00000031489	protein_coding	101.149	-1.15612	0.252707	-4.56298	5.04335e-06	4.59423e-05
AI593442	expressed sequence AI593442 [Source:MGI Symbol;Acc:MGI:2143099]	330941	Q32M26	ENSMUSG00000078307	protein_coding	7.34114	-1.56164	0.45816	-3.19134	0.00141616	0.00626177
Angpt4	angiopoietin 4 [Source:MGI Symbol;Acc:MGI:1336887]	11602	Q9WVH6	ENSMUSG00000027460	protein_coding	7.74074	-1.26192	0.462902	-2.59964	0.00933209	0.0304124
Angptl2	angiopoietin-like 2 [Source:MGI Symbol;Acc:MGI:1347002]	26360	Q9R045	ENSMUSG00000004105	protein_coding	1337.37	-1.37937	0.272037	-5.06504	4.08306e-07	4.81475e-06
Angptl7	angiopoietin-like 7 [Source:MGI Symbol;Acc:MGI:3605801]	654812	Q8R1Q3	ENSMUSG00000028989	protein_coding	37.2847	-1.73858	0.412015	-4.13225	3.59226e-05	0.000261839
Ankrd63	ankyrin repeat domain 63 [Source:MGI Symbol;Acc:MGI:2686183]	383787	A2ARS0	ENSMUSG00000078137	protein_coding	324.046	-1.82251	0.315551	-5.77281	7.79594e-09	1.31329e-07
Ano5	anoctamin 5 [Source:MGI Symbol;Acc:MGI:3576659]	233246	Q75UR0	ENSMUSG00000055489	protein_coding	23.8006	-1.90105	0.369864	-4.98689	6.13577e-07	6.96196e-06
Aoc3	amine oxidase, copper containing 3 [Source:MGI Symbol;Acc:MGI:1306797]	11754	O70423	ENSMUSG00000019326	protein_coding	93.4061	-1.21108	0.32454	-3.72076	0.000198625	0.0011569
Apc2	adenomatosis polyposis coli 2 [Source:MGI Symbol;Acc:MGI:1346052]	23805		ENSMUSG00000020135	protein_coding	83.9796	-1.22182	0.267347	-4.55569	5.22142e-06	4.74072e-05
Aplnr	apelin receptor [Source:MGI Symbol;Acc:MGI:1346086]	23796	Q9WV08	ENSMUSG00000044338	protein_coding	536.754	-1.60038	0.172295	-9.28212	1.66141e-20	1.04702e-18
Aqp7	aquaporin 7 [Source:MGI Symbol;Acc:MGI:1314647]	11832	O54794	ENSMUSG00000028427	protein_coding	3.4583	-1.31921	0.464435	-2.55272	0.0106885	0.0339746
Art4	ADP-ribosyltransferase 4 [Source:MGI Symbol;Acc:MGI:1202710]	109978	Q9CRA0	ENSMUSG00000030217	protein_coding	379.128	-1.06806	0.232847	-4.58269	4.59043e-06	4.21091e-05
Asgr1	asialoglycoprotein receptor 1 [Source:MGI Symbol;Acc:MGI:88081]	11889	P34927	ENSMUSG00000020884	protein_coding	16.887	-1.42624	0.420049	-3.30284	0.000957115	0.00447609
Aspn	asporin [Source:MGI Symbol;Acc:MGI:1913945]	66695	Q99MQ4	ENSMUSG00000021388	protein_coding	232.513	-1.1107	0.265619	-4.17116	3.03046e-05	0.000225507
Atp13a4	ATPase type 13A4 [Source:MGI Symbol;Acc:MGI:1924456]	224079		ENSMUSG00000038094	protein_coding	67.547	-1.28206	0.256613	-4.9712	6.65403e-07	7.47936e-06
Atp6v1b1	ATPase, H+ transporting, lysosomal V1 subunit B1 [Source:MGI Symbol;Acc:MGI:103285]	110935		ENSMUSG00000006269	protein_coding	48.8026	-1.61031	0.410507	-3.85819	0.000114229	0.000717512
Bank1	B cell scaffold protein with ankyrin repeats 1 [Source:MGI Symbol;Acc:MGI:2442120]	242248		ENSMUSG00000037922	protein_coding	148.522	-1.14552	0.242484	-4.7223	2.33194e-06	2.30371e-05
BC067074	cDNA sequence BC067074 [Source:MGI Symbol;Acc:MGI:3040697]			ENSMUSG00000021763	protein_coding	289.994	-1.16852	0.180797	-6.45759	1.06386e-10	2.45185e-09
Bcan	brevican [Source:MGI Symbol;Acc:MGI:1096385]	12032	Q61361	ENSMUSG00000004892	protein_coding	34.8749	-1.66203	0.327876	-4.99283	5.9501e-07	6.79138e-06
Begain	brain-enriched guanylate kinase-associated [Source:MGI Symbol;Acc:MGI:3044626]	380785		ENSMUSG00000040867	protein_coding	39.1675	-1.38021	0.278417	-4.91749	8.76626e-07	9.65042e-06
Bex2	brain expressed X-linked 2 [Source:MGI Symbol;Acc:MGI:1338017]	12069	Q9WTZ8	ENSMUSG00000042750	protein_coding	256.773	-1.57283	0.270627	-5.79446	6.85418e-09	1.17002e-07
Blk	B lymphoid kinase [Source:MGI Symbol;Acc:MGI:88169]	12143	P16277	ENSMUSG00000014453	protein_coding	90.3601	-1.45104	0.197254	-7.32194	2.44409e-13	8.46449e-12
Bmp3	bone morphogenetic protein 3 [Source:MGI Symbol;Acc:MGI:88179]	110075		ENSMUSG00000029335	protein_coding	948.541	-1.15942	0.169207	-6.84949	7.41158e-12	2.05821e-10
Btnl9	butyrophilin-like 9 [Source:MGI Symbol;Acc:MGI:2442439]	237754	Q8BJE2	ENSMUSG00000040283	protein_coding	23.3686	-1.0403	0.351033	-2.93151	0.00337319	0.0129258
C1qtnf2	C1q and tumor necrosis factor related protein 2 [Source:MGI Symbol;Acc:MGI:1916433]	69183		ENSMUSG00000046491	protein_coding	250.003	-1.236	0.191651	-6.44096	1.1872e-10	2.71012e-09
C1qtnf3	C1q and tumor necrosis factor related protein 3 [Source:MGI Symbol;Acc:MGI:1932136]	81799	Q9ES30	ENSMUSG00000058914	protein_coding	29.1906	-1.16257	0.323309	-3.55603	0.000376507	0.00201592
C1qtnf7	C1q and tumor necrosis factor related protein 7 [Source:MGI Symbol;Acc:MGI:1925911]	109323		ENSMUSG00000061535	protein_coding	747.532	-1.02299	0.154474	-6.6203	3.58473e-11	8.89059e-10
Cacna1e	calcium channel, voltage-dependent, R type, alpha 1E subunit [Source:MGI Symbol;Acc:MGI:106217]	12290		ENSMUSG00000004110	protein_coding	50.7701	-1.15296	0.303742	-3.77799	0.000158097	0.000949619
Cacna1i	calcium channel, voltage-dependent, alpha 1I subunit [Source:MGI Symbol;Acc:MGI:2178051]	239556		ENSMUSG00000022416	protein_coding	40.1073	-1.12818	0.299299	-3.75477	0.000173499	0.00103018
Cacna2d3	calcium channel, voltage-dependent, alpha2/delta subunit 3 [Source:MGI Symbol;Acc:MGI:1338890]	12294	Q9Z1L5	ENSMUSG00000021991	protein_coding	8.2454	-1.06405	0.443851	-2.33271	0.0196636	0.0558359
Cacng4	calcium channel, voltage-dependent, gamma subunit 4 [Source:MGI Symbol;Acc:MGI:1859167]	54377	Q9JJV4	ENSMUSG00000020723	protein_coding	3.92702	-1.27055	0.469194	-2.548	0.0108343	0.0343584
Cadm1	cell adhesion molecule 1 [Source:MGI Symbol;Acc:MGI:1889272]	54725	Q8R5M8	ENSMUSG00000032076	protein_coding	3244.38	-1.13043	0.167929	-6.73061	1.6895e-11	4.40026e-10
Cadm2	cell adhesion molecule 2 [Source:MGI Symbol;Acc:MGI:2442722]	239857	Q8BLQ9	ENSMUSG00000064115	protein_coding	32.1653	-1.30717	0.329069	-3.91527	9.03041e-05	0.000588264
Camk1g	calcium/calmodulin-dependent protein kinase I gamma [Source:MGI Symbol;Acc:MGI:2388073]	215303		ENSMUSG00000016179	protein_coding	2.83242	-1.11504	0.46268	-2.2275	0.0259141	0.0699964
Camk2a	calcium/calmodulin-dependent protein kinase II alpha [Source:MGI Symbol;Acc:MGI:88256]	12322	P11798	ENSMUSG00000024617	protein_coding	35.1581	-1.41813	0.294668	-4.75067	2.02739e-06	2.03597e-05
Car11	carbonic anhydrase 11 [Source:MGI Symbol;Acc:MGI:1336193]	12348	O70354	ENSMUSG00000003273	protein_coding	13.9606	-1.3687	0.378605	-3.50828	0.000451022	0.0023583
Car14	carbonic anhydrase 14 [Source:MGI Symbol;Acc:MGI:1344341]	23831	Q9WVT6	ENSMUSG00000038526	protein_coding	217.934	-1.21787	0.266342	-4.56506	4.9935e-06	4.55314e-05
Casq1	calsequestrin 1 [Source:MGI Symbol;Acc:MGI:1309468]	12372	O09165	ENSMUSG00000007122	protein_coding	9.84428	-1.22073	0.429843	-2.76577	0.00567894	0.020143
Ccdc155	coiled-coil domain containing 155 [Source:MGI Symbol;Acc:MGI:2687329]	384619	Q80VJ8	ENSMUSG00000038292	protein_coding	35.8429	-1.02566	0.336893	-3.03561	0.00240053	0.00975489
Ccdc3	coiled-coil domain containing 3 [Source:MGI Symbol;Acc:MGI:1921436]	74186	Q9D6Y1	ENSMUSG00000026676	protein_coding	33.4455	-1.41982	0.30837	-4.54602	5.46709e-06	4.93348e-05
Ccdc42	coiled-coil domain containing 42 [Source:MGI Symbol;Acc:MGI:3045254]	276920	Q5SV66	ENSMUSG00000045915	protein_coding	41.5087	-1.62147	0.314777	-5.08334	3.70864e-07	4.40295e-06
Ccr3	chemokine (C-C motif) receptor 3 [Source:MGI Symbol;Acc:MGI:104616]	12771	P51678	ENSMUSG00000035448	protein_coding	10.6132	-1.21263	0.417335	-2.82907	0.00466835	0.0170655
Cd19	CD19 antigen [Source:MGI Symbol;Acc:MGI:88319]	12478		ENSMUSG00000030724	protein_coding	195.511	-1.28944	0.195113	-6.60373	4.00941e-11	9.86745e-10
Cd207	CD207 antigen [Source:MGI Symbol;Acc:MGI:2180021]	246278	Q8VBX4	ENSMUSG00000034783	protein_coding	21.3246	-1.35685	0.367835	-3.62094	0.00029353	0.00162826
Cd209a	CD209a antigen [Source:MGI Symbol;Acc:MGI:2157942]	170786	Q91ZX1	ENSMUSG00000031494	protein_coding	42.6291	-2.79449	0.381356	-7.01065	2.37213e-12	7.058e-11
Cd209b	CD209b antigen [Source:MGI Symbol;Acc:MGI:1916415]	69165		ENSMUSG00000065987	protein_coding	11.3322	-1.18698	0.457119	-2.47674	0.0132589	0.0405616
Cd209c	CD209c antigen [Source:MGI Symbol;Acc:MGI:2157945]	170776	Q91ZW9	ENSMUSG00000040165	protein_coding	5.41575	-2.12719	0.46603	-3.59266	0.000327322	0.00178938
Cd209d	CD209d antigen [Source:MGI Symbol;Acc:MGI:2157947]	170779	Q91ZW8	ENSMUSG00000031495	protein_coding	8.43484	-2.29729	0.448435	-4.23328	2.30303e-05	0.000176939
Cd209e	CD209e antigen [Source:MGI Symbol;Acc:MGI:2157948]	170780	Q91ZW7	ENSMUSG00000040197	protein_coding	2.05967	-1.0754	0.413211	-2.68116	0.00733667	0.024849
Cd209f	CD209f antigen [Source:MGI Symbol;Acc:MGI:1916392]	69142		ENSMUSG00000051906	protein_coding	14.7402	-2.36375	0.427464	-5.04917	4.43726e-07	5.20052e-06
Cd209g	CD209g antigen [Source:MGI Symbol;Acc:MGI:1917442]	70192		ENSMUSG00000079168	protein_coding	3.71578	-1.43161	0.469318	-2.69886	0.00695775	0.0238005
Cd300lg	CD300 molecule like family member G [Source:MGI Symbol;Acc:MGI:1289168]	52685		ENSMUSG00000017309	protein_coding	328.422	-1.50959	0.205177	-7.35034	1.9771e-13	6.922e-12
Cd59b	CD59b antigen [Source:MGI Symbol;Acc:MGI:1888996]	333883		ENSMUSG00000068686	protein_coding	7.49256	-1.16818	0.434691	-2.59387	0.00949023	0.03079
Cd79b	CD79B antigen [Source:MGI Symbol;Acc:MGI:96431]	15985		ENSMUSG00000040592	protein_coding	398.048	-1.00208	0.164617	-6.08593	1.1582e-09	2.25779e-08
Cdc14b	CDC14 cell division cycle 14B [Source:MGI Symbol;Acc:MGI:2441808]	218294		ENSMUSG00000033102	protein_coding	274.104	-1.10706	0.144767	-7.64038	2.16588e-14	8.44428e-13
Cdh16	cadherin 16 [Source:MGI Symbol;Acc:MGI:106671]	12556		ENSMUSG00000031881	protein_coding	109.811	-1.28664	0.17677	-7.25376	4.05365e-13	1.35978e-11
Cdh26	cadherin-like 26 [Source:MGI Symbol;Acc:MGI:2685856]	381409		ENSMUSG00000039155	protein_coding	17.6001	-1.34097	0.399226	-3.27616	0.0010523	0.00485743
Cdkl1	cyclin-dependent kinase-like 1 (CDC2-related kinase) [Source:MGI Symbol;Acc:MGI:1918341]	71091	Q8CEQ0	ENSMUSG00000020990	protein_coding	55.1396	-1.01166	0.24142	-4.16803	3.07246e-05	0.000228132
Cdnf	cerebral dopamine neurotrophic factor [Source:MGI Symbol;Acc:MGI:3606576]	227526	Q8CC36	ENSMUSG00000039496	protein_coding	37.1775	-1.2269	0.30304	-4.00906	6.0961e-05	0.000416871
Cers1	ceramide synthase 1 [Source:MGI Symbol;Acc:MGI:2136690]	14559	P27545	ENSMUSG00000087408	protein_coding	5.61051	-1.15813	0.466424	-2.4169	0.0156532	0.0464377
Ces2b	carboxyesterase 2B [Source:MGI Symbol;Acc:MGI:2448547]	234669		ENSMUSG00000050097	protein_coding	31.7192	-1.63754	0.304091	-5.28378	1.26543e-07	1.6648e-06
Ces2e	carboxylesterase 2E [Source:MGI Symbol;Acc:MGI:2443170]	234673	Q8BK48	ENSMUSG00000031886	protein_coding	30.2858	-1.59562	0.300865	-5.20242	1.96706e-07	2.4744e-06
Ces2g	carboxylesterase 2G [Source:MGI Symbol;Acc:MGI:1919611]	72361		ENSMUSG00000031877	protein_coding	449.147	-1.02338	0.155061	-6.59734	4.18594e-11	1.02887e-09
Chd3	chromodomain helicase DNA binding protein 3 [Source:MGI Symbol;Acc:MGI:1344395]	216848		ENSMUSG00000018474	protein_coding	3111.47	-1.05329	0.0812897	-12.9563	2.16327e-38	3.01306e-36
Chd5	chromodomain helicase DNA binding protein 5 [Source:MGI Symbol;Acc:MGI:3036258]	269610	A2A8L1	ENSMUSG00000005045	protein_coding	57.4301	-1.08168	0.267381	-4.02818	5.62112e-05	0.000388926
Chp2	calcineurin-like EF hand protein 2 [Source:MGI Symbol;Acc:MGI:1917511]	70261	Q9D869	ENSMUSG00000030865	protein_coding	22.993	-1.29507	0.363563	-3.50137	0.000462867	0.00241039
Chrm1	cholinergic receptor, muscarinic 1, CNS [Source:MGI Symbol;Acc:MGI:88396]	12669		ENSMUSG00000032773	protein_coding	9.73943	-1.62972	0.45544	-3.43263	0.000597756	0.0030085
Chst3	carbohydrate sulfotransferase 3 [Source:MGI Symbol;Acc:MGI:1858224]	53374	O88199	ENSMUSG00000057337	protein_coding	495.967	-1.58058	0.193272	-8.17029	3.07656e-16	1.3914e-14
Cldn11	claudin 11 [Source:MGI Symbol;Acc:MGI:106925]	18417	Q60771	ENSMUSG00000037625	protein_coding	3.69614	-1.23709	0.469436	-2.409	0.0159965	0.0472374
Clec4g	C-type lectin domain family 4, member g [Source:MGI Symbol;Acc:MGI:1923113]	75863		ENSMUSG00000074491	protein_coding	16.0868	-1.20991	0.404324	-2.93251	0.00336231	0.0128896
Clec9a	C-type lectin domain family 9, member a [Source:MGI Symbol;Acc:MGI:2444608]	232414	Q8BRU4	ENSMUSG00000046080	protein_coding	46.0785	-1.00552	0.25558	-3.9215	8.79983e-05	0.000575507
Clstn2	calsyntenin 2 [Source:MGI Symbol;Acc:MGI:1929897]	64085	Q9ER65	ENSMUSG00000032452	protein_coding	367.22	-1.02103	0.172354	-5.92126	3.1948e-09	5.80958e-08
Cngb1	cyclic nucleotide gated channel beta 1 [Source:MGI Symbol;Acc:MGI:2664102]	333329		ENSMUSG00000031789	protein_coding	27.49	-1.44094	0.340987	-4.1621	3.1533e-05	0.000233346
Cntn1	contactin 1 [Source:MGI Symbol;Acc:MGI:105980]	12805	P12960	ENSMUSG00000055022	protein_coding	64.881	-1.34707	0.340961	-3.93151	8.44141e-05	0.000556803
Cntn4	contactin 4 [Source:MGI Symbol;Acc:MGI:1095737]	269784	Q69Z26	ENSMUSG00000064293	protein_coding	9.31078	-2.03653	0.445212	-4.13354	3.5722e-05	0.000260673
Col12a1	collagen, type XII, alpha 1 [Source:MGI Symbol;Acc:MGI:88448]	12816		ENSMUSG00000032332	protein_coding	1001.65	-1.00672	0.162227	-6.20457	5.48468e-10	1.13478e-08
Col14a1	collagen, type XIV, alpha 1 [Source:MGI Symbol;Acc:MGI:1341272]	12818	Q80X19	ENSMUSG00000022371	protein_coding	806.447	-1.12825	0.181262	-6.22339	4.86518e-10	1.01978e-08
Col27a1	collagen, type XXVII, alpha 1 [Source:MGI Symbol;Acc:MGI:2672118]	373864	Q5QNQ9	ENSMUSG00000045672	protein_coding	287.278	-1.0029	0.166115	-6.03446	1.59499e-09	3.04442e-08
Colec10	collectin sub-family member 10 [Source:MGI Symbol;Acc:MGI:3606482]	239447	Q8CF98	ENSMUSG00000038591	protein_coding	4.4854	-1.7962	0.468916	-3.16525	0.00154947	0.00674268
Colgalt2	collagen beta(1-O)galactosyltransferase 2 [Source:MGI Symbol;Acc:MGI:2138232]	269132		ENSMUSG00000032649	protein_coding	282.115	-1.61353	0.214358	-7.51373	5.74644e-14	2.15727e-12
Colq	collagen-like tail subunit (single strand of homotrimer) of asymmetric acetylcholinesterase [Source:MGI Symbol;Acc:MGI:1338761]	382864	O35348	ENSMUSG00000057606	protein_coding	396.478	-1.92611	0.310361	-6.19101	5.97783e-10	1.22907e-08
Coro6	coronin 6 [Source:MGI Symbol;Acc:MGI:2183448]	216961	Q920M5	ENSMUSG00000020836	protein_coding	85.423	-1.22295	0.278233	-4.38092	1.1818e-05	9.77428e-05
Cox6b2	cytochrome c oxidase subunit 6B2 [Source:MGI Symbol;Acc:MGI:3044182]	333182		ENSMUSG00000051811	protein_coding	129.625	-1.08504	0.186965	-5.79173	6.96643e-09	1.18707e-07
Cpb1	carboxypeptidase B1 (tissue) [Source:MGI Symbol;Acc:MGI:1923953]	76703		ENSMUSG00000011463	protein_coding	9.11094	-1.03445	0.461347	-2.17415	0.0296939	0.0781522
Cped1	cadherin-like and PC-esterase domain containing 1 [Source:MGI Symbol;Acc:MGI:2444814]	214642		ENSMUSG00000062980	protein_coding	2359.25	-1.32317	0.191437	-6.9086	4.89462e-12	1.38556e-10
Cpm	carboxypeptidase M [Source:MGI Symbol;Acc:MGI:1917824]	70574	Q80V42	ENSMUSG00000020183	protein_coding	2553.63	-1.3087	0.16963	-7.71298	1.22911e-14	5.02652e-13
Cpne5	copine V [Source:MGI Symbol;Acc:MGI:2385908]	240058	Q8JZW4	ENSMUSG00000024008	protein_coding	70.2505	-1.67991	0.309825	-5.3767	7.58641e-08	1.05896e-06
Cr2	complement receptor 2 [Source:MGI Symbol;Acc:MGI:88489]	12902		ENSMUSG00000026616	protein_coding	86.7613	-2.0576	0.291605	-7.00539	2.463e-12	7.30575e-11
Crabp1	cellular retinoic acid binding protein I [Source:MGI Symbol;Acc:MGI:88490]	12903	P62965	ENSMUSG00000032291	protein_coding	5.52382	-1.93544	0.46742	-3.4396	0.000582582	0.0029406
Cst8	cystatin 8 (cystatin-related epididymal spermatogenic) [Source:MGI Symbol;Acc:MGI:107161]	13012	P32766	ENSMUSG00000027442	protein_coding	58.9435	-1.51876	0.266629	-5.64948	1.60933e-08	2.53965e-07
Cthrc1	collagen triple helix repeat containing 1 [Source:MGI Symbol;Acc:MGI:1915838]	68588	Q9D1D6	ENSMUSG00000054196	protein_coding	42.9376	-1.27326	0.314106	-4.02254	5.75738e-05	0.000396617
Ctnnd2	catenin (cadherin associated protein), delta 2 [Source:MGI Symbol;Acc:MGI:1195966]	18163		ENSMUSG00000022240	protein_coding	147.594	-1.03049	0.209891	-4.90192	9.49046e-07	1.03587e-05
Ctsf	cathepsin F [Source:MGI Symbol;Acc:MGI:1861434]	56464	Q9R013	ENSMUSG00000083282	protein_coding	203.998	-1.07498	0.246852	-4.34711	1.37942e-05	0.000112681
Cttnbp2	cortactin binding protein 2 [Source:MGI Symbol;Acc:MGI:1353467]	30785		ENSMUSG00000000416	protein_coding	130.841	-1.3257	0.2502	-5.28093	1.28533e-07	1.68293e-06
Cxxc4	CXXC finger 4 [Source:MGI Symbol;Acc:MGI:2442112]	319478		ENSMUSG00000044365	protein_coding	35.4079	-1.2253	0.356348	-3.40808	0.000654221	0.00325098
D3Ertd751e	DNA segment, Chr 3, ERATO Doi 751, expressed [Source:MGI Symbol;Acc:MGI:1289213]	73852		ENSMUSG00000025766	protein_coding	180.424	-1.12681	0.177122	-6.35202	2.12505e-10	4.65743e-09
D430041D05Rik	RIKEN cDNA D430041D05 gene [Source:MGI Symbol;Acc:MGI:2181743]	241589		ENSMUSG00000068373	protein_coding	29.9665	-1.70504	0.343734	-4.87086	1.11112e-06	1.19312e-05
D930048N14Rik	RIKEN cDNA D930048N14 gene [Source:MGI Symbol;Acc:MGI:2144709]			ENSMUSG00000052563	protein_coding	76.1306	-1.17074	0.219218	-5.32296	1.0209e-07	1.38091e-06
Daam2	dishevelled associated activator of morphogenesis 2 [Source:MGI Symbol;Acc:MGI:1923691]	76441	Q80U19	ENSMUSG00000040260	protein_coding	506.866	-1.11886	0.159728	-7.00153	2.53181e-12	7.47525e-11
Dbp	D site albumin promoter binding protein [Source:MGI Symbol;Acc:MGI:94866]	13170	Q60925	ENSMUSG00000059824	protein_coding	1408.06	-1.12884	0.423423	-2.64351	0.0082051	0.0273186
Dcdc2a	doublecortin domain containing 2a [Source:MGI Symbol;Acc:MGI:2652818]	195208	Q5DU00	ENSMUSG00000035910	protein_coding	123.332	-1.13598	0.337666	-3.34649	0.000818411	0.00391603
Ddc	dopa decarboxylase [Source:MGI Symbol;Acc:MGI:94876]	13195	O88533	ENSMUSG00000020182	protein_coding	25.3048	-1.35081	0.342468	-3.88482	0.000102404	0.000655446
Dgkb	diacylglycerol kinase, beta [Source:MGI Symbol;Acc:MGI:2442474]	217480		ENSMUSG00000036095	protein_coding	34.6407	-1.46428	0.314849	-4.58776	4.48034e-06	4.12041e-05
Dnah8	dynein, axonemal, heavy chain 8 [Source:MGI Symbol;Acc:MGI:107714]	13417	Q91XQ0	ENSMUSG00000033826	protein_coding	95.8891	-1.26766	0.221117	-5.71773	1.07957e-08	1.76299e-07
Doc2g	double C2, gamma [Source:MGI Symbol;Acc:MGI:1926250]	60425		ENSMUSG00000024871	protein_coding	22.7529	-1.19491	0.400284	-2.95206	0.00315657	0.0122373
Ecm2	extracellular matrix protein 2, female organ and adipocyte specific [Source:MGI Symbol;Acc:MGI:3039578]	407800	Q5FW85	ENSMUSG00000043631	protein_coding	483.831	-1.19408	0.187039	-6.37868	1.78622e-10	3.97832e-09
Edn3	endothelin 3 [Source:MGI Symbol;Acc:MGI:95285]	13616	P48299	ENSMUSG00000027524	protein_coding	303.288	-1.01759	0.217489	-4.67313	2.96645e-06	2.83109e-05
Ednrb	endothelin receptor type B [Source:MGI Symbol;Acc:MGI:102720]	13618	P48302	ENSMUSG00000022122	protein_coding	1974.05	-1.31903	0.185821	-7.0965	1.27953e-12	3.95399e-11
Efcc1	EF hand and coiled-coil domain containing 1 [Source:MGI Symbol;Acc:MGI:3611451]	58229	Q9JJF6	ENSMUSG00000068263	protein_coding	115.056	-1.39911	0.212792	-6.55314	5.63382e-11	1.35699e-09
Efhd1	EF hand domain containing 1 [Source:MGI Symbol;Acc:MGI:1921607]	98363	Q9D4J1	ENSMUSG00000026255	protein_coding	10.3636	-1.33976	0.435488	-2.97453	0.00293439	0.0115483
Epha1	Eph receptor A1 [Source:MGI Symbol;Acc:MGI:107381]	13835	Q60750	ENSMUSG00000029859	protein_coding	454.293	-1.045	0.159359	-6.55346	5.62199e-11	1.35584e-09
Epm2a	epilepsy, progressive myoclonic epilepsy, type 2 gene alpha [Source:MGI Symbol;Acc:MGI:1341085]	13853	Q9WUA5	ENSMUSG00000055493	protein_coding	201.245	-1.05153	0.236251	-4.44446	8.81125e-06	7.55065e-05
Erich5	glutamate rich 5 [Source:MGI Symbol;Acc:MGI:2447772]	239368	Q8K0S2	ENSMUSG00000044726	protein_coding	14.8325	-1.12908	0.426892	-2.58444	0.00975374	0.0314981
Esm1	endothelial cell-specific molecule 1 [Source:MGI Symbol;Acc:MGI:1918940]	71690	Q9QYY7	ENSMUSG00000042379	protein_coding	192.288	-1.45664	0.250997	-5.79128	6.98503e-09	1.18919e-07
Esr2	estrogen receptor 2 (beta) [Source:MGI Symbol;Acc:MGI:109392]	13983	O08537	ENSMUSG00000021055	protein_coding	56.3778	-1.37144	0.27986	-4.87036	1.11396e-06	1.1955e-05
Fabp1	fatty acid binding protein 1, liver [Source:MGI Symbol;Acc:MGI:95479]	14080	P12710	ENSMUSG00000054422	protein_coding	40.2094	-2.18526	0.332022	-6.42215	1.3436e-10	3.03827e-09
Faim2	Fas apoptotic inhibitory molecule 2 [Source:MGI Symbol;Acc:MGI:1919643]	72393	Q8K097	ENSMUSG00000023011	protein_coding	270.195	-1.15251	0.256852	-4.48058	7.44415e-06	6.50677e-05
Fam131b	family with sequence similarity 131, member B [Source:MGI Symbol;Acc:MGI:1923406]	76156	Q3TY60	ENSMUSG00000029861	protein_coding	11.7551	-1.13021	0.391645	-2.81828	0.0048282	0.017553
Fam171a2	family with sequence similarity 171, member A2 [Source:MGI Symbol;Acc:MGI:2448496]	217219	A2A699	ENSMUSG00000034685	protein_coding	79.2554	-1.00771	0.23054	-4.36188	1.28952e-05	0.000105923
Fam178b	family with sequence similarity 178, member B [Source:MGI Symbol;Acc:MGI:3026913]	381337		ENSMUSG00000046337	protein_coding	28.7392	-1.11797	0.330541	-3.35332	0.000798485	0.00384268
Fam196a	family with sequence similarity 196, member A [Source:MGI Symbol;Acc:MGI:3605068]	627214		ENSMUSG00000073805	protein_coding	9.48511	-1.3524	0.450612	-2.85821	0.00426034	0.0157629
Fat3	FAT atypical cadherin 3 [Source:MGI Symbol;Acc:MGI:2444314]	270120		ENSMUSG00000074505	protein_coding	329.309	-1.26234	0.246185	-5.122	3.0232e-07	3.67105e-06
Fat4	FAT atypical cadherin 4 [Source:MGI Symbol;Acc:MGI:3045256]	329628	Q2PZL6	ENSMUSG00000046743	protein_coding	464.283	-1.11142	0.174771	-6.35564	2.07563e-10	4.55951e-09
Faxc	failed axon connections homolog [Source:MGI Symbol;Acc:MGI:1923382]	76132	Q3UMF9	ENSMUSG00000028246	protein_coding	30.0226	-1.19571	0.324505	-3.65836	0.000253839	0.00143585
Fbn2	fibrillin 2 [Source:MGI Symbol;Acc:MGI:95490]	14119	Q61555	ENSMUSG00000024598	protein_coding	3.37861	-1.14558	0.469685	-2.22822	0.0258658	0.0698954
Fcmr	Fc fragment of IgM receptor [Source:MGI Symbol;Acc:MGI:1916419]	69169		ENSMUSG00000042474	protein_coding	199.926	-1.30114	0.150815	-8.61509	6.98849e-18	3.70044e-16
Fcrla	Fc receptor-like A [Source:MGI Symbol;Acc:MGI:2138647]	98752	Q920A9	ENSMUSG00000038421	protein_coding	85.2201	-1.25256	0.243837	-5.12198	3.0234e-07	3.67105e-06
Fcrls	Fc receptor-like S, scavenger receptor [Source:MGI Symbol;Acc:MGI:1933397]	80891		ENSMUSG00000015852	protein_coding	103.965	-1.26803	0.235327	-5.37434	7.68621e-08	1.07211e-06
Ffar1	free fatty acid receptor 1 [Source:MGI Symbol;Acc:MGI:2684079]	233081	Q76JU9	ENSMUSG00000044453	protein_coding	12.398	-1.47719	0.396866	-3.58878	0.000332233	0.00181262
Fgf11	fibroblast growth factor 11 [Source:MGI Symbol;Acc:MGI:109167]	14166		ENSMUSG00000042826	protein_coding	110.148	-1.02196	0.204899	-4.97908	6.3888e-07	7.21075e-06
Fgf12	fibroblast growth factor 12 [Source:MGI Symbol;Acc:MGI:109183]	14167	P61329	ENSMUSG00000022523	protein_coding	29.6405	-1.03362	0.41786	-2.44101	0.0146462	0.0440143
Fgfr4	fibroblast growth factor receptor 4 [Source:MGI Symbol;Acc:MGI:95525]	14186		ENSMUSG00000005320	protein_coding	402.237	-1.13327	0.216772	-5.22393	1.75163e-07	2.2282e-06
Fhl1	four and a half LIM domains 1 [Source:MGI Symbol;Acc:MGI:1298387]	14199	P97447	ENSMUSG00000023092	protein_coding	8326.71	-1.0794	0.179558	-6.01052	1.84929e-09	3.46782e-08
Fhod3	formin homology 2 domain containing 3 [Source:MGI Symbol;Acc:MGI:1925847]	225288	Q76LL6	ENSMUSG00000034295	protein_coding	45.6876	-1.03133	0.306109	-3.35729	0.000787107	0.00379934
Fmo1	flavin containing monooxygenase 1 [Source:MGI Symbol;Acc:MGI:1310002]	14261	P50285	ENSMUSG00000040181	protein_coding	5690.51	-1.05752	0.18408	-5.74405	9.2436e-09	1.52246e-07
Frem2	Fras1 related extracellular matrix protein 2 [Source:MGI Symbol;Acc:MGI:2444465]	242022	Q6NVD0	ENSMUSG00000037016	protein_coding	36.7942	-1.04095	0.29407	-3.51535	0.000439173	0.00230638
Fsd2	fibronectin type III and SPRY domain containing 2 [Source:MGI Symbol;Acc:MGI:2444310]	244091		ENSMUSG00000038663	protein_coding	83.6362	-1.19951	0.353789	-3.37336	0.000742566	0.00362072
Fxyd2	FXYD domain-containing ion transport regulator 2 [Source:MGI Symbol;Acc:MGI:1195260]	11936		ENSMUSG00000059412	protein_coding	15.0581	-1.53937	0.377871	-3.93123	8.45117e-05	0.000557255
Gabrb1	gamma-aminobutyric acid (GABA) A receptor, subunit beta 1 [Source:MGI Symbol;Acc:MGI:95619]	14400		ENSMUSG00000029212	protein_coding	4.03499	-1.0696	0.465706	-2.07063	0.0383938	0.0957279
Gap43	growth associated protein 43 [Source:MGI Symbol;Acc:MGI:95639]	14432	P06837	ENSMUSG00000047261	protein_coding	161.398	-1.20367	0.164716	-7.29392	3.01072e-13	1.02062e-11
Gcsam	germinal center associated, signaling and motility [Source:MGI Symbol;Acc:MGI:102969]	14525	Q6RFH4	ENSMUSG00000022659	protein_coding	26.1154	-1.45711	0.363126	-3.9469	7.91683e-05	0.00052581
Gdf10	growth differentiation factor 10 [Source:MGI Symbol;Acc:MGI:95684]	14560	P97737	ENSMUSG00000021943	protein_coding	118.59	-1.94	0.261084	-7.38956	1.47316e-13	5.26312e-12
Ggnbp1	gametogenetin binding protein 1 [Source:MGI Symbol;Acc:MGI:3055306]	70772	Q6K1E7	ENSMUSG00000048731	protein_coding	30.7063	-1.14292	0.310149	-3.6532	0.000258995	0.00146029
Glb1l2	galactosidase, beta 1-like 2 [Source:MGI Symbol;Acc:MGI:2388283]	244757		ENSMUSG00000036395	protein_coding	530.273	-1.35046	0.212656	-6.3455	2.21704e-10	4.84247e-09
Glb1l3	galactosidase, beta 1 like 3 [Source:MGI Symbol;Acc:MGI:1918143]	70893		ENSMUSG00000031966	protein_coding	32.0356	-1.88298	0.404169	-4.57118	4.84986e-06	4.42847e-05
Gli1	GLI-Kruppel family member GLI1 [Source:MGI Symbol;Acc:MGI:95727]	14632	P47806	ENSMUSG00000025407	protein_coding	99.1728	-1.00809	0.247314	-4.06996	4.70203e-05	0.000332027
Glp1r	glucagon-like peptide 1 receptor [Source:MGI Symbol;Acc:MGI:99571]	14652	O35659	ENSMUSG00000024027	protein_coding	399.414	-1.81576	0.171334	-10.5838	3.54477e-26	2.92421e-24
Glrb	glycine receptor, beta subunit [Source:MGI Symbol;Acc:MGI:95751]	14658		ENSMUSG00000028020	protein_coding	2.56011	-1.01714	0.452819	-2.34491	0.0190317	0.054355
Glt8d2	glycosyltransferase 8 domain containing 2 [Source:MGI Symbol;Acc:MGI:1922032]	74782		ENSMUSG00000020251	protein_coding	86.7298	-1.39622	0.278442	-4.98803	6.09971e-07	6.92923e-06
Gm10644	predicted gene 10644 [Source:MGI Symbol;Acc:MGI:3704314]			ENSMUSG00000074219	protein_coding	15.8367	-1.62847	0.372161	-4.22729	2.36518e-05	0.000181192
Gm11627	predicted gene 11627 [Source:MGI Symbol;Acc:MGI:3650659]			ENSMUSG00000078640	protein_coding	17.4348	-1.11029	0.371178	-2.93854	0.00329762	0.0126742
Gm12258	predicted gene 12258 [Source:MGI Symbol;Acc:MGI:3651534]	108167848		ENSMUSG00000072915	protein_coding	101.212	-1.16701	0.183278	-6.34898	2.1675e-10	4.74505e-09
Gm14085	predicted gene 14085 [Source:MGI Symbol;Acc:MGI:3702173]	381417		ENSMUSG00000079071	protein_coding	13.9125	-1.21726	0.435356	-2.79492	0.00519126	0.0186821
Gm14412	predicted gene 14412 [Source:MGI Symbol;Acc:MGI:3652251]			ENSMUSG00000078868	protein_coding	20.1858	-1.26198	0.35699	-3.47448	0.000511845	0.00262983
Gm16485	predicted gene 16485 [Source:MGI Symbol;Acc:MGI:3642771]			ENSMUSG00000078117	protein_coding	13.6656	-1.73619	0.416242	-4.00123	6.30128e-05	0.000428856
Gm2115	predicted gene 2115 [Source:MGI Symbol;Acc:MGI:3780284]		A0A1B0GST9	ENSMUSG00000097789	protein_coding	36.1351	-1.57749	0.316699	-4.9198	8.66312e-07	9.54233e-06
Gng8	guanine nucleotide binding protein (G protein), gamma 8 [Source:MGI Symbol;Acc:MGI:109163]	14709	P63078	ENSMUSG00000063594	protein_coding	33.1913	-1.30575	0.28701	-4.50159	6.74485e-06	5.96058e-05
Gpc6	glypican 6 [Source:MGI Symbol;Acc:MGI:1346322]	23888	Q9R087	ENSMUSG00000058571	protein_coding	53.1899	-1.21162	0.273669	-4.4042	1.06174e-05	8.89997e-05
Gprasp2	G protein-coupled receptor associated sorting protein 2 [Source:MGI Symbol;Acc:MGI:2442071]	245607	Q8BUY8	ENSMUSG00000072966	protein_coding	18.2011	-1.59504	0.4187	-3.7307	0.000190952	0.00111661
Gprin3	GPRIN family member 3 [Source:MGI Symbol;Acc:MGI:1924785]	243385	Q8BWS5	ENSMUSG00000045441	protein_coding	403.885	-1.04946	0.173635	-6.04115	1.53024e-09	2.92955e-08
Gria1	glutamate receptor, ionotropic, AMPA1 (alpha 1) [Source:MGI Symbol;Acc:MGI:95808]	14799		ENSMUSG00000020524	protein_coding	309.646	-1.28553	0.320412	-3.99595	6.44341e-05	0.000437628
Grin2a	glutamate receptor, ionotropic, NMDA2A (epsilon 1) [Source:MGI Symbol;Acc:MGI:95820]	14811	P35436	ENSMUSG00000059003	protein_coding	5.56857	-1.1401	0.4616	-2.3777	0.0174211	0.0506812
Grip2	glutamate receptor interacting protein 2 [Source:MGI Symbol;Acc:MGI:2681173]	243547		ENSMUSG00000030098	protein_coding	10.4205	-1.13549	0.418182	-2.69031	0.00713848	0.0243106
Gsg1l	GSG1-like [Source:MGI Symbol;Acc:MGI:2685483]	269994	D3Z7H4	ENSMUSG00000046182	protein_coding	51.4656	-2.72455	0.368631	-7.14611	8.92693e-13	2.82211e-11
Gsta2	glutathione S-transferase, alpha 2 (Yc2) [Source:MGI Symbol;Acc:MGI:95863]	14858	P10648	ENSMUSG00000057933	protein_coding	25.0908	-1.13533	0.36793	-3.05292	0.00226627	0.00930171
Gucy1a2	guanylate cyclase 1, soluble, alpha 2 [Source:MGI Symbol;Acc:MGI:2660877]	234889		ENSMUSG00000041624	protein_coding	88.5151	-1.04332	0.229614	-4.52859	5.93786e-06	5.31112e-05
H2-Ob	histocompatibility 2, O region beta locus [Source:MGI Symbol;Acc:MGI:95925]	15002		ENSMUSG00000041538	protein_coding	176.64	-1.567	0.204648	-7.64135	2.14963e-14	8.40432e-13
Hc	hemolytic complement [Source:MGI Symbol;Acc:MGI:96031]	15139	P06684	ENSMUSG00000026874	protein_coding	6160.81	-1.24439	0.147371	-8.44325	3.08632e-17	1.54888e-15
Hepacam2	HEPACAM family member 2 [Source:MGI Symbol;Acc:MGI:2141520]	101202	Q4VAH7	ENSMUSG00000044156	protein_coding	49.7424	-2.50408	0.32903	-7.40207	1.34076e-13	4.81697e-12
Hes2	hes family bHLH transcription factor 2 [Source:MGI Symbol;Acc:MGI:1098624]	15206	O54792	ENSMUSG00000028940	protein_coding	28.7978	-1.14478	0.409522	-2.74541	0.0060436	0.0211978
Hey1	hairy/enhancer-of-split related with YRPW motif 1 [Source:MGI Symbol;Acc:MGI:1341800]	15213		ENSMUSG00000040289	protein_coding	790.32	-1.20064	0.235514	-5.09467	3.49352e-07	4.18634e-06
Hist1h4h	histone cluster 1, H4h [Source:MGI Symbol;Acc:MGI:2448427]	69386	P62806	ENSMUSG00000060981	protein_coding	8.449	-1.12506	0.442369	-2.44742	0.0143882	0.0434288
Hmcn1	hemicentin 1 [Source:MGI Symbol;Acc:MGI:2685047]	545370	D3YXG0	ENSMUSG00000066842	protein_coding	1493.68	-1.9167	0.14586	-13.1357	2.05566e-39	2.99333e-37
Hmgcs2	3-hydroxy-3-methylglutaryl-Coenzyme A synthase 2 [Source:MGI Symbol;Acc:MGI:101939]	15360	P54869	ENSMUSG00000027875	protein_coding	418.548	-1.29192	0.2681	-4.8099	1.51003e-06	1.56634e-05
Hpcal4	hippocalcin-like 4 [Source:MGI Symbol;Acc:MGI:2157521]	170638	Q8BGZ1	ENSMUSG00000046093	protein_coding	91.2928	-1.64814	0.345029	-4.74869	2.04741e-06	2.05285e-05
Hr	lysine demethylase and nuclear receptor corepressor [Source:MGI Symbol;Acc:MGI:96223]	15460	Q61645	ENSMUSG00000022096	protein_coding	192.406	-1.11723	0.174485	-6.39551	1.60013e-10	3.60143e-09
Hsbp1l1	heat shock factor binding protein 1-like 1 [Source:MGI Symbol;Acc:MGI:1913505]	66255	B2RXB2	ENSMUSG00000078963	protein_coding	12.4223	-1.38003	0.420534	-3.17056	0.00152148	0.00664517
Hsd3b2	hydroxy-delta-5-steroid dehydrogenase, 3 beta- and steroid delta-isomerase 2 [Source:MGI Symbol;Acc:MGI:96234]	15493	P26149	ENSMUSG00000063730	protein_coding	1.82825	-1.04688	0.422776	-2.62432	0.0086822	0.0286244
Igfbp3	insulin-like growth factor binding protein 3 [Source:MGI Symbol;Acc:MGI:96438]	16009	P47878	ENSMUSG00000020427	protein_coding	930.414	-1.36649	0.172873	-7.90099	2.76698e-15	1.17925e-13
Ighd	immunoglobulin heavy constant delta [Source:MGI Symbol;Acc:MGI:96447]			ENSMUSG00000104213	IG_C_gene	522.835	-1.42544	0.184398	-7.72696	1.10144e-14	4.53334e-13
Ighv11-2	immunoglobulin heavy variable V11-2 [Source:MGI Symbol;Acc:MGI:4947968]			ENSMUSG00000096108	IG_V_gene	9.55025	-1.51855	0.469096	-3.14477	0.00166215	0.00714916
Ighv14-2	immunoglobulin heavy variable 14-2 [Source:MGI Symbol;Acc:MGI:4439607]			ENSMUSG00000095583	IG_V_gene	12.2677	-1.31946	0.426267	-3.05512	0.00224969	0.00924551
Ighv1-7	immunoglobulin heavy variable V1-7 [Source:MGI Symbol;Acc:MGI:3704122]			ENSMUSG00000095200	IG_V_gene	12.1014	-1.1649	0.446952	-2.61082	0.00903256	0.0296271
Ighv5-17	immunoglobulin heavy variable 5-17 [Source:MGI Symbol;Acc:MGI:4439533]			ENSMUSG00000095571	IG_V_gene	16.6426	-1.60871	0.413691	-3.77624	0.000159214	0.000955436
Ighv9-1	immunoglobulin heavy variable 9-1 [Source:MGI Symbol;Acc:MGI:4439911]			ENSMUSG00000096805	IG_V_gene	10.5055	-1.07017	0.434875	-3.22349	0.0012664	0.0056939
Igkv10-94	immunoglobulin kappa variable 10-94 [Source:MGI Symbol;Acc:MGI:3646140]			ENSMUSG00000096490	IG_V_gene	22.8069	-1.01067	0.420624	-2.46905	0.0135471	0.0413578
Igkv12-38	immunoglobulin kappa chain variable 12-38 [Source:MGI Symbol;Acc:MGI:4439614]			ENSMUSG00000076570	IG_V_gene	3.642	-1.10835	0.422911	-3.04732	0.00230894	0.00945063
Igkv14-126	immunoglobulin kappa variable 14-126 [Source:MGI Symbol;Acc:MGI:3643131]			ENSMUSG00000094345	IG_V_gene	27.5863	-1.54955	0.463719	-3.35886	0.000782634	0.0037806
Igkv16-104	immunoglobulin kappa variable 16-104 [Source:MGI Symbol;Acc:MGI:2685913]			ENSMUSG00000076522	IG_V_gene	11.638	-1.33074	0.457145	-2.8025	0.00507076	0.0183033
Igkv3-12	immunoglobulin kappa variable 3-12 [Source:MGI Symbol;Acc:MGI:1330815]			ENSMUSG00000094117	IG_V_gene	11.5664	-1.00801	0.46689	-2.23172	0.0256332	0.0693741
Igkv9-124	immunoglobulin kappa chain variable 9-124 [Source:MGI Symbol;Acc:MGI:3646892]			ENSMUSG00000096632	IG_V_gene	10.0368	-1.09828	0.460265	-2.36372	0.0180924	0.0522547
Igsf10	immunoglobulin superfamily, member 10 [Source:MGI Symbol;Acc:MGI:1923481]	242050	Q3V1M1	ENSMUSG00000036334	protein_coding	399.516	-1.13997	0.18194	-6.26274	3.78266e-10	8.06954e-09
Il12a	interleukin 12a [Source:MGI Symbol;Acc:MGI:96539]	16159	P43431	ENSMUSG00000027776	protein_coding	23.929	-1.19239	0.338413	-3.47556	0.000509793	0.00262139
Impg1	interphotoreceptor matrix proteoglycan 1 [Source:MGI Symbol;Acc:MGI:1926876]	63859	Q8R1W8	ENSMUSG00000032343	protein_coding	4.50969	-1.25649	0.466	-2.51741	0.0118223	0.036961
Inmt	indolethylamine N-methyltransferase [Source:MGI Symbol;Acc:MGI:102963]	21743	P40936	ENSMUSG00000003477	protein_coding	16001.9	-1.14629	0.246315	-4.6493	3.33062e-06	3.13967e-05
Iqcd	IQ motif containing D [Source:MGI Symbol;Acc:MGI:1922982]	75732	Q9D3V1	ENSMUSG00000029601	protein_coding	53.8949	-1.22763	0.341181	-3.58066	0.000342727	0.001863
Irs1	insulin receptor substrate 1 [Source:MGI Symbol;Acc:MGI:99454]	16367		ENSMUSG00000055980	protein_coding	393.275	-1.12684	0.220809	-5.09996	3.39723e-07	4.09048e-06
Itga8	integrin alpha 8 [Source:MGI Symbol;Acc:MGI:109442]	241226	A2ARA8	ENSMUSG00000026768	protein_coding	3959.11	-1.52992	0.23107	-6.61735	3.65704e-11	9.05825e-10
Itgae	integrin alpha E, epithelial-associated [Source:MGI Symbol;Acc:MGI:1298377]	16407	Q60677	ENSMUSG00000005947	protein_coding	96.6125	-1.50714	0.226342	-6.63205	3.31049e-11	8.27451e-10
Itgb1bp2	integrin beta 1 binding protein 2 [Source:MGI Symbol;Acc:MGI:1353420]	26549	Q9R000	ENSMUSG00000031312	protein_coding	22.4957	-1.40729	0.398925	-3.45613	0.00054799	0.00278575
Itgbl1	integrin, beta-like 1 [Source:MGI Symbol;Acc:MGI:2443439]	223272	Q8VDV0	ENSMUSG00000032925	protein_coding	84.2927	-1.14339	0.303818	-3.74653	0.000179301	0.00105842
Itprid1	ITPR interacting domain containing 1 [Source:MGI Symbol;Acc:MGI:2685304]	232016	Q14B48	ENSMUSG00000037973	protein_coding	170.073	-1.20833	0.317366	-3.79604	0.000147026	0.00089176
Izumo4	IZUMO family member 4 [Source:MGI Symbol;Acc:MGI:1918814]	71564	D3Z690	ENSMUSG00000055862	protein_coding	140.866	-1.13625	0.152717	-7.42633	1.11651e-13	4.04914e-12
Kazald1	Kazal-type serine peptidase inhibitor domain 1 [Source:MGI Symbol;Acc:MGI:2147606]	107250	Q8BJ66	ENSMUSG00000025213	protein_coding	104.531	-1.0926	0.286299	-3.80146	0.000143848	0.000875341
Kcnb2	potassium voltage gated channel, Shab-related subfamily, member 2 [Source:MGI Symbol;Acc:MGI:99632]	98741	A6H8H5	ENSMUSG00000092083	protein_coding	17.6305	-1.24857	0.449656	-2.75333	0.00589933	0.020779
Kcne2	potassium voltage-gated channel, Isk-related subfamily, gene 2 [Source:MGI Symbol;Acc:MGI:1891123]	246133		ENSMUSG00000039672	protein_coding	282.566	-1.14209	0.176373	-6.46868	9.8864e-11	2.28948e-09
Kcnh2	potassium voltage-gated channel, subfamily H (eag-related), member 2 [Source:MGI Symbol;Acc:MGI:1341722]	16511		ENSMUSG00000038319	protein_coding	136.334	-1.24245	0.260769	-4.75327	2.00156e-06	2.01109e-05
Kcnip4	Kv channel interacting protein 4 [Source:MGI Symbol;Acc:MGI:1933131]	80334		ENSMUSG00000029088	protein_coding	29.9112	-1.3048	0.391106	-3.29362	0.000989059	0.00460604
Kcnj3	potassium inwardly-rectifying channel, subfamily J, member 3 [Source:MGI Symbol;Acc:MGI:104742]	16519	P63250	ENSMUSG00000026824	protein_coding	70.1271	-1.03715	0.414149	-2.47913	0.0131704	0.0403423
Kcnk2	potassium channel, subfamily K, member 2 [Source:MGI Symbol;Acc:MGI:109366]	16526		ENSMUSG00000037624	protein_coding	485.543	-1.06289	0.248798	-4.26986	1.95597e-05	0.000153703
Kcnma1	potassium large conductance calcium-activated channel, subfamily M, alpha member 1 [Source:MGI Symbol;Acc:MGI:99923]	16531		ENSMUSG00000063142	protein_coding	18.9481	-1.23286	0.415215	-2.94732	0.00320539	0.0123941
Kcnn3	potassium intermediate/small conductance calcium-activated channel, subfamily N, member 3 [Source:MGI Symbol;Acc:MGI:2153183]	140493	P58391	ENSMUSG00000000794	protein_coding	309.447	-1.01419	0.156755	-6.46573	1.00808e-10	2.33169e-09
Kcp	kielin/chordin-like protein [Source:MGI Symbol;Acc:MGI:2141640]	333088		ENSMUSG00000059022	protein_coding	23.1156	-1.04882	0.380301	-2.73897	0.00616328	0.0215507
Kctd19	potassium channel tetramerisation domain containing 19 [Source:MGI Symbol;Acc:MGI:3045294]	279499	Q562E2	ENSMUSG00000051648	protein_coding	6.5216	-1.1348	0.461492	-2.42769	0.0151953	0.0453733
Kif26a	kinesin family member 26A [Source:MGI Symbol;Acc:MGI:2447072]	668303	Q52KG5	ENSMUSG00000021294	protein_coding	603.284	-1.02488	0.164287	-6.2368	4.46625e-10	9.4026e-09
Kif26b	kinesin family member 26B [Source:MGI Symbol;Acc:MGI:2447076]	269152	Q7TNC6	ENSMUSG00000026494	protein_coding	331.09	-1.2641	0.269679	-4.68065	2.85961e-06	2.74549e-05
Kifc2	kinesin family member C2 [Source:MGI Symbol;Acc:MGI:109187]	16581		ENSMUSG00000004187	protein_coding	91.8503	-1.19164	0.19748	-6.01742	1.77218e-09	3.33625e-08
Kirrel3	kirre like nephrin family adhesion molecule 3 [Source:MGI Symbol;Acc:MGI:1914953]	67703		ENSMUSG00000032036	protein_coding	13.9689	-1.03345	0.397891	-2.55304	0.0106788	0.0339491
Klhdc8b	kelch domain containing 8B [Source:MGI Symbol;Acc:MGI:1925517]	78267	Q9D2D9	ENSMUSG00000032609	protein_coding	282.262	-1.31094	0.180553	-7.25326	4.0685e-13	1.36146e-11
Klhl14	kelch-like 14 [Source:MGI Symbol;Acc:MGI:1921249]	225266	Q69ZK5	ENSMUSG00000042514	protein_coding	7.79488	-1.87836	0.45215	-3.768	0.000164561	0.000983929
Krt10	keratin 10 [Source:MGI Symbol;Acc:MGI:96685]	16661		ENSMUSG00000019761	protein_coding	31.9054	-1.02781	0.299692	-3.4001	0.000673607	0.00333088
Krtap17-1	keratin associated protein 17-1 [Source:MGI Symbol;Acc:MGI:1925164]	77914		ENSMUSG00000078252	protein_coding	7.51285	-1.52312	0.463927	-3.09284	0.00198254	0.0083093
Lama3	laminin, alpha 3 [Source:MGI Symbol;Acc:MGI:99909]	16774	Q61789	ENSMUSG00000024421	protein_coding	2057.42	-1.49856	0.202767	-7.38771	1.4938e-13	5.32695e-12
Lipf	lipase, gastric [Source:MGI Symbol;Acc:MGI:1914967]	67717	Q9CPP7	ENSMUSG00000024768	protein_coding	8.02362	-1.13821	0.446099	-2.42374	0.0153615	0.0457702
Lmod3	leiomodin 3 (fetal) [Source:MGI Symbol;Acc:MGI:2444169]	320502	E9QA62	ENSMUSG00000044086	protein_coding	13.0224	-1.01349	0.402801	-2.46011	0.0138896	0.0421823
Lonrf2	LON peptidase N-terminal domain and ring finger 2 [Source:MGI Symbol;Acc:MGI:1920209]	381338		ENSMUSG00000048814	protein_coding	6.90549	-1.47129	0.451055	-3.0532	0.00226414	0.00929612
Lrat	lecithin-retinol acyltransferase (phosphatidylcholine-retinol-O-acyltransferase) [Source:MGI Symbol;Acc:MGI:1891259]	79235	Q9JI60	ENSMUSG00000028003	protein_coding	672.952	-1.1943	0.288256	-4.13428	3.56075e-05	0.000259936
Lrrc17	leucine rich repeat containing 17 [Source:MGI Symbol;Acc:MGI:1921761]	74511	Q9CXD9	ENSMUSG00000039883	protein_coding	87.0447	-1.77631	0.326321	-5.39965	6.67725e-08	9.42316e-07
Lrrc3b	leucine rich repeat containing 3B [Source:MGI Symbol;Acc:MGI:2384996]	218763	Q8VCH9	ENSMUSG00000045201	protein_coding	6.46303	-1.02831	0.464868	-2.12081	0.033938	0.0869067
Lrrn2	leucine rich repeat protein 2, neuronal [Source:MGI Symbol;Acc:MGI:106037]	16980		ENSMUSG00000026443	protein_coding	21.9165	-1.33492	0.336199	-3.89291	9.90508e-05	0.000638235
Lrrn3	leucine rich repeat protein 3, neuronal [Source:MGI Symbol;Acc:MGI:106036]	16981	Q8CBC6	ENSMUSG00000036295	protein_coding	203.727	-1.08435	0.267722	-4.04334	5.26946e-05	0.000367372
Lrtm1	leucine-rich repeats and transmembrane domains 1 [Source:MGI Symbol;Acc:MGI:2442106]	319476	Q8BXQ3	ENSMUSG00000045776	protein_coding	2.91131	-1.30452	0.445543	-2.68714	0.00720662	0.0244819
Lsamp	limbic system-associated membrane protein [Source:MGI Symbol;Acc:MGI:1261760]	268890		ENSMUSG00000061080	protein_coding	17.1229	-1.38336	0.367907	-3.65482	0.000257367	0.00145282
Ltc4s	leukotriene C4 synthase [Source:MGI Symbol;Acc:MGI:107498]	17001		ENSMUSG00000020377	protein_coding	92.4076	-1.21462	0.214729	-5.63934	1.70704e-08	2.67191e-07
Lyrm9	LYR motif containing 9 [Source:MGI Symbol;Acc:MGI:1913524]	66274	Q3UN90	ENSMUSG00000072640	protein_coding	139.758	-1.30713	0.223516	-5.83459	5.39226e-09	9.44801e-08
Macf1	microtubule-actin crosslinking factor 1 [Source:MGI Symbol;Acc:MGI:108559]	11426		ENSMUSG00000028649	protein_coding	18422.2	-1.07519	0.156992	-6.8483	7.47344e-12	2.06984e-10
Mamdc2	MAM domain containing 2 [Source:MGI Symbol;Acc:MGI:1918988]	71738		ENSMUSG00000033207	protein_coding	1517.31	-1.38492	0.238077	-5.81277	6.14473e-09	1.06403e-07
Map2k6	mitogen-activated protein kinase kinase 6 [Source:MGI Symbol;Acc:MGI:1346870]	26399	P70236	ENSMUSG00000020623	protein_coding	49.8299	-1.22312	0.272564	-4.45686	8.31677e-06	7.17167e-05
Mesp1	mesoderm posterior 1 [Source:MGI Symbol;Acc:MGI:107785]	17292	P97309	ENSMUSG00000030544	protein_coding	11.5267	-1.29374	0.395766	-3.17642	0.00149104	0.00653876
Mettl24	methyltransferase like 24 [Source:MGI Symbol;Acc:MGI:3045338]	327747	Q8CCB5	ENSMUSG00000045555	protein_coding	99.549	-1.09738	0.214998	-5.08994	3.58172e-07	4.2787e-06
Mettl27	methyltransferase like 27 [Source:MGI Symbol;Acc:MGI:1933146]	79565		ENSMUSG00000040557	protein_coding	139.749	-1.05237	0.167328	-6.27746	3.44138e-10	7.34964e-09
Mettl7a1	methyltransferase like 7A1 [Source:MGI Symbol;Acc:MGI:1916523]	70152		ENSMUSG00000054619	protein_coding	7739.77	-1.02583	0.260189	-3.93913	8.17787e-05	0.000540914
Mgl2	macrophage galactose N-acetyl-galactosamine specific lectin 2 [Source:MGI Symbol;Acc:MGI:2385729]	216864		ENSMUSG00000040950	protein_coding	270.918	-1.00175	0.163185	-6.13367	8.58732e-10	1.70866e-08
Mrc2	mannose receptor, C type 2 [Source:MGI Symbol;Acc:MGI:107818]	17534	Q64449	ENSMUSG00000020695	protein_coding	1215.05	-1.13682	0.132856	-8.55564	1.1722e-17	6.05666e-16
Mroh7	maestro heat-like repeat family member 7 [Source:MGI Symbol;Acc:MGI:2685873]	381538	A2AVR2	ENSMUSG00000047502	protein_coding	3.90558	-1.34058	0.469146	-2.62269	0.00872387	0.0287421
Msh5	mutS homolog 5 [Source:MGI Symbol;Acc:MGI:1329021]	17687		ENSMUSG00000007035	protein_coding	24.0143	-1.43314	0.331472	-4.25303	2.10895e-05	0.000164313
mt-Nd6	mitochondrially encoded NADH dehydrogenase 6 [Source:MGI Symbol;Acc:MGI:102495]	17722	P03925	ENSMUSG00000064368	protein_coding	1651.01	-1.00069	0.195907	-5.10689	3.27502e-07	3.96156e-06
Mturn	maturin, neural progenitor differentiation regulator homolog (Xenopus) [Source:MGI Symbol;Acc:MGI:1915485]	68235	Q8CGA4	ENSMUSG00000038065	protein_coding	660.202	-1.57123	0.235954	-6.65085	2.91407e-11	7.32175e-10
Myh10	myosin, heavy polypeptide 10, non-muscle [Source:MGI Symbol;Acc:MGI:1930780]	77579	Q61879	ENSMUSG00000020900	protein_coding	4290.22	-1.29155	0.146961	-8.78747	1.52965e-18	8.49752e-17
Myh7	myosin, heavy polypeptide 7, cardiac muscle, beta [Source:MGI Symbol;Acc:MGI:2155600]	140781	Q91Z83	ENSMUSG00000053093	protein_coding	280.449	-1.44961	0.266904	-5.41825	6.0185e-08	8.56901e-07
Myl9	myosin, light polypeptide 9, regulatory [Source:MGI Symbol;Acc:MGI:2138915]	98932	Q9CQ19	ENSMUSG00000067818	protein_coding	971.414	-1.01182	0.208762	-4.84525	1.26454e-06	1.33768e-05
Nap1l5	nucleosome assembly protein 1-like 5 [Source:MGI Symbol;Acc:MGI:1923555]	58243	Q9JJF0	ENSMUSG00000055430	protein_coding	8.51822	-1.16523	0.448249	-2.54924	0.0107959	0.0342537
Nat8f3	N-acetyltransferase 8 (GCN5-related) family member 3 [Source:MGI Symbol;Acc:MGI:2136449]	93674		ENSMUSG00000051262	protein_coding	17.3598	-1.08788	0.382899	-2.79773	0.00514624	0.0185583
Ndp	Norrie disease (pseudoglioma) (human) [Source:MGI Symbol;Acc:MGI:102570]	17986	P48744	ENSMUSG00000040138	protein_coding	2.20385	-1.21264	0.454819	-2.48719	0.0128758	0.0395978
Negr1	neuronal growth regulator 1 [Source:MGI Symbol;Acc:MGI:2444846]	320840	Q80Z24	ENSMUSG00000040037	protein_coding	97.5892	-1.34827	0.248938	-5.39603	6.81314e-08	9.58678e-07
Neil2	nei like 2 (E. coli) [Source:MGI Symbol;Acc:MGI:2686058]	382913	Q6R2P8	ENSMUSG00000035121	protein_coding	17.4037	-1.02981	0.372059	-2.74028	0.00613869	0.0214843
Nkain1	Na+/K+ transporting ATPase interacting 1 [Source:MGI Symbol;Acc:MGI:1914399]	67149		ENSMUSG00000078532	protein_coding	35.6233	-1.24171	0.343231	-3.59348	0.000326286	0.00178422
Nme4	NME/NM23 nucleoside diphosphate kinase 4 [Source:MGI Symbol;Acc:MGI:1931148]	56520	Q9WV84	ENSMUSG00000024177	protein_coding	19.6606	-1.02196	0.369256	-2.74909	0.00597609	0.0209994
Notum	notum palmitoleoyl-protein carboxylesterase [Source:MGI Symbol;Acc:MGI:1924833]	77583	Q8R116	ENSMUSG00000042988	protein_coding	77.6603	-1.10288	0.256326	-4.28853	1.79863e-05	0.000142269
Npnt	nephronectin [Source:MGI Symbol;Acc:MGI:2148811]	114249	Q91V88	ENSMUSG00000040998	protein_coding	11625.6	-1.06868	0.159404	-6.70342	2.03601e-11	5.22486e-10
Npr3	natriuretic peptide receptor 3 [Source:MGI Symbol;Acc:MGI:97373]	18162	P70180	ENSMUSG00000022206	protein_coding	2080.38	-1.03403	0.357216	-2.88274	0.00394232	0.0147796
Nptx1	neuronal pentraxin 1 [Source:MGI Symbol;Acc:MGI:107811]	18164	Q62443	ENSMUSG00000025582	protein_coding	389.582	-2.13053	0.220021	-9.66914	4.07784e-22	2.78933e-20
Nr1d1	nuclear receptor subfamily 1, group D, member 1 [Source:MGI Symbol;Acc:MGI:2444210]	217166	Q3UV55	ENSMUSG00000020889	protein_coding	3768.13	-1.13509	0.200414	-5.66298	1.48765e-08	2.36315e-07
Nrep	neuronal regeneration related protein [Source:MGI Symbol;Acc:MGI:99444]	27528	Q07475	ENSMUSG00000042834	protein_coding	641.892	-1.56246	0.103529	-15.0807	2.16985e-51	4.84962e-49
Nrn1	neuritin 1 [Source:MGI Symbol;Acc:MGI:1915654]	68404		ENSMUSG00000039114	protein_coding	173.738	-1.3279	0.184833	-7.16746	7.64021e-13	2.44347e-11
Nrxn1	neurexin I [Source:MGI Symbol;Acc:MGI:1096391]	18189	Q9CS84	ENSMUSG00000024109	protein_coding	44.0086	-1.02317	0.267147	-3.80604	0.00014121	0.000862198
Ntf3	neurotrophin 3 [Source:MGI Symbol;Acc:MGI:97380]	18205		ENSMUSG00000049107	protein_coding	20.6888	-1.13503	0.347535	-3.22887	0.00124281	0.00560356
Ntrk3	neurotrophic tyrosine kinase, receptor, type 3 [Source:MGI Symbol;Acc:MGI:97385]	18213	Q6VNS1	ENSMUSG00000059146	protein_coding	36.5689	-1.00925	0.268078	-3.73536	0.000187448	0.00109913
Ociad2	OCIA domain containing 2 [Source:MGI Symbol;Acc:MGI:1916377]	433904		ENSMUSG00000029153	protein_coding	145.708	-1.47433	0.207159	-7.09434	1.29966e-12	4.00331e-11
Oit3	oncoprotein induced transcript 3 [Source:MGI Symbol;Acc:MGI:1201782]	18302	Q8R4V5	ENSMUSG00000009654	protein_coding	12.6902	-1.21543	0.410264	-2.89064	0.00384464	0.0144642
Olfml2a	olfactomedin-like 2A [Source:MGI Symbol;Acc:MGI:2444741]	241327	Q8BHP7	ENSMUSG00000046618	protein_coding	882.893	-1.18916	0.221617	-5.36361	8.15732e-08	1.13044e-06
Olfr1342	olfactory receptor 1342 [Source:MGI Symbol;Acc:MGI:3031176]	258708		ENSMUSG00000043383	protein_coding	23.1521	-1.01595	0.369188	-2.72427	0.00644446	0.0223509
Opcml	opioid binding protein/cell adhesion molecule-like [Source:MGI Symbol;Acc:MGI:97397]	330908		ENSMUSG00000062257	protein_coding	22.7194	-1.25833	0.413014	-2.99417	0.00275192	0.0109604
Optc	opticin [Source:MGI Symbol;Acc:MGI:2151113]	269120		ENSMUSG00000010311	protein_coding	11.8494	-1.03681	0.390553	-2.6034	0.00923032	0.0301489
Oxtr	oxytocin receptor [Source:MGI Symbol;Acc:MGI:109147]	18430	P97926	ENSMUSG00000049112	protein_coding	19.807	-1.51681	0.439252	-3.38404	0.000714283	0.00350139
P2rx2	purinergic receptor P2X, ligand-gated ion channel, 2 [Source:MGI Symbol;Acc:MGI:2665170]	231602	Q8K3P1	ENSMUSG00000029503	protein_coding	6.96842	-1.22707	0.449153	-2.65566	0.00791541	0.0265194
P2rx6	purinergic receptor P2X, ligand-gated ion channel, 6 [Source:MGI Symbol;Acc:MGI:1337113]	18440		ENSMUSG00000022758	protein_coding	117.073	-1.08448	0.257567	-4.20207	2.64486e-05	0.000200145
Pabpn1	poly(A) binding protein, nuclear 1 [Source:MGI Symbol;Acc:MGI:1859158]	54196		ENSMUSG00000022194	protein_coding	157.1	-1.12683	0.166729	-6.75101	1.46824e-11	3.86589e-10
Paqr6	progestin and adipoQ receptor family member VI [Source:MGI Symbol;Acc:MGI:1916207]	68957		ENSMUSG00000041423	protein_coding	25.7857	-1.04251	0.308068	-3.34764	0.00081502	0.00390174
Pax5	paired box 5 [Source:MGI Symbol;Acc:MGI:97489]	18507	Q02650	ENSMUSG00000014030	protein_coding	262.602	-1.21871	0.183835	-6.62619	3.4447e-11	8.5765e-10
Pcdh12	protocadherin 12 [Source:MGI Symbol;Acc:MGI:1855700]	53601		ENSMUSG00000024440	protein_coding	582.364	-1.15845	0.229016	-5.0563	4.27468e-07	5.02223e-06
Pcdhac2	protocadherin alpha subfamily C, 2 [Source:MGI Symbol;Acc:MGI:1891443]	353237		ENSMUSG00000102697	protein_coding	194.644	-1.32354	0.255671	-5.16869	2.35737e-07	2.93276e-06
Pcolce2	procollagen C-endopeptidase enhancer 2 [Source:MGI Symbol;Acc:MGI:1923727]	76477	Q8R4W6	ENSMUSG00000015354	protein_coding	3029.48	-1.63163	0.19769	-8.24996	1.58453e-16	7.39228e-15
Pde5a	phosphodiesterase 5A, cGMP-specific [Source:MGI Symbol;Acc:MGI:2651499]	242202	Q8CG03	ENSMUSG00000053965	protein_coding	3300.91	-1.27365	0.156942	-8.11417	4.89112e-16	2.17118e-14
Pde8b	phosphodiesterase 8B [Source:MGI Symbol;Acc:MGI:2443999]	218461		ENSMUSG00000021684	protein_coding	835.886	-1.24023	0.169656	-7.30725	2.72667e-13	9.32552e-12
Pdlim3	PDZ and LIM domain 3 [Source:MGI Symbol;Acc:MGI:1859274]	53318	O70209	ENSMUSG00000031636	protein_coding	204.225	-1.00014	0.164225	-6.08446	1.16888e-09	2.27399e-08
Peg3	paternally expressed 3 [Source:MGI Symbol;Acc:MGI:104748]	18616	Q3URU2	ENSMUSG00000002265	protein_coding	315.29	-1.0708	0.194121	-5.51024	3.58341e-08	5.31697e-07
Pfkm	phosphofructokinase, muscle [Source:MGI Symbol;Acc:MGI:97548]	18642		ENSMUSG00000033065	protein_coding	380.171	-1.02843	0.178774	-5.74886	8.98459e-09	1.48745e-07
Pgbd5	piggyBac transposable element derived 5 [Source:MGI Symbol;Acc:MGI:2429955]	209966		ENSMUSG00000050751	protein_coding	7.03242	-1.03833	0.456611	-2.19675	0.028038	0.0746425
Pgm5	phosphoglucomutase 5 [Source:MGI Symbol;Acc:MGI:1925668]	226041	Q8BZF8	ENSMUSG00000041731	protein_coding	656.336	-1.3919	0.223688	-6.21768	5.04556e-10	1.05185e-08
Pgr	progesterone receptor [Source:MGI Symbol;Acc:MGI:97567]	18667	Q00175	ENSMUSG00000031870	protein_coding	57.3652	-1.01874	0.284059	-3.5684	0.000359167	0.00193866
Phex	phosphate regulating endopeptidase homolog, X-linked [Source:MGI Symbol;Acc:MGI:107489]	18675		ENSMUSG00000057457	protein_coding	88.1081	-1.51017	0.215153	-6.98209	2.90817e-12	8.51763e-11
Phf24	PHD finger protein 24 [Source:MGI Symbol;Acc:MGI:2140712]	230085		ENSMUSG00000036062	protein_coding	262.685	-1.09949	0.221407	-4.95995	7.05108e-07	7.90717e-06
Pipox	pipecolic acid oxidase [Source:MGI Symbol;Acc:MGI:1197006]	19193	Q9D826	ENSMUSG00000017453	protein_coding	9.41538	-1.13046	0.422081	-2.61845	0.0088329	0.0290615
Pkdrej	polycystin (PKD) family receptor for egg jelly [Source:MGI Symbol;Acc:MGI:1338786]	18766		ENSMUSG00000052496	protein_coding	14.4847	-1.08798	0.388672	-2.74581	0.00603611	0.0211754
Pla2g4b	phospholipase A2, group IVB (cytosolic) [Source:MGI Symbol;Acc:MGI:2384819]	211429		ENSMUSG00000098488	protein_coding	5.52222	-1.10832	0.455582	-2.35496	0.0185247	0.0532544
Plcb1	phospholipase C, beta 1 [Source:MGI Symbol;Acc:MGI:97613]	18795	Q9Z1B3	ENSMUSG00000051177	protein_coding	624.71	-1.03721	0.154579	-6.70841	1.96753e-11	5.06942e-10
Plcd4	phospholipase C, delta 4 [Source:MGI Symbol;Acc:MGI:107469]	18802		ENSMUSG00000026173	protein_coding	11.9268	-1.02454	0.415054	-2.46692	0.0136282	0.0415459
Plekhh2	pleckstrin homology domain containing, family H (with MyTH4 domain) member 2 [Source:MGI Symbol;Acc:MGI:2146813]	213556	Q8C115	ENSMUSG00000040852	protein_coding	604.595	-1.04414	0.148297	-7.03787	1.95194e-12	5.88984e-11
Plxdc2	plexin domain containing 2 [Source:MGI Symbol;Acc:MGI:1914698]	67448	Q9DC11	ENSMUSG00000026748	protein_coding	4109.81	-1.1123	0.155062	-7.17246	7.36616e-13	2.37559e-11
Pm20d2	peptidase M20 domain containing 2 [Source:MGI Symbol;Acc:MGI:2685270]	242377	A3KG59	ENSMUSG00000054659	protein_coding	33.0018	-1.14659	0.284939	-3.99046	6.59455e-05	0.000446474
Pnliprp1	pancreatic lipase related protein 1 [Source:MGI Symbol;Acc:MGI:97723]	18946	Q5BKQ4	ENSMUSG00000042179	protein_coding	6.80833	-1.15483	0.467547	-2.35639	0.0184534	0.0531136
Pnmal2	PNMA-like 2 [Source:MGI Symbol;Acc:MGI:3645856]	434128		ENSMUSG00000070802	protein_coding	66.9765	-1.00455	0.261018	-3.83576	0.000125176	0.000776633
Podxl2	podocalyxin-like 2 [Source:MGI Symbol;Acc:MGI:2442488]	319655		ENSMUSG00000033152	protein_coding	85.0455	-1.12308	0.239132	-4.67794	2.89766e-06	2.77508e-05
Ppp2r2c	protein phosphatase 2, regulatory subunit B, gamma [Source:MGI Symbol;Acc:MGI:2442660]	269643	Q8BG02	ENSMUSG00000029120	protein_coding	14.5091	-1.06706	0.375224	-2.81788	0.00483418	0.0175648
Prdm8	PR domain containing 8 [Source:MGI Symbol;Acc:MGI:1924880]	77630		ENSMUSG00000035456	protein_coding	36.5839	-1.31545	0.326681	-3.99365	6.50648e-05	0.0004416
Prkg1	protein kinase, cGMP-dependent, type I [Source:MGI Symbol;Acc:MGI:108174]	19091	P0C605	ENSMUSG00000052920	protein_coding	275.987	-1.19009	0.191505	-6.20894	5.33448e-10	1.10608e-08
Proc	protein C [Source:MGI Symbol;Acc:MGI:97771]	19123		ENSMUSG00000024386	protein_coding	9.53273	-1.08543	0.430217	-2.45227	0.0141958	0.0429493
Proca1	protein interacting with cyclin A1 [Source:MGI Symbol;Acc:MGI:1918274]	216974		ENSMUSG00000044122	protein_coding	38.5259	-1.07741	0.269427	-3.97034	7.17715e-05	0.000482349
Prss35	protease, serine 35 [Source:MGI Symbol;Acc:MGI:2444800]	244954	Q8C0F9	ENSMUSG00000033491	protein_coding	19.8881	-1.57791	0.376387	-4.08023	4.49917e-05	0.000318873
Ptgfr	prostaglandin F receptor [Source:MGI Symbol;Acc:MGI:97796]	19220	P43117	ENSMUSG00000028036	protein_coding	269.616	-1.62179	0.308584	-5.23975	1.60797e-07	2.06045e-06
Ptn	pleiotrophin [Source:MGI Symbol;Acc:MGI:97804]	19242	P63089	ENSMUSG00000029838	protein_coding	23.2514	-1.14178	0.355109	-3.1906	0.00141978	0.00627635
Ptpn5	protein tyrosine phosphatase, non-receptor type 5 [Source:MGI Symbol;Acc:MGI:97807]	19259	P54830	ENSMUSG00000030854	protein_coding	18.886	-1.22872	0.359204	-3.36152	0.000775159	0.00374869
Rasgrf2	RAS protein-specific guanine nucleotide-releasing factor 2 [Source:MGI Symbol;Acc:MGI:109137]	19418		ENSMUSG00000021708	protein_coding	1015.97	-1.02871	0.184319	-5.57976	2.40845e-08	3.67111e-07
Rcor2	REST corepressor 2 [Source:MGI Symbol;Acc:MGI:1859854]	104383		ENSMUSG00000024968	protein_coding	17.6202	-1.03155	0.39463	-2.58898	0.00962611	0.0311784
Reln	reelin [Source:MGI Symbol;Acc:MGI:103022]	19699	Q60841	ENSMUSG00000042453	protein_coding	202.635	-1.04602	0.220427	-4.74039	2.13312e-06	2.13212e-05
Rem1	rad and gem related GTP binding protein 1 [Source:MGI Symbol;Acc:MGI:1097696]	19700	O35929	ENSMUSG00000000359	protein_coding	85.3426	-1.48909	0.229352	-6.46092	1.0407e-10	2.40135e-09
Rem2	rad and gem related GTP binding protein 2 [Source:MGI Symbol;Acc:MGI:2155260]	140743		ENSMUSG00000022176	protein_coding	15.4625	-1.18916	0.385257	-3.02712	0.00246898	0.00998659
Reps2	RALBP1 associated Eps domain containing protein 2 [Source:MGI Symbol;Acc:MGI:2663511]	194590		ENSMUSG00000040855	protein_coding	1348	-1.04042	0.18858	-5.5153	3.48182e-08	5.18389e-07
Rgs11	regulator of G-protein signaling 11 [Source:MGI Symbol;Acc:MGI:1354739]	50782		ENSMUSG00000024186	protein_coding	164.487	-1.10317	0.220234	-5.00458	5.59831e-07	6.43397e-06
Rgs5	regulator of G-protein signaling 5 [Source:MGI Symbol;Acc:MGI:1098434]	19737	O08850	ENSMUSG00000026678	protein_coding	126.57	-1.00626	0.22426	-4.48108	7.4265e-06	6.49726e-05
Rgs9	regulator of G-protein signaling 9 [Source:MGI Symbol;Acc:MGI:1338824]	19739	O54828	ENSMUSG00000020599	protein_coding	214.879	-1.13471	0.229172	-4.94678	7.545e-07	8.39737e-06
Rnf207	ring finger protein 207 [Source:MGI Symbol;Acc:MGI:2684989]	433809	Q3V3A7	ENSMUSG00000058498	protein_coding	11.1866	-1.40723	0.448315	-3.04945	0.00229259	0.00939803
Robo2	roundabout guidance receptor 2 [Source:MGI Symbol;Acc:MGI:1890110]	268902		ENSMUSG00000052516	protein_coding	675.514	-1.25354	0.188544	-6.64495	3.03323e-11	7.60126e-10
Rps6ka6	ribosomal protein S6 kinase polypeptide 6 [Source:MGI Symbol;Acc:MGI:1914321]	67071		ENSMUSG00000025665	protein_coding	43.501	-1.04285	0.286268	-3.62382	0.00029028	0.00161397
Rtl8c	retrotransposon Gag like 8C [Source:MGI Symbol;Acc:MGI:1920115]	72865		ENSMUSG00000051851	protein_coding	111.473	-1.0642	0.183518	-5.78606	7.20569e-09	1.22242e-07
Rxfp1	relaxin/insulin-like family peptide receptor 1 [Source:MGI Symbol;Acc:MGI:2682211]	381489	Q6R6I7	ENSMUSG00000034009	protein_coding	14.9915	-1.20608	0.435907	-2.70426	0.00684569	0.0234715
Ryr3	ryanodine receptor 3 [Source:MGI Symbol;Acc:MGI:99684]	20192	A2AGL3	ENSMUSG00000057378	protein_coding	25.0723	-1.82966	0.36367	-4.90847	9.17883e-07	1.00471e-05
S100b	S100 protein, beta polypeptide, neural [Source:MGI Symbol;Acc:MGI:98217]	20203	P50114	ENSMUSG00000033208	protein_coding	21.0359	-1.2424	0.349765	-3.49042	0.000482259	0.00249784
S100g	S100 calcium binding protein G [Source:MGI Symbol;Acc:MGI:104528]	12309	P97816	ENSMUSG00000040808	protein_coding	418.868	-1.21936	0.184123	-6.6169	3.668e-11	9.0737e-10
Samd12	sterile alpha motif domain containing 12 [Source:MGI Symbol;Acc:MGI:2444518]	320679	Q0VE29	ENSMUSG00000058656	protein_coding	693.806	-1.07355	0.137814	-7.78731	6.84525e-15	2.84789e-13
Sbspon	somatomedin B and thrombospondin, type 1 domain containing [Source:MGI Symbol;Acc:MGI:2684952]	226866	Q3UPR9	ENSMUSG00000032719	protein_coding	19.8918	-1.57848	0.428911	-3.61139	0.000304555	0.00167835
Scgb3a2	secretoglobin, family 3A, member 2 [Source:MGI Symbol;Acc:MGI:2153470]	117158	Q920H1	ENSMUSG00000038791	protein_coding	6856.46	-1.21828	0.372433	-3.25813	0.00112149	0.00512996
Scn2a	sodium channel, voltage-gated, type II, alpha [Source:MGI Symbol;Acc:MGI:98248]	110876		ENSMUSG00000075318	protein_coding	12.5143	-1.15536	0.400883	-2.84995	0.00437267	0.0161261
Scn3a	sodium channel, voltage-gated, type III, alpha [Source:MGI Symbol;Acc:MGI:98249]	20269	A2ASI5	ENSMUSG00000057182	protein_coding	395.609	-2.22441	0.200106	-11.0904	1.39594e-28	1.34156e-26
Scn3b	sodium channel, voltage-gated, type III, beta [Source:MGI Symbol;Acc:MGI:1918882]	235281	Q8BHK2	ENSMUSG00000049281	protein_coding	1533.33	-1.22114	0.119338	-10.2309	1.4422e-24	1.07029e-22
Scn4a	sodium channel, voltage-gated, type IV, alpha [Source:MGI Symbol;Acc:MGI:98250]	110880		ENSMUSG00000001027	protein_coding	26.6025	-1.77346	0.353117	-4.92083	8.61758e-07	9.49762e-06
Scn7a	sodium channel, voltage-gated, type VII, alpha [Source:MGI Symbol;Acc:MGI:102965]	20272		ENSMUSG00000034810	protein_coding	4463.1	-1.45729	0.130626	-11.1551	6.75961e-29	6.56195e-27
Scube1	signal peptide, CUB domain, EGF-like 1 [Source:MGI Symbol;Acc:MGI:1890616]	64706		ENSMUSG00000016763	protein_coding	440.195	-1.3392	0.185325	-7.22105	5.15881e-13	1.70082e-11
Scube2	signal peptide, CUB domain, EGF-like 2 [Source:MGI Symbol;Acc:MGI:1928765]	56788	Q9JJS0	ENSMUSG00000007279	protein_coding	764.386	-1.40902	0.211618	-6.6536	2.86016e-11	7.19571e-10
Sec14l3	SEC14-like lipid binding 3 [Source:MGI Symbol;Acc:MGI:3617848]	380683		ENSMUSG00000054986	protein_coding	21997.9	-1.00939	0.244193	-4.13114	3.60976e-05	0.000262915
Sec14l5	SEC14-like lipid binding 5 [Source:MGI Symbol;Acc:MGI:3616084]	665119		ENSMUSG00000091712	protein_coding	13.5666	-1.08777	0.409762	-2.6065	0.00914722	0.0299164
Sec16b	SEC16 homolog B (S. cerevisiae) [Source:MGI Symbol;Acc:MGI:2148802]	89867	Q91XT4	ENSMUSG00000026589	protein_coding	90.2345	-1.29071	0.209695	-6.13403	8.56801e-10	1.707e-08
Sema4g	sema domain, immunoglobulin domain (Ig), transmembrane domain (TM) and short cytoplasmic domain, (semaphorin) 4G [Source:MGI Symbol;Acc:MGI:1347047]	26456	Q9WUH7	ENSMUSG00000025207	protein_coding	43.9418	-1.06421	0.269156	-3.92983	8.50062e-05	0.000559173
Sema6c	sema domain, transmembrane domain (TM), and cytoplasmic domain, (semaphorin) 6C [Source:MGI Symbol;Acc:MGI:1338032]	20360		ENSMUSG00000038777	protein_coding	41.3647	-1.63945	0.268627	-6.02172	1.72568e-09	3.2647e-08
Sept3	septin 3 [Source:MGI Symbol;Acc:MGI:1345148]	24050	Q9Z1S5	ENSMUSG00000022456	protein_coding	62.6327	-2.23472	0.305857	-7.19147	6.40963e-13	2.08459e-11
Sh2d4b	SH2 domain containing 4B [Source:MGI Symbol;Acc:MGI:1925182]	328381	A6X942	ENSMUSG00000037833	protein_coding	18.2469	-1.0588	0.37771	-2.7711	0.00558679	0.0198491
Sh3bgr	SH3-binding domain glutamic acid-rich protein [Source:MGI Symbol;Acc:MGI:1354740]	50795	Q9WUZ7	ENSMUSG00000040666	protein_coding	58.4919	-1.26359	0.265994	-4.72479	2.30358e-06	2.27763e-05
Sh3gl2	SH3-domain GRB2-like 2 [Source:MGI Symbol;Acc:MGI:700009]	20404	Q62420	ENSMUSG00000028488	protein_coding	49.0935	-1.75731	0.272805	-6.35874	2.03413e-10	4.47859e-09
Shisa2	shisa family member 2 [Source:MGI Symbol;Acc:MGI:2444716]	219134	Q8QZV2	ENSMUSG00000044461	protein_coding	76.082	-1.51617	0.261235	-5.76825	8.00994e-09	1.34697e-07
Shisa6	shisa family member 6 [Source:MGI Symbol;Acc:MGI:2685725]	380702		ENSMUSG00000053930	protein_coding	19.2111	-1.26621	0.395062	-3.1459	0.00165577	0.00712619
Siglecf	sialic acid binding Ig-like lectin F [Source:MGI Symbol;Acc:MGI:2681107]	233186	Q920G3	ENSMUSG00000039013	protein_coding	257.609	-1.02814	0.184606	-5.56359	2.64284e-08	4.00932e-07
Slc22a17	solute carrier family 22 (organic cation transporter), member 17 [Source:MGI Symbol;Acc:MGI:1926225]	59049		ENSMUSG00000022199	protein_coding	140.754	-1.05119	0.184813	-5.67962	1.34994e-08	2.16047e-07
Slc22a3	solute carrier family 22 (organic cation transporter), member 3 [Source:MGI Symbol;Acc:MGI:1333817]	20519		ENSMUSG00000023828	protein_coding	73.5937	-1.20316	0.308164	-3.88931	0.000100531	0.000645612
Slc24a2	solute carrier family 24 (sodium/potassium/calcium exchanger), member 2 [Source:MGI Symbol;Acc:MGI:1923626]	76376		ENSMUSG00000037996	protein_coding	17.6083	-1.28937	0.372957	-3.39095	0.000696499	0.00342826
Slc26a10	solute carrier family 26, member 10 [Source:MGI Symbol;Acc:MGI:2143920]	216441		ENSMUSG00000040441	protein_coding	6.82386	-1.64123	0.469495	-3.24832	0.00116089	0.00528381
Slc4a5	solute carrier family 4, sodium bicarbonate cotransporter, member 5 [Source:MGI Symbol;Acc:MGI:2443220]	232156		ENSMUSG00000068323	protein_coding	758.793	-1.00582	0.237842	-4.22644	2.37421e-05	0.000181667
Slc5a12	solute carrier family 5 (sodium/glucose cotransporter), member 12 [Source:MGI Symbol;Acc:MGI:2138890]	241612	Q49B93	ENSMUSG00000041644	protein_coding	70.0276	-1.53635	0.281291	-5.42131	5.91629e-08	8.4548e-07
Slc6a15	solute carrier family 6 (neurotransmitter transporter), member 15 [Source:MGI Symbol;Acc:MGI:2143484]	103098	Q8BG16	ENSMUSG00000019894	protein_coding	57.331	-1.1875	0.308839	-3.81908	0.000133953	0.000823115
Slc7a10	solute carrier family 7 (cationic amino acid transporter, y+ system), member 10 [Source:MGI Symbol;Acc:MGI:1858261]	53896		ENSMUSG00000030495	protein_coding	175.302	-1.81566	0.23576	-7.67758	1.6212e-14	6.42498e-13
Slc8a3	solute carrier family 8 (sodium/calcium exchanger), member 3 [Source:MGI Symbol;Acc:MGI:107976]	110893	S4R2P9	ENSMUSG00000079055	protein_coding	19.6206	-1.14765	0.401607	-2.82296	0.00475827	0.0173436
Smad9	SMAD family member 9 [Source:MGI Symbol;Acc:MGI:1859993]	55994	Q9JIW5	ENSMUSG00000027796	protein_coding	232.137	-1.43173	0.226949	-6.29813	3.01267e-10	6.4845e-09
Snhg11	small nucleolar RNA host gene 11 [Source:MGI Symbol;Acc:MGI:2441845]	319317		ENSMUSG00000044349	protein_coding	296.478	-1.50892	0.197764	-7.62187	2.50021e-14	9.70839e-13
Snx22	sorting nexin 22 [Source:MGI Symbol;Acc:MGI:2685966]	382083		ENSMUSG00000039452	protein_coding	109.65	-1.14793	0.269373	-4.24766	2.16013e-05	0.000167486
Snx31	sorting nexin 31 [Source:MGI Symbol;Acc:MGI:1913946]	66696	Q6P8Y7	ENSMUSG00000013611	protein_coding	3.4189	-1.2043	0.469652	-2.31112	0.0208263	0.0585666
Sost	sclerostin [Source:MGI Symbol;Acc:MGI:1921749]	74499		ENSMUSG00000001494	protein_coding	4.07633	-1.29633	0.469456	-2.50275	0.0123234	0.0381984
Sox11	SRY (sex determining region Y)-box 11 [Source:MGI Symbol;Acc:MGI:98359]	20666	Q7M6Y2	ENSMUSG00000063632	protein_coding	320.925	-1.42501	0.236796	-6.01271	1.82442e-09	3.43123e-08
Sphkap	SPHK1 interactor, AKAP domain containing [Source:MGI Symbol;Acc:MGI:1924879]	77629		ENSMUSG00000026163	protein_coding	15.0827	-1.2644	0.417731	-2.98132	0.00287008	0.0113417
Sptssb	serine palmitoyltransferase, small subunit B [Source:MGI Symbol;Acc:MGI:1913433]	66183	Q925E8	ENSMUSG00000043461	protein_coding	16.4466	-1.18765	0.40406	-2.91444	0.00356331	0.0135303
Srms	src-related kinase lacking C-terminal regulatory tyrosine and N-terminal myristylation sites [Source:MGI Symbol;Acc:MGI:101865]	20811		ENSMUSG00000027579	protein_coding	59.7705	-1.72362	0.242868	-7.0255	2.133e-12	6.39599e-11
Srpk3	serine/arginine-rich protein specific kinase 3 [Source:MGI Symbol;Acc:MGI:1891338]	56504	Q9Z0G2	ENSMUSG00000002007	protein_coding	23.0888	-1.59247	0.41673	-3.80752	0.000140367	0.000857595
Srpx2	sushi-repeat-containing protein, X-linked 2 [Source:MGI Symbol;Acc:MGI:1916042]	68792	Q8R054	ENSMUSG00000031253	protein_coding	148.966	-1.03586	0.173371	-5.96444	2.45475e-09	4.5368e-08
St6galnac3	ST6 (alpha-N-acetyl-neuraminyl-2,3-beta-galactosyl-1,3)-N-acetylgalactosaminide alpha-2,6-sialyltransferase 3 [Source:MGI Symbol;Acc:MGI:1341828]	20447	Q9WUV2	ENSMUSG00000052544	protein_coding	277.208	-1.10859	0.236571	-4.68303	2.82661e-06	2.71515e-05
St8sia2	ST8 alpha-N-acetyl-neuraminide alpha-2,8-sialyltransferase 2 [Source:MGI Symbol;Acc:MGI:106020]	20450	O35696	ENSMUSG00000025789	protein_coding	412.21	-1.24214	0.204259	-6.07706	1.22404e-09	2.37171e-08
Stmn2	stathmin-like 2 [Source:MGI Symbol;Acc:MGI:98241]	20257	P55821	ENSMUSG00000027500	protein_coding	878.781	-1.40584	0.180964	-7.76599	8.10084e-15	3.35103e-13
Stx1b	syntaxin 1B [Source:MGI Symbol;Acc:MGI:1930705]	56216	P61264	ENSMUSG00000030806	protein_coding	44.0324	-1.16719	0.264879	-4.37996	1.18703e-05	9.80908e-05
Sybu	syntabulin (syntaxin-interacting) [Source:MGI Symbol;Acc:MGI:2442392]	319613	Q8BHS8	ENSMUSG00000022340	protein_coding	60.1417	-1.18564	0.262583	-4.49336	7.01074e-06	6.17568e-05
Synm	synemin, intermediate filament protein [Source:MGI Symbol;Acc:MGI:2661187]	233335	Q70IV5	ENSMUSG00000030554	protein_coding	1359.96	-1.42197	0.215612	-6.59187	4.34314e-11	1.06615e-09
Syt3	synaptotagmin III [Source:MGI Symbol;Acc:MGI:99665]	20981		ENSMUSG00000030731	protein_coding	16.8512	-1.12381	0.426085	-2.58767	0.00966267	0.0312602
T2	brachyury 2 [Source:MGI Symbol;Acc:MGI:104658]	21331		ENSMUSG00000058159	protein_coding	26.6776	-1.03861	0.332118	-3.09314	0.00198049	0.00830251
Tbata	thymus, brain and testes associated [Source:MGI Symbol;Acc:MGI:1923820]	65971	Q7TSD4	ENSMUSG00000020096	protein_coding	55.5242	-1.22254	0.395084	-3.0704	0.0021377	0.00885916
Tepp	testis, prostate and placenta expressed [Source:MGI Symbol;Acc:MGI:1920657]	73407		ENSMUSG00000090206	protein_coding	18.6126	-1.25969	0.338324	-3.63767	0.000275113	0.00153809
Tet1	tet methylcytosine dioxygenase 1 [Source:MGI Symbol;Acc:MGI:1098693]	52463		ENSMUSG00000047146	protein_coding	111.357	-1.72859	0.227831	-7.55012	4.34846e-14	1.66159e-12
Thrsp	thyroid hormone responsive [Source:MGI Symbol;Acc:MGI:109126]	21835	Q62264	ENSMUSG00000035686	protein_coding	147.063	-1.23235	0.463895	-2.53487	0.011249	0.0354862
Tle2	transducin-like enhancer of split 2 [Source:MGI Symbol;Acc:MGI:104635]	21886		ENSMUSG00000034771	protein_coding	375.185	-1.08288	0.155217	-6.97343	3.09304e-12	9.02143e-11
Tmeff2	transmembrane protein with EGF-like and two follistatin-like domains 2 [Source:MGI Symbol;Acc:MGI:1861735]	56363		ENSMUSG00000026109	protein_coding	199.268	-1.11385	0.158232	-7.03144	2.04416e-12	6.14879e-11
Tmem100	transmembrane protein 100 [Source:MGI Symbol;Acc:MGI:1915138]	67888	Q9CQG9	ENSMUSG00000069763	protein_coding	6215.26	-1.02294	0.190826	-5.35947	8.34658e-08	1.15334e-06
Tmem117	transmembrane protein 117 [Source:MGI Symbol;Acc:MGI:2444580]	320709	Q8BH18	ENSMUSG00000063296	protein_coding	46.9206	-1.03587	0.278119	-3.69687	0.000218278	0.00125614
Tmem121b	transmembrane protein 121B [Source:MGI Symbol;Acc:MGI:2136977]	94047	Q99MX7	ENSMUSG00000094626	protein_coding	37.242	-1.08308	0.262968	-4.08631	4.38281e-05	0.000311892
Tmem132c	transmembrane protein 132C [Source:MGI Symbol;Acc:MGI:2443061]	208213		ENSMUSG00000034324	protein_coding	290.249	-1.03696	0.186746	-5.54871	2.87779e-08	4.34177e-07
Tmem14a	transmembrane protein 14A [Source:MGI Symbol;Acc:MGI:1922962]	75712	P56983	ENSMUSG00000025933	protein_coding	55.7688	-1.15834	0.251295	-4.58262	4.59189e-06	4.21091e-05
Tmem178b	transmembrane protein 178B [Source:MGI Symbol;Acc:MGI:3647581]	434008		ENSMUSG00000057716	protein_coding	19.1949	-1.25624	0.420726	-2.9174	0.00352963	0.0134236
Tmem191c	transmembrane protein 191C [Source:MGI Symbol;Acc:MGI:107238]	224019	Q9JJB1	ENSMUSG00000055692	protein_coding	24.5968	-1.25923	0.31147	-3.99316	6.51999e-05	0.000442204
Tmem196	transmembrane protein 196 [Source:MGI Symbol;Acc:MGI:2685374]	217951		ENSMUSG00000048004	protein_coding	4.44657	-1.15759	0.469979	-2.30987	0.0208953	0.0587178
Tmem232	transmembrane protein 232 [Source:MGI Symbol;Acc:MGI:2685786]	381107		ENSMUSG00000045036	protein_coding	131.362	-1.0393	0.283532	-3.65676	0.000255427	0.00144399
Tmem233	transmembrane protein 233 [Source:MGI Symbol;Acc:MGI:3651514]	545798		ENSMUSG00000079278	protein_coding	2.50791	-1.07337	0.459435	-2.11799	0.034176	0.0874579
Tmem35a	transmembrane protein 35A [Source:MGI Symbol;Acc:MGI:1914814]	67564	Q9D328	ENSMUSG00000033578	protein_coding	24.4882	-1.16079	0.336032	-3.40621	0.000658725	0.00326998
Tmem44	transmembrane protein 44 [Source:MGI Symbol;Acc:MGI:1924489]	224090		ENSMUSG00000022537	protein_coding	587.581	-1.18031	0.115383	-10.2249	1.53373e-24	1.13384e-22
Tnr	tenascin R [Source:MGI Symbol;Acc:MGI:99516]	21960	Q8BYI9	ENSMUSG00000015829	protein_coding	19.6642	-1.24529	0.377674	-3.23854	0.00120142	0.00543993
Tril	TLR4 interactor with leucine-rich repeats [Source:MGI Symbol;Acc:MGI:1914123]	66873	Q9DBY4	ENSMUSG00000043496	protein_coding	341.156	-1.84073	0.279121	-6.57749	4.78467e-11	1.17154e-09
Trim7	tripartite motif-containing 7 [Source:MGI Symbol;Acc:MGI:2137353]	94089	Q923T7	ENSMUSG00000040350	protein_coding	65.5823	-1.15579	0.240873	-4.78331	1.72432e-06	1.77331e-05
Trpc3	transient receptor potential cation channel, subfamily C, member 3 [Source:MGI Symbol;Acc:MGI:109526]	22065		ENSMUSG00000027716	protein_coding	33.4013	-1.18415	0.273144	-4.28912	1.79383e-05	0.000141954
Tshr	thyroid stimulating hormone receptor [Source:MGI Symbol;Acc:MGI:98849]	22095		ENSMUSG00000020963	protein_coding	10.9207	-1.32386	0.414167	-3.11605	0.00183292	0.00777717
Tspan18	tetraspanin 18 [Source:MGI Symbol;Acc:MGI:1917186]	241556	Q80WR1	ENSMUSG00000027217	protein_coding	2092.46	-1.08318	0.158767	-6.82141	9.01537e-12	2.45445e-10
Tspan2	tetraspanin 2 [Source:MGI Symbol;Acc:MGI:1917997]	70747	Q922J6	ENSMUSG00000027858	protein_coding	2723.89	-1.07646	0.181197	-5.93898	2.86796e-09	5.25e-08
Unc79	unc-79 homolog [Source:MGI Symbol;Acc:MGI:2684729]	217843	Q0KK59	ENSMUSG00000021198	protein_coding	114.856	-1.12352	0.296244	-3.77923	0.000157312	0.000945789
Upk2	uroplakin 2 [Source:MGI Symbol;Acc:MGI:98913]	22269		ENSMUSG00000041523	protein_coding	10.7425	-1.01348	0.415324	-2.3995	0.0164173	0.0482798
Usp44	ubiquitin specific peptidase 44 [Source:MGI Symbol;Acc:MGI:3045318]	327799	Q8C2S0	ENSMUSG00000020020	protein_coding	15.6805	-1.34733	0.388352	-3.40004	0.000673766	0.00333088
Veph1	ventricular zone expressed PH domain-containing 1 [Source:MGI Symbol;Acc:MGI:1920039]	72789	A1A535	ENSMUSG00000027831	protein_coding	61.3103	-1.06823	0.242251	-4.38545	1.15748e-05	9.61037e-05
Vsnl1	visinin-like 1 [Source:MGI Symbol;Acc:MGI:1349453]	26950	P62761	ENSMUSG00000054459	protein_coding	140.539	-1.39077	0.180496	-7.68494	1.53063e-14	6.11647e-13
Vstm2a	V-set and transmembrane domain containing 2A [Source:MGI Symbol;Acc:MGI:2384826]	211739	Q8R0A6	ENSMUSG00000048834	protein_coding	26.7861	-1.33559	0.320466	-4.10399	4.0608e-05	0.000292771
Vstm2b	V-set and transmembrane domain containing 2B [Source:MGI Symbol;Acc:MGI:1914525]	58188	Q9JME9	ENSMUSG00000039257	protein_coding	5.94094	-2.14209	0.468382	-3.63068	0.000282672	0.0015763
Vwa1	von Willebrand factor A domain containing 1 [Source:MGI Symbol;Acc:MGI:2179729]	246228	Q8R2Z5	ENSMUSG00000042116	protein_coding	82.5322	-1.15275	0.216095	-5.31802	1.04905e-07	1.41302e-06
Wfdc10	WAP four-disulfide core domain 10 [Source:MGI Symbol;Acc:MGI:3616889]	629756		ENSMUSG00000070529	protein_coding	5.7604	-1.1001	0.468932	-2.26471	0.0235306	0.0648153
Wnt10b	wingless-type MMTV integration site family, member 10B [Source:MGI Symbol;Acc:MGI:108061]	22410		ENSMUSG00000022996	protein_coding	182.918	-1.62438	0.304598	-5.3087	1.10407e-07	1.47166e-06
Wnt2	wingless-type MMTV integration site family, member 2 [Source:MGI Symbol;Acc:MGI:98954]	22413	P21552	ENSMUSG00000010797	protein_coding	189.965	-1.08688	0.178833	-6.06936	1.2842e-09	2.47082e-08
Wscd1	WSC domain containing 1 [Source:MGI Symbol;Acc:MGI:2448493]	216881		ENSMUSG00000020811	protein_coding	513.058	-1.29363	0.220184	-5.87125	4.32526e-09	7.69064e-08
Wscd2	WSC domain containing 2 [Source:MGI Symbol;Acc:MGI:2445030]	320916	D4PHA7	ENSMUSG00000063430	protein_coding	31.5627	-1.1052	0.327707	-3.3429	0.000829069	0.00396209
Xcr1	chemokine (C motif) receptor 1 [Source:MGI Symbol;Acc:MGI:1346338]	23832		ENSMUSG00000060509	protein_coding	55.0004	-1.42687	0.30485	-4.65418	3.25273e-06	3.07227e-05
Xkrx	X-linked Kx blood group related, X-linked [Source:MGI Symbol;Acc:MGI:3584011]	331524	Q5GH68	ENSMUSG00000031258	protein_coding	19.9828	-1.19199	0.339003	-3.46822	0.000523916	0.00267824
Ypel1	yippee like 1 [Source:MGI Symbol;Acc:MGI:1913303]	106369	Q9ESC7	ENSMUSG00000022773	protein_coding	21.9072	-1.04289	0.31764	-3.23846	0.00120176	0.00544017
Zan	zonadhesin [Source:MGI Symbol;Acc:MGI:106656]	22635		ENSMUSG00000079173	protein_coding	11.8698	-1.5533	0.416706	-3.58642	0.000335245	0.00182801
Zc3hav1l	zinc finger CCCH-type, antiviral 1-like [Source:MGI Symbol;Acc:MGI:2443387]	209032	Q8BFR1	ENSMUSG00000047749	protein_coding	132.855	-1.34975	0.194778	-6.91192	4.78144e-12	1.35552e-10
Zfp704	zinc finger protein 704 [Source:MGI Symbol;Acc:MGI:2180715]	170753	Q9ERQ3	ENSMUSG00000040209	protein_coding	1739.93	-1.241	0.181136	-6.84931	7.42075e-12	2.05821e-10
Zim1	zinc finger, imprinted 1 [Source:MGI Symbol;Acc:MGI:1341879]	22776		ENSMUSG00000002266	protein_coding	6.25846	-1.06527	0.462744	-2.18373	0.0289822	0.0766886
Zmat4	zinc finger, matrin type 4 [Source:MGI Symbol;Acc:MGI:2443497]	320158		ENSMUSG00000037492	protein_coding	30.4109	-1.81498	0.395442	-4.46867	7.87057e-06	6.82672e-05
Zpld1	zona pellucida like domain containing 1 [Source:MGI Symbol;Acc:MGI:2443415]	239852	Q8BGZ8	ENSMUSG00000064310	protein_coding	2.35296	-1.14199	0.449637	-2.44458	0.014502	0.04369
				ENSMUSG00000103046		11.3047	-1.33615	0.420797	-3.10322	0.0019143	0.00808144
				ENSMUSG00000097131		11.3465	-1.22304	0.393444	-2.99205	0.00277109	0.0110161
				ENSMUSG00000097823		26.3708	-1.43195	0.307948	-4.57745	4.70686e-06	4.31017e-05
				ENSMUSG00000055676		31.3968	-1.09208	0.344591	-3.15029	0.0016311	0.00703417
				ENSMUSG00000102234		7.10486	-1.08061	0.45048	-2.38481	0.0170878	0.0499081
				ENSMUSG00000103089		22.0946	-1.01707	0.359296	-2.8031	0.00506147	0.0182766
				ENSMUSG00000086843		58.4403	-1.33812	0.295914	-4.48634	7.2458e-06	6.36524e-05
				ENSMUSG00000085315		25.9295	-1.03385	0.34294	-2.97408	0.00293869	0.0115581
				ENSMUSG00000074912		25.6641	-1.30265	0.319305	-4.03123	5.54856e-05	0.000384598
				ENSMUSG00000073236		48.4048	-1.10916	0.255209	-4.32001	1.56023e-05	0.000125373
				ENSMUSG00000097365		13.4584	-1.07386	0.380344	-2.76285	0.00572985	0.0203123
				ENSMUSG00000098008		19.9414	-1.41993	0.423747	-3.26875	0.00108023	0.00496371
				ENSMUSG00000097583		3.91469	-1.08283	0.4694	-2.21848	0.026522	0.0713278
				ENSMUSG00000089417		55.6021	-1.39974	0.313718	-4.43616	9.15774e-06	7.80581e-05
				ENSMUSG00000074398		12.6186	-1.25582	0.402039	-3.04108	0.00235734	0.00961205
				ENSMUSG00000104943		20.7642	-1.40053	0.343428	-4.00873	6.1045e-05	0.000416967
				ENSMUSG00000086968		21.5679	-1.19854	0.36879	-3.20241	0.00136284	0.00606508
				ENSMUSG00000097124		138.294	-1.29156	0.249656	-5.16347	2.42417e-07	3.00419e-06
				ENSMUSG00000106139		29.0466	-1.20794	0.344208	-3.45882	0.000542556	0.00276251
				ENSMUSG00000106416		21.7495	-1.00603	0.368113	-2.69579	0.00702226	0.0239998
				ENSMUSG00000105403		12.9749	-1.48663	0.429873	-3.35046	0.000806769	0.00387479
				ENSMUSG00000085180		29.7849	-1.40831	0.343706	-4.04695	5.18891e-05	0.000362281
				ENSMUSG00000096974		10.7304	-1.4742	0.418023	-3.38385	0.000714768	0.00350205
				ENSMUSG00000073821		6.05874	-1.27531	0.45426	-2.65329	0.00797113	0.0266816
				ENSMUSG00000087413		15.1289	-1.0192	0.393743	-2.54514	0.0109233	0.0345721
				ENSMUSG00000059027		8.03094	-1.03236	0.454805	-2.19427	0.0282162	0.0750753
				ENSMUSG00000085517		15.6337	-1.17209	0.388483	-2.97696	0.00291125	0.0114713
				ENSMUSG00000087646		3.1201	-1.16165	0.464121	-2.32515	0.0200637	0.0567708
				ENSMUSG00000085069		93.9826	-1.04468	0.277601	-3.74933	0.000177306	0.00104862
				ENSMUSG00000103183		35.7196	-1.10595	0.2858	-3.83779	0.000124148	0.000771471
				ENSMUSG00000059631		6.8431	-1.45627	0.450106	-3.03121	0.00243573	0.00987081
				ENSMUSG00000107134		166.779	-1.13543	0.258568	-4.38468	1.16157e-05	9.636e-05
				ENSMUSG00000106352		10.5261	-1.32982	0.408193	-3.15055	0.00162964	0.00702948
				ENSMUSG00000105686		3.77	-1.09296	0.468925	-2.26362	0.0235974	0.0649622
				ENSMUSG00000105541		7.30544	-1.03886	0.460577	-2.15456	0.0311963	0.0812277
				ENSMUSG00000086247		18.9953	-1.0455	0.372443	-2.77558	0.00551031	0.0196212
				ENSMUSG00000087516		97.7447	-2.05723	0.215658	-9.45167	3.33458e-21	2.195e-19
				ENSMUSG00000107053		18.5154	-1.08185	0.358974	-2.97881	0.0028937	0.0114186
				ENSMUSG00000090086		244.698	-1.276	0.157305	-8.10447	5.29781e-16	2.3409e-14
				ENSMUSG00000107000		16.8022	-1.25516	0.377774	-3.26554	0.00109257	0.00501081
				ENSMUSG00000106951		76.0286	-1.07163	0.215697	-4.94887	7.46443e-07	8.32697e-06
				ENSMUSG00000085971		25.7161	-1.13642	0.331337	-3.39082	0.000696837	0.00342826
				ENSMUSG00000054556		17.5101	-1.20242	0.360412	-3.27111	0.00107127	0.00493122
				ENSMUSG00000085171		52.6252	-1.46773	0.287187	-5.07512	3.87256e-07	4.58058e-06
				ENSMUSG00000081564		3.91112	-1.05615	0.469977	-2.10658	0.035154	0.0894604
				ENSMUSG00000108145		3.9587	-1.35752	0.469419	-2.6422	0.00823703	0.0274107
				ENSMUSG00000056445		18.5625	-1.18076	0.343671	-3.37279	0.000744106	0.00362663
				ENSMUSG00000108255		6.12091	-1.61288	0.469749	-3.1703	0.0015228	0.00664768
				ENSMUSG00000084950		5.24817	-1.45285	0.461495	-2.91003	0.00361397	0.0136956
				ENSMUSG00000108049		3.41293	-1.20829	0.469383	-2.37575	0.0175131	0.0508945
				ENSMUSG00000108010		16.6965	-1.52713	0.369722	-4.01406	5.96833e-05	0.000408974
				ENSMUSG00000090254		4.75436	-1.43153	0.46699	-2.82228	0.00476829	0.0173747
				ENSMUSG00000108256		12.3806	-1.16702	0.3948	-2.88296	0.00393958	0.0147723
				ENSMUSG00000107655		301.963	-1.04324	0.208216	-5.00452	5.60014e-07	6.43397e-06
				ENSMUSG00000108297		4.13129	-1.05107	0.46003	-2.24335	0.0248745	0.0676542
				ENSMUSG00000107608		5.98687	-1.02204	0.455033	-2.17577	0.0295728	0.0779082
				ENSMUSG00000056771		3.98481	-1.0684	0.468801	-2.10174	0.0355757	0.0902587
				ENSMUSG00000107792		4.87332	-1.14164	0.464909	-2.34044	0.0192611	0.0549039
				ENSMUSG00000100707		24.982	-1.0737	0.313678	-3.40198	0.000668991	0.00331194
				ENSMUSG00000109015		9.45941	-1.30792	0.455082	-2.82411	0.0047412	0.0172956
				ENSMUSG00000097320		46.8599	-1.00038	0.25914	-3.84316	0.000121459	0.000756744
				ENSMUSG00000097178		8.72104	-1.2512	0.431041	-2.75491	0.00587075	0.0206999
				ENSMUSG00000109203		2.94857	-1.28821	0.457788	-2.41606	0.0156895	0.0465096
				ENSMUSG00000109394		17.8033	-1.01258	0.408081	-2.46027	0.0138831	0.0421693
				ENSMUSG00000100005		73.0535	-1.44954	0.2457	-5.86659	4.44837e-09	7.90223e-08
				ENSMUSG00000097756		5.24679	-1.459	0.468738	-2.89025	0.0038493	0.014479
				ENSMUSG00000091890		17.6041	-1.2876	0.378945	-3.32592	0.000881265	0.00416904
				ENSMUSG00000104453		22.1386	-1.0433	0.406146	-2.51832	0.0117917	0.0368833
				ENSMUSG00000087088		33.9591	-1.14705	0.289569	-3.93266	8.40107e-05	0.000554523
				ENSMUSG00000108878		5.21995	-1.04594	0.465491	-2.24259	0.0249235	0.0677395
				ENSMUSG00000086477		8.10252	-1.31074	0.448219	-2.76451	0.0057009	0.0202172
				ENSMUSG00000110077		11.2116	-1.10999	0.403575	-2.71297	0.00666838	0.0229783
				ENSMUSG00000085945		16.5103	-1.23924	0.379606	-3.19335	0.00140632	0.00622544
				ENSMUSG00000066175		20.69	-1.32214	0.345005	-3.77285	0.000161393	0.000966696
				ENSMUSG00000101225		51.8347	-1.02633	0.225966	-4.52035	6.17367e-06	5.50135e-05
				ENSMUSG00000108402		2.61499	-1.10458	0.452365	-2.45152	0.0142253	0.043025
				ENSMUSG00000000031		11.2085	-1.28905	0.410337	-3.03218	0.00242794	0.00984669
				ENSMUSG00000059277		27.3007	-1.07556	0.320993	-3.3302	0.000867841	0.00411363
				ENSMUSG00000110737		20.2642	-1.1956	0.383147	-3.07931	0.0020748	0.00862079
				ENSMUSG00000112397		19.4769	-1.18718	0.398209	-2.93578	0.00332714	0.0127749
				ENSMUSG00000111496		10.7391	-1.0141	0.440974	-2.25295	0.0242623	0.066346
				ENSMUSG00000112280		25.7375	-1.1002	0.311331	-3.4961	0.00047212	0.00245194
				ENSMUSG00000086915		27.387	-1.13041	0.339216	-3.29379	0.000988446	0.0046058
				ENSMUSG00000110891		6.33614	-1.84575	0.460137	-3.55558	0.000377139	0.00201865
				ENSMUSG00000097412		34.6976	-1.18125	0.28483	-4.11202	3.92215e-05	0.000283519
				ENSMUSG00000044633		24.8456	-1.59202	0.356257	-4.36484	1.27214e-05	0.000104584
				ENSMUSG00000031294		20.4262	-1.13007	0.331685	-3.35913	0.000781893	0.00377797
				ENSMUSG00000108912		15.0066	-1.02327	0.422782	-2.3928	0.0167204	0.0489987
				ENSMUSG00000110140		5.08047	-1.00627	0.460461	-2.08523	0.0370481	0.0930851
				ENSMUSG00000109674		21.5518	-1.03928	0.3443	-2.97238	0.00295496	0.0116126
				ENSMUSG00000085440		8.8701	-1.30046	0.422433	-2.95623	0.00311421	0.012122
				ENSMUSG00000110397		75.3535	-1.2558	0.332739	-3.75852	0.00017092	0.00101742
				ENSMUSG00000097336		1325.79	-1.10737	0.131655	-8.41035	4.08799e-17	2.01993e-15
				ENSMUSG00000114538		3.51061	-1.62044	0.459765	-3.08288	0.00205011	0.00853664
				ENSMUSG00000103160		11.0017	-1.15119	0.424296	-2.68811	0.00718579	0.0244413
				ENSMUSG00000097601		20.8224	-1.36452	0.34592	-3.86268	0.000112152	0.000707474
				ENSMUSG00000115536		5.20798	-1.15063	0.466717	-2.33543	0.0195212	0.055533
				ENSMUSG00000115801		33.3905	-1.72696	0.373682	-4.55843	5.15368e-06	4.68751e-05
				ENSMUSG00000086746		16.7513	-1.45482	0.379913	-3.74005	0.000183984	0.00108166
				ENSMUSG00000111246		3.49032	-1.04951	0.46972	-2.11436	0.0344845	0.088095
				ENSMUSG00000111767		3.0439	-1.17842	0.467806	-2.3308	0.0197639	0.056071
				ENSMUSG00000111761		15.226	-1.05852	0.374688	-2.78208	0.00540112	0.0192964
				ENSMUSG00000091366		5.62487	-1.02746	0.461856	-2.14959	0.031588	0.0819923
				ENSMUSG00000111324		3.52668	-1.29725	0.467407	-2.79599	0.00517403	0.0186411
				ENSMUSG00000079669		41.5343	-1.02629	0.280714	-3.63639	0.000276484	0.00154441
				ENSMUSG00000087041		5.42787	-1.26485	0.462547	-2.59878	0.0093556	0.0304477
				ENSMUSG00000052658		5.58222	-1.13038	0.466234	-2.28482	0.0223232	0.061987
				ENSMUSG00000072902		4.4715	-1.33844	0.467372	-2.71016	0.0067251	0.0231488
				ENSMUSG00000085882		122.383	-1.40835	0.180741	-7.7659	8.10691e-15	3.35103e-13
				ENSMUSG00000055134		7.0543	-1.34247	0.458762	-2.7963	0.0051691	0.0186268
				ENSMUSG00000051832		10.6897	-1.13615	0.403595	-2.73977	0.00614821	0.0215064
				ENSMUSG00000086680		3.03523	-1.19434	0.466721	-2.35167	0.0186892	0.0536077
				ENSMUSG00000086283		40.4014	-1.10237	0.2915	-3.75901	0.00017059	0.00101577
				ENSMUSG00000086050		2.39561	-1.24669	0.453096	-2.55641	0.0105757	0.033655
				ENSMUSG00000054418		7.51325	-1.07646	0.439396	-2.39062	0.0168199	0.0492527
				ENSMUSG00000109408		8.37136	-2.38029	0.462464	-4.07419	4.61741e-05	0.000326411
				ENSMUSG00000075389		50.0689	-1.03142	0.257845	-3.97985	6.89586e-05	0.000465235
				ENSMUSG00000043993		44.5907	-1.0366	0.341748	-3.01463	0.0025729	0.0103503
				ENSMUSG00000043644		18.6018	-1.11428	0.373625	-2.94791	0.00319932	0.0123783
				ENSMUSG00000047462		26.966	-1.91428	0.338063	-5.49416	3.92583e-08	5.76459e-07
				ENSMUSG00000113440		21.6124	-1.1168	0.329334	-3.33518	0.000852451	0.00405331
				ENSMUSG00000114161		48.7648	-1.26465	0.332516	-3.76809	0.000164499	0.000983929
				ENSMUSG00000038408		33.2058	-1.032	0.277966	-3.68022	0.000233037	0.00133151
				ENSMUSG00000114573		6.4894	-1.06357	0.452845	-2.20565	0.0274087	0.0733429
				ENSMUSG00000113856		2.17194	-1.19693	0.440677	-2.43482	0.0148992	0.0446556
				ENSMUSG00000112952		3.99432	-1.15783	0.469786	-2.27211	0.0230801	0.0637481
				ENSMUSG00000086567		113.724	-1.03993	0.186634	-5.5595	2.70556e-08	4.10122e-07
				ENSMUSG00000050765		11.0977	-1.45786	0.423327	-3.28607	0.00101596	0.00471345
				ENSMUSG00000093587		31.112	-1.00253	0.293221	-3.39481	0.00068676	0.00338467
				ENSMUSG00000085881		15.7544	-1.27021	0.410756	-3.03781	0.00238303	0.00969196
				ENSMUSG00000113047		31.8298	-1.15828	0.313354	-3.66786	0.000244593	0.0013901
				ENSMUSG00000087143		21.0215	-1.17754	0.347527	-3.34994	0.000808293	0.00388017
				ENSMUSG00000114554		14.6934	-1.00701	0.368886	-2.6526	0.00798749	0.0267051
				ENSMUSG00000114019		13.8517	-1.0657	0.402773	-2.60082	0.00930014	0.0303383
				ENSMUSG00000071181		20.928	-1.37266	0.338476	-3.97153	7.14117e-05	0.0004801
				ENSMUSG00000073198		13.8671	-1.06853	0.391168	-2.69285	0.00708435	0.0241819
				ENSMUSG00000097494		17.9352	-1.11377	0.349427	-3.13943	0.00169279	0.0072595
				ENSMUSG00000112468		119.637	-1.13951	0.262432	-4.33222	1.47615e-05	0.000119869
				ENSMUSG00000112618		9.51144	-1.11227	0.410429	-2.62178	0.00874727	0.0288021
				ENSMUSG00000033731		100.258	-1.16288	0.309376	-3.74109	0.000183226	0.00107865
				ENSMUSG00000021268		72.1007	-1.06186	0.24172	-4.38215	1.17512e-05	9.72319e-05
				ENSMUSG00000114995		28.9932	-1.08671	0.306968	-3.50676	0.000453603	0.00236921
				ENSMUSG00000097286		5.69193	-1.01771	0.46861	-2.04939	0.0404236	0.0997154
				ENSMUSG00000097613		4.59607	-1.31458	0.465332	-2.56934	0.0101893	0.0326252
				ENSMUSG00000105128		6.65621	-1.22036	0.456991	-2.63472	0.00842063	0.0278845
				ENSMUSG00000105160		11.2668	-1.81679	0.426565	-4.02401	5.72158e-05	0.00039474
				ENSMUSG00000089874		14.7113	-1.80759	0.387599	-4.45163	8.52206e-06	7.32242e-05
				ENSMUSG00000045231		33.7724	-1.08487	0.315316	-3.41642	0.000634511	0.00316942
				ENSMUSG00000102562		9.70586	-1.14993	0.441989	-2.54348	0.0109755	0.0347203
				ENSMUSG00000063087		30.6485	-1.17679	0.321965	-3.61908	0.000295653	0.00163862
				ENSMUSG00000043168		4.36536	-1.42988	0.466251	-2.78566	0.00534188	0.0191287
				ENSMUSG00000109836		316.945	-1.01932	0.20542	-4.95808	7.11931e-07	7.97437e-06
				ENSMUSG00000097430		7.54984	-1.2613	0.453765	-2.7168	0.0065916	0.0227627
				ENSMUSG00000097324		17.7258	-1.35565	0.380623	-3.49479	0.000474431	0.00246283
				ENSMUSG00000041789		4.12454	-1.53497	0.46829	-2.87602	0.00402727	0.0150482
				ENSMUSG00000088689		5.90357	-1.37638	0.466354	-2.77186	0.00557373	0.019821
				ENSMUSG00000052188		139.846	-1.36816	0.257515	-5.29524	1.18861e-07	1.56911e-06

## Sheet: Unfiltered
GeneSymbol	Description	EntrezID	UniprotID	EnsemblID	GeneType	baseMean	log2FoldChange	lfcSE	stat	pvalue	FDR
0610009B22Rik	RIKEN cDNA 0610009B22 gene [Source:MGI Symbol;Acc:MGI:1913300]	66050		ENSMUSG00000007777	protein_coding	149.569	0.235694	0.174628	1.34965	0.177128	0.313815
0610010F05Rik	RIKEN cDNA 0610010F05 gene [Source:MGI Symbol;Acc:MGI:1918925]	71675		ENSMUSG00000042208	protein_coding	396.561	-0.0893497	0.121306	-0.736614	0.461357	0.619472
0610010K14Rik	RIKEN cDNA 0610010K14 gene [Source:MGI Symbol;Acc:MGI:1915609]	104457		ENSMUSG00000020831	protein_coding	7.87866	-0.608722	0.434392	-1.38243	0.166839	0.29959
0610012G03Rik	RIKEN cDNA 0610012G03 gene [Source:MGI Symbol;Acc:MGI:1913301]			ENSMUSG00000107002	protein_coding	310.653	0.234952	0.11824	1.987	0.0469227	0.112653
0610030E20Rik	RIKEN cDNA 0610030E20 gene [Source:MGI Symbol;Acc:MGI:1915614]	68364	Q149G0	ENSMUSG00000058706	protein_coding	827.913	-0.175085	0.106136	-1.64958	0.0990293	0.201721
0610037L13Rik	RIKEN cDNA 0610037L13 gene [Source:MGI Symbol;Acc:MGI:1921348]	74098	Q8BHG2	ENSMUSG00000028608	protein_coding	564.194	-0.00349657	0.119722	-0.0292384	0.976674	0.986203
0610040J01Rik	RIKEN cDNA 0610040J01 gene [Source:MGI Symbol;Acc:MGI:1923511]	76261	Q99K99	ENSMUSG00000060512	protein_coding	436.933	0.790126	0.152575	5.17805	2.24219e-07	2.8058e-06
1110002E22Rik	RIKEN cDNA 1110002E22 gene [Source:MGI Symbol;Acc:MGI:1915066]	102634333	E0CYV9	ENSMUSG00000090066	protein_coding	18.823	0.176562	0.404109	0.439764	0.660108	0.782434
1110004F10Rik	RIKEN cDNA 1110004F10 gene [Source:MGI Symbol;Acc:MGI:1929274]	56372		ENSMUSG00000030663	protein_coding	811.528	0.0661456	0.0952291	0.694616	0.487296	0.642805
1110008L16Rik	RIKEN cDNA 1110008L16 gene [Source:MGI Symbol;Acc:MGI:1913382]	66132		ENSMUSG00000021023	protein_coding	140.56	0.249451	0.150829	1.65381	0.0981664	0.200644
1110008P14Rik	RIKEN cDNA 1110008P14 gene [Source:MGI Symbol;Acc:MGI:1920987]	73737		ENSMUSG00000039195	protein_coding	462.841	0.613301	0.153656	3.99102	6.57906e-05	0.000445582
1110012L19Rik	RIKEN cDNA 1110012L19 gene [Source:MGI Symbol;Acc:MGI:1915868]	68618	Q9D1F3	ENSMUSG00000045237	protein_coding	183.121	-0.0693978	0.141874	-0.489008	0.624836	0.756339
1110017D15Rik	RIKEN cDNA 1110017D15 gene [Source:MGI Symbol;Acc:MGI:1920971]	73721		ENSMUSG00000028441	protein_coding	314.523	-0.162033	0.199568	-0.811959	0.416815	0.577996
1110025L11Rik	RIKEN cDNA 1110025L11 gene [Source:MGI Symbol;Acc:MGI:1915887]	68637		ENSMUSG00000068073	protein_coding	0
1110032A03Rik	RIKEN cDNA 1110032A03 gene [Source:MGI Symbol;Acc:MGI:1915971]	68721	Q9D131	ENSMUSG00000037971	protein_coding	631.198	-0.426247	0.13766	-3.09595	0.00196183	0.00824225
1110032F04Rik	RIKEN cDNA 1110032F04 gene [Source:MGI Symbol;Acc:MGI:1915975]	68725	E9Q0B3	ENSMUSG00000046999	protein_coding	9.89064	0.711977	0.411462	1.72942	0.0837344	0.177586
1110038F14Rik	RIKEN cDNA 1110038F14 gene [Source:MGI Symbol;Acc:MGI:2152337]	117171	Q3U6N9	ENSMUSG00000063236	protein_coding	434.889	0.303784	0.135248	2.24601	0.0247031	0.0673214
1110051M20Rik	RIKEN cDNA 1110051M20 gene [Source:MGI Symbol;Acc:MGI:1915079]	228356	Q8BHR8	ENSMUSG00000040591	protein_coding	385.258	-0.185895	0.125069	-1.48619	0.137229	0.258952
1110057P08Rik	RIKEN cDNA 1110057P08 gene [Source:MGI Symbol;Acc:MGI:1916094]			ENSMUSG00000068067	protein_coding	0
1110059E24Rik	RIKEN cDNA 1110059E24 gene [Source:MGI Symbol;Acc:MGI:1913456]	66206		ENSMUSG00000035171	protein_coding	433.672	-0.00350428	0.103688	-0.033707	0.973111	0.983715
1110059G10Rik	RIKEN cDNA 1110059G10 gene [Source:MGI Symbol;Acc:MGI:1913452]	66202	Q8K039	ENSMUSG00000032551	protein_coding	276.91	-0.163419	0.11656	-1.40182	0.160969	0.291611
1110065P20Rik	RIKEN cDNA 1110065P20 gene [Source:MGI Symbol;Acc:MGI:1916170]	68920	B1ARW8	ENSMUSG00000078570	protein_coding	110.906	0.160555	0.177899	0.902503	0.36679	0.528808
1190002N15Rik	RIKEN cDNA 1190002N15 gene [Source:MGI Symbol;Acc:MGI:1916111]	68861	Q3USZ8	ENSMUSG00000045414	protein_coding	1755.89	-0.920582	0.145197	-6.33926	2.3087e-10	5.03111e-09
1190005I06Rik	RIKEN cDNA 1190005I06 gene [Source:MGI Symbol;Acc:MGI:1916168]	68918		ENSMUSG00000043687	protein_coding	1.39834	-0.07853	0.431397	-0.200608	0.841005
1190007I07Rik	RIKEN cDNA 1190007I07 gene [Source:MGI Symbol;Acc:MGI:3698433]	544717	Q8BTC1	ENSMUSG00000063320	protein_coding	42.0033	-0.266629	0.261996	-1.01663	0.309329	0.470872
1300017J02Rik	RIKEN cDNA 1300017J02 gene [Source:MGI Symbol;Acc:MGI:1919025]	71775	Q9DBD0	ENSMUSG00000033688	protein_coding	3.88379	0.447322	0.470487	0.910834	0.362383	0.524682
1500009C09Rik	RIKEN cDNA 1500009C09 gene [Source:MGI Symbol;Acc:MGI:1923755]			ENSMUSG00000068099	protein_coding	3.46918	0.998396	0.422359	2.94177	0.00326346	0.0125682
1500009L16Rik	RIKEN cDNA 1500009L16 gene [Source:MGI Symbol;Acc:MGI:1917034]	69784	P0C913	ENSMUSG00000087651	protein_coding	47.1319	0.580854	0.309188	1.88161	0.0598885	0.136521
1500011B03Rik	RIKEN cDNA 1500011B03 gene [Source:MGI Symbol;Acc:MGI:1913486]	330173		ENSMUSG00000072694	protein_coding	92.7217	0.0721732	0.209382	0.344705	0.730316	0.833152
1500015O10Rik	RIKEN cDNA 1500015O10 gene [Source:MGI Symbol;Acc:MGI:1926146]	78896	Q99LS0	ENSMUSG00000026051	protein_coding	8.4521	-0.350266	0.427315	-0.829133	0.407029	0.568686
1520401A03Rik	RIKEN cDNA 1520401A03 gene [Source:MGI Symbol;Acc:MGI:2443785]	320309		ENSMUSG00000043747	protein_coding	0.433878	0.105726	0.283031	0.373545	0.708743
1600002K03Rik	RIKEN cDNA 1600002K03 gene [Source:MGI Symbol;Acc:MGI:1917020]	69770	Q9DAZ5	ENSMUSG00000035595	protein_coding	70.298	0.430116	0.215158	1.99841	0.0456724	0.110119
1600012H06Rik	RIKEN cDNA 1600012H06 gene [Source:MGI Symbol;Acc:MGI:1915162]	67912	Q9DAY5	ENSMUSG00000050088	protein_coding	695.218	0.086957	0.105025	0.827981	0.407681	0.569356
1600014C10Rik	RIKEN cDNA 1600014C10 gene [Source:MGI Symbol;Acc:MGI:1919494]	72244		ENSMUSG00000054676	protein_coding	1532.82	2.29708	0.275708	8.34273	7.25971e-17	3.52371e-15
1600014C23Rik	RIKEN cDNA 1600014C23 gene [Source:MGI Symbol;Acc:MGI:1919490]	72240		ENSMUSG00000094690	protein_coding	0.2289	0.00451918	0.206069	0.0219296	0.982504
1600015I10Rik	RIKEN cDNA 1600015I10 gene [Source:MGI Symbol;Acc:MGI:1917011]	69761		ENSMUSG00000029813	protein_coding	0.57448	0.312273	0.30172	0.807314	0.419486
1700001C02Rik	RIKEN cDNA 1700001C02 gene [Source:MGI Symbol;Acc:MGI:1922684]	75434	Q9DAS2	ENSMUSG00000029182	protein_coding	122.948	-0.108429	0.257244	-0.421188	0.673618	0.793261
1700001C19Rik	RIKEN cDNA 1700001C19 gene [Source:MGI Symbol;Acc:MGI:1922712]	75462		ENSMUSG00000047150	protein_coding	2.33666	0.250759	0.443841	0.575948	0.56465	0.708522
1700001F09Rik	RIKEN cDNA 1700001F09 gene [Source:MGI Symbol;Acc:MGI:1919076]	71826		ENSMUSG00000095384	protein_coding	0
1700001J03Rik	RIKEN cDNA 1700001J03 gene [Source:MGI Symbol;Acc:MGI:1916532]	69282		ENSMUSG00000095040	protein_coding	2.99651	0.0375431	0.463753	0.0797394	0.936444	0.965322
1700001K19Rik	RIKEN cDNA 1700001K19 gene [Source:MGI Symbol;Acc:MGI:1913573]	66323		ENSMUSG00000056508	protein_coding	0.227245	-0.0926226	0.206069	-0.449164	0.653313
1700001L19Rik	RIKEN cDNA 1700001L19 gene [Source:MGI Symbol;Acc:MGI:1916565]	69315	Q9DAR0	ENSMUSG00000021534	protein_coding	92.1508	0.259293	0.23999	1.08032	0.279998	0.438261
1700001O22Rik	RIKEN cDNA 1700001O22 gene [Source:MGI Symbol;Acc:MGI:1923631]	73598		ENSMUSG00000044320	protein_coding	5.12288	-0.41276	0.466491	-0.899067	0.368617	0.530606
1700001P01Rik	RIKEN cDNA 1700001P01 gene [Source:MGI Symbol;Acc:MGI:1919465]	72215	Q9DAQ5	ENSMUSG00000018543	protein_coding	2.93178	0.897621	0.464634	1.89857	0.0576208	0.1324
1700003E16Rik	RIKEN cDNA 1700003E16 gene [Source:MGI Symbol;Acc:MGI:1919087]	71837	Q9DAQ4	ENSMUSG00000030030	protein_coding	143.654	0.0981561	0.180637	0.543317	0.586912	0.726449
1700003F12Rik	RIKEN cDNA 1700003F12 gene [Source:MGI Symbol;Acc:MGI:1922730]	75480		ENSMUSG00000038523	protein_coding	1.80692	-0.155081	0.454034	-0.322222	0.747284	0.844854
1700003H04Rik	RIKEN cDNA 1700003H04 gene [Source:MGI Symbol;Acc:MGI:1923637]			ENSMUSG00000039174	protein_coding	0
1700006A11Rik	RIKEN cDNA 1700006A11 gene [Source:MGI Symbol;Acc:MGI:1919074]	71824		ENSMUSG00000027973	protein_coding	0
1700007K13Rik	RIKEN cDNA 1700007K13 gene [Source:MGI Symbol;Acc:MGI:1916577]	69327	Q5BN45	ENSMUSG00000026831	protein_coding	245.795	0.00428982	0.21053	0.0203887	0.983733	0.990377
1700008O03Rik	RIKEN cDNA 1700008O03 gene [Source:MGI Symbol;Acc:MGI:1916599]	69349	D3Z070	ENSMUSG00000008028	protein_coding	2.33782	-0.229199	0.444251	-0.488662	0.625081	0.756402
1700008P02Rik	RIKEN cDNA 1700008P02 gene [Source:MGI Symbol;Acc:MGI:1916597]	69347		ENSMUSG00000069118	protein_coding	0
1700009N14Rik	RIKEN cDNA 1700009N14 gene [Source:MGI Symbol;Acc:MGI:1922721]	75471		ENSMUSG00000028287	protein_coding	0.12173	0	0.206069	0	1
1700010B08Rik	RIKEN cDNA 1700010B08 gene [Source:MGI Symbol;Acc:MGI:1922735]	75485		ENSMUSG00000057047	protein_coding	0
1700010I14Rik	RIKEN cDNA 1700010I14 gene [Source:MGI Symbol;Acc:MGI:1914181]	66931		ENSMUSG00000023873	protein_coding	28.8639	-0.0754302	0.301096	-0.251066	0.801763	0.880259
1700011L22Rik	RIKEN cDNA 1700011L22 gene [Source:MGI Symbol;Acc:MGI:1914937]	67687	Q9DAF8	ENSMUSG00000031682	protein_coding	0.884037	-0.0968389	0.369899	-0.267823	0.788836
1700011M02Rik	RIKEN cDNA 1700011M02 gene [Source:MGI Symbol;Acc:MGI:1922693]			ENSMUSG00000079476	protein_coding	0.103007	0	0.206069	0	1
1700012A03Rik	RIKEN cDNA 1700012A03 gene [Source:MGI Symbol;Acc:MGI:1923632]	76382		ENSMUSG00000029766	protein_coding	0
1700012B07Rik	RIKEN cDNA 1700012B07 gene [Source:MGI Symbol;Acc:MGI:1916574]	69324		ENSMUSG00000020617	protein_coding	2.26091	0.544125	0.382594	1.42835	0.153191	0.280775
1700012B09Rik	RIKEN cDNA 1700012B09 gene [Source:MGI Symbol;Acc:MGI:1916575]	69325		ENSMUSG00000031927	protein_coding	33.8423	-0.155739	0.342232	-0.453793	0.649978	0.774824
1700012P22Rik	RIKEN cDNA 1700012P22 gene [Source:MGI Symbol;Acc:MGI:1916614]	69364	Q4KKZ1	ENSMUSG00000028589	protein_coding	0
1700013F07Rik	RIKEN cDNA 1700013F07 gene [Source:MGI Symbol;Acc:MGI:1922754]	75504	Q9DAD0	ENSMUSG00000027886	protein_coding	86.4384	0.0338691	0.202678	0.167143	0.867258	0.921859
1700013G24Rik	RIKEN cDNA 1700013G24 gene [Source:MGI Symbol;Acc:MGI:1916630]	69380		ENSMUSG00000041399	protein_coding	0.103007	0	0.206069	0	1
1700013H16Rik	RIKEN cDNA 1700013H16 gene [Source:MGI Symbol;Acc:MGI:1922764]	75514		ENSMUSG00000054727	protein_coding	0.215878	-0.0440517	0.206069	-0.213777	0.830721
1700014D04Rik	RIKEN cDNA 1700014D04 gene [Source:MGI Symbol;Acc:MGI:1921474]	102638268		ENSMUSG00000051054	protein_coding	1.61621	0.313252	0.439715	0.666947	0.504806
1700015F17Rik	RIKEN cDNA 1700015F17 gene [Source:MGI Symbol;Acc:MGI:2686532]	381716		ENSMUSG00000079666	protein_coding	0.317708	0.0674151	0.23054	0.292417	0.769967
1700015G11Rik	RIKEN cDNA 1700015G11 gene [Source:MGI Symbol;Acc:MGI:1922779]	100503036	J3QM76	ENSMUSG00000094445	protein_coding	0
1700016C15Rik	RIKEN cDNA 1700016C15 gene [Source:MGI Symbol;Acc:MGI:1916678]	69428	Q9DAA7	ENSMUSG00000015962	protein_coding	6.14896	-0.562083	0.448664	-1.22297	0.22134	0.369524
1700016D06Rik	RIKEN cDNA 1700016D06 gene [Source:MGI Symbol;Acc:MGI:1923663]	76413		ENSMUSG00000031509	protein_coding	0
1700016H13Rik	RIKEN cDNA 1700016H13 gene [Source:MGI Symbol;Acc:MGI:1921468]	74218	Q9DAA3	ENSMUSG00000029320	protein_coding	5.2536	-0.985616	0.457253	-2.08223	0.0373211	0.0936248
1700016K19Rik	RIKEN cDNA 1700016K19 gene [Source:MGI Symbol;Acc:MGI:1921480]	74230	Q810M6	ENSMUSG00000053783	protein_coding	348.511	0.0730624	0.156666	0.46629	0.641008	0.767748
1700017B05Rik	RIKEN cDNA 1700017B05 gene [Source:MGI Symbol;Acc:MGI:1921461]	74211	Q3TEI4	ENSMUSG00000032300	protein_coding	679.543	0.607418	0.165139	3.67866	0.000234467	0.00133849
1700017D01Rik	RIKEN cDNA 1700017D01 gene [Source:MGI Symbol;Acc:MGI:1916619]	69369		ENSMUSG00000024729	protein_coding	0.116028	0.0530901	0.206069	0.25763	0.796693
1700017N19Rik	RIKEN cDNA 1700017N19 gene [Source:MGI Symbol;Acc:MGI:1913855]	66605		ENSMUSG00000056912	protein_coding	0
1700018B08Rik	RIKEN cDNA 1700018B08 gene [Source:MGI Symbol;Acc:MGI:1923655]	76405		ENSMUSG00000031809	protein_coding	0.322015	0.128997	0.230461	0.541681	0.588038
1700018F24Rik	RIKEN cDNA 1700018F24 gene [Source:MGI Symbol;Acc:MGI:1916646]	69396		ENSMUSG00000029620	protein_coding	1.12796	-0.202261	0.403013	-0.528286	0.597301
1700018G05Rik	RIKEN cDNA 1700018G05 gene [Source:MGI Symbol;Acc:MGI:1916638]			ENSMUSG00000109745	protein_coding	0.116028	0.0530901	0.206069	0.25763	0.796693
1700019A02Rik	RIKEN cDNA 1700019A02 gene [Source:MGI Symbol;Acc:MGI:1916647]	69397		ENSMUSG00000060715	protein_coding	0.114374	-0.0440517	0.206069	-0.213775	0.830723
1700019D03Rik	RIKEN cDNA 1700019D03 gene [Source:MGI Symbol;Acc:MGI:1914330]	67080	Q9CPS8	ENSMUSG00000043629	protein_coding	12.4613	-0.652066	0.382069	-1.67663	0.0936142	0.19351
1700019N19Rik	RIKEN cDNA 1700019N19 gene [Source:MGI Symbol;Acc:MGI:1914757]	67507		ENSMUSG00000026931	protein_coding	0.569063	0.203239	0.295204	0.600858	0.547935
1700020A23Rik	RIKEN cDNA 1700020A23 gene [Source:MGI Symbol;Acc:MGI:1922906]	75656		ENSMUSG00000027409	protein_coding	0.224594	0.0530901	0.206069	0.257628	0.796694
1700020D05Rik	RIKEN cDNA 1700020D05 gene [Source:MGI Symbol;Acc:MGI:1922805]	75555		ENSMUSG00000100937	protein_coding	4.48196	-0.347889	0.469188	-0.722294	0.470113	0.627678
1700020L24Rik	RIKEN cDNA 1700020L24 gene [Source:MGI Symbol;Acc:MGI:1913580]	66330	Q8C1R3	ENSMUSG00000035085	protein_coding	6.47284	0.632303	0.45008	1.36477	0.172325	0.307402
1700020N01Rik	RIKEN cDNA 1700020N01 gene [Source:MGI Symbol;Acc:MGI:1914942]			ENSMUSG00000050844	protein_coding	1.11237	0.478637	0.415176	1.04807	0.294606
1700020N15Rik	RIKEN cDNA 1700020N15 gene [Source:MGI Symbol;Acc:MGI:1922759]	75509		ENSMUSG00000059690	protein_coding	0
1700021F05Rik	RIKEN cDNA 1700021F05 gene [Source:MGI Symbol;Acc:MGI:1915101]	67851	Q9CQF4	ENSMUSG00000019797	protein_coding	149.478	-0.363859	0.151626	-2.39855	0.01646	0.0483831
1700021F07Rik	RIKEN cDNA 1700021F07 gene [Source:MGI Symbol;Acc:MGI:1919471]	72221	Q9DA42	ENSMUSG00000027518	protein_coding	0
1700022I11Rik	RIKEN cDNA 1700022I11 gene [Source:MGI Symbol;Acc:MGI:1914567]	67317		ENSMUSG00000028451	protein_coding	0
1700023F06Rik	RIKEN cDNA 1700023F06 gene [Source:MGI Symbol;Acc:MGI:1916691]	69441		ENSMUSG00000020940	protein_coding	2.78198	-0.699042	0.463558	-1.46772	0.142181	0.265842
1700024B05Rik	RIKEN cDNA 1700024B05 gene [Source:MGI Symbol;Acc:MGI:1922768]			ENSMUSG00000052334	protein_coding	0
1700024G13Rik	RIKEN cDNA 1700024G13 gene [Source:MGI Symbol;Acc:MGI:1914335]	67085	Q3KNL4	ENSMUSG00000072473	protein_coding	95.7506	-0.985057	0.273782	-3.58393	0.00033846	0.0018445
1700024P04Rik	RIKEN cDNA 1700024P04 gene [Source:MGI Symbol;Acc:MGI:1916632]	69382	Q9D9Z7	ENSMUSG00000045022	protein_coding	0
1700025B11Rik	RIKEN cDNA 1700025B11 gene [Source:MGI Symbol;Acc:MGI:1923659]			ENSMUSG00000101113	protein_coding	0.103007	0	0.206069	0	1
1700025C18Rik	RIKEN cDNA 1700025C18 gene [Source:MGI Symbol;Acc:MGI:1919461]			ENSMUSG00000078935	protein_coding	0
1700025F22Rik	RIKEN cDNA 1700025F22 gene [Source:MGI Symbol;Acc:MGI:1916666]	69416		ENSMUSG00000024728	protein_coding	0.392241	0	0.206069	0	1
1700025G04Rik	RIKEN cDNA 1700025G04 gene [Source:MGI Symbol;Acc:MGI:1916649]	69399	Q8K207	ENSMUSG00000032666	protein_coding	491.438	-0.528976	0.107881	-4.90223	9.47543e-07	1.03522e-05
1700028J19Rik	RIKEN cDNA 1700028J19 gene [Source:MGI Symbol;Acc:MGI:1917254]			ENSMUSG00000038782	protein_coding	5.87067	0.48626	0.470238	1.01835	0.308514	0.470033
1700028K03Rik	RIKEN cDNA 1700028K03 gene [Source:MGI Symbol;Acc:MGI:1923671]	76421		ENSMUSG00000089798	protein_coding	0.67523	0.022012	0.308012	0.0591632	0.952822
1700028P14Rik	RIKEN cDNA 1700028P14 gene [Source:MGI Symbol;Acc:MGI:1914733]	67483	Q9CQC3	ENSMUSG00000033053	protein_coding	56.1052	0.157848	0.252423	0.625345	0.531745	0.681514
1700029F12Rik	RIKEN cDNA 1700029F12 gene [Source:MGI Symbol;Acc:MGI:1913729]	66479		ENSMUSG00000052075	protein_coding	0.32517	0.101661	0.206069	0.480176	0.631102
1700029H14Rik	RIKEN cDNA 1700029H14 gene [Source:MGI Symbol;Acc:MGI:1913751]	66501		ENSMUSG00000031452	protein_coding	0.449331	0.0776518	0.246134	0.31548	0.752398
1700029I15Rik	RIKEN cDNA 1700029I15 gene [Source:MGI Symbol;Acc:MGI:1916742]	75641		ENSMUSG00000044916	protein_coding	15.0089	-0.0560483	0.374551	-0.147695	0.882583	0.932761
1700029J07Rik	RIKEN cDNA 1700029J07 gene [Source:MGI Symbol;Acc:MGI:1916729]	69479	Q3U1D9	ENSMUSG00000071103	protein_coding	89.32	-0.792499	0.236928	-3.34181	0.000832346	0.0039738
1700029P11Rik	RIKEN cDNA 1700029P11 gene [Source:MGI Symbol;Acc:MGI:1913596]	66346		ENSMUSG00000061633	protein_coding	0
1700030J22Rik	RIKEN cDNA 1700030J22 gene [Source:MGI Symbol;Acc:MGI:1916778]	69528	Q8BHB7	ENSMUSG00000031847	protein_coding	105.165	0.457631	0.177893	2.57307	0.0100801	0.0323618
1700030K09Rik	RIKEN cDNA 1700030K09 gene [Source:MGI Symbol;Acc:MGI:1919504]	72254	Q922C1	ENSMUSG00000052794	protein_coding	130.938	-0.36099	0.161656	-2.23219	0.0256022	0.0693391
1700031F05Rik	RIKEN cDNA 1700031F05 gene [Source:MGI Symbol;Acc:MGI:1920550]	73300		ENSMUSG00000032894	protein_coding	0.205411	-0.0440517	0.206069	-0.213777	0.830721
1700034E13Rik	RIKEN cDNA 1700034E13 gene [Source:MGI Symbol;Acc:MGI:1925664]	78414		ENSMUSG00000024532	protein_coding	3.19791	0.160031	0.45637	0.384212	0.700821	0.812307
1700034I23Rik	RIKEN cDNA 1700034I23 gene [Source:MGI Symbol;Acc:MGI:1920547]			ENSMUSG00000074619	protein_coding	0.243317	0.0530901	0.206069	0.257628	0.796694
1700034J05Rik	RIKEN cDNA 1700034J05 gene [Source:MGI Symbol;Acc:MGI:1920594]	73344	Q80W69	ENSMUSG00000040163	protein_coding	0
1700037C18Rik	RIKEN cDNA 1700037C18 gene [Source:MGI Symbol;Acc:MGI:1920511]	73261		ENSMUSG00000005983	protein_coding	99.5186	0.307783	0.202946	1.51689	0.129294	0.247358
1700037H04Rik	RIKEN cDNA 1700037H04 gene [Source:MGI Symbol;Acc:MGI:1914576]	67326		ENSMUSG00000027327	protein_coding	146.984	-0.125331	0.146271	-0.856297	0.391833	0.553741
1700040F15Rik	RIKEN cDNA 1700040F15 gene [Source:MGI Symbol;Acc:MGI:1920579]			ENSMUSG00000100667	protein_coding	0
1700042G07Rik	RIKEN cDNA 1700042G07 gene [Source:MGI Symbol;Acc:MGI:1914573]	67323		ENSMUSG00000078593	protein_coding	0
1700047I17Rik2	RIKEN cDNA 1700047I17 gene 2 [Source:MGI Symbol;Acc:MGI:3714351]	100101807	Q8BR63	ENSMUSG00000094103	protein_coding	0
1700049E17Rik1	RIKEN cDNA 1700049E17 gene, gene 1 [Source:MGI Symbol;Acc:MGI:1920665]	100041722		ENSMUSG00000079271	protein_coding	0
1700049E17Rik2	tandem duplication of RIKEN cDNA 1700049E17 gene, gene 2 [Source:MGI Symbol;Acc:MGI:3796510]	100041722		ENSMUSG00000090440	protein_coding	0
1700056E22Rik	RIKEN cDNA 1700056E22 gene [Source:MGI Symbol;Acc:MGI:1920613]	73363		ENSMUSG00000044854	protein_coding	8.47598	-0.049411	0.435745	-0.109441	0.912853	0.951722
1700057G04Rik	RIKEN cDNA 1700057G04 gene [Source:MGI Symbol;Acc:MGI:1925709]	78459		ENSMUSG00000074139	protein_coding	0.543453	0.129685	0.317656	0.415083	0.678081
1700061G19Rik	RIKEN cDNA 1700061G19 gene [Source:MGI Symbol;Acc:MGI:1925875]	78625		ENSMUSG00000024209	protein_coding	5.90463	-0.00808479	0.464353	-0.0171378	0.986327	0.991848
1700064H15Rik	RIKEN cDNA 1700064H15 gene [Source:MGI Symbol;Acc:MGI:1920674]			ENSMUSG00000082766	protein_coding	0.112872	-0.0440517	0.206069	-0.213775	0.830723
1700066B19Rik	RIKEN cDNA 1700066B19 gene [Source:MGI Symbol;Acc:MGI:1920699]	73449	Q3TS39	ENSMUSG00000073598	protein_coding	22.5014	1.54955	0.359142	4.2604	2.04064e-05	0.000159703
1700066M21Rik	RIKEN cDNA 1700066M21 gene [Source:MGI Symbol;Acc:MGI:1920717]	73467	Q9D9H8	ENSMUSG00000038323	protein_coding	106.134	-0.104913	0.184523	-0.568386	0.569773	0.712949
1700067K01Rik	RIKEN cDNA 1700067K01 gene [Source:MGI Symbol;Acc:MGI:1920703]	73453	Q8CF25	ENSMUSG00000046408	protein_coding	1.57476	0.0319453	0.417361	0.0804339	0.935892
1700067P10Rik	RIKEN cDNA 1700067P10 gene [Source:MGI Symbol;Acc:MGI:1915474]	68224		ENSMUSG00000021545	protein_coding	0.102404	-0.0440517	0.206069	-0.213775	0.830723
1700069L16Rik	RIKEN cDNA 1700069L16 gene [Source:MGI Symbol;Acc:MGI:1920726]			ENSMUSG00000042184	protein_coding	0.116028	0.0530901	0.206069	0.25763	0.796693
1700074P13Rik	RIKEN cDNA 1700074P13 gene [Source:MGI Symbol;Acc:MGI:1920731]	73481		ENSMUSG00000029883	protein_coding	0
1700080E11Rik	RIKEN cDNA 1700080E11 gene [Source:MGI Symbol;Acc:MGI:1920782]	73532		ENSMUSG00000032566	protein_coding	0.0931135	0	0.206069	0	1
1700080O16Rik	RIKEN cDNA 1700080O16 gene [Source:MGI Symbol;Acc:MGI:1921529]	74279		ENSMUSG00000031118	protein_coding	0.443168	0.00878155	0.279958	0.0313641	0.974979
1700084M14Rik	RIKEN cDNA 1700084M14 gene [Source:MGI Symbol;Acc:MGI:1920737]			ENSMUSG00000057805	protein_coding	0
1700086D15Rik	RIKEN cDNA 1700086D15 gene [Source:MGI Symbol;Acc:MGI:1921532]			ENSMUSG00000020548	protein_coding	1.09067	0.0168651	0.401354	0.0430761	0.965641
1700088E04Rik	RIKEN cDNA 1700088E04 gene [Source:MGI Symbol;Acc:MGI:1920774]	27660		ENSMUSG00000033029	protein_coding	323.457	0.0308617	0.152147	0.202757	0.839325	0.90297
1700092M07Rik	RIKEN cDNA 1700092M07 gene [Source:MGI Symbol;Acc:MGI:1921557]	74307	G3UW99	ENSMUSG00000090840	protein_coding	0
1700093K21Rik	RIKEN cDNA 1700093K21 gene [Source:MGI Symbol;Acc:MGI:1914608]	67358	Q810S2	ENSMUSG00000020286	protein_coding	1.70599	0.180021	0.411234	0.440783	0.65937
1700102P08Rik	RIKEN cDNA 1700102P08 gene [Source:MGI Symbol;Acc:MGI:2148248]	112418		ENSMUSG00000032611	protein_coding	7.45792	-0.214512	0.444834	-0.486024	0.62695	0.757853
1700109H08Rik	RIKEN cDNA 1700109H08 gene [Source:MGI Symbol;Acc:MGI:1924286]	77036		ENSMUSG00000008307	protein_coding	26.5545	-0.892114	0.347565	-2.56428	0.0103389	0.033038
1700113H08Rik	RIKEN cDNA 1700113H08 gene [Source:MGI Symbol;Acc:MGI:1923890]	76640		ENSMUSG00000047129	protein_coding	1.13627	-0.474722	0.398534	-1.0183	0.308534
1700122O11Rik	RIKEN cDNA 1700122O11 gene [Source:MGI Symbol;Acc:MGI:1923901]	76651		ENSMUSG00000094928	protein_coding	0.112873	0.0530901	0.206069	0.25763	0.796693
1700123K08Rik	RIKEN cDNA 1700123K08 gene [Source:MGI Symbol;Acc:MGI:1923908]	76658		ENSMUSG00000029526	protein_coding	0.102404	-0.0440517	0.206069	-0.213775	0.830723
1700123L14Rik	RIKEN cDNA 1700123L14 gene [Source:MGI Symbol;Acc:MGI:1925732]			ENSMUSG00000072878	protein_coding	0.237616	0.101661	0.206069	0.487832	0.625669
1700123O20Rik	RIKEN cDNA 1700123O20 gene [Source:MGI Symbol;Acc:MGI:1920893]	58248	Q9JJ93	ENSMUSG00000040822	protein_coding	427.418	0.297511	0.130532	2.27925	0.0226521	0.0627191
1700125H20Rik	RIKEN cDNA 1700125H20 gene [Source:MGI Symbol;Acc:MGI:1920884]	73634	Q9D979	ENSMUSG00000018479	protein_coding	1.29396	0.236439	0.412782	0.635723	0.524957
1700129C05Rik	RIKEN cDNA 1700129C05 gene [Source:MGI Symbol;Acc:MGI:1915182]	67932		ENSMUSG00000021977	protein_coding	0.243175	0.101661	0.206069	0.495375	0.620335
1810009A15Rik	RIKEN cDNA 1810009A15 gene [Source:MGI Symbol;Acc:MGI:1913526]	66276	Q9D937	ENSMUSG00000071653	protein_coding	2.1491	-0.521493	0.432483	-1.18437	0.236266	0.387282
1810009J06Rik	RIKEN cDNA 1810009J06 gene [Source:MGI Symbol;Acc:MGI:1920876]	73626		ENSMUSG00000094808	protein_coding	0
1810010D01Rik	RIKEN cDNA 1810010D01 gene [Source:MGI Symbol;Acc:MGI:1916283]			ENSMUSG00000109305	protein_coding	16.5183	-0.941807	0.397121	-2.34779	0.018885	0.0540402
1810010H24Rik	RIKEN cDNA 1810010H24 gene [Source:MGI Symbol;Acc:MGI:1916316]	69066		ENSMUSG00000078607	protein_coding	604.674	-0.526826	0.18177	-2.89753	0.00376117	0.0141835
1810013L24Rik	RIKEN cDNA 1810013L24 gene [Source:MGI Symbol;Acc:MGI:1916303]	69053	Q14AM7	ENSMUSG00000022507	protein_coding	1232.47	-0.0401206	0.105792	-0.379253	0.7045	0.814585
1810022K09Rik	RIKEN cDNA 1810022K09 gene [Source:MGI Symbol;Acc:MGI:1916376]	69126		ENSMUSG00000078784	protein_coding	304.465	-0.0426572	0.195808	-0.217824	0.827566	0.895948
1810024B03Rik	RIKEN cDNA 1810024B03 gene [Source:MGI Symbol;Acc:MGI:1925560]	329509		ENSMUSG00000044145	protein_coding	28.1577	-0.601884	0.318491	-1.87998	0.0601106	0.136943
1810030O07Rik	RIKEN cDNA 1810030O07 gene [Source:MGI Symbol;Acc:MGI:1916405]	69155	Q8C5K5	ENSMUSG00000044148	protein_coding	835.385	-0.189319	0.111364	-1.69994	0.0891429	0.186383
1810032O08Rik	RIKEN cDNA 1810032O08 gene [Source:MGI Symbol;Acc:MGI:1913543]			ENSMUSG00000020812	protein_coding	40.709	0.175545	0.28932	0.606972	0.54387	0.691749
1810037I17Rik	RIKEN cDNA 1810037I17 gene [Source:MGI Symbol;Acc:MGI:1914954]	67704	Q99M08	ENSMUSG00000054091	protein_coding	1006.57	0.328272	0.132406	2.47925	0.013166	0.0403353
1810043G02Rik	RIKEN cDNA 1810043G02 gene [Source:MGI Symbol;Acc:MGI:1915134]	67884	Q8C6G1	ENSMUSG00000020284	protein_coding	205.441	0.317066	0.131204	2.4165	0.0156704	0.0464672
1810046K07Rik	RIKEN cDNA 1810046K07 gene [Source:MGI Symbol;Acc:MGI:1917059]	69809	Q9D8Q6	ENSMUSG00000036027	protein_coding	1.81736	-0.308495	0.448411	-0.607666	0.543409	0.691484
1810049J17Rik	RIKEN cDNA 1810049J17 gene [Source:MGI Symbol;Acc:MGI:3704453]			ENSMUSG00000097221	protein_coding	1.37879	-0.168056	0.411541	-0.415936	0.677457
1810055G02Rik	RIKEN cDNA 1810055G02 gene [Source:MGI Symbol;Acc:MGI:1919306]	72056	Q9D8N1	ENSMUSG00000035372	protein_coding	515.34	0.723626	0.130341	5.55163	2.83019e-08	4.27666e-07
1810062G17Rik	RIKEN cDNA 1810062G17 gene [Source:MGI Symbol;Acc:MGI:1919532]	72282		ENSMUSG00000027713	protein_coding	14.489	-0.732964	0.371697	-1.93985	0.0523984	0.122973
1810065E05Rik	RIKEN cDNA 1810065E05 gene [Source:MGI Symbol;Acc:MGI:1917114]	69864		ENSMUSG00000013653	protein_coding	2.51759	1.12632	0.456624	2.94176	0.00326352	0.0125682
2010003K11Rik	RIKEN cDNA 2010003K11 gene [Source:MGI Symbol;Acc:MGI:1917111]	69861	Q8VC23	ENSMUSG00000042041	protein_coding	2.38416	0.127641	0.462898	0.292201	0.770133	0.861325
2010005H15Rik	RIKEN cDNA 2010005H15 gene [Source:MGI Symbol;Acc:MGI:1924020]	76770		ENSMUSG00000095620	protein_coding	34.6732	1.60721	0.310181	5.124	2.99125e-07	3.63661e-06
2010106E10Rik	RIKEN cDNA 2010106E10 gene [Source:MGI Symbol;Acc:MGI:1914965]	67715		ENSMUSG00000025528	protein_coding	0
2010109A12Rik	RIKEN cDNA 2010109A12 gene [Source:MGI Symbol;Acc:MGI:1922860]	75610		ENSMUSG00000029384	protein_coding	1.53183	-0.0895994	0.434381	-0.232735	0.815967
2010109I03Rik	RIKEN cDNA 2010109I03 gene [Source:MGI Symbol;Acc:MGI:1914288]	67038		ENSMUSG00000063522	protein_coding	15.7388	-0.356496	0.381249	-0.926573	0.354148	0.516274
2010111I01Rik	RIKEN cDNA 2010111I01 gene [Source:MGI Symbol;Acc:MGI:1919311]	72061		ENSMUSG00000021458	protein_coding	880.005	-0.073304	0.116084	-0.631522	0.527699	0.678138
2010300C02Rik	RIKEN cDNA 2010300C02 gene [Source:MGI Symbol;Acc:MGI:1919347]	72097		ENSMUSG00000026090	protein_coding	669.595	-0.0287016	0.173358	-0.165542	0.868518	0.922906
2010315B03Rik	RIKEN cDNA 2010315B03 gene [Source:MGI Symbol;Acc:MGI:1919321]	630836		ENSMUSG00000074829	protein_coding	258.562	-0.0643586	0.139351	-0.461617	0.644356	0.770174
2200002D01Rik	RIKEN cDNA 2200002D01 gene [Source:MGI Symbol;Acc:MGI:1919525]	72275		ENSMUSG00000030587	protein_coding	242.242	0.262703	0.187748	1.3993	0.161724	0.292756
2200002J24Rik	RIKEN cDNA 2200002J24 gene [Source:MGI Symbol;Acc:MGI:1916397]	69147		ENSMUSG00000013083	protein_coding	0.205411	-0.0440517	0.206069	-0.213777	0.830721
2210010C04Rik	RIKEN cDNA 2210010C04 gene [Source:MGI Symbol;Acc:MGI:1914623]	67373		ENSMUSG00000029882	protein_coding	0.237616	0.101661	0.206069	0.487832	0.625669
2210011C24Rik	RIKEN cDNA 2210011C24 gene [Source:MGI Symbol;Acc:MGI:1917384]	70134		ENSMUSG00000074217	protein_coding	203.859	-1.11865	0.228092	-4.89598	9.78165e-07	1.06342e-05
2210016F16Rik	RIKEN cDNA 2210016F16 gene [Source:MGI Symbol;Acc:MGI:1917403]	70153		ENSMUSG00000021550	protein_coding	618.089	0.409976	0.113304	3.61829	0.00029656	0.00164176
2210016L21Rik	RIKEN cDNA 2210016L21 gene [Source:MGI Symbol;Acc:MGI:1919607]	72357		ENSMUSG00000029559	protein_coding	482.377	-0.12644	0.109597	-1.15371	0.24862	0.402046
2210017I01Rik	RIKEN cDNA 2210017I01 gene [Source:MGI Symbol;Acc:MGI:3588251]			ENSMUSG00000103523	protein_coding	0
2210407C18Rik	RIKEN cDNA 2210407C18 gene [Source:MGI Symbol;Acc:MGI:1925604]	78354		ENSMUSG00000037145	protein_coding	3.35122	1.47	0.460033	2.9849	0.00283667	0.0112327
2210408I21Rik	RIKEN cDNA 2210408I21 gene [Source:MGI Symbol;Acc:MGI:1919621]	72371	Q3UPC7	ENSMUSG00000071252	protein_coding	178.103	-0.288302	0.146818	-1.96364	0.0495722	0.117636
2210418O10Rik	RIKEN cDNA 2210418O10 gene [Source:MGI Symbol;Acc:MGI:1924208]	100504263		ENSMUSG00000078894	protein_coding	0
2300002M23Rik	RIKEN cDNA 2300002M23 gene [Source:MGI Symbol;Acc:MGI:1916792]	69542	Q8BM15	ENSMUSG00000039269	protein_coding	0
2300003K06Rik	RIKEN cDNA 2300003K06 gene [Source:MGI Symbol;Acc:MGI:1916701]	100502865		ENSMUSG00000078257	protein_coding	0
2300009A05Rik	RIKEN cDNA 2300009A05 gene [Source:MGI Symbol;Acc:MGI:1916728]	69478	Q0VG49	ENSMUSG00000032403	protein_coding	87.5741	0.0820948	0.193891	0.423407	0.671998	0.791936
2310002L09Rik	RIKEN cDNA 2310002L09 gene [Source:MGI Symbol;Acc:MGI:1916780]	71886		ENSMUSG00000028396	protein_coding	4.3371	-0.277092	0.469999	-0.58861	0.556123	0.701486
2310003L06Rik	RIKEN cDNA 2310003L06 gene [Source:MGI Symbol;Acc:MGI:1921498]			ENSMUSG00000007457	protein_coding	0
2310007B03Rik	RIKEN cDNA 2310007B03 gene [Source:MGI Symbol;Acc:MGI:1919124]	71874	Q8CEZ4	ENSMUSG00000034159	protein_coding	901.35	0.232314	0.163965	1.41682	0.156537	0.285654
2310009B15Rik	RIKEN cDNA 2310009B15 gene [Source:MGI Symbol;Acc:MGI:1916799]	69549		ENSMUSG00000079283	protein_coding	58.4994	0.559248	0.230622	2.42442	0.0153328	0.0456989
2310011J03Rik	RIKEN cDNA 2310011J03 gene [Source:MGI Symbol;Acc:MGI:1913624]	66374	Q9D7E4	ENSMUSG00000020133	protein_coding	599.832	0.264192	0.108103	2.44388	0.0145304	0.0437484
2310022A10Rik	RIKEN cDNA 2310022A10 gene [Source:MGI Symbol;Acc:MGI:1913617]	66367		ENSMUSG00000049643	protein_coding	422.103	0.76391	0.212807	3.59075	0.00032973	0.0018005
2310022B05Rik	RIKEN cDNA 2310022B05 gene [Source:MGI Symbol;Acc:MGI:1916801]	69551	Q8C3W1	ENSMUSG00000031983	protein_coding	1454.41	-0.396928	0.10905	-3.63968	0.000272979	0.00152927
2310030G06Rik	RIKEN cDNA 2310030G06 gene [Source:MGI Symbol;Acc:MGI:1914202]	66952	Q9D8L0	ENSMUSG00000032062	protein_coding	337.013	-0.105156	0.12815	-0.820542	0.411907	0.573175
2310033P09Rik	RIKEN cDNA 2310033P09 gene [Source:MGI Symbol;Acc:MGI:1915112]	67862	Q99LX5	ENSMUSG00000020441	protein_coding	249.71	-0.645149	0.127006	-5.07715	3.8314e-07	4.54027e-06
2310034C09Rik	RIKEN cDNA 2310034C09 gene [Source:MGI Symbol;Acc:MGI:2152338]	117172		ENSMUSG00000068078	protein_coding	0
2310034G01Rik	RIKEN cDNA 2310034G01 gene [Source:MGI Symbol;Acc:MGI:1922829]			ENSMUSG00000099655	protein_coding	95.7642	0.261609	0.232985	1.12319	0.261357	0.417343
2310039H08Rik	RIKEN cDNA 2310039H08 gene [Source:MGI Symbol;Acc:MGI:1914351]	67101	Q9D727	ENSMUSG00000062619	protein_coding	98.2133	0.124526	0.223505	0.557154	0.577422	0.719289
2310046K23Rik	RIKEN cDNA 2310046K23 gene [Source:MGI Symbol;Acc:MGI:1924218]			ENSMUSG00000102308	protein_coding	0
2310050C09Rik	RIKEN cDNA 2310050C09 gene [Source:MGI Symbol;Acc:MGI:1913783]	66533		ENSMUSG00000090314	protein_coding	0
2310057J18Rik	RIKEN cDNA 2310057J18 gene [Source:MGI Symbol;Acc:MGI:1914969]	67719		ENSMUSG00000015519	protein_coding	0
2310057M21Rik	RIKEN cDNA 2310057M21 gene [Source:MGI Symbol;Acc:MGI:1915527]	68277	Q9D2Q3	ENSMUSG00000040177	protein_coding	188.515	0.0275318	0.149384	0.184327	0.853757	0.912462
2310057N15Rik	RIKEN cDNA 2310057N15 gene [Source:MGI Symbol;Acc:MGI:1916946]	69696		ENSMUSG00000048830	protein_coding	0
2310061I04Rik	RIKEN cDNA 2310061I04 gene [Source:MGI Symbol;Acc:MGI:1916912]	69662		ENSMUSG00000050705	protein_coding	358.247	0.328674	0.132511	2.48039	0.013124	0.0402452
2310061N02Rik	RIKEN cDNA 2310061N02 gene [Source:MGI Symbol;Acc:MGI:1916911]	69661		ENSMUSG00000050704	protein_coding	0
2310079G19Rik	RIKEN cDNA 2310079G19 gene [Source:MGI Symbol;Acc:MGI:1916949]	69699		ENSMUSG00000045331	protein_coding	0
2410002F23Rik	RIKEN cDNA 2410002F23 gene [Source:MGI Symbol;Acc:MGI:1914226]	668661		ENSMUSG00000045411	protein_coding	251.312	-0.103726	0.168238	-0.616899	0.537301	0.68621
2410004B18Rik	RIKEN cDNA 2410004B18 gene [Source:MGI Symbol;Acc:MGI:1913671]	66421	Q9CWU4	ENSMUSG00000036873	protein_coding	284.425	0.360707	0.13747	2.6237	0.00869804	0.0286718
2410004P03Rik	RIKEN cDNA 2410004P03 gene [Source:MGI Symbol;Acc:MGI:1920917]	73667		ENSMUSG00000071398	protein_coding	486.634	0.428912	0.19874	2.15837	0.0308988	0.080617
2410015M20Rik	RIKEN cDNA 2410015M20 gene [Source:MGI Symbol;Acc:MGI:2442174]	224904	Q8R404	ENSMUSG00000049760	protein_coding	541.88	-0.121395	0.116491	-1.04197	0.297428	0.457532
2410131K14Rik	RIKEN cDNA 2410131K14 gene [Source:MGI Symbol;Acc:MGI:1924042]	76792	Q8BTG6	ENSMUSG00000032840	protein_coding	310.968	0.057892	0.130217	0.444605	0.656605	0.779882
2410137M14Rik	RIKEN cDNA 2410137M14 gene [Source:MGI Symbol;Acc:MGI:1924047]	76797		ENSMUSG00000064308	protein_coding	0.758465	-0.109104	0.320273	-0.350838	0.72571
2410141K09Rik	RIKEN cDNA 2410141K09 gene [Source:MGI Symbol;Acc:MGI:1924053]	76803		ENSMUSG00000074832	protein_coding	0
2510002D24Rik	RIKEN cDNA 2510002D24 gene [Source:MGI Symbol;Acc:MGI:1919557]	72307	Q3U595	ENSMUSG00000071632	protein_coding	163.172	-0.341093	0.157383	-2.16653	0.0302705	0.0793873
2510009E07Rik	RIKEN cDNA 2510009E07 gene [Source:MGI Symbol;Acc:MGI:1919440]	72190	Q6GQU0	ENSMUSG00000043391	protein_coding	1266.16	-0.553517	0.105318	-5.25522	1.47848e-07	1.91109e-06
2510039O18Rik	RIKEN cDNA 2510039O18 gene [Source:MGI Symbol;Acc:MGI:1924284]	77034	Q91X21	ENSMUSG00000044496	protein_coding	1250.78	0.497979	0.0825998	6.02876	1.65219e-09	3.13802e-08
2610001J05Rik	RIKEN cDNA 2610001J05 gene [Source:MGI Symbol;Acc:MGI:1913770]	66520		ENSMUSG00000052419	protein_coding	927.015	0.0738794	0.106628	0.692886	0.488381	0.643618
2610002M06Rik	RIKEN cDNA 2610002M06 gene [Source:MGI Symbol;Acc:MGI:1914278]	67028	Q9CQD4	ENSMUSG00000031242	protein_coding	653.125	-0.0179104	0.0953215	-0.187829	0.85101	0.910767
2610008E11Rik	RIKEN cDNA 2610008E11 gene [Source:MGI Symbol;Acc:MGI:1919378]	72128		ENSMUSG00000060301	protein_coding	399.595	-0.655576	0.113	-5.7995	6.6513e-09	1.14351e-07
2610021A01Rik	RIKEN cDNA 2610021A01 gene [Source:MGI Symbol;Acc:MGI:1922662]			ENSMUSG00000091474	protein_coding	243.281	-0.26754	0.129816	-2.06082	0.0393206	0.0975075
2610028H24Rik	RIKEN cDNA 2610028H24 gene [Source:MGI Symbol;Acc:MGI:1924214]	76964		ENSMUSG00000009114	protein_coding	727.859	0.0268511	0.164383	0.163358	0.870236	0.924082
2610042L04Rik	RIKEN cDNA 2610042L04 gene [Source:MGI Symbol;Acc:MGI:1914305]	554327		ENSMUSG00000079388	protein_coding	0.328151	0.0530901	0.206069	0.233301	0.815527
2610044O15Rik8	RIKEN cDNA 2610044O15 gene [Source:MGI Symbol;Acc:MGI:1919389]	72139		ENSMUSG00000071302	protein_coding	221.012	-0.345592	0.135389	-2.5517	0.01072	0.0340465
2610301B20Rik	RIKEN cDNA 2610301B20 gene [Source:MGI Symbol;Acc:MGI:1914407]	67157		ENSMUSG00000059482	protein_coding	311.489	-0.11328	0.132727	-0.853594	0.39333	0.555284
2610318N02Rik	RIKEN cDNA 2610318N02 gene [Source:MGI Symbol;Acc:MGI:1917708]	70458		ENSMUSG00000049916	protein_coding	3.54368	0.192362	0.470264	0.40434	0.685963	0.802501
2610507B11Rik	RIKEN cDNA 2610507B11 gene [Source:MGI Symbol;Acc:MGI:1919753]	72503	Q5SYL3	ENSMUSG00000010277	protein_coding	5201.57	0.154236	0.0584193	2.64015	0.00828698	0.0275187
2610528A11Rik	RIKEN cDNA 2610528A11 gene [Source:MGI Symbol;Acc:MGI:1917295]	70045	A0A0B4J1N3	ENSMUSG00000096001	protein_coding	4.36964	1.23032	0.468245	2.51976	0.0117436	0.0367809
2610528J11Rik	RIKEN cDNA 2610528J11 gene [Source:MGI Symbol;Acc:MGI:1913701]	66451	Q9CQM1	ENSMUSG00000028536	protein_coding	113.261	-0.141239	0.203727	-0.692904	0.48837	0.643618
2700049A03Rik	RIKEN cDNA 2700049A03 gene [Source:MGI Symbol;Acc:MGI:1924217]	76967	E9PV87	ENSMUSG00000034601	protein_coding	223.582	-0.349573	0.159795	-2.18735	0.0287167	0.0761435
2700062C07Rik	RIKEN cDNA 2700062C07 gene [Source:MGI Symbol;Acc:MGI:1915296]	68046		ENSMUSG00000024273	protein_coding	178.731	0.172529	0.142536	1.21041	0.226122	0.375166
2700081O15Rik	RIKEN cDNA 2700081O15 gene [Source:MGI Symbol;Acc:MGI:1919667]	108899	Q4VA45	ENSMUSG00000053080	protein_coding	495.361	-0.659732	0.135543	-4.86686	1.13383e-06	1.21344e-05
2700097O09Rik	RIKEN cDNA 2700097O09 gene [Source:MGI Symbol;Acc:MGI:1919908]	72658		ENSMUSG00000062198	protein_coding	73.978	-0.560323	0.217108	-2.57868	0.00991781	0.0319314
2810004N23Rik	RIKEN cDNA 2810004N23 gene [Source:MGI Symbol;Acc:MGI:1913773]	66523	Q8CIL4	ENSMUSG00000031984	protein_coding	431.264	0.0330863	0.102818	0.32182	0.747589	0.844904
2810006K23Rik	RIKEN cDNA 2810006K23 gene [Source:MGI Symbol;Acc:MGI:1919900]	72650	Q80VP5	ENSMUSG00000047635	protein_coding	119.58	-0.10494	0.158394	-0.661777	0.508114	0.661326
2810021J22Rik	RIKEN cDNA 2810021J22 gene [Source:MGI Symbol;Acc:MGI:1917194]	69944		ENSMUSG00000020491	protein_coding	90.056	-0.432999	0.184748	-2.3416	0.0192015	0.0547584
2810408A11Rik	RIKEN cDNA 2810408A11 gene [Source:MGI Symbol;Acc:MGI:1917669]	70419		ENSMUSG00000018570	protein_coding	15.0468	-1.29883	0.373363	-3.39602	0.000683741	0.00337325
2810459M11Rik	RIKEN cDNA 2810459M11 gene [Source:MGI Symbol;Acc:MGI:1920042]	72792	Q9CYS6	ENSMUSG00000026227	protein_coding	7.42682	0.0717482	0.454536	0.157722	0.874676	0.927208
2900011O08Rik	RIKEN cDNA 2900011O08 gene [Source:MGI Symbol;Acc:MGI:1914504]	67254	Q8R1Y2	ENSMUSG00000044117	protein_coding	1.30788	0.114219	0.407306	0.292352	0.770017
2900026A02Rik	RIKEN cDNA 2900026A02 gene [Source:MGI Symbol;Acc:MGI:1920194]	243219		ENSMUSG00000051339	protein_coding	1635.19	-0.519587	0.142467	-3.64699	0.000265334	0.00149157
2900055J20Rik	RIKEN cDNA 2900055J20 gene [Source:MGI Symbol;Acc:MGI:1920251]			ENSMUSG00000071860	protein_coding	0.102404	-0.0440517	0.206069	-0.213775	0.830723
2900092C05Rik	RIKEN cDNA 2900092C05 gene [Source:MGI Symbol;Acc:MGI:1920340]	73090		ENSMUSG00000030385	protein_coding	0
3100002H09Rik	RIKEN cDNA 3100002H09 gene [Source:MGI Symbol;Acc:MGI:1917499]			ENSMUSG00000051219	protein_coding	0.237616	0.101661	0.206069	0.487832	0.625669
3110001I22Rik	RIKEN cDNA 3110001I22 gene [Source:MGI Symbol;Acc:MGI:1913848]	67118		ENSMUSG00000079737	protein_coding	43.5215	0.419943	0.293556	1.43214	0.152103	0.279411
3110009E18Rik	RIKEN cDNA 3110009E18 gene [Source:MGI Symbol;Acc:MGI:1920353]	73103	Q9CRW3	ENSMUSG00000026388	protein_coding	22.4289	0.0209864	0.321833	0.0656229	0.947678	0.969307
3110018I06Rik	RIKEN cDNA 3110018I06 gene [Source:MGI Symbol;Acc:MGI:1920410]			ENSMUSG00000060375	protein_coding	0
3110021N24Rik	RIKEN cDNA 3110021N24 gene [Source:MGI Symbol;Acc:MGI:1920383]			ENSMUSG00000094958	protein_coding	2.56469	-0.906004	0.462427	-1.91849	0.0550492	0.12779
3110040M04Rik	RIKEN cDNA 3110040M04 gene [Source:MGI Symbol;Acc:MGI:1920426]	73176		ENSMUSG00000114582	protein_coding	0
3110040N11Rik	RIKEN cDNA 3110040N11 gene [Source:MGI Symbol;Acc:MGI:1914540]	67290	Q9CRC3	ENSMUSG00000025102	protein_coding	110.154	0.101555	0.198618	0.511311	0.609133	0.743091
3110070M22Rik	RIKEN cDNA 3110070M22 gene [Source:MGI Symbol;Acc:MGI:1914554]			ENSMUSG00000074635	protein_coding	7.91877	-0.113702	0.427855	-0.252177	0.800904	0.879668
3110082I17Rik	RIKEN cDNA 3110082I17 gene [Source:MGI Symbol;Acc:MGI:1920462]	73212	Q9CXL3	ENSMUSG00000053553	protein_coding	184.629	0.304238	0.144696	2.10243	0.0355158	0.0901424
3110082J24Rik	RIKEN cDNA 3110082J24 gene [Source:MGI Symbol;Acc:MGI:3641994]	433868		ENSMUSG00000086815	protein_coding	0.116028	0.0530901	0.206069	0.25763	0.796693
3300002I08Rik	RIKEN cDNA 3300002I08 gene [Source:MGI Symbol;Acc:MGI:1916527]	69277		ENSMUSG00000063364	protein_coding	9.91049	0.0580746	0.429453	0.135303	0.892372	0.939388
3425401B19Rik	RIKEN cDNA 3425401B19 gene [Source:MGI Symbol;Acc:MGI:3588196]	100504518	D3Z1D3	ENSMUSG00000071540	protein_coding	50.7203	-0.735893	0.265349	-2.76697	0.00565797	0.020076
3830403N18Rik	RIKEN cDNA 3830403N18 gene [Source:MGI Symbol;Acc:MGI:1917941]	70691		ENSMUSG00000031125	protein_coding	6.15866	0.205454	0.447037	0.451184	0.651857	0.775955
3830406C13Rik	RIKEN cDNA 3830406C13 gene [Source:MGI Symbol;Acc:MGI:1917937]	218734	Q8BGD0	ENSMUSG00000033111	protein_coding	332.581	-0.210658	0.127757	-1.64867	0.099216	0.201973
3830417A13Rik	RIKEN cDNA 3830417A13 gene [Source:MGI Symbol;Acc:MGI:1917946]	70696		ENSMUSG00000031179	protein_coding	0.204808	-0.0926226	0.206069	-0.415676	0.677647
4430402I18Rik	RIKEN cDNA 4430402I18 gene [Source:MGI Symbol;Acc:MGI:1918036]	381218		ENSMUSG00000064202	protein_coding	104.626	-0.281924	0.238868	-1.17924	0.238304	0.38956
4833420G17Rik	RIKEN cDNA 4833420G17 gene [Source:MGI Symbol;Acc:MGI:1914642]	67392	Q3UJC8	ENSMUSG00000062822	protein_coding	519.228	-0.367472	0.114918	-3.19731	0.00138714	0.00614972
4833423E24Rik	RIKEN cDNA 4833423E24 gene [Source:MGI Symbol;Acc:MGI:2687041]	228151	Q0VAX3	ENSMUSG00000075217	protein_coding	2.71757	-0.235302	0.464893	-0.463244	0.643189	0.769387
4833427G06Rik	RIKEN cDNA 4833427G06 gene [Source:MGI Symbol;Acc:MGI:1921013]	235345	Q80Y73	ENSMUSG00000032057	protein_coding	142.934	0.278076	0.201145	1.38246	0.166831	0.29959
4833439L19Rik	RIKEN cDNA 4833439L19 gene [Source:MGI Symbol;Acc:MGI:1921162]	97820	Q9DBN4	ENSMUSG00000025871	protein_coding	2501.22	0.140265	0.0589606	2.37897	0.0173611	0.0505373
4921501E09Rik	RIKEN cDNA 4921501E09 gene [Source:MGI Symbol;Acc:MGI:1921292]	74042		ENSMUSG00000023350	protein_coding	0
4921504E06Rik	RIKEN cDNA 4921504E06 gene [Source:MGI Symbol;Acc:MGI:1918087]	70909		ENSMUSG00000026734	protein_coding	0.764536	-0.213367	0.368753	-0.493478	0.621675
4921507P07Rik	RIKEN cDNA 4921507P07 gene [Source:MGI Symbol;Acc:MGI:1918071]	70821	Q9D5Y0	ENSMUSG00000029828	protein_coding	17.1008	-0.485526	0.355253	-1.3549	0.175449	0.311612
4921509C19Rik	RIKEN cDNA 4921509C19 gene [Source:MGI Symbol;Acc:MGI:2685851]	381393	Q8C0X8	ENSMUSG00000061525	protein_coding	0
4921511C20Rik	RIKEN cDNA 4921511C20 gene [Source:MGI Symbol;Acc:MGI:2685229]			ENSMUSG00000049815	protein_coding	0
4921511M17Rik	RIKEN cDNA 4921511M17 gene [Source:MGI Symbol;Acc:MGI:1925342]	100040020		ENSMUSG00000094577	protein_coding	0
4921517D22Rik	RIKEN cDNA 4921517D22 gene [Source:MGI Symbol;Acc:MGI:1918150]	70900		ENSMUSG00000049902	protein_coding	0
4921524J17Rik	RIKEN cDNA 4921524J17 gene [Source:MGI Symbol;Acc:MGI:1913964]	66714	Q9CR55	ENSMUSG00000036934	protein_coding	141.222	-0.199086	0.177897	-1.11853	0.263339	0.419809
4921524L21Rik	RIKEN cDNA 4921524L21 gene [Source:MGI Symbol;Acc:MGI:1918151]	70901		ENSMUSG00000039540	protein_coding	0
4921530L21Rik	RIKEN cDNA 4921530L21 gene [Source:MGI Symbol;Acc:MGI:1913982]	66732		ENSMUSG00000034689	protein_coding	0
4921536K21Rik	RIKEN cDNA 4921536K21 gene [Source:MGI Symbol;Acc:MGI:1914680]	67430	Q9CR34	ENSMUSG00000020434	protein_coding	20.2061	0.105036	0.382938	0.274306	0.78385	0.869605
4921539E11Rik	RIKEN cDNA 4921539E11 gene [Source:MGI Symbol;Acc:MGI:1918191]	70941	Q9D5Q8	ENSMUSG00000028520	protein_coding	0
4922502D21Rik	RIKEN cDNA 4922502D21 gene [Source:MGI Symbol;Acc:MGI:2685920]	381816		ENSMUSG00000047720	protein_coding	0.796812	0.313003	0.340798	0.900438	0.367887
4930402F06Rik	RIKEN cDNA 4930402F06 gene [Source:MGI Symbol;Acc:MGI:1922104]	74854		ENSMUSG00000079421	protein_coding	0
4930402H24Rik	RIKEN cDNA 4930402H24 gene [Source:MGI Symbol;Acc:MGI:1923029]	228602	Q7TT23	ENSMUSG00000027309	protein_coding	1623.04	-0.203994	0.110216	-1.85085	0.0641906	0.14426
4930402K13Rik	RIKEN cDNA 4930402K13 gene [Source:MGI Symbol;Acc:MGI:1923025]	75775		ENSMUSG00000045797	protein_coding	0
4930404H24Rik	RIKEN cDNA 4930404H24 gene [Source:MGI Symbol;Acc:MGI:1925401]			ENSMUSG00000079001	protein_coding	0.116028	0.0530901	0.206069	0.25763	0.796693
4930404N11Rik	RIKEN cDNA 4930404N11 gene [Source:MGI Symbol;Acc:MGI:1921072]	432479		ENSMUSG00000020234	protein_coding	47.6918	-0.356499	0.311102	-1.14438	0.252466	0.406522
4930407I10Rik	RIKEN cDNA 4930407I10 gene [Source:MGI Symbol;Acc:MGI:2685593]	328573		ENSMUSG00000075524	protein_coding	0.121587	0.0530901	0.206069	0.25763	0.796693
4930412O13Rik	RIKEN cDNA 4930412O13 gene [Source:MGI Symbol;Acc:MGI:1921185]			ENSMUSG00000025783	protein_coding	0.77863	-0.084481	0.339319	-0.237009	0.81265
4930415L06Rik	RIKEN cDNA 4930415L06 gene [Source:MGI Symbol;Acc:MGI:3588286]	245511	Q3V0Y1	ENSMUSG00000035387	protein_coding	0
4930415O20Rik	RIKEN cDNA 4930415O20 gene [Source:MGI Symbol;Acc:MGI:1921113]	73863		ENSMUSG00000022993	protein_coding	4.32036	0.235016	0.463341	0.496691	0.619407	0.751805
4930426L09Rik	RIKEN cDNA 4930426L09 gene [Source:MGI Symbol;Acc:MGI:1921879]			ENSMUSG00000026736	protein_coding	6.26836	0.104379	0.444962	0.233128	0.815662	0.888162
4930430A15Rik	RIKEN cDNA 4930430A15 gene [Source:MGI Symbol;Acc:MGI:1914825]	67575		ENSMUSG00000027157	protein_coding	1.00829	-0.0777003	0.398999	-0.147206	0.882969
4930430F08Rik	RIKEN cDNA 4930430F08 gene [Source:MGI Symbol;Acc:MGI:1921197]	68281	Q8BHN7	ENSMUSG00000046567	protein_coding	85.5208	-0.437132	0.213703	-2.0425	0.0411016	0.100986
4930432K21Rik	RIKEN cDNA 4930432K21 gene [Source:MGI Symbol;Acc:MGI:1921916]	74666		ENSMUSG00000008129	protein_coding	24.8273	-0.521318	0.331664	-1.5602	0.118712	0.231839
4930432M17Rik	RIKEN cDNA 4930432M17 gene [Source:MGI Symbol;Acc:MGI:3588188]	619318		ENSMUSG00000074248	protein_coding	0
4930433I11Rik	RIKEN cDNA 4930433I11 gene [Source:MGI Symbol;Acc:MGI:2685327]	243944		ENSMUSG00000091692	protein_coding	0
4930435E12Rik	RIKEN cDNA 4930435E12 gene [Source:MGI Symbol;Acc:MGI:1921913]	74663		ENSMUSG00000022798	protein_coding	0
4930438A08Rik	RIKEN cDNA 4930438A08 gene [Source:MGI Symbol;Acc:MGI:1921238]	73988		ENSMUSG00000069873	protein_coding	6.99578	1.13831	0.461087	2.4021	0.0163014	0.0480011
4930442H23Rik	RIKEN cDNA 4930442H23 gene [Source:MGI Symbol;Acc:MGI:1922144]			ENSMUSG00000053603	protein_coding	0
4930444G20Rik	RIKEN cDNA 4930444G20 gene [Source:MGI Symbol;Acc:MGI:2149738]	114671		ENSMUSG00000069712	protein_coding	0
4930444P10Rik	RIKEN cDNA 4930444P10 gene [Source:MGI Symbol;Acc:MGI:1923049]	75799		ENSMUSG00000067795	protein_coding	20.4195	0.24217	0.333045	0.728618	0.466235	0.624349
4930447A16Rik	RIKEN cDNA 4930447A16 gene [Source:MGI Symbol;Acc:MGI:1922142]	74892		ENSMUSG00000022288	protein_coding	0
4930447C04Rik	RIKEN cDNA 4930447C04 gene [Source:MGI Symbol;Acc:MGI:1923051]	75801	Q9CTN5	ENSMUSG00000021098	protein_coding	0.0931135	0	0.206069	0	1
4930447F04Rik	RIKEN cDNA 4930447F04 gene [Source:MGI Symbol;Acc:MGI:1922112]			ENSMUSG00000031182	protein_coding	0
4930449I24Rik	RIKEN cDNA 4930449I24 gene [Source:MGI Symbol;Acc:MGI:1914660]	67410		ENSMUSG00000079093	protein_coding	0
4930451I11Rik	RIKEN cDNA 4930451I11 gene [Source:MGI Symbol;Acc:MGI:1925368]	78118		ENSMUSG00000045989	protein_coding	0
4930452B06Rik	RIKEN cDNA 4930452B06 gene [Source:MGI Symbol;Acc:MGI:1926154]	74430	Q6P2K3	ENSMUSG00000021747	protein_coding	48.9628	-0.738221	0.260435	-2.82461	0.0047338	0.0172719
4930453N24Rik	RIKEN cDNA 4930453N24 gene [Source:MGI Symbol;Acc:MGI:1914859]	67609	Q3TTL0	ENSMUSG00000059920	protein_coding	732.904	0.359439	0.101707	3.53404	0.00040926	0.00217004
4930455H04Rik	RIKEN cDNA 4930455H04 gene [Source:MGI Symbol;Acc:MGI:1921904]			ENSMUSG00000080907	protein_coding	0.62875	-0.20948	0.33	-0.614595	0.538822
4930467E23Rik	RIKEN cDNA 4930467E23 gene [Source:MGI Symbol;Acc:MGI:1923056]	626415		ENSMUSG00000096265	protein_coding	0
4930469K13Rik	RIKEN cDNA 4930469K13 gene [Source:MGI Symbol;Acc:MGI:1924124]			ENSMUSG00000085684	protein_coding	0
4930470P17Rik	RIKEN cDNA 4930470P17 gene [Source:MGI Symbol;Acc:MGI:1914887]			ENSMUSG00000043583	protein_coding	0
4930474N05Rik	RIKEN cDNA 4930474N05 gene [Source:MGI Symbol;Acc:MGI:3586330]	218921		ENSMUSG00000096405	protein_coding	0
4930480E11Rik	RIKEN cDNA 4930480E11 gene [Source:MGI Symbol;Acc:MGI:1922160]	74910		ENSMUSG00000035651	protein_coding	0
4930486L24Rik	RIKEN cDNA 4930486L24 gene [Source:MGI Symbol;Acc:MGI:1922258]	214639	Q80UB0	ENSMUSG00000050345	protein_coding	0
4930502E18Rik	RIKEN cDNA 4930502E18 gene [Source:MGI Symbol;Acc:MGI:1922263]	75013		ENSMUSG00000055555	protein_coding	1.42718	-0.250584	0.419076	-0.584212	0.559078
4930503B20Rik	RIKEN cDNA 4930503B20 gene [Source:MGI Symbol;Acc:MGI:1922264]	75015		ENSMUSG00000090202	protein_coding	1.5371	0.647893	0.413956	1.68274	0.0924256
4930503E14Rik	RIKEN cDNA 4930503E14 gene [Source:MGI Symbol;Acc:MGI:1922204]	74954		ENSMUSG00000072595	protein_coding	0
4930503L19Rik	RIKEN cDNA 4930503L19 gene [Source:MGI Symbol;Acc:MGI:1922045]	269033	Q8CB14	ENSMUSG00000044906	protein_coding	260.578	0.150263	0.18139	0.828375	0.407458	0.569152
4930504O13Rik	RIKEN cDNA 4930504O13 gene [Source:MGI Symbol;Acc:MGI:2685370]	403200		ENSMUSG00000052642	protein_coding	0
4930505A04Rik	RIKEN cDNA 4930505A04 gene [Source:MGI Symbol;Acc:MGI:1922337]	75087	Q5SPV6	ENSMUSG00000040919	protein_coding	11.9843	-0.118307	0.406142	-0.291761	0.770469	0.861429
4930507D05Rik	RIKEN cDNA 4930507D05 gene [Source:MGI Symbol;Acc:MGI:1921956]			ENSMUSG00000097129	protein_coding	0.562202	0.00705868	0.290728	0.0326819	0.973928
4930512M02Rik	RIKEN cDNA 4930512M02 gene [Source:MGI Symbol;Acc:MGI:1922360]	102631730		ENSMUSG00000062511	protein_coding	0
4930513O06Rik	RIKEN cDNA 4930513O06 gene [Source:MGI Symbol;Acc:MGI:1922375]	75125		ENSMUSG00000031270	protein_coding	0
4930516K23Rik	RIKEN cDNA 4930516K23 gene [Source:MGI Symbol;Acc:MGI:1924125]	259081		ENSMUSG00000090219	protein_coding	0
4930518I15Rik	RIKEN cDNA 4930518I15 gene [Source:MGI Symbol;Acc:MGI:1921954]			ENSMUSG00000074629	protein_coding	20.6384	0.20817	0.36653	0.569616	0.568938	0.712275
4930519G04Rik	RIKEN cDNA 4930519G04 gene [Source:MGI Symbol;Acc:MGI:1914843]	67593		ENSMUSG00000029564	protein_coding	0
4930519P11Rik	RIKEN cDNA 4930519P11 gene [Source:MGI Symbol;Acc:MGI:1921971]			ENSMUSG00000097602	protein_coding	1.38702	0.553916	0.379593	1.50222	0.13304
4930522H14Rik	RIKEN cDNA 4930522H14 gene [Source:MGI Symbol;Acc:MGI:1914896]	67646	Q9CPZ3	ENSMUSG00000060491	protein_coding	0
4930522L14Rik	RIKEN cDNA 4930522L14 gene [Source:MGI Symbol;Acc:MGI:1925270]	100041734		ENSMUSG00000072762	protein_coding	68.7158	-0.682485	0.214877	-3.1684	0.00153283	0.00667932
4930523C07Rik	RIKEN cDNA 4930523C07 gene [Source:MGI Symbol;Acc:MGI:1914897]	67647		ENSMUSG00000090394	protein_coding	2194.47	-0.0781705	0.111203	-0.702931	0.482099	0.63814
4930524B15Rik	RIKEN cDNA 4930524B15 gene [Source:MGI Symbol;Acc:MGI:1914842]	67592	Q24JP4	ENSMUSG00000020299	protein_coding	0.774854	-0.151229	0.311522	-0.405239	0.685302
4930524J08Rik	RIKEN cDNA 4930524J08 gene [Source:MGI Symbol;Acc:MGI:1922379]			ENSMUSG00000035364	protein_coding	4.66414	-0.18391	0.466642	-0.392057	0.695016	0.808454
4930524N10Rik	RIKEN cDNA 4930524N10 gene [Source:MGI Symbol;Acc:MGI:1922321]	75071		ENSMUSG00000059663	protein_coding	0
4930535I16Rik	RIKEN cDNA 4930535I16 gene [Source:MGI Symbol;Acc:MGI:1922470]			ENSMUSG00000096969	protein_coding	0
4930539E08Rik	RIKEN cDNA 4930539E08 gene [Source:MGI Symbol;Acc:MGI:1925441]	207819	Q8CC96	ENSMUSG00000048905	protein_coding	11.3726	1.27655	0.449413	2.88145	0.00395852	0.0148204
4930544D05Rik	RIKEN cDNA 4930544D05 gene [Source:MGI Symbol;Acc:MGI:2148639]	668433		ENSMUSG00000087279	protein_coding	0.327716	0.0675837	0.230808	0.292808	0.769669
4930544G11Rik	RIKEN cDNA 4930544G11 gene [Source:MGI Symbol;Acc:MGI:1914903]	67653		ENSMUSG00000036463	protein_coding	0
4930546C10Rik	RIKEN cDNA 4930546C10 gene [Source:MGI Symbol;Acc:MGI:1926181]			ENSMUSG00000024546	protein_coding	0
4930548H24Rik	RIKEN cDNA 4930548H24 gene [Source:MGI Symbol;Acc:MGI:1914906]	67656		ENSMUSG00000029138	protein_coding	1.51104	0.434714	0.428787	1.05884	0.289671
4930550C14Rik	RIKEN cDNA 4930550C14 gene [Source:MGI Symbol;Acc:MGI:1922561]	75311		ENSMUSG00000005131	protein_coding	36.6632	-0.59603	0.281955	-2.10666	0.0351473	0.0894553
4930550L24Rik	RIKEN cDNA 4930550L24 gene [Source:MGI Symbol;Acc:MGI:1922602]	75352		ENSMUSG00000046180	protein_coding	0.450341	0.221844	0.247217	0.785591	0.432107
4930553J12Rik	RIKEN cDNA 4930553J12 gene [Source:MGI Symbol;Acc:MGI:1922601]	26560	Q9QZU5	ENSMUSG00000022931	protein_coding	0
4930555G01Rik	RIKEN cDNA 4930555G01 gene [Source:MGI Symbol;Acc:MGI:1922055]	108978		ENSMUSG00000096197	protein_coding	0
4930556J24Rik	RIKEN cDNA 4930556J24 gene [Source:MGI Symbol;Acc:MGI:1922592]			ENSMUSG00000034493	protein_coding	0.575225	0.372032	0.321018	1.10883	0.267504
4930558C23Rik	RIKEN cDNA 4930558C23 gene [Source:MGI Symbol;Acc:MGI:1914904]		A0A1B0GQX3	ENSMUSG00000105734	protein_coding	1.55193	0.226834	0.436563	0.502101	0.615596
4930558K02Rik	RIKEN cDNA 4930558K02 gene [Source:MGI Symbol;Acc:MGI:1922618]	75368		ENSMUSG00000086277	protein_coding	0.410793	-0.197401	0.242607	-0.701529	0.482973
4930562C15Rik	RIKEN cDNA 4930562C15 gene [Source:MGI Symbol;Acc:MGI:1926059]	78809	E9QMW4	ENSMUSG00000022518	protein_coding	307.735	0.0215354	0.25339	0.0849652	0.932289	0.963001
4930563M21Rik	RIKEN cDNA 4930563M21 gene [Source:MGI Symbol;Acc:MGI:1922508]	75258		ENSMUSG00000050702	protein_coding	0
4930564D02Rik	RIKEN cDNA 4930564D02 gene [Source:MGI Symbol;Acc:MGI:1922519]	75269		ENSMUSG00000051788	protein_coding	0
4930568D16Rik	RIKEN cDNA 4930568D16 gene [Source:MGI Symbol;Acc:MGI:1923109]	75859	A2AUQ7	ENSMUSG00000026882	protein_coding	0
4930572O03Rik	RIKEN cDNA 4930572O03 gene [Source:MGI Symbol;Acc:MGI:2441686]			ENSMUSG00000069720	protein_coding	0
4930578C19Rik	RIKEN cDNA 4930578C19 gene [Source:MGI Symbol;Acc:MGI:1923155]	75905	Q8C3I9	ENSMUSG00000037358	protein_coding	124.061	-0.788848	0.235752	-3.34059	0.000836	0.0039863
4930578G10Rik	RIKEN cDNA 4930578G10 gene [Source:MGI Symbol;Acc:MGI:1923202]			ENSMUSG00000054885	protein_coding	0
4930578I06Rik	RIKEN cDNA 4930578I06 gene [Source:MGI Symbol;Acc:MGI:1915000]	67750	Q80ZQ3	ENSMUSG00000021961	protein_coding	0
4930579F01Rik	RIKEN cDNA 4930579F01 gene [Source:MGI Symbol;Acc:MGI:1914991]	67741		ENSMUSG00000012042	protein_coding	0.218432	0.00451918	0.206069	0.0219296	0.982504
4930579G24Rik	RIKEN cDNA 4930579G24 gene [Source:MGI Symbol;Acc:MGI:1923189]	75939	Q3UUX7	ENSMUSG00000027811	protein_coding	39.7074	0.147291	0.281362	0.523604	0.600554	0.7366
4930583I09Rik	RIKEN cDNA 4930583I09 gene [Source:MGI Symbol;Acc:MGI:1925307]	78057		ENSMUSG00000024088	protein_coding	0
4930590J08Rik	RIKEN cDNA 4930590J08 gene [Source:MGI Symbol;Acc:MGI:2685917]	381798	Q8CDN1	ENSMUSG00000034063	protein_coding	12.6993	-0.274778	0.421806	-0.652674	0.513966	0.666415
4930595D18Rik	RIKEN cDNA 4930595D18 gene [Source:MGI Symbol;Acc:MGI:1925312]			ENSMUSG00000083193	protein_coding	0
4930595M18Rik	RIKEN cDNA 4930595M18 gene [Source:MGI Symbol;Acc:MGI:3045300]	245492		ENSMUSG00000060673	protein_coding	0
4930596D02Rik	RIKEN cDNA 4930596D02 gene [Source:MGI Symbol;Acc:MGI:3588288]	239036		ENSMUSG00000041068	protein_coding	0
4931400O07Rik	RIKEN cDNA 4931400O07 gene [Source:MGI Symbol;Acc:MGI:1918186]			ENSMUSG00000031194	protein_coding	0
4931406B18Rik	RIKEN cDNA 4931406B18 gene [Source:MGI Symbol;Acc:MGI:1921304]	74054		ENSMUSG00000013353	protein_coding	1.45289	0.477877	0.397325	1.13699	0.255542
4931406C07Rik	RIKEN cDNA 4931406C07 gene [Source:MGI Symbol;Acc:MGI:1918234]	70984	Q91V76	ENSMUSG00000031938	protein_coding	984.447	-0.215855	0.121606	-1.77488	0.0759181	0.164642
4931406P16Rik	RIKEN cDNA 4931406P16 gene [Source:MGI Symbol;Acc:MGI:1924311]	233103		ENSMUSG00000066571	protein_coding	3651.94	-0.271223	0.0860073	-3.15343	0.00161362	0.00696976
4931408C20Rik	RIKEN cDNA 4931408C20 gene [Source:MGI Symbol;Acc:MGI:3588222]	210940		ENSMUSG00000073722	protein_coding	0
4931409K22Rik	RIKEN cDNA 4931409K22 gene [Source:MGI Symbol;Acc:MGI:3045319]	231045		ENSMUSG00000038199	protein_coding	0.975719	0.153226	0.385323	0.498341	0.618244
4931414P19Rik	RIKEN cDNA 4931414P19 gene [Source:MGI Symbol;Acc:MGI:1921609]	74359	Q8K2W9	ENSMUSG00000022179	protein_coding	98.065	-0.0310418	0.184897	-0.167729	0.866796	0.92165
4931417E11Rik	RIKEN cDNA 4931417E11 gene [Source:MGI Symbol;Acc:MGI:1913990]	66740		ENSMUSG00000056197	protein_coding	0
4931422A03Rik	RIKEN cDNA 4931422A03 gene [Source:MGI Symbol;Acc:MGI:1918236]	70986		ENSMUSG00000046085	protein_coding	0.320836	-0.0440517	0.206069	-0.177953	0.85876
4931423N10Rik	RIKEN cDNA 4931423N10 gene [Source:MGI Symbol;Acc:MGI:1918231]	70981		ENSMUSG00000026774	protein_coding	1.3395	0.128004	0.413204	0.370948	0.710676
4931428F04Rik	RIKEN cDNA 4931428F04 gene [Source:MGI Symbol;Acc:MGI:1921606]	74356	Q810A5	ENSMUSG00000014837	protein_coding	59.1841	-0.619769	0.225952	-2.73594	0.00622015	0.0216983
4931428L18Rik	RIKEN cDNA 4931428L18 gene [Source:MGI Symbol;Acc:MGI:1918238]			ENSMUSG00000086727	protein_coding	0.989315	-0.0828341	0.378417	-0.242358	0.808503
4931429L15Rik	RIKEN cDNA 4931429L15 gene [Source:MGI Symbol;Acc:MGI:1921611]	74361		ENSMUSG00000056617	protein_coding	0
4931440F15Rik	RIKEN cDNA 4931440F15 gene [Source:MGI Symbol;Acc:MGI:2441689]	216622	Q8C0T1	ENSMUSG00000078157	protein_coding	0.721863	-0.193321	0.334571	-0.611344	0.540972
4932411N23Rik	RIKEN cDNA 4932411N23 gene [Source:MGI Symbol;Acc:MGI:3045322]	237029		ENSMUSG00000058670	protein_coding	0
4932414N04Rik	RIKEN cDNA 4932414N04 gene [Source:MGI Symbol;Acc:MGI:1922971]	75721		ENSMUSG00000079324	protein_coding	0
4932415D10Rik	RIKEN cDNA 4932415D10 gene [Source:MGI Symbol;Acc:MGI:3045298]	102635990		ENSMUSG00000044581	protein_coding	0.218432	0.00451918	0.206069	0.0219296	0.982504
4932429P05Rik	RIKEN cDNA 4932429P05 gene [Source:MGI Symbol;Acc:MGI:3588287]	245509		ENSMUSG00000079513	protein_coding	0
4932438A13Rik	RIKEN cDNA 4932438A13 gene [Source:MGI Symbol;Acc:MGI:2444631]	229227		ENSMUSG00000037270	protein_coding	2084.66	-0.102042	0.11177	-0.912973	0.361257	0.52354
4932438H23Rik	RIKEN cDNA 4932438H23 gene [Source:MGI Symbol;Acc:MGI:1921637]	74387	Q9D4G1	ENSMUSG00000039851	protein_coding	5.77711	0.700829	0.462515	1.53954	0.123674	0.23916
4933400A11Rik	RIKEN cDNA 4933400A11 gene [Source:MGI Symbol;Acc:MGI:1913997]			ENSMUSG00000055357	protein_coding	0
4933402D24Rik	RIKEN cDNA 4933402D24 gene [Source:MGI Symbol;Acc:MGI:1921676]	74426		ENSMUSG00000025961	protein_coding	0
4933402E13Rik	RIKEN cDNA 4933402E13 gene [Source:MGI Symbol;Acc:MGI:1921687]	74437		ENSMUSG00000045330	protein_coding	0.215275	-0.0926226	0.206069	-0.431582	0.666045
4933402J07Rik	RIKEN cDNA 4933402J07 gene [Source:MGI Symbol;Acc:MGI:3607717]	330820		ENSMUSG00000069971	protein_coding	0
4933402N03Rik	RIKEN cDNA 4933402N03 gene [Source:MGI Symbol;Acc:MGI:1914681]	233918		ENSMUSG00000013668	protein_coding	0
4933402N22Rik	RIKEN cDNA 4933402N22 gene [Source:MGI Symbol;Acc:MGI:3703021]	545732		ENSMUSG00000067848	protein_coding	0.225747	0.101661	0.206069	0.471266	0.637451
4933403O08Rik	RIKEN cDNA 4933403O08 gene [Source:MGI Symbol;Acc:MGI:1918280]	71030		ENSMUSG00000079460	protein_coding	4.10441	-1.25169	0.469749	-2.46553	0.0136812	0.0416813
4933405L10Rik	RIKEN cDNA 4933405L10 gene [Source:MGI Symbol;Acc:MGI:1918296]	71046	Q9D4A5	ENSMUSG00000013158	protein_coding	0.121587	0.0530901	0.206069	0.25763	0.796693
4933405O20Rik	RIKEN cDNA 4933405O20 gene [Source:MGI Symbol;Acc:MGI:2142174]	243996	Q8BPC6	ENSMUSG00000084234	protein_coding	0
4933406M09Rik	RIKEN cDNA 4933406M09 gene [Source:MGI Symbol;Acc:MGI:3045320]	240755		ENSMUSG00000050526	protein_coding	0
4933407L21Rik	RIKEN cDNA 4933407L21 gene [Source:MGI Symbol;Acc:MGI:1918391]			ENSMUSG00000026224	protein_coding	0.43173	-0.0618785	0.241588	-0.250504	0.802197
4933408B17Rik	RIKEN cDNA 4933408B17 gene [Source:MGI Symbol;Acc:MGI:3045347]	271508		ENSMUSG00000049357	protein_coding	14.7408	-0.0202374	0.400573	-0.051751	0.958727	0.975268
4933409G03Rik	RIKEN cDNA 4933409G03 gene [Source:MGI Symbol;Acc:MGI:3045336]	227998		ENSMUSG00000053896	protein_coding	0
4933411K16Rik	RIKEN cDNA 4933411K16 gene [Source:MGI Symbol;Acc:MGI:1914015]	66765	Q80Y39	ENSMUSG00000090369	protein_coding	10.798	-0.108599	0.430606	-0.253829	0.799628	0.87917
4933412E24Rik	RIKEN cDNA 4933412E24 gene [Source:MGI Symbol;Acc:MGI:1918338]	71088	Q9D454	ENSMUSG00000071749	protein_coding	0
4933414I15Rik	RIKEN cDNA 4933414I15 gene [Source:MGI Symbol;Acc:MGI:1918374]			ENSMUSG00000072983	protein_coding	0
4933415A04Rik	RIKEN cDNA 4933415A04 gene [Source:MGI Symbol;Acc:MGI:1922977]			ENSMUSG00000045877	protein_coding	4.23279	-0.0160172	0.469077	-0.0395426	0.968458	0.981272
4933415F23Rik	RIKEN cDNA 4933415F23 gene [Source:MGI Symbol;Acc:MGI:1914005]	66755		ENSMUSG00000073730	protein_coding	0.102404	-0.0440517	0.206069	-0.213775	0.830723
4933416C03Rik	RIKEN cDNA 4933416C03 gene [Source:MGI Symbol;Acc:MGI:3588269]	619332		ENSMUSG00000074734	protein_coding	0
4933417A18Rik	RIKEN cDNA 4933417A18 gene [Source:MGI Symbol;Acc:MGI:1914011]	66761	Q497N7	ENSMUSG00000021415	protein_coding	0.12173	0	0.206069	0	1
4933421I07Rik	RIKEN cDNA 4933421I07 gene [Source:MGI Symbol;Acc:MGI:1918412]	71162		ENSMUSG00000030463	protein_coding	0
4933424G06Rik	RIKEN cDNA 4933424G06 gene [Source:MGI Symbol;Acc:MGI:1918416]			ENSMUSG00000102416	protein_coding	0.195517	-0.0440517	0.206069	-0.213777	0.830721
4933425L06Rik	RIKEN cDNA 4933425L06 gene [Source:MGI Symbol;Acc:MGI:1914013]	66763		ENSMUSG00000021718	protein_coding	0.114374	-0.0440517	0.206069	-0.213775	0.830723
4933427D14Rik	RIKEN cDNA 4933427D14 gene [Source:MGI Symbol;Acc:MGI:1921727]	74477		ENSMUSG00000020807	protein_coding	238.453	-0.0181942	0.150622	-0.120911	0.903762	0.946093
4933427I04Rik	Riken cDNA 4933427I04 gene [Source:MGI Symbol;Acc:MGI:3613760]			ENSMUSG00000073761	protein_coding	0.116028	0.0530901	0.206069	0.25763	0.796693
4933428G20Rik	RIKEN cDNA 4933428G20 gene [Source:MGI Symbol;Acc:MGI:1918475]	100141474		ENSMUSG00000047988	protein_coding	0.102404	-0.0440517	0.206069	-0.213775	0.830723
4933428M09Rik	RIKEN cDNA 4933428M09 gene [Source:MGI Symbol;Acc:MGI:1918498]	71248		ENSMUSG00000042525	protein_coding	0
4933430I17Rik	RIKEN cDNA 4933430I17 gene [Source:MGI Symbol;Acc:MGI:3045314]	214106		ENSMUSG00000058046	protein_coding	5.88276	-0.0134096	0.462168	-0.0327861	0.973845	0.984188
4933434E20Rik	RIKEN cDNA 4933434E20 gene [Source:MGI Symbol;Acc:MGI:1914027]	73545	Q8R092	ENSMUSG00000027942	protein_coding	1117.17	-0.181907	0.0980421	-1.8553	0.0635532	0.143123
4933436I01Rik	RIKEN cDNA 4933436I01 gene [Source:MGI Symbol;Acc:MGI:1914030]	66780		ENSMUSG00000025288	protein_coding	0
5031410I06Rik	RIKEN cDNA 5031410I06 gene [Source:MGI Symbol;Acc:MGI:3036277]	381622		ENSMUSG00000051940	protein_coding	0
5031439G07Rik	RIKEN cDNA 5031439G07 gene [Source:MGI Symbol;Acc:MGI:2444899]	223739	Q3UE31	ENSMUSG00000036046	protein_coding	1597	0.301538	0.142759	2.11223	0.0346671	0.0885026
5330417C22Rik	RIKEN cDNA 5330417C22 gene [Source:MGI Symbol;Acc:MGI:1923930]	229722		ENSMUSG00000040412	protein_coding	2126.4	-0.335419	0.18641	-1.7992	0.0719869	0.157725
5330417H12Rik	RIKEN cDNA 5330417H12 gene [Source:MGI Symbol;Acc:MGI:1923929]			ENSMUSG00000049740	protein_coding	0
5430401F13Rik	RIKEN cDNA 5430401F13 gene [Source:MGI Symbol;Acc:MGI:1918642]	71392		ENSMUSG00000094113	protein_coding	0
5430402E10Rik	RIKEN cDNA 5430402E10 gene [Source:MGI Symbol;Acc:MGI:1918601]	71351		ENSMUSG00000044121	protein_coding	0
5430403G16Rik	RIKEN cDNA 5430403G16 gene [Source:MGI Symbol;Acc:MGI:1924450]			ENSMUSG00000072763	protein_coding	51.8908	-0.472564	0.250608	-1.88229	0.0597966	0.136389
5430419D17Rik	RIKEN cDNA 5430419D17 gene [Source:MGI Symbol;Acc:MGI:1918645]	71395	Q8BZE1	ENSMUSG00000006204	protein_coding	5.79833	-0.879187	0.46005	-1.81875	0.0689502	0.152578
5430427O19Rik	RIKEN cDNA 5430427O19 gene [Source:MGI Symbol;Acc:MGI:1918648]	71398	Q9D3J9	ENSMUSG00000025058	protein_coding	146.25	1.63782	0.318896	5.1427	2.70813e-07	3.3197e-06
5530400C23Rik	RIKEN cDNA 5530400C23 gene [Source:MGI Symbol;Acc:MGI:1918650]	232426		ENSMUSG00000055594	protein_coding	0
5530401A14Rik	RIKEN cDNA 5530401A14 gene [Source:MGI Symbol;Acc:MGI:1918638]			ENSMUSG00000020703	protein_coding	0
5730409E04Rik	RIKEN cDNA 5730409E04Rik gene [Source:MGI Symbol;Acc:MGI:3609248]	230757	Q8BP99	ENSMUSG00000073755	protein_coding	327.027	-0.5794	0.152697	-3.79332	0.000148645	0.000900442
5730455P16Rik	RIKEN cDNA 5730455P16 gene [Source:MGI Symbol;Acc:MGI:1917841]	70591	Q9CYI0	ENSMUSG00000057181	protein_coding	492.307	-0.360523	0.101155	-3.56354	0.000365881	0.00196826
5730480H06Rik	RIKEN cDNA 5730480H06 gene [Source:MGI Symbol;Acc:MGI:1917842]	66768	Q9D3X5	ENSMUSG00000029089	protein_coding	135.158	0.0440114	0.157328	0.279645	0.77975	0.866584
5730507C01Rik	RIKEN cDNA 5730507C01 gene [Source:MGI Symbol;Acc:MGI:1917882]	236366		ENSMUSG00000073197	protein_coding	9.67598	0.0284047	0.411965	0.068831	0.945124	0.968246
5730522E02Rik	RIKEN cDNA 5730522E02 gene [Source:MGI Symbol;Acc:MGI:1917876]			ENSMUSG00000032985	protein_coding	0.62757	-0.458874	0.307969	-1.2653	0.205763
5730596B20Rik	RIKEN cDNA 5730596B20 gene [Source:MGI Symbol;Acc:MGI:1924830]			ENSMUSG00000056468	protein_coding	5.45866	-0.815367	0.468483	-1.66197	0.0965194	0.197901
5830411N06Rik	RIKEN cDNA 5830411N06 gene [Source:MGI Symbol;Acc:MGI:2443685]	244234		ENSMUSG00000054672	protein_coding	18.1331	-0.259438	0.367922	-0.714989	0.474616	0.631583
5830473C10Rik	RIKEN cDNA 5830473C10 gene [Source:MGI Symbol;Acc:MGI:1923342]	622307		ENSMUSG00000070690	protein_coding	0.434887	0.103929	0.280882	0.346717	0.728804
5930422O12Rik	RIKEN cDNA 5930422O12 gene [Source:MGI Symbol;Acc:MGI:2442538]			ENSMUSG00000048544	protein_coding	1.22519	-0.0748617	0.392497	-0.166904	0.867445
6030408B16Rik	RIKEN cDNA 6030408B16 gene [Source:MGI Symbol;Acc:MGI:1924967]			ENSMUSG00000075408	protein_coding	132.858	-0.441896	0.197434	-2.23663	0.0253103	0.0686357
6030445D17Rik	RIKEN cDNA 6030445D17 gene [Source:MGI Symbol;Acc:MGI:2443447]			ENSMUSG00000066178	protein_coding	4.62097	-0.749085	0.468521	-1.52058	0.128366	0.245946
6030452D12Rik	RIKEN cDNA 6030452D12 gene [Source:MGI Symbol;Acc:MGI:3045356]			ENSMUSG00000054069	protein_coding	0
6030458C11Rik	RIKEN cDNA 6030458C11 gene [Source:MGI Symbol;Acc:MGI:1925127]	77877	Q8BGC1	ENSMUSG00000022195	protein_coding	415.723	0.120624	0.119025	1.01343	0.310855	0.472004
6030468B19Rik	RIKEN cDNA 6030468B19 gene [Source:MGI Symbol;Acc:MGI:1924977]	77727	Q9CX63	ENSMUSG00000025573	protein_coding	1.1483	0.125463	0.412974	0.266038	0.79021
6030498E09Rik	RIKEN cDNA 6030498E09 gene [Source:MGI Symbol;Acc:MGI:1925133]	77883		ENSMUSG00000051361	protein_coding	0
6330409D20Rik	RIKEN cDNA 6330409D20 gene [Source:MGI Symbol;Acc:MGI:1917980]	70730		ENSMUSG00000009551	protein_coding	1.29963	-0.255419	0.396673	-0.686922	0.492132
6430531B16Rik	RIKEN cDNA 6430531B16 gene [Source:MGI Symbol;Acc:MGI:2685939]	381933		ENSMUSG00000073795	protein_coding	54.8305	0.11932	0.243209	0.490586	0.62372	0.755468
6430548M08Rik	RIKEN cDNA 6430548M08 gene [Source:MGI Symbol;Acc:MGI:2443793]	234797	Q8R0A7	ENSMUSG00000031824	protein_coding	2354.87	-0.199432	0.166125	-1.20041	0.229981	0.379602
6430550D23Rik	RIKEN cDNA 6430550D23 gene [Source:MGI Symbol;Acc:MGI:2443361]	320095		ENSMUSG00000074646	protein_coding	8.01814	-0.688795	0.458474	-1.55179	0.120712	0.234792
6430571L13Rik	RIKEN cDNA 6430571L13 gene [Source:MGI Symbol;Acc:MGI:2445137]	235599	Q8BGK9	ENSMUSG00000037977	protein_coding	5.88739	-0.981881	0.453297	-2.07866	0.0376485	0.0943225
6430628N08Rik	RIKEN cDNA 6430628N08 gene [Source:MGI Symbol;Acc:MGI:1923487]	76237		ENSMUSG00000034185	protein_coding	0
6720489N17Rik	RIKEN cDNA 6720489N17 gene [Source:MGI Symbol;Acc:MGI:2443901]	211378		ENSMUSG00000072066	protein_coding	50.1636	-0.244403	0.235768	-1.03273	0.301729	0.462202
6820408C15Rik	RIKEN cDNA 6820408C15 gene [Source:MGI Symbol;Acc:MGI:3045333]	228778		ENSMUSG00000032680	protein_coding	219.001	0.190981	0.179551	1.0637	0.287466	0.446603
7420426K07Rik	RIKEN cDNA 7420426K07 gene [Source:MGI Symbol;Acc:MGI:3588253]	546157		ENSMUSG00000074123	protein_coding	0
7530416G11Rik	RIKEN cDNA 7530416G11 gene [Source:MGI Symbol;Acc:MGI:3036279]	328577		ENSMUSG00000096607	protein_coding	0
8030411F24Rik	RIKEN cDNA 8030411F24 gene [Source:MGI Symbol;Acc:MGI:1925859]	78609	Q8VII3	ENSMUSG00000027444	protein_coding	0
8030462N17Rik	RIKEN cDNA 8030462N17 gene [Source:MGI Symbol;Acc:MGI:2444951]	212163		ENSMUSG00000047466	protein_coding	413.439	0.0895603	0.122442	0.73145	0.464505	0.622741
8030474K03Rik	RIKEN cDNA 8030474K03 gene [Source:MGI Symbol;Acc:MGI:2685988]	382231		ENSMUSG00000046774	protein_coding	0.430721	-0.0874638	0.282654	-0.309444	0.756984
9030612E09Rik	RIKEN cDNA 9030612E09 gene [Source:MGI Symbol;Acc:MGI:1921780]			ENSMUSG00000045008	protein_coding	1.58203	-0.174539	0.427884	-0.436396	0.662549
9030624G23Rik	RIKEN cDNA 9030624G23 gene [Source:MGI Symbol;Acc:MGI:1914058]	66808		ENSMUSG00000073158	protein_coding	2.71362	-0.105659	0.448101	-0.235583	0.813756	0.886965
9130008F23Rik	RIKEN cDNA 9130008F23 gene [Source:MGI Symbol;Acc:MGI:1918833]	71583		ENSMUSG00000054951	protein_coding	49.1587	0.0231673	0.254702	0.090768	0.927677	0.960051
9130019O22Rik	RIKEN cDNA 9130019O22 gene [Source:MGI Symbol;Acc:MGI:1926171]	78921		ENSMUSG00000030823	protein_coding	104.263	-0.0912898	0.193095	-0.472962	0.63624	0.764228
9130023H24Rik	RIKEN cDNA 9130023H24 gene [Source:MGI Symbol;Acc:MGI:2442738]	100043133		ENSMUSG00000062944	protein_coding	190.511	0.0904346	0.131478	0.687885	0.491525	0.646404
9130204L05Rik	RIKEN cDNA 9130204L05 gene [Source:MGI Symbol;Acc:MGI:2684973]	229550		ENSMUSG00000091175	protein_coding	0
9130213A22Rik	RIKEN cDNA 9130213A22 gene [Source:MGI Symbol;Acc:MGI:3642718]			ENSMUSG00000097386	protein_coding	7.92342	0.0628243	0.44904	0.138763	0.889638	0.937793
9130230L23Rik	RIKEN cDNA 9130230L23 gene [Source:MGI Symbol;Acc:MGI:3041166]			ENSMUSG00000054598	protein_coding	79.7606	-0.375739	0.231783	-1.62121	0.104973	0.211088
9130401M01Rik	RIKEN cDNA 9130401M01 gene [Source:MGI Symbol;Acc:MGI:1923008]	75758	Q9D2X8	ENSMUSG00000101892	protein_coding	75.4599	0.0692115	0.240881	0.287143	0.774003	0.863326
9130409I23Rik	RIKEN cDNA 9130409I23 gene [Source:MGI Symbol;Acc:MGI:3588271]	619326		ENSMUSG00000038768	protein_coding	0
9230102O04Rik	RIKEN cDNA 9230102O04 gene [Source:MGI Symbol;Acc:MGI:1924932]			ENSMUSG00000079602	protein_coding	0
9230104L09Rik	RIKEN cDNA 9230104L09 gene [Source:MGI Symbol;Acc:MGI:1924955]	77705		ENSMUSG00000027446	protein_coding	172.422	-0.754417	0.175375	-4.29734	1.72857e-05	0.000137178
9230110F15Rik	RIKEN cDNA 9230110F15 gene [Source:MGI Symbol;Acc:MGI:1924330]	77080		ENSMUSG00000047980	protein_coding	0
9230112D13Rik	RIKEN cDNA 9230112D13 gene [Source:MGI Symbol;Acc:MGI:1925493]	78243		ENSMUSG00000021797	protein_coding	0.116028	0.0530901	0.206069	0.25763	0.796693
9230113P08Rik	RIKEN cDNA 9230113P08 gene [Source:MGI Symbol;Acc:MGI:1925158]	77908		ENSMUSG00000078934	protein_coding	0
9330159F19Rik	RIKEN cDNA 9330159F19 gene [Source:MGI Symbol;Acc:MGI:3036239]	212448		ENSMUSG00000004360	protein_coding	42.6892	-0.977849	0.319157	-3.04543	0.00232348	0.00950406
9330161L09Rik	RIKEN cDNA 9330161L09 gene [Source:MGI Symbol;Acc:MGI:1924475]			ENSMUSG00000055271	protein_coding	8.24516	0.609502	0.444999	1.36991	0.170715	0.305079
9330182L06Rik	RIKEN cDNA 9330182L06 gene [Source:MGI Symbol;Acc:MGI:2443264]	231014		ENSMUSG00000056004	protein_coding	256.444	-0.285878	0.20461	-1.39637	0.162603	0.293961
9330182O14Rik	RIKEN cDNA 9330182O14 gene [Source:MGI Symbol;Acc:MGI:3045378]	328531		ENSMUSG00000094112	protein_coding	0.207487	-0.0440517	0.206069	-0.213777	0.830721
9430007A20Rik	RIKEN cDNA 9430007A20 gene [Source:MGI Symbol;Acc:MGI:2685880]	381572	Q8BM81	ENSMUSG00000028593	protein_coding	0
9430015G10Rik	RIKEN cDNA 9430015G10 gene [Source:MGI Symbol;Acc:MGI:2444364]	230996		ENSMUSG00000059939	protein_coding	113.641	-0.518046	0.164038	-3.15754	0.00159109	0.0068879
9430038I01Rik	RIKEN cDNA 9430038I01 gene [Source:MGI Symbol;Acc:MGI:1924502]	77252	Q9CX25	ENSMUSG00000040139	protein_coding	92.2364	0.473056	0.207414	2.28015	0.0225988	0.0625966
9430069I07Rik	RIKEN cDNA 9430069I07 gene [Source:MGI Symbol;Acc:MGI:1924608]	77358		ENSMUSG00000094447	protein_coding	1.05428	0.354088	0.389119	1.04106	0.297847
9430097D07Rik	RIKEN cDNA 9430097D07 gene [Source:MGI Symbol;Acc:MGI:2441749]			ENSMUSG00000075405	protein_coding	0.340019	0.0689505	0.232968	0.287352	0.773843
9530002B09Rik	RIKEN cDNA 9530002B09 gene [Source:MGI Symbol;Acc:MGI:1924682]	77432		ENSMUSG00000023263	protein_coding	0
9530003J23Rik	RIKEN cDNA 9530003J23 gene [Source:MGI Symbol;Acc:MGI:1924647]	77397		ENSMUSG00000020177	protein_coding	5.41111	-0.902154	0.463142	-1.84812	0.0645848	0.144954
9530053A07Rik	RIKEN cDNA 9530053A07 gene [Source:MGI Symbol;Acc:MGI:2442118]	319482		ENSMUSG00000078776	protein_coding	37.2713	-0.83738	0.316621	-2.63206	0.00848686	0.0280671
9530068E07Rik	RIKEN cDNA 9530068E07 gene [Source:MGI Symbol;Acc:MGI:2654705]	213673		ENSMUSG00000036275	protein_coding	3860.43	0.304379	0.0610661	4.98441	6.21506e-07	7.03531e-06
9530077C05Rik	RIKEN cDNA 9530077C05 gene [Source:MGI Symbol;Acc:MGI:1915533]	68283	Q7TQE7	ENSMUSG00000036411	protein_coding	59.0821	0.241236	0.242861	0.993122	0.32065	0.482519
9630041A04Rik	RIKEN cDNA 9630041A04 gene [Source:MGI Symbol;Acc:MGI:3045242]			ENSMUSG00000057710	protein_coding	0
9830107B12Rik	RIKEN cDNA 9830107B12 gene [Source:MGI Symbol;Acc:MGI:3608415]	328829		ENSMUSG00000073386	protein_coding	13.949	1.72422	0.467368	3.44788	0.000565005	0.00286316
9930012K11Rik	RIKEN cDNA 9930012K11 gene [Source:MGI Symbol;Acc:MGI:2145726]	268759	Q66JV7	ENSMUSG00000044551	protein_coding	155.983	-0.502368	0.168097	-2.98762	0.00281162	0.0111565
9930021J03Rik	RIKEN cDNA 9930021J03 gene [Source:MGI Symbol;Acc:MGI:2444398]	240613		ENSMUSG00000046138	protein_coding	1016.26	-0.0617016	0.0967639	-0.637627	0.523716	0.674869
9930022D16Rik	RIKEN cDNA 9930022D16 gene [Source:MGI Symbol;Acc:MGI:2444178]			ENSMUSG00000045065	protein_coding	2.7098	0.842719	0.444529	2.18263	0.0290628	0.076849
9930104L06Rik	RIKEN cDNA 9930104L06 gene [Source:MGI Symbol;Acc:MGI:3041172]	194268	Q499E6	ENSMUSG00000044730	protein_coding	254.763	-0.341836	0.131913	-2.59113	0.0095661	0.0309963
9930111J21Rik1	RIKEN cDNA 9930111J21 gene 1 [Source:MGI Symbol;Acc:MGI:3041173]	667214		ENSMUSG00000069893	protein_coding	431.012	1.85969	0.175574	10.584	3.53454e-26	2.92421e-24
9930111J21Rik2	RIKEN cDNA 9930111J21 gene 2 [Source:MGI Symbol;Acc:MGI:3711310]	245240		ENSMUSG00000069892	protein_coding	1080.24	1.66903	0.193701	8.61751	6.84244e-18	3.63311e-16
a	nonagouti [Source:MGI Symbol;Acc:MGI:87853]	50518		ENSMUSG00000027596	protein_coding	0.228902	0.101661	0.206069	0.475741	0.634259
A030003K21Rik	RIKEN cDNA A030003K21 gene [Source:MGI Symbol;Acc:MGI:1925163]			ENSMUSG00000113084	protein_coding	0.232056	0.101661	0.206069	0.480178	0.631101
A030005K14Rik	RIKEN cDNA A030005K14 gene [Source:MGI Symbol;Acc:MGI:1925171]			ENSMUSG00000104423	protein_coding	0
A030005L19Rik	RIKEN cDNA A030005L19 gene [Source:MGI Symbol;Acc:MGI:1925172]			ENSMUSG00000113880	protein_coding	2.96605	-0.466545	0.46924	-1.01542	0.309905	0.471352
A030014E15Rik	RIKEN cDNA A030014E15 gene [Source:MGI Symbol;Acc:MGI:1925167]			ENSMUSG00000113973	protein_coding	0.528002	0.223395	0.25426	0.802943	0.422008
A130010J15Rik	RIKEN cDNA A130010J15 gene [Source:MGI Symbol;Acc:MGI:2441776]	319266	Q9DAE8	ENSMUSG00000079144	protein_coding	85.85	-0.01028	0.197263	-0.0520734	0.95847	0.97511
A1bg	alpha-1-B glycoprotein [Source:MGI Symbol;Acc:MGI:2152878]	117586	Q19LI2	ENSMUSG00000022347	protein_coding	0.412027	0	0.206069	0	1
A1cf	APOBEC1 complementation factor [Source:MGI Symbol;Acc:MGI:1917115]	69865	Q5YD48	ENSMUSG00000052595	protein_coding	0.243459	0	0.206069	0	1
A230050P20Rik	RIKEN cDNA A230050P20 gene [Source:MGI Symbol;Acc:MGI:2441788]	319278	Q8CAK3	ENSMUSG00000038884	protein_coding	536.833	0.759508	0.118197	6.42622	1.30817e-10	2.96165e-09
A230072I06Rik	RIKEN cDNA A230072I06 gene [Source:MGI Symbol;Acc:MGI:3588221]			ENSMUSG00000074473	protein_coding	0
A26c2	ANKRD26-like family C, member 2 [Source:MGI Symbol;Acc:MGI:3644757]			ENSMUSG00000109344	protein_coding	0
A2m	alpha-2-macroglobulin [Source:MGI Symbol;Acc:MGI:2449119]	232345		ENSMUSG00000030111	protein_coding	15.5907	1.39537	0.379523	3.62129	0.000293132	0.00162653
A2ml1	alpha-2-macroglobulin like 1 [Source:MGI Symbol;Acc:MGI:3039594]	232400	Q3UU35	ENSMUSG00000047228	protein_coding	954.519	1.3614	0.253882	5.3628	8.194e-08	1.13389e-06
A330070K13Rik	RIKEN cDNA A330070K13 gene [Source:MGI Symbol;Acc:MGI:2685897]	381673		ENSMUSG00000052014	protein_coding	0
A3galt2	alpha 1,3-galactosyltransferase 2 (isoglobotriaosylceramide synthase) [Source:MGI Symbol;Acc:MGI:2685279]	215493	Q3V1N9	ENSMUSG00000028794	protein_coding	9.45117	0.0634181	0.413075	0.153736	0.877818	0.92936
A430005L14Rik	RIKEN cDNA A430005L14 gene [Source:MGI Symbol;Acc:MGI:2140680]	97159	Q80WR5	ENSMUSG00000047613	protein_coding	197.454	0.23872	0.163763	1.45767	0.144931	0.269829
A430033K04Rik	RIKEN cDNA A430033K04 gene [Source:MGI Symbol;Acc:MGI:3583896]	243308		ENSMUSG00000056014	protein_coding	173.711	-0.637719	0.207499	-3.07092	0.00213398	0.00884755
A430078G23Rik	RIKEN cDNA A430078G23 gene [Source:MGI Symbol;Acc:MGI:2442135]	319493		ENSMUSG00000074497	protein_coding	66.5555	-0.208012	0.248922	-0.835534	0.403417	0.565372
A430089I19Rik	RIKEN cDNA A430089I19 gene [Source:MGI Symbol;Acc:MGI:2683305]	331195		ENSMUSG00000094560	protein_coding	0
A4galt	alpha 1,4-galactosyltransferase [Source:MGI Symbol;Acc:MGI:3512453]	239559	Q67BJ4	ENSMUSG00000047878	protein_coding	523.677	0.264376	0.151376	1.74649	0.0807261	0.172404
A4gnt	alpha-1,4-N-acetylglucosaminyltransferase [Source:MGI Symbol;Acc:MGI:2143261]	333424	Q14BT6	ENSMUSG00000037953	protein_coding	0.112872	-0.0440517	0.206069	-0.213775	0.830723
A530016L24Rik	RIKEN cDNA A530016L24 gene [Source:MGI Symbol;Acc:MGI:2443020]	319942		ENSMUSG00000043122	protein_coding	17.5255	-0.986954	0.465791	-1.97946	0.0477646	0.114147
A530032D15Rik	RIKEN cDNA A530032D15Rik gene [Source:MGI Symbol;Acc:MGI:3037746]	381287		ENSMUSG00000089844	protein_coding	26.117	2.44237	0.432559	5.24574	1.55658e-07	2.00395e-06
A530064D06Rik	RIKEN cDNA A530064D06 gene [Source:MGI Symbol;Acc:MGI:2443476]	328830		ENSMUSG00000043939	protein_coding	247.376	3.69985	0.342195	10.7015	1.0016e-26	8.59449e-25
A530084C06Rik	RIKEN cDNA A530084C06 gene [Source:MGI Symbol;Acc:MGI:3704402]			ENSMUSG00000090863	protein_coding	18.8242	-0.021748	0.350117	-0.0608198	0.951503	0.970896
A630001G21Rik	RIKEN cDNA A630001G21 gene [Source:MGI Symbol;Acc:MGI:2443131]	319997		ENSMUSG00000052760	protein_coding	128.115	0.363285	0.248665	1.46142	0.1439	0.268249
A630010A05Rik	RIKEN cDNA A630010A05 gene [Source:MGI Symbol;Acc:MGI:3584518]			ENSMUSG00000075395	protein_coding	0.56752	0.216148	0.260061	0.646083	0.518226
A630023A22Rik	RIKEN cDNA A630023A22 gene [Source:MGI Symbol;Acc:MGI:2145657]	105518		ENSMUSG00000095493	protein_coding	6.25543	1.60518	0.469297	3.43248	0.000598088	0.00300938
A630073D07Rik	RIKEN cDNA A630073D07 gene [Source:MGI Symbol;Acc:MGI:2686534]	381819		ENSMUSG00000067541	protein_coding	0
A630076J17Rik	RIKEN cDNA A630076J17 gene [Source:MGI Symbol;Acc:MGI:2442999]	319929		ENSMUSG00000094613	protein_coding	0
A630095E13Rik	RIKEN cDNA A630095E13 gene [Source:MGI Symbol;Acc:MGI:3055869]	235973	Q3UN54	ENSMUSG00000070313	protein_coding	0
A630095N17Rik	RIKEN cDNA A630095N17 gene [Source:MGI Symbol;Acc:MGI:2686470]	381272		ENSMUSG00000096094	protein_coding	0
A730009L09Rik	RIKEN cDNA A730009L09 gene [Source:MGI Symbol;Acc:MGI:3028032]			ENSMUSG00000110358	protein_coding	0
A730015C16Rik	RIKEN cDNA A730015C16 gene [Source:MGI Symbol;Acc:MGI:3704235]			ENSMUSG00000090551	protein_coding	1.62524	-0.444725	0.441593	-0.957071	0.338532
A730046J19Rik	RIKEN cDNA A730046J19 gene [Source:MGI Symbol;Acc:MGI:2442684]	319764	A0A1B0GSN8	ENSMUSG00000085139	protein_coding	44.2225	0.239933	0.322728	0.742631	0.457705	0.616133
A730049H05Rik	RIKEN cDNA A730049H05 gene [Source:MGI Symbol;Acc:MGI:1921766]			ENSMUSG00000048636	protein_coding	13.7021	1.31688	0.424445	3.06619	0.00216808	0.00896767
A730061H03Rik	RIKEN cDNA A730061H03 gene [Source:MGI Symbol;Acc:MGI:2445099]			ENSMUSG00000053588	protein_coding	0.298524	-0.054063	0.226903	-0.23827	0.811671
[truncated: 52,954 more rows]
