# Supplementary material for: ANP32B Deficiency Protects Mice From Lethal Influenza A Virus Challenge by Dampening the Host Immune Response
Source: Front Immunol. 2020 Mar 13;11:450. doi: 10.3389/fimmu.2020.00450 (PMC7083139; doi:10.3389/fimmu.2020.00450)
Supplement: Supplementary file 5 [file Table_3.XLSX]

## Sheet: Upregulated log2foldchange>1
GeneSymbol	Description	EntrezID	UniprotID	EnsemblID	GeneType	baseMean	log2FoldChange	lfcSE	stat	pvalue	FDR
Ackr4	atypical chemokine receptor 4 [Source:MGI Symbol;Acc:MGI:2181676]	252837	Q924I3	ENSMUSG00000079355	protein_coding	119.99	1.20858	0.29738	4.06371	4.82998e-05	0.00101261
Adamts17	a disintegrin-like and metallopeptidase (reprolysin type) with thrombospondin type 1 motif, 17 [Source:MGI Symbol;Acc:MGI:3588195]	233332		ENSMUSG00000058145	protein_coding	63.2185	1.28116	0.26001	4.90189	9.49184e-07	4.03192e-05
Adra1a	adrenergic receptor, alpha 1a [Source:MGI Symbol;Acc:MGI:104773]	11549		ENSMUSG00000045875	protein_coding	310.678	1.12652	0.15249	7.38031	1.57917e-13	6.11703e-11
Akr1b7	aldo-keto reductase family 1, member B7 [Source:MGI Symbol;Acc:MGI:101918]	11997	P21300	ENSMUSG00000052131	protein_coding	25.2703	1.21519	0.299508	3.99977	6.34053e-05	0.00123624
Aplnr	apelin receptor [Source:MGI Symbol;Acc:MGI:1346086]	23796	Q9WV08	ENSMUSG00000044338	protein_coding	749.638	1.05303	0.159976	6.58066	4.68364e-11	8.56159e-09
Bmp3	bone morphogenetic protein 3 [Source:MGI Symbol;Acc:MGI:88179]	110075		ENSMUSG00000029335	protein_coding	1145.21	1.09084	0.143393	7.60601	2.82684e-14	1.4541e-11
Cd209a	CD209a antigen [Source:MGI Symbol;Acc:MGI:2157942]	170786	Q91ZX1	ENSMUSG00000031494	protein_coding	67.3553	1.89846	0.294858	6.37523	1.82693e-10	2.8307e-08
Chp2	calcineurin-like EF hand protein 2 [Source:MGI Symbol;Acc:MGI:1917511]	70261	Q9D869	ENSMUSG00000030865	protein_coding	29.5644	1.10917	0.293735	3.73963	0.000184288	0.00291085
Colgalt2	collagen beta(1-O)galactosyltransferase 2 [Source:MGI Symbol;Acc:MGI:2138232]	269132		ENSMUSG00000032649	protein_coding	324.663	1.16284	0.138387	8.39453	4.67761e-17	3.805e-14
Crabp1	cellular retinoic acid binding protein I [Source:MGI Symbol;Acc:MGI:88490]	12903	P62965	ENSMUSG00000032291	protein_coding	11.681	1.3144	0.329679	3.85255	0.000116892	0.00205224
Cttnbp2	cortactin binding protein 2 [Source:MGI Symbol;Acc:MGI:1353467]	30785		ENSMUSG00000000416	protein_coding	164.047	1.30868	0.223146	5.85276	4.83478e-09	4.82588e-07
Cyp1a1	cytochrome P450, family 1, subfamily a, polypeptide 1 [Source:MGI Symbol;Acc:MGI:88588]	13076	P00184	ENSMUSG00000032315	protein_coding	90.0649	1.16999	0.277529	4.20728	2.5846e-05	0.000610289
Cyp26b1	cytochrome P450, family 26, subfamily b, polypeptide 1 [Source:MGI Symbol;Acc:MGI:2176159]	232174		ENSMUSG00000063415	protein_coding	119.665	1.18267	0.282721	4.17611	2.96543e-05	0.000679501
Dgkb	diacylglycerol kinase, beta [Source:MGI Symbol;Acc:MGI:2442474]	217480		ENSMUSG00000036095	protein_coding	39.5566	1.03163	0.277262	3.69892	0.000216523	0.00329216
Esr1	estrogen receptor 1 (alpha) [Source:MGI Symbol;Acc:MGI:1352467]	13982	P19785	ENSMUSG00000019768	protein_coding	308.887	2.07583	0.237681	8.70702	3.1197e-18	4.61404e-15
Fam124b	family with sequence similarity 124, member B [Source:MGI Symbol;Acc:MGI:3026880]	241128	Q8BLQ0	ENSMUSG00000043230	protein_coding	98.9002	1.38338	0.255517	5.39702	6.77571e-08	4.57402e-06
Ffar1	free fatty acid receptor 1 [Source:MGI Symbol;Acc:MGI:2684079]	233081	Q76JU9	ENSMUSG00000044453	protein_coding	19.7088	1.09296	0.318017	3.40072	0.000672075	0.00810525
Glp1r	glucagon-like peptide 1 receptor [Source:MGI Symbol;Acc:MGI:99571]	14652	O35659	ENSMUSG00000024027	protein_coding	546.053	1.19188	0.155003	7.68537	1.52555e-14	8.55833e-12
Gprasp2	G protein-coupled receptor associated sorting protein 2 [Source:MGI Symbol;Acc:MGI:2442071]	245607	Q8BUY8	ENSMUSG00000072966	protein_coding	33.7266	1.25639	0.295482	4.21552	2.49206e-05	0.000594476
Gsg1l	GSG1-like [Source:MGI Symbol;Acc:MGI:2685483]	269994	D3Z7H4	ENSMUSG00000046182	protein_coding	53.5014	1.42955	0.297096	4.78233	1.73272e-06	6.59887e-05
Hepacam2	HEPACAM family member 2 [Source:MGI Symbol;Acc:MGI:2141520]	101202	Q4VAH7	ENSMUSG00000044156	protein_coding	44.3133	1.09726	0.258954	4.20934	2.56122e-05	0.000607412
Hes2	hes family bHLH transcription factor 2 [Source:MGI Symbol;Acc:MGI:1098624]	15206	O54792	ENSMUSG00000028940	protein_coding	56.1236	1.38582	0.32656	4.27382	1.92149e-05	0.000477264
Hykk	hydroxylysine kinase 1 [Source:MGI Symbol;Acc:MGI:2443139]	235386	Q5U5V2	ENSMUSG00000035878	protein_coding	348.115	1.43063	0.154287	9.26023	2.03986e-20	4.74092e-17
Inmt	indolethylamine N-methyltransferase [Source:MGI Symbol;Acc:MGI:102963]	21743	P40936	ENSMUSG00000003477	protein_coding	16406.9	1.0323	0.163323	6.32062	2.60523e-10	3.88849e-08
Lrat	lecithin-retinol acyltransferase (phosphatidylcholine-retinol-O-acyltransferase) [Source:MGI Symbol;Acc:MGI:1891259]	79235	Q9JI60	ENSMUSG00000028003	protein_coding	771.452	1.14308	0.234831	4.86706	1.13272e-06	4.62161e-05
Mamdc2	MAM domain containing 2 [Source:MGI Symbol;Acc:MGI:1918988]	71738		ENSMUSG00000033207	protein_coding	1703.85	1.0313	0.161968	6.36655	1.93322e-10	2.9394e-08
Nrep	neuronal regeneration related protein [Source:MGI Symbol;Acc:MGI:99444]	27528	Q07475	ENSMUSG00000042834	protein_coding	657.49	1.10114	0.117585	9.36073	7.91875e-21	2.14717e-17
Nrn1	neuritin 1 [Source:MGI Symbol;Acc:MGI:1915654]	68404		ENSMUSG00000039114	protein_coding	179.312	1.04464	0.185121	5.63497	1.75088e-08	1.40788e-06
Ociad2	OCIA domain containing 2 [Source:MGI Symbol;Acc:MGI:1916377]	433904		ENSMUSG00000029153	protein_coding	157.484	1.07828	0.207399	5.19086	2.09322e-07	1.15832e-05
Olfr1342	olfactory receptor 1342 [Source:MGI Symbol;Acc:MGI:3031176]	258708		ENSMUSG00000043383	protein_coding	35.218	1.02696	0.301061	3.39541	0.000685256	0.00823978
Peg3	paternally expressed 3 [Source:MGI Symbol;Acc:MGI:104748]	18616	Q3URU2	ENSMUSG00000002265	protein_coding	349.971	1.09869	0.14144	7.76138	8.40117e-15	5.06217e-12
Pgr	progesterone receptor [Source:MGI Symbol;Acc:MGI:97567]	18667	Q00175	ENSMUSG00000031870	protein_coding	74.8132	1.16136	0.230485	5.01578	5.28189e-07	2.44122e-05
Podxl2	podocalyxin-like 2 [Source:MGI Symbol;Acc:MGI:2442488]	319655		ENSMUSG00000033152	protein_coding	94.0409	1.01574	0.230905	4.389	1.13872e-05	0.000312408
Scn3a	sodium channel, voltage-gated, type III, alpha [Source:MGI Symbol;Acc:MGI:98249]	20269	A2ASI5	ENSMUSG00000057182	protein_coding	403.368	1.19028	0.170258	6.98615	2.82532e-12	7.53526e-10
Scube2	signal peptide, CUB domain, EGF-like 2 [Source:MGI Symbol;Acc:MGI:1928765]	56788	Q9JJS0	ENSMUSG00000007279	protein_coding	893.752	1.07106	0.147333	7.26798	3.64906e-13	1.34924e-10
Sh3gl2	SH3-domain GRB2-like 2 [Source:MGI Symbol;Acc:MGI:700009]	20404	Q62420	ENSMUSG00000028488	protein_coding	62.2395	1.12517	0.235429	4.75751	1.95992e-06	7.3133e-05
Slc22a3	solute carrier family 22 (organic cation transporter), member 3 [Source:MGI Symbol;Acc:MGI:1333817]	20519		ENSMUSG00000023828	protein_coding	100.781	1.05881	0.215331	4.90639	9.27683e-07	3.9717e-05
Slc7a10	solute carrier family 7 (cationic amino acid transporter, y+ system), member 10 [Source:MGI Symbol;Acc:MGI:1858261]	53896		ENSMUSG00000030495	protein_coding	224.43	1.03862	0.201515	5.15013	2.60302e-07	1.34413e-05
Tepp	testis, prostate and placenta expressed [Source:MGI Symbol;Acc:MGI:1920657]	73407		ENSMUSG00000090206	protein_coding	21.3979	1.13856	0.305245	3.67912	0.000234044	0.00352887
Tet1	tet methylcytosine dioxygenase 1 [Source:MGI Symbol;Acc:MGI:1098693]	52463		ENSMUSG00000047146	protein_coding	154.443	1.2052	0.204976	5.86823	4.40465e-09	4.4787e-07
Tril	TLR4 interactor with leucine-rich repeats [Source:MGI Symbol;Acc:MGI:1914123]	66873	Q9DBY4	ENSMUSG00000043496	protein_coding	393.661	1.198	0.239411	5.00135	5.69314e-07	2.61643e-05
				ENSMUSG00000097131		12.4733	1.04787	0.325453	3.16172	0.00156838	0.0153804
				ENSMUSG00000107655		341.652	1.09644	0.154937	7.0714	1.53374e-12	4.4558e-10
				ENSMUSG00000097309		12.6689	1.02588	0.327306	3.08836	0.00201266	0.0185623
				ENSMUSG00000043168		8.3894	1.00589	0.329785	2.98871	0.0028016	0.0236407
				ENSMUSG00000052188		149.17	1.00754	0.232085	4.33568	1.45313e-05	0.000381921

## Sheet: Downregulated log2foldchange<-1
GeneSymbol	Description	EntrezID	UniprotID	EnsemblID	GeneType	baseMean	log2FoldChange	lfcSE	stat	pvalue	FDR
1600014C10Rik	RIKEN cDNA 1600014C10 gene [Source:MGI Symbol;Acc:MGI:1919494]	72244		ENSMUSG00000054676	protein_coding	1252.96	-1.01714	0.248151	-4.09951	4.14029e-05	0.000890985
A2m	alpha-2-macroglobulin [Source:MGI Symbol;Acc:MGI:2449119]	232345		ENSMUSG00000030111	protein_coding	12.1777	-1.07017	0.326772	-3.20598	0.00134604	0.0136526
A530032D15Rik	RIKEN cDNA A530032D15Rik gene [Source:MGI Symbol;Acc:MGI:3037746]	381287		ENSMUSG00000089844	protein_coding	26.8939	-1.33444	0.327097	-4.06009	4.90539e-05	0.00102315
A530064D06Rik	RIKEN cDNA A530064D06 gene [Source:MGI Symbol;Acc:MGI:2443476]	328830		ENSMUSG00000043939	protein_coding	200.989	-1.37959	0.298072	-4.63571	3.55719e-06	0.000122093
Ackr1	atypical chemokine receptor 1 (Duffy blood group) [Source:MGI Symbol;Acc:MGI:1097689]	13349		ENSMUSG00000037872	protein_coding	89.7491	-1.33534	0.299262	-4.45721	8.3033e-06	0.000240508
Adgrb1	adhesion G protein-coupled receptor B1 [Source:MGI Symbol;Acc:MGI:1933736]	107831	Q3UHD1	ENSMUSG00000034730	protein_coding	55.1545	-1.3236	0.328554	-4.08511	4.40563e-05	0.00094062
Ahsg	alpha-2-HS-glycoprotein [Source:MGI Symbol;Acc:MGI:107189]	11625		ENSMUSG00000022868	protein_coding	35.1409	-1.04648	0.327662	-3.20996	0.00132754	0.0134986
Aldh1b1	aldehyde dehydrogenase 1 family, member B1 [Source:MGI Symbol;Acc:MGI:1919785]	72535	Q9CZS1	ENSMUSG00000035561	protein_coding	170.021	-1.16076	0.298528	-3.89292	9.90459e-05	0.00178447
Alpl	alkaline phosphatase, liver/bone/kidney [Source:MGI Symbol;Acc:MGI:87983]	11647	P09242	ENSMUSG00000028766	protein_coding	557.575	-1.92776	0.242944	-7.92897	2.20965e-15	1.43795e-12
Amigo3	adhesion molecule with Ig like domain 3 [Source:MGI Symbol;Acc:MGI:2444854]	320844	Q8C2S7	ENSMUSG00000032593	protein_coding	68.8071	-1.00144	0.277253	-3.60306	0.000314497	0.00446081
Angptl4	angiopoietin-like 4 [Source:MGI Symbol;Acc:MGI:1888999]	57875	Q9Z1P8	ENSMUSG00000002289	protein_coding	1106.58	-1.03713	0.178263	-5.81679	5.99887e-09	5.80926e-07
Anp32b	acidic (leucine-rich) nuclear phosphoprotein 32 family, member B [Source:MGI Symbol;Acc:MGI:1914878]	67628	Q9EST5	ENSMUSG00000028333	protein_coding	1178.11	-1.90149	0.187842	-10.1154	4.71926e-24	7.67776e-20
Aoah	acyloxyacyl hydrolase [Source:MGI Symbol;Acc:MGI:1350928]	27052	O35298	ENSMUSG00000021322	protein_coding	206.795	-1.26152	0.295469	-4.27429	1.91751e-05	0.000477002
Apobec1	apolipoprotein B mRNA editing enzyme, catalytic polypeptide 1 [Source:MGI Symbol;Acc:MGI:103298]	11810	P51908	ENSMUSG00000040613	protein_coding	879.197	-1.09549	0.253209	-4.32708	1.51096e-05	0.000392681
Apod	apolipoprotein D [Source:MGI Symbol;Acc:MGI:88056]	11815	P51910	ENSMUSG00000022548	protein_coding	5793.26	-1.87865	0.217946	-8.62166	6.59904e-18	8.94665e-15
Apof	apolipoprotein F [Source:MGI Symbol;Acc:MGI:104539]	103161		ENSMUSG00000047631	protein_coding	10.8915	-1.22642	0.329334	-3.65501	0.000257175	0.00382448
Apol10b	apolipoprotein L 10B [Source:MGI Symbol;Acc:MGI:3043522]	328561		ENSMUSG00000050014	protein_coding	278.997	-1.35899	0.211024	-6.43075	1.26979e-10	2.04537e-08
Apol6	apolipoprotein L 6 [Source:MGI Symbol;Acc:MGI:1919189]	71939		ENSMUSG00000033576	protein_coding	200.307	-1.22942	0.31228	-3.95303	7.71674e-05	0.00145642
Apol7a	apolipoprotein L 7a [Source:MGI Symbol;Acc:MGI:1923011]	75761		ENSMUSG00000010601	protein_coding	133.319	-1.17003	0.276754	-4.22412	2.39874e-05	0.00057815
Apol9a	apolipoprotein L 9a [Source:MGI Symbol;Acc:MGI:3606001]	223672		ENSMUSG00000057346	protein_coding	527.147	-1.50115	0.22295	-6.72906	1.70766e-11	3.60804e-09
Apol9b	apolipoprotein L 9b [Source:MGI Symbol;Acc:MGI:1919148]	71898		ENSMUSG00000068246	protein_coding	748.896	-1.36425	0.16446	-8.29095	1.12348e-16	8.30812e-14
Arc	activity regulated cytoskeletal-associated protein [Source:MGI Symbol;Acc:MGI:88067]	11838	Q9WV31	ENSMUSG00000022602	protein_coding	75.0431	-1.14198	0.273481	-4.16417	3.12487e-05	0.000711064
Areg	amphiregulin [Source:MGI Symbol;Acc:MGI:88068]	11839	P31955	ENSMUSG00000029378	protein_coding	253.977	-1.39752	0.233007	-5.98928	2.10777e-09	2.43201e-07
Basp1	brain abundant, membrane attached signal protein 1 [Source:MGI Symbol;Acc:MGI:1917600]	70350	Q91XV3	ENSMUSG00000045763	protein_coding	742.383	-1.22057	0.214967	-5.67654	1.37448e-08	1.17691e-06
Batf2	basic leucine zipper transcription factor, ATF-like 2 [Source:MGI Symbol;Acc:MGI:1921731]	74481	Q8R1H8	ENSMUSG00000039699	protein_coding	455.63	-1.3739	0.28425	-4.83899	1.30497e-06	5.14058e-05
BC147527	cDNA sequence BC147527 [Source:MGI Symbol;Acc:MGI:4840510]	625360		ENSMUSG00000094796	protein_coding	229.186	-1.56814	0.259314	-6.03853	1.5552e-09	1.85542e-07
Bean1	brain expressed, associated with Nedd4, 1 [Source:MGI Symbol;Acc:MGI:1929597]	65115		ENSMUSG00000031872	protein_coding	25.9851	-1.39165	0.311126	-4.4002	1.08151e-05	0.000301803
Bex6	brain expressed family member 6 [Source:MGI Symbol;Acc:MGI:3588247]	328660		ENSMUSG00000075269	protein_coding	16.0274	-1.07041	0.322308	-3.2744	0.00105885	0.0114427
Bst2	bone marrow stromal cell antigen 2 [Source:MGI Symbol;Acc:MGI:1916800]	69550	Q8R2Q8	ENSMUSG00000046718	protein_coding	7450.08	-1.1132	0.123531	-9.01122	2.0378e-19	3.31529e-16
Btbd16	BTB (POZ) domain containing 16 [Source:MGI Symbol;Acc:MGI:3045247]	330660	E9Q173	ENSMUSG00000040298	protein_coding	17.5896	-1.0865	0.330341	-3.30469	0.000950812	0.0105445
Btbd17	BTB (POZ) domain containing 17 [Source:MGI Symbol;Acc:MGI:1919264]	72014	Q9DB72	ENSMUSG00000000202	protein_coding	15.3815	-1.13757	0.32878	-3.42772	0.000608682	0.00749066
C130026I21Rik	RIKEN cDNA C130026I21 gene [Source:MGI Symbol;Acc:MGI:3612702]	620078		ENSMUSG00000052477	protein_coding	37.4902	-1.35527	0.318047	-4.2436	2.1996e-05	0.000538936
C3ar1	complement component 3a receptor 1 [Source:MGI Symbol;Acc:MGI:1097680]	12267	O09047	ENSMUSG00000040552	protein_coding	866.554	-1.01956	0.330339	-3.14992	0.00163318	0.0158817
Cabp4	calcium binding protein 4 [Source:MGI Symbol;Acc:MGI:1920910]	73660	Q8VHC5	ENSMUSG00000024842	protein_coding	9.00313	-1.32241	0.325041	-3.80377	0.000142509	0.00238282
Calhm6	calcium homeostasis modulator family member 6 [Source:MGI Symbol;Acc:MGI:2443082]	215900	Q8C9E8	ENSMUSG00000046031	protein_coding	259.727	-1.02982	0.329329	-3.23368	0.00122206	0.0127693
Car13	carbonic anhydrase 13 [Source:MGI Symbol;Acc:MGI:1931322]	71934	Q9D6N1	ENSMUSG00000027555	protein_coding	361.905	-1.10438	0.245718	-4.4933	7.01276e-06	0.000209725
Casp4	caspase 4, apoptosis-related cysteine peptidase [Source:MGI Symbol;Acc:MGI:107700]	12363		ENSMUSG00000033538	protein_coding	939.095	-1.14436	0.240586	-4.75687	1.9662e-06	7.31993e-05
Ccl11	chemokine (C-C motif) ligand 11 [Source:MGI Symbol;Acc:MGI:103576]	20292	P48298	ENSMUSG00000020676	protein_coding	389.898	-1.65212	0.254882	-6.47847	9.26556e-11	1.53818e-08
Ccl20	chemokine (C-C motif) ligand 20 [Source:MGI Symbol;Acc:MGI:1329031]	20297		ENSMUSG00000026166	protein_coding	74.8159	-1.52918	0.295299	-5.15839	2.49084e-07	1.30721e-05
Ccl5	chemokine (C-C motif) ligand 5 [Source:MGI Symbol;Acc:MGI:98262]	20304	P30882	ENSMUSG00000035042	protein_coding	1293.4	-1.72666	0.23511	-7.34392	2.07434e-13	7.84824e-11
Ccl8	chemokine (C-C motif) ligand 8 [Source:MGI Symbol;Acc:MGI:101878]	20307	Q9Z121	ENSMUSG00000009185	protein_coding	136.42	-1.17693	0.285501	-4.11914	3.80287e-05	0.000836065
Ccr5	chemokine (C-C motif) receptor 5 [Source:MGI Symbol;Acc:MGI:107182]	12774	P51682	ENSMUSG00000079227	protein_coding	1029.39	-1.07463	0.324488	-3.34132	0.000833819	0.00955488
Cd177	CD177 antigen [Source:MGI Symbol;Acc:MGI:1916141]	68891	Q8R2S8	ENSMUSG00000052212	protein_coding	1127.54	-1.51332	0.315652	-4.84052	1.29502e-06	5.12619e-05
Cd274	CD274 antigen [Source:MGI Symbol;Acc:MGI:1926446]	60533	Q9EP73	ENSMUSG00000016496	protein_coding	4645.58	-1.21591	0.31477	-3.88606	0.000101884	0.00182751
Cd69	CD69 antigen [Source:MGI Symbol;Acc:MGI:88343]	12515	P37217	ENSMUSG00000030156	protein_coding	426.022	-1.17292	0.289286	-4.05933	4.92129e-05	0.00102515
Cd72	CD72 antigen [Source:MGI Symbol;Acc:MGI:88345]	12517		ENSMUSG00000028459	protein_coding	727.713	-1.03035	0.327166	-3.18275	0.00145882	0.0145426
Cd80	CD80 antigen [Source:MGI Symbol;Acc:MGI:101775]	12519		ENSMUSG00000075122	protein_coding	104.357	-1.03839	0.223626	-4.63216	3.61868e-06	0.000122907
Cdh23	cadherin 23 (otocadherin) [Source:MGI Symbol;Acc:MGI:1890219]	22295		ENSMUSG00000012819	protein_coding	19.6407	-1.07454	0.316237	-3.35962	0.000780496	0.0090764
Cfb	complement factor B [Source:MGI Symbol;Acc:MGI:105975]	14962		ENSMUSG00000090231	protein_coding	66.4519	-1.47559	0.267384	-5.47417	4.39578e-08	3.20695e-06
Chl1	cell adhesion molecule L1-like [Source:MGI Symbol;Acc:MGI:1098266]	12661	P70232	ENSMUSG00000030077	protein_coding	102.713	-1.8553	0.298364	-6.19889	5.6862e-10	7.46039e-08
Clca3a1	chloride channel accessory 3A1 [Source:MGI Symbol;Acc:MGI:1316732]	12722		ENSMUSG00000056025	protein_coding	147.072	-1.03625	0.27057	-3.82574	0.000130381	0.00222112
Cldn2	claudin 2 [Source:MGI Symbol;Acc:MGI:1276110]	12738	O88552	ENSMUSG00000047230	protein_coding	137.709	-1.41919	0.266175	-5.32161	1.02853e-07	6.53641e-06
Cldn4	claudin 4 [Source:MGI Symbol;Acc:MGI:1313314]	12740	O35054	ENSMUSG00000047501	protein_coding	309.622	-1.73081	0.174156	-9.91131	3.71727e-23	1.51191e-19
Cmpk2	cytidine monophosphate (UMP-CMP) kinase 2, mitochondrial [Source:MGI Symbol;Acc:MGI:99830]	22169	Q3U5Q7	ENSMUSG00000020638	protein_coding	5315.09	-1.35253	0.236745	-5.71471	1.09891e-08	9.76948e-07
Cngb3	cyclic nucleotide gated channel beta 3 [Source:MGI Symbol;Acc:MGI:1353562]	30952	Q9JJZ9	ENSMUSG00000056494	protein_coding	58.0655	-1.93993	0.280943	-6.76904	1.29639e-11	2.88917e-09
Csmd1	CUB and Sushi multiple domains 1 [Source:MGI Symbol;Acc:MGI:2137383]	94109	Q923L3	ENSMUSG00000060924	protein_coding	24.2241	-1.09211	0.307272	-3.51678	0.000436812	0.00578705
Cxcl11	chemokine (C-X-C motif) ligand 11 [Source:MGI Symbol;Acc:MGI:1860203]			ENSMUSG00000060183	polymorphic_pseudogene	222.974	-1.02959	0.321279	-3.47013	0.000520205	0.00660672
Cxcl13	chemokine (C-X-C motif) ligand 13 [Source:MGI Symbol;Acc:MGI:1888499]	55985	O55038	ENSMUSG00000023078	protein_coding	686.831	-1.72121	0.322431	-5.44297	5.23989e-08	3.78879e-06
Cxcl3	chemokine (C-X-C motif) ligand 3 [Source:MGI Symbol;Acc:MGI:3037818]	330122	Q6W5C0	ENSMUSG00000029379	protein_coding	106.985	-1.87235	0.306807	-6.09859	1.07009e-09	1.2992e-07
Cxcl9	chemokine (C-X-C motif) ligand 9 [Source:MGI Symbol;Acc:MGI:1352449]	17329	P18340	ENSMUSG00000029417	protein_coding	967.629	-1.03994	0.329569	-3.26246	0.00110451	0.0117986
Cyp7b1	cytochrome P450, family 7, subfamily b, polypeptide 1 [Source:MGI Symbol;Acc:MGI:104978]	13123	Q60991	ENSMUSG00000039519	protein_coding	225.107	-1.61366	0.252137	-6.38774	1.68358e-10	2.63367e-08
Daxx	Fas death domain-associated protein [Source:MGI Symbol;Acc:MGI:1197015]	13163		ENSMUSG00000002307	protein_coding	2575.3	-1.2636	0.232296	-5.44044	5.31491e-08	3.80917e-06
Ddx60	DEAD (Asp-Glu-Ala-Asp) box polypeptide 60 [Source:MGI Symbol;Acc:MGI:2384570]	234311		ENSMUSG00000037921	protein_coding	1629.33	-1.11376	0.169932	-6.55335	5.6262e-11	1.00582e-08
Dhx58	DEXH (Asp-Glu-X-His) box polypeptide 58 [Source:MGI Symbol;Acc:MGI:1931560]	80861	Q99J87	ENSMUSG00000017830	protein_coding	2231.85	-1.26566	0.184363	-6.86438	6.67818e-12	1.64617e-09
Dkk2	dickkopf WNT signaling pathway inhibitor 2 [Source:MGI Symbol;Acc:MGI:1890663]	56811	Q9QYZ8	ENSMUSG00000028031	protein_coding	45.7185	-1.22613	0.283491	-4.29403	1.75459e-05	0.000445327
Dkkl1	dickkopf-like 1 [Source:MGI Symbol;Acc:MGI:1354963]	50722	Q9QZL9	ENSMUSG00000030792	protein_coding	28.8215	-1.0339	0.290763	-3.52594	0.000421987	0.00563654
Dnase1l3	deoxyribonuclease 1-like 3 [Source:MGI Symbol;Acc:MGI:1314633]	13421	O55070	ENSMUSG00000025279	protein_coding	258.463	-1.43003	0.305158	-4.70233	2.57215e-06	9.34069e-05
Epsti1	epithelial stromal interaction 1 (breast) [Source:MGI Symbol;Acc:MGI:1915168]	108670		ENSMUSG00000022014	protein_coding	1249.13	-1.15926	0.241265	-4.80548	1.54384e-06	5.96598e-05
Ereg	epiregulin [Source:MGI Symbol;Acc:MGI:107508]	13874	Q61521	ENSMUSG00000029377	protein_coding	35.9749	-1.01851	0.327606	-3.12376	0.00178558	0.0169484
F830016B08Rik	RIKEN cDNA F830016B08 gene [Source:MGI Symbol;Acc:MGI:3588218]	240328		ENSMUSG00000090942	protein_coding	556.364	-1.29803	0.221905	-5.84722	4.99858e-09	4.9286e-07
Fam71a	family with sequence similarity 71, member A [Source:MGI Symbol;Acc:MGI:3588202]	619288		ENSMUSG00000091017	protein_coding	11.5056	-1.68282	0.329096	-4.28023	1.86696e-05	0.000466569
Fanca	Fanconi anemia, complementation group A [Source:MGI Symbol;Acc:MGI:1341823]	14087	Q9JL70	ENSMUSG00000032815	protein_coding	96.9054	-1.23674	0.285753	-4.31959	1.56317e-05	0.000403031
Fcgr1	Fc receptor, IgG, high affinity I [Source:MGI Symbol;Acc:MGI:95498]	14129	P26151	ENSMUSG00000015947	protein_coding	2068.92	-1.12088	0.329809	-3.46679	0.000526711	0.00667892
Fcgr4	Fc receptor, IgG, low affinity IV [Source:MGI Symbol;Acc:MGI:2179523]	246256	A0A0B4J1G0	ENSMUSG00000059089	protein_coding	669.903	-1.36831	0.265877	-5.1486	2.62441e-07	1.3469e-05
Fcrlb	Fc receptor-like B [Source:MGI Symbol;Acc:MGI:3576487]	435653	Q5DRQ8	ENSMUSG00000070524	protein_coding	15.0331	-1.57566	0.330253	-4.56174	5.07306e-06	0.000160884
Fga	fibrinogen alpha chain [Source:MGI Symbol;Acc:MGI:1316726]	14161	E9PV24	ENSMUSG00000028001	protein_coding	20.5573	-1.09408	0.314455	-3.44022	0.000581246	0.00725176
Fkbp5	FK506 binding protein 5 [Source:MGI Symbol;Acc:MGI:104670]	14229	Q64378	ENSMUSG00000024222	protein_coding	1260.26	-1.51167	0.214094	-7.0592	1.6746e-12	4.77282e-10
Fosl1	fos-like antigen 1 [Source:MGI Symbol;Acc:MGI:107179]	14283	P48755	ENSMUSG00000024912	protein_coding	82.2125	-1.23208	0.325546	-3.82019	0.000133351	0.00226697
Gbp10	guanylate-binding protein 10 [Source:MGI Symbol;Acc:MGI:4359647]	626578		ENSMUSG00000105096	protein_coding	257.149	-1.57823	0.262656	-6.00297	1.93735e-09	2.25134e-07
Gbp11	guanylate binding protein 11 [Source:MGI Symbol;Acc:MGI:3646307]	634650		ENSMUSG00000092021	polymorphic_pseudogene	123.811	-1.37876	0.306467	-4.50761	6.5561e-06	0.000198995
Gbp2	guanylate binding protein 2 [Source:MGI Symbol;Acc:MGI:102772]	14469	Q9Z0E6	ENSMUSG00000028270	protein_coding	9838.71	-1.40824	0.238002	-5.91906	3.23795e-09	3.48862e-07
Gbp2b	guanylate binding protein 2b [Source:MGI Symbol;Acc:MGI:95666]	14468		ENSMUSG00000040264	protein_coding	71.9931	-1.22415	0.280029	-4.35566	1.32669e-05	0.000354417
Gbp3	guanylate binding protein 3 [Source:MGI Symbol;Acc:MGI:1926263]	55932		ENSMUSG00000028268	protein_coding	5257.33	-1.1764	0.175588	-6.69965	2.08913e-11	4.30228e-09
Gbp4	guanylate binding protein 4 [Source:MGI Symbol;Acc:MGI:97072]	17472		ENSMUSG00000079363	protein_coding	3429.17	-1.00641	0.243631	-4.13169	3.60106e-05	0.000799258
Gbp5	guanylate binding protein 5 [Source:MGI Symbol;Acc:MGI:2429943]	229898	Q8CFB4	ENSMUSG00000105504	protein_coding	3545.57	-1.20022	0.320627	-3.77496	0.000160034	0.00260612
Gdf3	growth differentiation factor 3 [Source:MGI Symbol;Acc:MGI:95686]	14562	Q07104	ENSMUSG00000030117	protein_coding	67.9588	-1.67019	0.322266	-5.20888	1.89983e-07	1.06214e-05
Gjb5	gap junction protein, beta 5 [Source:MGI Symbol;Acc:MGI:95723]	14622	Q02739	ENSMUSG00000042357	protein_coding	34.6648	-1.38079	0.277845	-4.89405	9.87805e-07	4.16337e-05
Gla	galactosidase, alpha [Source:MGI Symbol;Acc:MGI:1347344]	11605		ENSMUSG00000031266	protein_coding	446.24	-1.0549	0.227106	-4.64319	3.43078e-06	0.000118756
Gm10309	predicted gene 10309 [Source:MGI Symbol;Acc:MGI:3641941]			ENSMUSG00000071036	protein_coding	19.7244	-1.02686	0.310292	-3.26651	0.00108884	0.0116695
Gm12185	predicted gene 12185 [Source:MGI Symbol;Acc:MGI:3652173]	620913		ENSMUSG00000048852	protein_coding	578.466	-1.46009	0.256308	-5.69729	1.21728e-08	1.06473e-06
Gm14137	predicted gene 14137 [Source:MGI Symbol;Acc:MGI:3651144]	623781		ENSMUSG00000055926	protein_coding	7.26859	-1.31349	0.319514	-3.83499	0.000125569	0.00215722
Gm15056	predicted gene 15056 [Source:MGI Symbol;Acc:MGI:3705859]	100504014		ENSMUSG00000082976	protein_coding	46.7665	-1.29396	0.330103	-4.05134	5.09251e-05	0.00104609
Gm4841	predicted gene 4841 [Source:MGI Symbol;Acc:MGI:3643814]	225594		ENSMUSG00000068606	protein_coding	163.038	-1.66897	0.306513	-5.46254	4.69375e-08	3.40904e-06
Gm4951	predicted gene 4951 [Source:MGI Symbol;Acc:MGI:3644953]	240327		ENSMUSG00000073555	protein_coding	1197.27	-1.4807	0.207113	-7.14768	8.82592e-13	2.87178e-10
Gm5431	predicted gene 5431 [Source:MGI Symbol;Acc:MGI:3645205]	432555		ENSMUSG00000058163	protein_coding	913.749	-1.33134	0.220982	-6.02359	1.70591e-09	2.01112e-07
Gm6377	predicted gene 6377 [Source:MGI Symbol;Acc:MGI:3647255]	622976		ENSMUSG00000048621	protein_coding	127.093	-1.28211	0.291514	-4.39606	1.10233e-05	0.000305518
Gm6904	predicted gene 6904 [Source:MGI Symbol;Acc:MGI:3644962]	628693		ENSMUSG00000090881	protein_coding	18.5332	-1.12027	0.322517	-3.4339	0.000594974	0.00737215
Gpnmb	glycoprotein (transmembrane) nmb [Source:MGI Symbol;Acc:MGI:1934765]	93695	Q99P91	ENSMUSG00000029816	protein_coding	1233.44	-1.09488	0.238086	-4.59883	4.24867e-06	0.00013964
Gpr141	G protein-coupled receptor 141 [Source:MGI Symbol;Acc:MGI:2672983]	353346	Q7TQP0	ENSMUSG00000053101	protein_coding	508.086	-1.06367	0.285356	-3.73085	0.000190834	0.0029939
Gpr15	G protein-coupled receptor 15 [Source:MGI Symbol;Acc:MGI:1918473]	71223	Q0VDU3	ENSMUSG00000047293	protein_coding	29.8337	-1.08521	0.308646	-3.49197	0.000479472	0.00621061
Gpr88	G-protein coupled receptor 88 [Source:MGI Symbol;Acc:MGI:1927653]	64378	Q9EPB7	ENSMUSG00000068696	protein_coding	107.956	-1.2527	0.201214	-6.20176	5.58343e-10	7.3851e-08
Gzmb	granzyme B [Source:MGI Symbol;Acc:MGI:109267]	14939	P04187	ENSMUSG00000015437	protein_coding	616.851	-1.52004	0.242006	-6.27889	3.41002e-10	4.82414e-08
H2-K1	histocompatibility 2, K1, K region [Source:MGI Symbol;Acc:MGI:95904]	14972		ENSMUSG00000061232	protein_coding	38070.8	-1.03714	0.114014	-9.09651	9.32776e-20	1.68615e-16
H2-Q4	histocompatibility 2, Q region locus 4 [Source:MGI Symbol;Acc:MGI:95933]	15015		ENSMUSG00000035929	protein_coding	7998.21	-1.0736	0.142499	-7.5339	4.92486e-14	2.35655e-11
H2-Q6	histocompatibility 2, Q region locus 6 [Source:MGI Symbol;Acc:MGI:95935]	110557		ENSMUSG00000073409	protein_coding	4301.04	-1.19116	0.169153	-7.04154	1.90128e-12	5.24271e-10
H2-Q7	histocompatibility 2, Q region locus 7 [Source:MGI Symbol;Acc:MGI:95936]	15018	P14429	ENSMUSG00000060550	protein_coding	3680.56	-1.34871	0.157029	-8.58812	8.84036e-18	1.10634e-14
H2-T10	histocompatibility 2, T region locus 10 [Source:MGI Symbol;Acc:MGI:95942]			ENSMUSG00000079491	polymorphic_pseudogene	243.639	-1.36521	0.264036	-5.16664	2.38342e-07	1.27973e-05
H2-T22	histocompatibility 2, T region locus 22 [Source:MGI Symbol;Acc:MGI:95956]	15039		ENSMUSG00000056116	protein_coding	3811.76	-1.40227	0.188575	-7.43579	1.03943e-13	4.33601e-11
Heatr9	HEAT repeat containing 9 [Source:MGI Symbol;Acc:MGI:3650286]	629303	Q5QNV8	ENSMUSG00000018925	protein_coding	24.0518	-1.52124	0.324814	-4.59837	4.25813e-06	0.000139668
Herc6	hect domain and RLD 6 [Source:MGI Symbol;Acc:MGI:1914388]	67138	F2Z461	ENSMUSG00000029798	protein_coding	1982.31	-1.16484	0.207999	-5.60011	2.14216e-08	1.65169e-06
Hmga1	high mobility group AT-hook 1 [Source:MGI Symbol;Acc:MGI:96160]	15361	P17095	ENSMUSG00000046711	protein_coding	422.039	-1.02117	0.208056	-4.90587	9.3013e-07	3.97173e-05
Hpx	hemopexin [Source:MGI Symbol;Acc:MGI:105112]	15458	Q91X72	ENSMUSG00000030895	protein_coding	102.515	-1.08553	0.23952	-4.52238	6.11476e-06	0.000186294
Hspa1a	heat shock protein 1A [Source:MGI Symbol;Acc:MGI:96244]	193740	Q61696	ENSMUSG00000091971	protein_coding	213.142	-1.06674	0.279591	-3.81512	0.000136115	0.00230673
Hspa1b	heat shock protein 1B [Source:MGI Symbol;Acc:MGI:99517]	15511	P17879	ENSMUSG00000090877	protein_coding	258.357	-1.2306	0.264701	-4.64732	3.36278e-06	0.000117374
Htr7	5-hydroxytryptamine (serotonin) receptor 7 [Source:MGI Symbol;Acc:MGI:99841]	15566	P32304	ENSMUSG00000024798	protein_coding	47.1347	-1.33687	0.292665	-4.53705	5.70458e-06	0.000177793
Ido1	indoleamine 2,3-dioxygenase 1 [Source:MGI Symbol;Acc:MGI:96416]	15930		ENSMUSG00000031551	protein_coding	160.959	-1.43289	0.319325	-4.52425	6.06088e-06	0.000185347
Ifi204	interferon activated gene 204 [Source:MGI Symbol;Acc:MGI:96429]	15951	P0DOV2	ENSMUSG00000073489	protein_coding	3254.69	-1.17465	0.325935	-3.64908	0.000263186	0.00388193
Ifi205	interferon activated gene 205 [Source:MGI Symbol;Acc:MGI:101847]	226695	Q8CGE8	ENSMUSG00000054203	protein_coding	1975.6	-1.27988	0.330343	-4.0075	6.13655e-05	0.00120574
Ifi206	interferon activated gene 206 [Source:MGI Symbol;Acc:MGI:3646410]	102639543		ENSMUSG00000037849	protein_coding	1976.53	-1.36998	0.251966	-5.43951	5.34284e-08	3.81013e-06
Ifi207	interferon activated gene 207 [Source:MGI Symbol;Acc:MGI:2138302]	226691		ENSMUSG00000073490	protein_coding	2720.14	-1.11145	0.31883	-3.50818	0.000451183	0.00592916
Ifi209	interferon activated gene 209 [Source:MGI Symbol;Acc:MGI:2138243]	236312	Q8BV49	ENSMUSG00000043263	protein_coding	2640.77	-1.0248	0.313914	-3.27767	0.00104668	0.0113447
Ifi211	interferon activated gene 211 [Source:MGI Symbol;Acc:MGI:3041120]	381308	P0DOV1	ENSMUSG00000026536	protein_coding	936.507	-1.30514	0.320689	-4.1098	3.95994e-05	0.000861288
Ifi213	interferon activated gene 213 [Source:MGI Symbol;Acc:MGI:3695276]	623121		ENSMUSG00000073491	protein_coding	1600.23	-1.13882	0.246223	-4.62614	3.7255e-06	0.000125487
Ifi27l2b	interferon, alpha-inducible protein 27 like 2B [Source:MGI Symbol;Acc:MGI:1916390]	217845	Q8VC49	ENSMUSG00000021208	protein_coding	24.8632	-1.01512	0.311203	-3.23919	0.00119869	0.0125978
Ifi44	interferon-induced protein 44 [Source:MGI Symbol;Acc:MGI:2443016]	99899	Q8BV66	ENSMUSG00000028037	protein_coding	5010.34	-1.22224	0.1602	-7.62917	2.36271e-14	1.2813e-11
Ifi47	interferon gamma inducible protein 47 [Source:MGI Symbol;Acc:MGI:99448]	15953		ENSMUSG00000078920	protein_coding	3778.19	-1.0889	0.210819	-5.16531	2.40046e-07	1.28043e-05
Ifit1	interferon-induced protein with tetratricopeptide repeats 1 [Source:MGI Symbol;Acc:MGI:99450]	15957	Q64282	ENSMUSG00000034459	protein_coding	15947.9	-1.27796	0.207455	-6.16074	7.24038e-10	9.20264e-08
Ifit1bl1	interferon induced protein with tetratricpeptide repeats 1B like 1 [Source:MGI Symbol;Acc:MGI:3650685]	667373		ENSMUSG00000079339	protein_coding	3328.53	-1.34769	0.327887	-4.19692	2.70569e-05	0.000631547
Ifit2	interferon-induced protein with tetratricopeptide repeats 2 [Source:MGI Symbol;Acc:MGI:99449]	15958		ENSMUSG00000045932	protein_coding	14016.8	-1.33942	0.311949	-4.32086	1.55426e-05	0.000401369
Ifit3	interferon-induced protein with tetratricopeptide repeats 3 [Source:MGI Symbol;Acc:MGI:1101055]	15959	Q64345	ENSMUSG00000074896	protein_coding	19569.3	-1.22353	0.183992	-6.65008	2.92928e-11	5.88351e-09
Ifit3b	interferon-induced protein with tetratricopeptide repeats 3B [Source:MGI Symbol;Acc:MGI:3698419]	667370		ENSMUSG00000062488	protein_coding	4929	-1.36504	0.19514	-6.99528	2.64737e-12	7.17834e-10
Ifna4	interferon alpha 4 [Source:MGI Symbol;Acc:MGI:107664]	15967	P07351	ENSMUSG00000070904	protein_coding	20.172	-2.25235	0.330293	-5.24848	1.53363e-07	9.0803e-06
Ifnb1	interferon beta 1, fibroblast [Source:MGI Symbol;Acc:MGI:107657]	15977	P01575	ENSMUSG00000048806	protein_coding	167.139	-1.44988	0.327384	-4.89047	1.00597e-06	4.20723e-05
Ifnl2	interferon lambda 2 [Source:MGI Symbol;Acc:MGI:3647279]	330496	Q4VK74	ENSMUSG00000059128	protein_coding	48.6368	-1.88731	0.326015	-5.79416	6.86622e-09	6.53255e-07
Ifnl3	interferon lambda 3 [Source:MGI Symbol;Acc:MGI:2450574]	338374	Q8CGK6	ENSMUSG00000060747	protein_coding	40.3531	-1.10808	0.324554	-3.62858	0.000284989	0.00412499
Igtp	interferon gamma induced GTPase [Source:MGI Symbol;Acc:MGI:107729]	16145		ENSMUSG00000078853	protein_coding	5024.13	-1.30679	0.230697	-5.66567	1.46454e-08	1.20948e-06
Iigp1	interferon inducible GTPase 1 [Source:MGI Symbol;Acc:MGI:1926259]	60440	Q9QZ85	ENSMUSG00000054072	protein_coding	9358.16	-1.19825	0.220601	-5.43245	5.55849e-08	3.86057e-06
Il12b	interleukin 12b [Source:MGI Symbol;Acc:MGI:96540]	16160	P43432	ENSMUSG00000004296	protein_coding	40.5546	-1.08081	0.305611	-3.52018	0.000431254	0.00572741
Il18bp	interleukin 18 binding protein [Source:MGI Symbol;Acc:MGI:1333800]	16068	Q9Z0M9	ENSMUSG00000070427	protein_coding	1743.95	-1.76311	0.231875	-7.6045	2.86012e-14	1.4541e-11
Il1r2	interleukin 1 receptor, type II [Source:MGI Symbol;Acc:MGI:96546]	16178		ENSMUSG00000026073	protein_coding	151.791	-1.41368	0.310872	-4.56551	4.98285e-06	0.000158642
Il21r	interleukin 21 receptor [Source:MGI Symbol;Acc:MGI:1890475]	60504		ENSMUSG00000030745	protein_coding	419.458	-1.08748	0.272194	-3.99647	6.42938e-05	0.0012482
Irf7	interferon regulatory factor 7 [Source:MGI Symbol;Acc:MGI:1859212]	54123		ENSMUSG00000025498	protein_coding	21520.9	-1.64676	0.171369	-9.60959	7.28406e-22	2.37009e-18
Irgm1	immunity-related GTPase family M member 1 [Source:MGI Symbol;Acc:MGI:107567]	15944	Q60766	ENSMUSG00000046879	protein_coding	6735.51	-1.16669	0.207712	-5.61719	1.94093e-08	1.52546e-06
Isg15	ISG15 ubiquitin-like modifier [Source:MGI Symbol;Acc:MGI:1855694]	100038882	Q64339	ENSMUSG00000035692	protein_coding	6791.04	-1.27468	0.195113	-6.53322	6.43695e-11	1.11407e-08
Isg20	interferon-stimulated protein [Source:MGI Symbol;Acc:MGI:1928895]	57444	Q9JL16	ENSMUSG00000039236	protein_coding	3093.91	-1.22604	0.20814	-5.89056	3.8489e-09	4.00734e-07
Kcnab1	potassium voltage-gated channel, shaker-related subfamily, beta member 1 [Source:MGI Symbol;Acc:MGI:109155]	16497	P63143	ENSMUSG00000027827	protein_coding	25.1808	-1.0875	0.297727	-3.61171	0.000304179	0.00434476
Kif5c	kinesin family member 5C [Source:MGI Symbol;Acc:MGI:1098269]	16574	P28738	ENSMUSG00000026764	protein_coding	52.9926	-1.07755	0.273377	-3.9249	8.67656e-05	0.00159682
Klk1	kallikrein 1 [Source:MGI Symbol;Acc:MGI:102850]	16612	P15947	ENSMUSG00000063903	protein_coding	38.8645	-1.27632	0.273791	-4.608	4.06564e-06	0.000134713
Klrk1	killer cell lectin-like receptor subfamily K, member 1 [Source:MGI Symbol;Acc:MGI:1196250]	27007		ENSMUSG00000030149	protein_coding	357.178	-1.20492	0.249889	-4.81965	1.43807e-06	5.61055e-05
Krt16	keratin 16 [Source:MGI Symbol;Acc:MGI:96690]	16666	Q9Z2K1	ENSMUSG00000053797	protein_coding	17.1786	-1.28827	0.31904	-4.25444	2.09577e-05	0.000517392
Krt17	keratin 17 [Source:MGI Symbol;Acc:MGI:96691]	16667	Q9QWL7	ENSMUSG00000035557	protein_coding	24.3308	-1.07678	0.330212	-3.28753	0.0010107	0.0110209
Lacc1	laccase domain containing 1 [Source:MGI Symbol;Acc:MGI:2445077]	210808	Q8BZT9	ENSMUSG00000044350	protein_coding	462.782	-1.11203	0.269561	-4.12639	3.68508e-05	0.000814572
Lag3	lymphocyte-activation gene 3 [Source:MGI Symbol;Acc:MGI:106588]	16768	Q61790	ENSMUSG00000030124	protein_coding	122.261	-1.52086	0.279651	-5.42545	5.78096e-08	3.98519e-06
Lair1	leukocyte-associated Ig-like receptor 1 [Source:MGI Symbol;Acc:MGI:105492]	52855	Q8BG84	ENSMUSG00000055541	protein_coding	584.065	-1.16394	0.260423	-4.46995	7.82378e-06	0.000230172
Lcn2	lipocalin 2 [Source:MGI Symbol;Acc:MGI:96757]	16819	P11672	ENSMUSG00000026822	protein_coding	15008.5	-1.38911	0.192176	-7.2287	4.87642e-13	1.76299e-10
Lgals3bp	lectin, galactoside-binding, soluble, 3 binding protein [Source:MGI Symbol;Acc:MGI:99554]	19039		ENSMUSG00000033880	protein_coding	22463.5	-1.07084	0.144536	-7.40876	1.27486e-13	5.18517e-11
Lgmn	legumain [Source:MGI Symbol;Acc:MGI:1330838]	19141	O89017	ENSMUSG00000021190	protein_coding	5335.68	-1.05367	0.203384	-5.18082	2.20911e-07	1.2101e-05
Lhx2	LIM homeobox protein 2 [Source:MGI Symbol;Acc:MGI:96785]	16870		ENSMUSG00000000247	protein_coding	25.239	-1.28884	0.32971	-4.00292	6.2566e-05	0.00122489
Lpxn	leupaxin [Source:MGI Symbol;Acc:MGI:2147677]	107321	Q99N69	ENSMUSG00000024696	protein_coding	354.232	-1.14681	0.264937	-4.32847	1.5015e-05	0.000390846
Lrrc25	leucine rich repeat containing 25 [Source:MGI Symbol;Acc:MGI:2445284]	211228		ENSMUSG00000049988	protein_coding	290.328	-1.13598	0.28242	-4.02382	5.72617e-05	0.00114728
Ly6c2	lymphocyte antigen 6 complex, locus C2 [Source:MGI Symbol;Acc:MGI:3712069]	100041546	P0CW03	ENSMUSG00000022584	protein_coding	4307.82	-1.28681	0.328386	-3.99903	6.36015e-05	0.00123624
Ly6i	lymphocyte antigen 6 complex, locus I [Source:MGI Symbol;Acc:MGI:1888480]	57248	Q9WU67	ENSMUSG00000022586	protein_coding	1848.97	-1.52539	0.180742	-8.43776	3.23477e-17	3.09567e-14
Lypd8	LY6/PLAUR domain containing 8 [Source:MGI Symbol;Acc:MGI:1917413]	70163	Q9D7S0	ENSMUSG00000013643	protein_coding	64.5838	-1.28792	0.296577	-4.32894	1.49831e-05	0.00039064
Map3k6	mitogen-activated protein kinase kinase kinase 6 [Source:MGI Symbol;Acc:MGI:1855691]	53608		ENSMUSG00000028862	protein_coding	1071.51	-1.00784	0.21135	-4.76803	1.86034e-06	7.00597e-05
Mapk10	mitogen-activated protein kinase 10 [Source:MGI Symbol;Acc:MGI:1346863]	26414		ENSMUSG00000046709	protein_coding	35.9027	-1.10903	0.322152	-3.43719	0.000587789	0.00730537
Mefv	Mediterranean fever [Source:MGI Symbol;Acc:MGI:1859396]	54483	Q9JJ26	ENSMUSG00000022534	protein_coding	285.106	-1.08826	0.30177	-3.61323	0.000302404	0.00432701
Misp	mitotic spindle positioning [Source:MGI Symbol;Acc:MGI:1926156]	78906	Q9D279	ENSMUSG00000035852	protein_coding	711.765	-1.40354	0.206071	-6.8081	9.88966e-12	2.33181e-09
Mlkl	mixed lineage kinase domain-like [Source:MGI Symbol;Acc:MGI:1921818]	74568	Q9D2Y4	ENSMUSG00000012519	protein_coding	938.442	-1.45526	0.212491	-6.84646	7.56994e-12	1.83814e-09
Mmp19	matrix metallopeptidase 19 [Source:MGI Symbol;Acc:MGI:1927899]	58223		ENSMUSG00000025355	protein_coding	849.144	-1.04141	0.207302	-5.02276	5.0935e-07	2.37439e-05
Mmp3	matrix metallopeptidase 3 [Source:MGI Symbol;Acc:MGI:97010]	17392		ENSMUSG00000043613	protein_coding	845.41	-1.54519	0.25071	-6.16448	7.07135e-10	9.05856e-08
Mov10	Moloney leukemia virus 10 [Source:MGI Symbol;Acc:MGI:97054]	17454		ENSMUSG00000002227	protein_coding	1182.02	-1.00297	0.203323	-4.93243	8.12137e-07	3.5328e-05
Ms4a14	membrane-spanning 4-domains, subfamily A, member 14 [Source:MGI Symbol;Acc:MGI:2686122]	383435		ENSMUSG00000099398	protein_coding	78.0592	-1.26084	0.32265	-3.93184	8.42969e-05	0.00155844
Ms4a4c	membrane-spanning 4-domains, subfamily A, member 4C [Source:MGI Symbol;Acc:MGI:1927656]	64380		ENSMUSG00000024675	protein_coding	2897.59	-1.16427	0.328592	-3.60365	0.000313779	0.00445775
Ms4a6b	membrane-spanning 4-domains, subfamily A, member 6B [Source:MGI Symbol;Acc:MGI:1917024]	69774	Q99N09	ENSMUSG00000024677	protein_coding	1985.72	-1.10535	0.251318	-4.39948	1.08513e-05	0.000302294
Ms4a6c	membrane-spanning 4-domains, subfamily A, member 6C [Source:MGI Symbol;Acc:MGI:2385644]	73656	Q99N08	ENSMUSG00000079419	protein_coding	2346.53	-1.05566	0.320092	-3.31848	0.000905087	0.0101411
Ms4a6d	membrane-spanning 4-domains, subfamily A, member 6D [Source:MGI Symbol;Acc:MGI:1916024]	68774		ENSMUSG00000024679	protein_coding	1497.67	-1.05683	0.325133	-3.28042	0.00103653	0.0112422
Ms4a7	membrane-spanning 4-domains, subfamily A, member 7 [Source:MGI Symbol;Acc:MGI:1918846]	109225		ENSMUSG00000024672	protein_coding	306.815	-1.21286	0.283695	-4.27768	1.88849e-05	0.000471225
Mt1	metallothionein 1 [Source:MGI Symbol;Acc:MGI:97171]	17748	P02802	ENSMUSG00000031765	protein_coding	1466.78	-1.15604	0.202773	-5.70057	1.19411e-08	1.05011e-06
Mt2	metallothionein 2 [Source:MGI Symbol;Acc:MGI:97172]	17750	P02798	ENSMUSG00000031762	protein_coding	1456.59	-1.05673	0.327472	-3.26514	0.0010941	0.0117104
Mx1	MX dynamin-like GTPase 1 [Source:MGI Symbol;Acc:MGI:97243]			ENSMUSG00000000386	protein_coding	3606.89	-1.15436	0.324563	-3.5944	0.000325139	0.00458256
Mx2	MX dynamin-like GTPase 2 [Source:MGI Symbol;Acc:MGI:97244]	17858		ENSMUSG00000023341	polymorphic_pseudogene	1041.06	-1.17871	0.256547	-4.59598	4.3072e-06	0.000140711
Mxd1	MAX dimerization protein 1 [Source:MGI Symbol;Acc:MGI:96908]	17119		ENSMUSG00000001156	protein_coding	2197.41	-1.06425	0.251678	-4.22981	2.33889e-05	0.000566242
Myl1	myosin, light polypeptide 1 [Source:MGI Symbol;Acc:MGI:97269]	17901		ENSMUSG00000061816	protein_coding	19.3351	-1.21996	0.329805	-3.74258	0.000182139	0.00288532
Nav3	neuron navigator 3 [Source:MGI Symbol;Acc:MGI:2183703]	260315		ENSMUSG00000020181	protein_coding	81.7808	-1.29747	0.280464	-4.61154	3.99688e-06	0.000133249
Nlrc5	NLR family, CARD domain containing 5 [Source:MGI Symbol;Acc:MGI:3612191]	434341	C3VPR6	ENSMUSG00000074151	protein_coding	2624.57	-1.14888	0.21151	-5.43188	5.57646e-08	3.86057e-06
Nmral1	NmrA-like family domain containing 1 [Source:MGI Symbol;Acc:MGI:1915074]	67824		ENSMUSG00000063445	protein_coding	133.679	-1.15453	0.258697	-4.45576	8.35958e-06	0.000240712
Nt5c3	5'-nucleotidase, cytosolic III [Source:MGI Symbol;Acc:MGI:1927186]	107569	Q9D020	ENSMUSG00000029780	protein_coding	1323.75	-1.17417	0.229502	-5.1163	3.11584e-07	1.55974e-05
Ntsr2	neurotensin receptor 2 [Source:MGI Symbol;Acc:MGI:108018]	18217		ENSMUSG00000020591	protein_coding	24.8093	-1.68295	0.313573	-5.18653	2.14254e-07	1.1776e-05
Oas1a	2'-5' oligoadenylate synthetase 1A [Source:MGI Symbol;Acc:MGI:2180860]	246730	P11928	ENSMUSG00000052776	protein_coding	1279.45	-1.35368	0.198865	-6.80582	1.00476e-11	2.3352e-09
Oas1g	2'-5' oligoadenylate synthetase 1G [Source:MGI Symbol;Acc:MGI:97429]	23960		ENSMUSG00000066861	protein_coding	455.481	-1.44803	0.213855	-6.76584	1.3254e-11	2.9139e-09
Oas2	2'-5' oligoadenylate synthetase 2 [Source:MGI Symbol;Acc:MGI:2180852]	246728	E9Q9A9	ENSMUSG00000032690	protein_coding	2513.89	-1.1871	0.226999	-5.23011	1.69409e-07	9.78149e-06
Oas3	2'-5' oligoadenylate synthetase 3 [Source:MGI Symbol;Acc:MGI:2180850]	246727	Q8VI93	ENSMUSG00000032661	protein_coding	3768.33	-1.5709	0.245451	-6.40338	1.51977e-10	2.4005e-08
Oasl1	2'-5' oligoadenylate synthetase-like 1 [Source:MGI Symbol;Acc:MGI:2180849]	231655	Q8VI94	ENSMUSG00000041827	protein_coding	2984.49	-1.23356	0.328292	-3.82682	0.000129811	0.00221373
Ocstamp	osteoclast stimulatory transmembrane protein [Source:MGI Symbol;Acc:MGI:1921864]	74614	Q9D611	ENSMUSG00000027670	protein_coding	50.032	-1.46227	0.310421	-4.68578	2.78895e-06	9.97217e-05
Olfr56	olfactory receptor 56 [Source:MGI Symbol;Acc:MGI:1333785]	18356	Q8VGD6	ENSMUSG00000040328	protein_coding	660.547	-1.41947	0.252091	-5.63126	1.78899e-08	1.42672e-06
Orm1	orosomucoid 1 [Source:MGI Symbol;Acc:MGI:97443]	18405	Q60590	ENSMUSG00000039196	protein_coding	189.609	-1.5097	0.312458	-4.86042	1.17139e-06	4.74061e-05
Orm2	orosomucoid 2 [Source:MGI Symbol;Acc:MGI:97444]	18406	P07361	ENSMUSG00000061540	protein_coding	81.5205	-1.85771	0.278517	-6.60446	3.98957e-11	7.46049e-09
Ovol1	ovo like zinc finger 1 [Source:MGI Symbol;Acc:MGI:1330290]	18426	Q9WTJ2	ENSMUSG00000024922	protein_coding	100.174	-1.1025	0.229832	-4.78376	1.72048e-06	6.57716e-05
Parp11	poly (ADP-ribose) polymerase family, member 11 [Source:MGI Symbol;Acc:MGI:2141505]	101187	Q8CFF0	ENSMUSG00000037997	protein_coding	941.853	-1.22598	0.185828	-6.59554	4.237e-11	7.83315e-09
Pgf	placental growth factor [Source:MGI Symbol;Acc:MGI:105095]	18654		ENSMUSG00000004791	protein_coding	145.869	-1.09953	0.2301	-4.77007	1.84163e-06	6.95164e-05
Phf11a	PHD finger protein 11A [Source:MGI Symbol;Acc:MGI:1918441]	219131	Q8BVM9	ENSMUSG00000044703	protein_coding	389.959	-1.66002	0.290863	-5.71985	1.06621e-08	9.53088e-07
Phf11b	PHD finger protein 11B [Source:MGI Symbol;Acc:MGI:3645789]	236451		ENSMUSG00000091649	protein_coding	1650.11	-1.26432	0.322415	-3.96308	7.39896e-05	0.0014083
Phf11c	PHD finger protein 11C [Source:MGI Symbol;Acc:MGI:3648476]	628705		ENSMUSG00000091144	protein_coding	200.492	-1.0917	0.256065	-4.26051	2.03957e-05	0.000505049
Phf11d	PHD finger protein 11D [Source:MGI Symbol;Acc:MGI:1277133]	219132	A6H5X4	ENSMUSG00000068245	protein_coding	4613.36	-1.27323	0.184574	-6.89805	5.27199e-12	1.38339e-09
Piwil4	piwi-like RNA-mediated gene silencing 4 [Source:MGI Symbol;Acc:MGI:3041167]	330890		ENSMUSG00000036912	protein_coding	262.374	-1.01894	0.159819	-6.36983	1.89241e-10	2.9045e-08
Pla1a	phospholipase A1 member A [Source:MGI Symbol;Acc:MGI:1934677]	85031	Q8VI78	ENSMUSG00000002847	protein_coding	154.885	-1.74122	0.277517	-6.2568	3.92956e-10	5.37788e-08
Pla2g4c	phospholipase A2, group IVC (cytosolic, calcium-independent) [Source:MGI Symbol;Acc:MGI:1196403]	232889	Q64GA5	ENSMUSG00000033847	protein_coding	44.5047	-1.30177	0.256698	-5.01624	5.26922e-07	2.44122e-05
Plac8	placenta-specific 8 [Source:MGI Symbol;Acc:MGI:2445289]	231507	Q9JI48	ENSMUSG00000029322	protein_coding	3367.25	-1.2688	0.23335	-5.43837	5.37689e-08	3.81013e-06
Plau	plasminogen activator, urokinase [Source:MGI Symbol;Acc:MGI:97611]	18792	P06869	ENSMUSG00000021822	protein_coding	612.635	-1.10022	0.259001	-4.24863	2.15084e-05	0.000529379
Plekha4	pleckstrin homology domain containing, family A (phosphoinositide binding specific) member 4 [Source:MGI Symbol;Acc:MGI:1916467]	69217		ENSMUSG00000040428	protein_coding	693.698	-1.38127	0.207894	-6.64137	3.10789e-11	6.16612e-09
Plekhs1	pleckstrin homology domain containing, family S member 1 [Source:MGI Symbol;Acc:MGI:2443041]	226245	Q8BW88	ENSMUSG00000035818	protein_coding	31.559	-1.71706	0.316211	-5.30558	1.12317e-07	7.11006e-06
Pnp2	purine-nucleoside phosphorylase 2 [Source:MGI Symbol;Acc:MGI:3712328]	667034		ENSMUSG00000068417	protein_coding	72.8397	-1.18819	0.264961	-4.46834	7.88277e-06	0.000231489
Pou3f1	POU domain, class 3, transcription factor 1 [Source:MGI Symbol;Acc:MGI:101896]	18991	P21952	ENSMUSG00000090125	protein_coding	29.1833	-2.08117	0.322918	-6.08488	1.16582e-09	1.40494e-07
Ppa1	pyrophosphatase (inorganic) 1 [Source:MGI Symbol;Acc:MGI:97831]	67895	Q9D819	ENSMUSG00000020089	protein_coding	776.17	-1.04317	0.197409	-5.28322	1.26931e-07	7.82213e-06
Procr	protein C receptor, endothelial [Source:MGI Symbol;Acc:MGI:104596]	19124	Q64695	ENSMUSG00000027611	protein_coding	215.308	-1.07629	0.18521	-5.80342	6.49757e-09	6.21817e-07
Psapl1	prosaposin-like 1 [Source:MGI Symbol;Acc:MGI:1924193]	76943		ENSMUSG00000043430	protein_coding	30.0224	-1.68717	0.315989	-5.22087	1.78088e-07	1.01304e-05
Ptafr	platelet-activating factor receptor [Source:MGI Symbol;Acc:MGI:106066]	19204	Q62035	ENSMUSG00000056529	protein_coding	997.685	-1.01349	0.32977	-3.12221	0.00179497	0.016988
Ptgs2	prostaglandin-endoperoxide synthase 2 [Source:MGI Symbol;Acc:MGI:97798]	19225	Q05769	ENSMUSG00000032487	protein_coding	1077.11	-1.2532	0.181793	-6.89187	5.50624e-12	1.3997e-09
Ptx3	pentraxin related gene [Source:MGI Symbol;Acc:MGI:104641]	19288	P48759	ENSMUSG00000027832	protein_coding	162.203	-1.02982	0.32663	-3.31089	0.000930007	0.0103632
Rasl10b	RAS-like, family 10, member B [Source:MGI Symbol;Acc:MGI:2685575]	276952	Q5SSG5	ENSMUSG00000020684	protein_coding	181.1	-2.41246	0.259817	-9.19904	3.61146e-20	7.34435e-17
Retnla	resistin like alpha [Source:MGI Symbol;Acc:MGI:1888504]	57262		ENSMUSG00000061100	protein_coding	15254	-1.90586	0.190091	-10.0268	1.16243e-23	9.45581e-20
Rgs1	regulator of G-protein signaling 1 [Source:MGI Symbol;Acc:MGI:1354694]	50778	Q9JL25	ENSMUSG00000026358	protein_coding	198.993	-1.30815	0.306874	-4.27577	1.90475e-05	0.000474553
Rgs16	regulator of G-protein signaling 16 [Source:MGI Symbol;Acc:MGI:108407]	19734	P97428	ENSMUSG00000026475	protein_coding	154.293	-1.29684	0.299523	-4.33502	1.45748e-05	0.000382218
Rhcg	Rhesus blood group-associated C glycoprotein [Source:MGI Symbol;Acc:MGI:1888517]	56315	Q9QXP0	ENSMUSG00000030549	protein_coding	18.8462	-1.46796	0.329551	-4.46693	7.93493e-06	0.000232601
Rnf213	ring finger protein 213 [Source:MGI Symbol;Acc:MGI:1289196]	672511		ENSMUSG00000070327	protein_coding	25254	-1.07104	0.197081	-5.43479	5.48607e-08	3.84084e-06
Rnf225	ring finger protein 225 [Source:MGI Symbol;Acc:MGI:1924198]	381845	Q9D7D1	ENSMUSG00000033967	protein_coding	158.315	-1.27684	0.234342	-5.43806	5.3865e-08	3.81013e-06
Rsad2	radical S-adenosyl methionine domain containing 2 [Source:MGI Symbol;Acc:MGI:1929628]	58185	Q8CBB9	ENSMUSG00000020641	protein_coding	13342.3	-1.21199	0.326894	-3.76285	0.000167986	0.00270714
Rtn4rl2	reticulon 4 receptor-like 2 [Source:MGI Symbol;Acc:MGI:2669796]	269295		ENSMUSG00000050896	protein_coding	144.619	-1.84561	0.257914	-7.11937	1.08424e-12	3.39222e-10
Runx3	runt related transcription factor 3 [Source:MGI Symbol;Acc:MGI:102672]	12399		ENSMUSG00000070691	protein_coding	592.045	-1.2021	0.260296	-4.61895	3.85679e-06	0.000129107
Saa1	serum amyloid A 1 [Source:MGI Symbol;Acc:MGI:98221]	20208	P05366	ENSMUSG00000074115	protein_coding	33.2018	-1.00502	0.330374	-3.08471	0.0020375	0.018675
Saa3	serum amyloid A 3 [Source:MGI Symbol;Acc:MGI:98223]	20210	P04918	ENSMUSG00000040026	protein_coding	7774.18	-1.39759	0.330106	-4.47758	7.54943e-06	0.000224127
Saa4	serum amyloid A 4 [Source:MGI Symbol;Acc:MGI:98224]	20211	P31532	ENSMUSG00000040017	protein_coding	17.6744	-1.1355	0.329983	-3.4676	0.000525133	0.00666412
Scimp	SLP adaptor and CSK interacting membrane protein [Source:MGI Symbol;Acc:MGI:3610314]	327957	Q3UU41	ENSMUSG00000057135	protein_coding	304.089	-1.25769	0.279167	-4.5071	6.57209e-06	0.000199108
Sectm1a	secreted and transmembrane 1A [Source:MGI Symbol;Acc:MGI:2384805]	209588		ENSMUSG00000025165	protein_coding	151.344	-1.85403	0.311843	-5.98019	2.22877e-09	2.55351e-07
Sectm1b	secreted and transmembrane 1B [Source:MGI Symbol;Acc:MGI:1929083]	58210		ENSMUSG00000039364	protein_coding	205.67	-1.30399	0.310486	-4.21777	2.46728e-05	0.000589429
Sele	selectin, endothelial cell [Source:MGI Symbol;Acc:MGI:98278]	20339		ENSMUSG00000026582	protein_coding	272.232	-1.1067	0.286804	-3.86166	0.00011262	0.0019937
Selp	selectin, platelet [Source:MGI Symbol;Acc:MGI:98280]	20344	Q01102	ENSMUSG00000026580	protein_coding	845.326	-1.62725	0.230522	-7.05698	1.70154e-12	4.77282e-10
Sema7a	sema domain, immunoglobulin domain (Ig), and GPI membrane anchor, (semaphorin) 7A [Source:MGI Symbol;Acc:MGI:1306826]	20361		ENSMUSG00000038264	protein_coding	3169.34	-1.04281	0.194243	-5.36842	7.94293e-08	5.21062e-06
Serpina3f	serine (or cysteine) peptidase inhibitor, clade A, member 3F [Source:MGI Symbol;Acc:MGI:2182838]	238393	Q80X76	ENSMUSG00000066363	protein_coding	672.35	-1.80098	0.274407	-6.57145	4.98265e-11	9.00697e-09
Serpina3g	serine (or cysteine) peptidase inhibitor, clade A, member 3G [Source:MGI Symbol;Acc:MGI:105046]	20715		ENSMUSG00000041481	protein_coding	1015.13	-1.3923	0.268491	-5.18949	2.10876e-07	1.16296e-05
Serpina3i	serine (or cysteine) peptidase inhibitor, clade A, member 3I [Source:MGI Symbol;Acc:MGI:2182841]	628900		ENSMUSG00000079014	protein_coding	63.6666	-1.44638	0.284903	-5.04641	4.50181e-07	2.1478e-05
Serpina3m	serine (or cysteine) peptidase inhibitor, clade A, member 3M [Source:MGI Symbol;Acc:MGI:98378]	20717	Q03734	ENSMUSG00000079012	protein_coding	219.615	-2.1402	0.289522	-7.38726	1.49887e-13	5.94759e-11
Serpina3n	serine (or cysteine) peptidase inhibitor, clade A, member 3N [Source:MGI Symbol;Acc:MGI:105045]	20716		ENSMUSG00000021091	protein_coding	7565.26	-1.67891	0.224397	-7.4839	7.21465e-14	3.35358e-11
Setdb2	SET domain, bifurcated 2 [Source:MGI Symbol;Acc:MGI:2685139]	239122		ENSMUSG00000071350	protein_coding	529.003	-1.00257	0.223218	-4.49045	7.10723e-06	0.000212161
Sfrp1	secreted frizzled-related protein 1 [Source:MGI Symbol;Acc:MGI:892014]	20377	Q8C4U3	ENSMUSG00000031548	protein_coding	1418.17	-1.0095	0.172733	-5.84348	5.11229e-09	5.01035e-07
Siglec1	sialic acid binding Ig-like lectin 1, sialoadhesin [Source:MGI Symbol;Acc:MGI:99668]	20612		ENSMUSG00000027322	protein_coding	2394.55	-1.03948	0.199423	-5.21226	1.86552e-07	1.05382e-05
Slamf9	SLAM family member 9 [Source:MGI Symbol;Acc:MGI:1923692]	98365		ENSMUSG00000026548	protein_coding	656.822	-1.03216	0.264728	-3.8999	9.62336e-05	0.0017412
Slc15a3	solute carrier family 15, member 3 [Source:MGI Symbol;Acc:MGI:1929691]	65221	Q8BPX9	ENSMUSG00000024737	protein_coding	1981.25	-1.0435	0.246736	-4.23007	2.33622e-05	0.000566242
Slc25a22	solute carrier family 25 (mitochondrial carrier, glutamate), member 22 [Source:MGI Symbol;Acc:MGI:1915517]	68267	Q9D6M3	ENSMUSG00000019082	protein_coding	1120.26	-1.00754	0.211901	-4.75446	1.98973e-06	7.37378e-05
Slc28a2	solute carrier family 28 (sodium-coupled nucleoside transporter), member 2 [Source:MGI Symbol;Acc:MGI:1913105]	269346	O88627	ENSMUSG00000027219	protein_coding	388.833	-1.41272	0.283766	-4.98345	6.24619e-07	2.81494e-05
Slc37a2	solute carrier family 37 (glycerol-3-phosphate transporter), member 2 [Source:MGI Symbol;Acc:MGI:1929693]	56857	Q9WU81	ENSMUSG00000032122	protein_coding	233.852	-1.01382	0.273258	-3.70946	0.000207702	0.00319468
Slc39a14	solute carrier family 39 (zinc transporter), member 14 [Source:MGI Symbol;Acc:MGI:2384851]	213053	Q75N73	ENSMUSG00000022094	protein_coding	1100.95	-1.15795	0.227112	-5.09838	3.42578e-07	1.69578e-05
Slc4a11	solute carrier family 4, sodium bicarbonate transporter-like, member 11 [Source:MGI Symbol;Acc:MGI:2138987]	269356	A2AJN7	ENSMUSG00000074796	protein_coding	53.2377	-1.0714	0.253265	-4.20829	2.57316e-05	0.00060847
Slfn1	schlafen 1 [Source:MGI Symbol;Acc:MGI:1313259]	20555		ENSMUSG00000078763	protein_coding	1570.68	-1.12811	0.262094	-4.3062	1.6608e-05	0.000426849
Slfn2	schlafen 2 [Source:MGI Symbol;Acc:MGI:1313258]	20556		ENSMUSG00000072620	protein_coding	3422.47	-1.04266	0.226264	-4.60859	4.05409e-06	0.000134604
Slfn3	schlafen 3 [Source:MGI Symbol;Acc:MGI:1329005]	20557		ENSMUSG00000018986	protein_coding	228.156	-1.01697	0.209972	-4.83905	1.30461e-06	5.14058e-05
Slfn9	schlafen 9 [Source:MGI Symbol;Acc:MGI:2445121]	237886	B1ARD6	ENSMUSG00000069793	protein_coding	1446.96	-1.4053	0.238802	-5.8857	3.9638e-09	4.08146e-07
Smpd3	sphingomyelin phosphodiesterase 3, neutral [Source:MGI Symbol;Acc:MGI:1927578]	58994	Q9JJY3	ENSMUSG00000031906	protein_coding	301.257	-1.01087	0.135286	-7.46559	8.2927e-14	3.64632e-11
Soat2	sterol O-acyltransferase 2 [Source:MGI Symbol;Acc:MGI:1332226]	223920	O88908	ENSMUSG00000023045	protein_coding	40.2433	-1.06826	0.318506	-3.35107	0.000805006	0.0092884
Socs3	suppressor of cytokine signaling 3 [Source:MGI Symbol;Acc:MGI:1201791]	12702	O35718	ENSMUSG00000053113	protein_coding	2363.4	-1.0097	0.256394	-3.93936	8.17e-05	0.00151906
Sp140	Sp140 nuclear body protein [Source:MGI Symbol;Acc:MGI:3702467]	434484		ENSMUSG00000070031	protein_coding	731.015	-1.10664	0.250329	-4.42107	9.82142e-06	0.000275967
Sprr1a	small proline-rich protein 1A [Source:MGI Symbol;Acc:MGI:106660]	20753	Q62266	ENSMUSG00000050359	protein_coding	234.297	-1.5233	0.296604	-5.14592	2.66215e-07	1.36197e-05
Ssc5d	scavenger receptor cysteine rich family, 5 domains [Source:MGI Symbol;Acc:MGI:3606211]	269855	Q8BV57	ENSMUSG00000035279	protein_coding	413.902	-1.08714	0.243806	-4.45784	8.2789e-06	0.000240508
Stra6l	STRA6-like [Source:MGI Symbol;Acc:MGI:1921402]	74152	Q9DBN1	ENSMUSG00000028327	protein_coding	156.569	-1.27745	0.310523	-4.12742	3.66858e-05	0.000812028
Syt12	synaptotagmin XII [Source:MGI Symbol;Acc:MGI:2159601]	171180	Q920N7	ENSMUSG00000049303	protein_coding	61.2438	-1.33318	0.25219	-5.24833	1.53487e-07	9.0803e-06
Syt8	synaptotagmin VIII [Source:MGI Symbol;Acc:MGI:1859867]	55925	Q9R0N6	ENSMUSG00000031098	protein_coding	31.8901	-2.43665	0.309091	-7.10557	1.19831e-12	3.61023e-10
Tap1	transporter 1, ATP-binding cassette, sub-family B (MDR/TAP) [Source:MGI Symbol;Acc:MGI:98483]	21354	P21958	ENSMUSG00000037321	protein_coding	4668.02	-1.11599	0.188395	-5.9236	3.14961e-09	3.41606e-07
Tgfbi	transforming growth factor, beta induced [Source:MGI Symbol;Acc:MGI:99959]	21810		ENSMUSG00000035493	protein_coding	6682.15	-1.00981	0.313403	-3.23438	0.00121908	0.0127627
Tgtp1	T cell specific GTPase 1 [Source:MGI Symbol;Acc:MGI:98734]	21822	Q62293	ENSMUSG00000078922	protein_coding	1106.12	-1.24978	0.262409	-4.76517	1.88696e-06	7.07347e-05
Tgtp2	T cell specific GTPase 2 [Source:MGI Symbol;Acc:MGI:3710083]	100039796	Q62293	ENSMUSG00000078921	protein_coding	1586.31	-1.24585	0.200702	-6.20678	5.40813e-10	7.25e-08
Themis2	thymocyte selection associated family member 2 [Source:MGI Symbol;Acc:MGI:2446213]	230787	Q91YX0	ENSMUSG00000037731	protein_coding	1796.06	-1.00425	0.321617	-3.14193	0.0016784	0.0162438
Timp1	tissue inhibitor of metalloproteinase 1 [Source:MGI Symbol;Acc:MGI:98752]	21857	P12032	ENSMUSG00000001131	protein_coding	1904.19	-1.23134	0.330162	-3.83341	0.00012638	0.00216657
Tlr13	toll-like receptor 13 [Source:MGI Symbol;Acc:MGI:3045213]	279572	Q6R5N8	ENSMUSG00000033777	protein_coding	975.541	-1.09965	0.252512	-4.35567	1.32658e-05	0.000354417
Tlr9	toll-like receptor 9 [Source:MGI Symbol;Acc:MGI:1932389]	81897	Q9EQU3	ENSMUSG00000045322	protein_coding	1153.43	-1.19824	0.330242	-3.72704	0.000193741	0.00302641
Tm4sf19	transmembrane 4 L six family member 19 [Source:MGI Symbol;Acc:MGI:3645933]	277203		ENSMUSG00000079625	protein_coding	11.3039	-1.14736	0.330136	-3.39602	0.000683728	0.0082275
Tmem106a	transmembrane protein 106A [Source:MGI Symbol;Acc:MGI:1922056]	217203	Q8VC04	ENSMUSG00000034947	protein_coding	1269.49	-1.0861	0.22167	-4.89944	9.61125e-07	4.07201e-05
Tmem171	transmembrane protein 171 [Source:MGI Symbol;Acc:MGI:2685751]	380863	Q4KL18	ENSMUSG00000052485	protein_coding	153.549	-1.18157	0.245325	-4.80864	1.51961e-06	5.88633e-05
Tnc	tenascin C [Source:MGI Symbol;Acc:MGI:101922]	21923	Q80YX1	ENSMUSG00000028364	protein_coding	742.428	-1.01692	0.269087	-3.78069	0.000156392	0.0025597
Tnf	tumor necrosis factor [Source:MGI Symbol;Acc:MGI:104798]	21926	P06804	ENSMUSG00000024401	protein_coding	233.949	-1.15951	0.305452	-3.80575	0.000141373	0.00236868
Tnfrsf23	tumor necrosis factor receptor superfamily, member 23 [Source:MGI Symbol;Acc:MGI:1930269]	79201		ENSMUSG00000037613	protein_coding	134.669	-1.0117	0.244106	-4.13784	3.50596e-05	0.000779214
Tnfrsf9	tumor necrosis factor receptor superfamily, member 9 [Source:MGI Symbol;Acc:MGI:1101059]	21942		ENSMUSG00000028965	protein_coding	156.712	-1.21639	0.24875	-4.88243	1.04787e-06	4.37122e-05
Tnfsf8	tumor necrosis factor (ligand) superfamily, member 8 [Source:MGI Symbol;Acc:MGI:88328]	21949	P32972	ENSMUSG00000028362	protein_coding	148.351	-1.04642	0.298993	-3.50309	0.000459887	0.00601923
Tnip3	TNFAIP3 interacting protein 3 [Source:MGI Symbol;Acc:MGI:3041165]	414084		ENSMUSG00000044162	protein_coding	142.556	-1.10028	0.260483	-4.2198	2.44523e-05	0.000585882
Tor3a	torsin family 3, member A [Source:MGI Symbol;Acc:MGI:1353652]	30935		ENSMUSG00000060519	protein_coding	4262.84	-1.05485	0.171677	-6.14421	8.03637e-10	1.00572e-07
Trim15	tripartite motif-containing 15 [Source:MGI Symbol;Acc:MGI:1916347]	69097		ENSMUSG00000050747	protein_coding	50.7463	-1.34732	0.291569	-4.59328	4.3634e-06	0.000142261
Trim30a	tripartite motif-containing 30A [Source:MGI Symbol;Acc:MGI:98178]	20128	P15533	ENSMUSG00000030921	protein_coding	5530.86	-1.03014	0.183785	-5.60513	2.081e-08	1.61218e-06
Trim30d	tripartite motif-containing 30D [Source:MGI Symbol;Acc:MGI:3035181]	209387		ENSMUSG00000057596	protein_coding	2284.1	-1.00595	0.174577	-5.76185	8.31945e-09	7.64684e-07
Trim69	tripartite motif-containing 69 [Source:MGI Symbol;Acc:MGI:1918178]	70928	Q80X56	ENSMUSG00000033368	protein_coding	19.2966	-1.00451	0.324176	-3.08068	0.0020653	0.0188079
Ubd	ubiquitin D [Source:MGI Symbol;Acc:MGI:1344410]	24108	P63072	ENSMUSG00000035186	protein_coding	63.4027	-2.11803	0.323356	-6.53946	6.17412e-11	1.08007e-08
Usp18	ubiquitin specific peptidase 18 [Source:MGI Symbol;Acc:MGI:1344364]	24110	Q9WTV6	ENSMUSG00000030107	protein_coding	6036.19	-1.34023	0.198856	-6.7399	1.58498e-11	3.43815e-09
Vcan	versican [Source:MGI Symbol;Acc:MGI:102889]	13003		ENSMUSG00000021614	protein_coding	1457.5	-1.26247	0.321772	-3.96301	7.40118e-05	0.0014083
Xcl1	chemokine (C motif) ligand 1 [Source:MGI Symbol;Acc:MGI:104593]	16963	P47993	ENSMUSG00000026573	protein_coding	54.1714	-1.48086	0.289417	-5.06958	3.98699e-07	1.9134e-05
Zbp1	Z-DNA binding protein 1 [Source:MGI Symbol;Acc:MGI:1927449]	58203		ENSMUSG00000027514	protein_coding	5486.78	-1.55697	0.229594	-6.7833	1.1746e-11	2.6541e-09
Znfx1	zinc finger, NFX1-type containing 1 [Source:MGI Symbol;Acc:MGI:2138982]	98999	Q8R151	ENSMUSG00000039501	protein_coding	10929	-1.17904	0.17798	-6.62463	3.48111e-11	6.73891e-09
				ENSMUSG00000072109		26.8153	-1.16079	0.315678	-3.65092	0.000261301	0.00386113
				ENSMUSG00000079457		9.53667	-1.10319	0.330356	-3.25441	0.0011363	0.0120668
				ENSMUSG00000089898		10.9641	-1.26765	0.327761	-3.77472	0.000160189	0.00260612
				ENSMUSG00000055110		38.6871	-1.68159	0.330374	-5.22512	1.74043e-07	1.00053e-05
				ENSMUSG00000072844		44.7512	-1.02406	0.326463	-3.27163	0.00106929	0.0114997
				ENSMUSG00000085295		77.1316	-1.49323	0.324915	-4.64537	3.39467e-06	0.000117757
				ENSMUSG00000086150		11.5665	-1.00165	0.326267	-3.0858	0.00203007	0.0186279
				ENSMUSG00000081169		21.4774	-1.00931	0.330208	-3.09369	0.00197681	0.0183147
				ENSMUSG00000087477		26.2185	-1.2374	0.327412	-3.77616	0.000159262	0.00259623
				ENSMUSG00000108291		16.5815	-1.06299	0.317236	-3.2999	0.000967181	0.0106678
				ENSMUSG00000109093		15.2724	-1.19071	0.324816	-3.59596	0.000323197	0.00456432
				ENSMUSG00000108801		17.6632	-1.03524	0.32634	-3.15331	0.00161428	0.015745
				ENSMUSG00000097134		22.0256	-1.15052	0.330206	-3.50097	0.00046357	0.00605768
				ENSMUSG00000097457		35.2131	-1.66185	0.330227	-5.10135	3.3724e-07	1.68299e-05
				ENSMUSG00000082292		1300.47	-1.66174	0.244398	-6.80103	1.03871e-11	2.3801e-09
				ENSMUSG00000072621		166.453	-1.47333	0.275787	-5.33565	9.52014e-08	6.09776e-06
				ENSMUSG00000098238		28.9985	-1.01321	0.288535	-3.48082	0.000499886	0.00640366
				ENSMUSG00000099775		19.3552	-1.09075	0.330156	-3.31095	0.000929803	0.0103632
				ENSMUSG00000102051		217.243	-1.14885	0.266828	-4.30443	1.67414e-05	0.000428207
				ENSMUSG00000092368		52.6101	-1.13486	0.304397	-3.71959	0.000199545	0.00310067
				ENSMUSG00000097440		113.228	-1.13977	0.196437	-5.78447	7.27403e-09	6.84053e-07
				ENSMUSG00000085977		54.2755	-1.20525	0.316991	-3.80647	0.000140965	0.00236504
				ENSMUSG00000063388		152.654	-1.31462	0.248415	-5.28163	1.28041e-07	7.86074e-06
				ENSMUSG00000075010		2204.18	-1.16108	0.177884	-6.52659	6.72824e-11	1.15223e-08
				ENSMUSG00000086213		25.6552	-1.28045	0.313613	-4.03312	5.50412e-05	0.001111
				ENSMUSG00000111118		696.267	-1.16528	0.323961	-3.63282	0.00028034	0.00406856
				ENSMUSG00000114761		44.7437	-1.39422	0.311399	-4.45642	8.33416e-06	0.000240508

## Sheet: Unfiltered
GeneSymbol	Description	EntrezID	UniprotID	EnsemblID	GeneType	baseMean	log2FoldChange	lfcSE	stat	pvalue	FDR
0610009B22Rik	RIKEN cDNA 0610009B22 gene [Source:MGI Symbol;Acc:MGI:1913300]	66050		ENSMUSG00000007777	protein_coding	154.995	-0.0145684	0.177272	-0.0821909	0.934495	0.973011
0610010F05Rik	RIKEN cDNA 0610010F05 gene [Source:MGI Symbol;Acc:MGI:1918925]	71675		ENSMUSG00000042208	protein_coding	399.732	-0.113635	0.11531	-0.985451	0.324402	0.570008
0610010K14Rik	RIKEN cDNA 0610010K14 gene [Source:MGI Symbol;Acc:MGI:1915609]	104457		ENSMUSG00000020831	protein_coding	9.545	0.366177	0.329566	1.11068	0.266705	0.51198
0610012G03Rik	RIKEN cDNA 0610012G03 gene [Source:MGI Symbol;Acc:MGI:1913301]			ENSMUSG00000107002	protein_coding	309.623	0.0962712	0.135684	0.709515	0.478005	0.708709
0610030E20Rik	RIKEN cDNA 0610030E20 gene [Source:MGI Symbol;Acc:MGI:1915614]	68364	Q149G0	ENSMUSG00000058706	protein_coding	886.429	0.163416	0.0968843	1.68671	0.0916594	0.270735
0610037L13Rik	RIKEN cDNA 0610037L13 gene [Source:MGI Symbol;Acc:MGI:1921348]	74098	Q8BHG2	ENSMUSG00000028608	protein_coding	613.012	0.0699405	0.100864	0.693408	0.488053	0.717228
0610040J01Rik	RIKEN cDNA 0610040J01 gene [Source:MGI Symbol;Acc:MGI:1923511]	76261	Q99K99	ENSMUSG00000060512	protein_coding	433.053	-0.171031	0.168051	-1.01777	0.308787	0.555101
1110002E22Rik	RIKEN cDNA 1110002E22 gene [Source:MGI Symbol;Acc:MGI:1915066]	102634333	E0CYV9	ENSMUSG00000090066	protein_coding	21.9379	-0.157932	0.329753	-0.47905	0.631903	0.815853
1110004F10Rik	RIKEN cDNA 1110004F10 gene [Source:MGI Symbol;Acc:MGI:1929274]	56372		ENSMUSG00000030663	protein_coding	814.163	0.0446559	0.102418	0.436013	0.662827	0.833542
1110008L16Rik	RIKEN cDNA 1110008L16 gene [Source:MGI Symbol;Acc:MGI:1913382]	66132		ENSMUSG00000021023	protein_coding	148.837	0.0952157	0.160981	0.591432	0.554231	0.764069
1110008P14Rik	RIKEN cDNA 1110008P14 gene [Source:MGI Symbol;Acc:MGI:1920987]	73737		ENSMUSG00000039195	protein_coding	408.372	-0.34656	0.123396	-2.8083	0.00498043	0.0364329
1110012L19Rik	RIKEN cDNA 1110012L19 gene [Source:MGI Symbol;Acc:MGI:1915868]	68618	Q9D1F3	ENSMUSG00000045237	protein_coding	172.438	-0.138555	0.161569	-0.85748	0.39118	0.634127
1110017D15Rik	RIKEN cDNA 1110017D15 gene [Source:MGI Symbol;Acc:MGI:1920971]	73721		ENSMUSG00000028441	protein_coding	344.846	0.10978	0.187267	0.586253	0.557706	0.7664
1110025L11Rik	RIKEN cDNA 1110025L11 gene [Source:MGI Symbol;Acc:MGI:1915887]	68637		ENSMUSG00000068073	protein_coding	0
1110032A03Rik	RIKEN cDNA 1110032A03 gene [Source:MGI Symbol;Acc:MGI:1915971]	68721	Q9D131	ENSMUSG00000037971	protein_coding	623.161	0.159303	0.157893	1.00892	0.313012	0.559637
1110032F04Rik	RIKEN cDNA 1110032F04 gene [Source:MGI Symbol;Acc:MGI:1915975]	68725	E9Q0B3	ENSMUSG00000046999	protein_coding	11.9569	0.0816178	0.323587	0.252315	0.800798	0.907852
1110038F14Rik	RIKEN cDNA 1110038F14 gene [Source:MGI Symbol;Acc:MGI:2152337]	117171	Q3U6N9	ENSMUSG00000063236	protein_coding	416.65	-0.0125815	0.151793	-0.0828835	0.933944	0.972816
1110051M20Rik	RIKEN cDNA 1110051M20 gene [Source:MGI Symbol;Acc:MGI:1915079]	228356	Q8BHR8	ENSMUSG00000040591	protein_coding	376.777	-0.0230666	0.135228	-0.170571	0.864561	0.939637
1110057P08Rik	RIKEN cDNA 1110057P08 gene [Source:MGI Symbol;Acc:MGI:1916094]			ENSMUSG00000068067	protein_coding	0
1110059E24Rik	RIKEN cDNA 1110059E24 gene [Source:MGI Symbol;Acc:MGI:1913456]	66206		ENSMUSG00000035171	protein_coding	437.315	0.109698	0.13942	0.786806	0.431395	0.668131
1110059G10Rik	RIKEN cDNA 1110059G10 gene [Source:MGI Symbol;Acc:MGI:1913452]	66202	Q8K039	ENSMUSG00000032551	protein_coding	277.663	0.0387026	0.13394	0.288948	0.772621	0.893978
1110065P20Rik	RIKEN cDNA 1110065P20 gene [Source:MGI Symbol;Acc:MGI:1916170]	68920	B1ARW8	ENSMUSG00000078570	protein_coding	116.573	-0.078563	0.175335	-0.448057	0.654112	0.828152
1190002N15Rik	RIKEN cDNA 1190002N15 gene [Source:MGI Symbol;Acc:MGI:1916111]	68861	Q3USZ8	ENSMUSG00000045414	protein_coding	1863.65	0.676404	0.128711	5.25501	1.48016e-07	8.91881e-06
1190005I06Rik	RIKEN cDNA 1190005I06 gene [Source:MGI Symbol;Acc:MGI:1916168]	68918		ENSMUSG00000043687	protein_coding	1.63599	-0.0814174	0.253369	-0.321879	0.747545
1190007I07Rik	RIKEN cDNA 1190007I07 gene [Source:MGI Symbol;Acc:MGI:3698433]	544717	Q8BTC1	ENSMUSG00000063320	protein_coding	45.8131	0.243266	0.242655	1.0024	0.316151	0.562312
1300017J02Rik	RIKEN cDNA 1300017J02 gene [Source:MGI Symbol;Acc:MGI:1919025]	71775	Q9DBD0	ENSMUSG00000033688	protein_coding	2.64831	0.0299772	0.285841	0.104862	0.916485
1500009C09Rik	RIKEN cDNA 1500009C09 gene [Source:MGI Symbol;Acc:MGI:1923755]			ENSMUSG00000068099	protein_coding	1.66093	-0.365146	0.211971	-2.07439	0.0380427
1500009L16Rik	RIKEN cDNA 1500009L16 gene [Source:MGI Symbol;Acc:MGI:1917034]	69784	P0C913	ENSMUSG00000087651	protein_coding	43.8907	-0.741164	0.282718	-2.61477	0.00892885	0.0559351
1500011B03Rik	RIKEN cDNA 1500011B03 gene [Source:MGI Symbol;Acc:MGI:1913486]	330173		ENSMUSG00000072694	protein_coding	87.0271	-0.232497	0.195325	-1.18997	0.23406	0.477363
1500015O10Rik	RIKEN cDNA 1500015O10 gene [Source:MGI Symbol;Acc:MGI:1926146]	78896	Q99LS0	ENSMUSG00000026051	protein_coding	8.50704	-0.340879	0.330353	-1.0319	0.302119	0.550352
1520401A03Rik	RIKEN cDNA 1520401A03 gene [Source:MGI Symbol;Acc:MGI:2443785]	320309		ENSMUSG00000043747	protein_coding	0.856478	-0.0460185	0.199532	-0.233539	0.815343
1600002K03Rik	RIKEN cDNA 1600002K03 gene [Source:MGI Symbol;Acc:MGI:1917020]	69770	Q9DAZ5	ENSMUSG00000035595	protein_coding	64.792	-0.221734	0.230239	-0.962758	0.335669	0.582134
1600012H06Rik	RIKEN cDNA 1600012H06 gene [Source:MGI Symbol;Acc:MGI:1915162]	67912	Q9DAY5	ENSMUSG00000050088	protein_coding	685.59	-0.0357838	0.111983	-0.319544	0.749314	0.881032
1600014C10Rik	RIKEN cDNA 1600014C10 gene [Source:MGI Symbol;Acc:MGI:1919494]	72244		ENSMUSG00000054676	protein_coding	1252.96	-1.01714	0.248151	-4.09951	4.14029e-05	0.000890985
1600014C23Rik	RIKEN cDNA 1600014C23 gene [Source:MGI Symbol;Acc:MGI:1919490]	72240		ENSMUSG00000094690	protein_coding	0.147433	0.0263794	0.104259	0.253015	0.800257
1600015I10Rik	RIKEN cDNA 1600015I10 gene [Source:MGI Symbol;Acc:MGI:1917011]	69761		ENSMUSG00000029813	protein_coding	0
1700001C02Rik	RIKEN cDNA 1700001C02 gene [Source:MGI Symbol;Acc:MGI:1922684]	75434	Q9DAS2	ENSMUSG00000029182	protein_coding	125.004	0.129707	0.262825	0.493616	0.621577	0.810872
1700001C19Rik	RIKEN cDNA 1700001C19 gene [Source:MGI Symbol;Acc:MGI:1922712]	75462		ENSMUSG00000047150	protein_coding	3.24746	0.171168	0.292799	0.583481	0.559569
1700001F09Rik	RIKEN cDNA 1700001F09 gene [Source:MGI Symbol;Acc:MGI:1919076]	71826		ENSMUSG00000095384	protein_coding	0
1700001J03Rik	RIKEN cDNA 1700001J03 gene [Source:MGI Symbol;Acc:MGI:1916532]	69282		ENSMUSG00000095040	protein_coding	2.11316	-0.0200929	0.268717	-0.0745908	0.94054
1700001K19Rik	RIKEN cDNA 1700001K19 gene [Source:MGI Symbol;Acc:MGI:1913573]	66323		ENSMUSG00000056508	protein_coding	0
1700001L19Rik	RIKEN cDNA 1700001L19 gene [Source:MGI Symbol;Acc:MGI:1916565]	69315	Q9DAR0	ENSMUSG00000021534	protein_coding	85.6115	-0.270656	0.22515	-1.20207	0.229336	0.472407
1700001O22Rik	RIKEN cDNA 1700001O22 gene [Source:MGI Symbol;Acc:MGI:1923631]	73598		ENSMUSG00000044320	protein_coding	7.56691	0.277763	0.330085	0.839772	0.401036	0.642235
1700001P01Rik	RIKEN cDNA 1700001P01 gene [Source:MGI Symbol;Acc:MGI:1919465]	72215	Q9DAQ5	ENSMUSG00000018543	protein_coding	1.67813	-0.365166	0.237229	-1.70055	0.0890268
1700003E16Rik	RIKEN cDNA 1700003E16 gene [Source:MGI Symbol;Acc:MGI:1919087]	71837	Q9DAQ4	ENSMUSG00000030030	protein_coding	150.132	-0.128808	0.203154	-0.634018	0.526069	0.744774
1700003F12Rik	RIKEN cDNA 1700003F12 gene [Source:MGI Symbol;Acc:MGI:1922730]	75480		ENSMUSG00000038523	protein_coding	1.15234	-0.0550906	0.218135	-0.252398	0.800734
1700003H04Rik	RIKEN cDNA 1700003H04 gene [Source:MGI Symbol;Acc:MGI:1923637]			ENSMUSG00000039174	protein_coding	0
1700006A11Rik	RIKEN cDNA 1700006A11 gene [Source:MGI Symbol;Acc:MGI:1919074]	71824		ENSMUSG00000027973	protein_coding	0
1700007K13Rik	RIKEN cDNA 1700007K13 gene [Source:MGI Symbol;Acc:MGI:1916577]	69327	Q5BN45	ENSMUSG00000026831	protein_coding	257.251	0.0701075	0.218393	0.32105	0.748173	0.88055
1700008O03Rik	RIKEN cDNA 1700008O03 gene [Source:MGI Symbol;Acc:MGI:1916599]	69349	D3Z070	ENSMUSG00000008028	protein_coding	1.86383	0.0225363	0.241185	0.0923661	0.926407
1700008P02Rik	RIKEN cDNA 1700008P02 gene [Source:MGI Symbol;Acc:MGI:1916597]	69347		ENSMUSG00000069118	protein_coding	0
1700009N14Rik	RIKEN cDNA 1700009N14 gene [Source:MGI Symbol;Acc:MGI:1922721]	75471		ENSMUSG00000028287	protein_coding	0.18758	-0.0227686	0.104259	-0.21839	0.827126
1700010B08Rik	RIKEN cDNA 1700010B08 gene [Source:MGI Symbol;Acc:MGI:1922735]	75485		ENSMUSG00000057047	protein_coding	0
1700010I14Rik	RIKEN cDNA 1700010I14 gene [Source:MGI Symbol;Acc:MGI:1914181]	66931		ENSMUSG00000023873	protein_coding	26.1108	-0.44195	0.292767	-1.50837	0.13146	0.33755
1700011L22Rik	RIKEN cDNA 1700011L22 gene [Source:MGI Symbol;Acc:MGI:1914937]	67687	Q9DAF8	ENSMUSG00000031682	protein_coding	0.653888	-0.0777987	0.155112	-0.52099	0.602374
1700011M02Rik	RIKEN cDNA 1700011M02 gene [Source:MGI Symbol;Acc:MGI:1922693]			ENSMUSG00000079476	protein_coding	0.159172	-0.0227686	0.104259	-0.21839	0.827126
1700012A03Rik	RIKEN cDNA 1700012A03 gene [Source:MGI Symbol;Acc:MGI:1923632]	76382		ENSMUSG00000029766	protein_coding	0
1700012B07Rik	RIKEN cDNA 1700012B07 gene [Source:MGI Symbol;Acc:MGI:1916574]	69324		ENSMUSG00000020617	protein_coding	1.41814	-0.0267494	0.17897	-0.148662	0.88182
1700012B09Rik	RIKEN cDNA 1700012B09 gene [Source:MGI Symbol;Acc:MGI:1916575]	69325		ENSMUSG00000031927	protein_coding	39.5202	0.423504	0.288807	1.4667	0.142457	0.354812
1700012P22Rik	RIKEN cDNA 1700012P22 gene [Source:MGI Symbol;Acc:MGI:1916614]	69364	Q4KKZ1	ENSMUSG00000028589	protein_coding	0
1700013F07Rik	RIKEN cDNA 1700013F07 gene [Source:MGI Symbol;Acc:MGI:1922754]	75504	Q9DAD0	ENSMUSG00000027886	protein_coding	84.5597	-0.100627	0.228172	-0.441126	0.659122	0.83153
1700013G24Rik	RIKEN cDNA 1700013G24 gene [Source:MGI Symbol;Acc:MGI:1916630]	69380		ENSMUSG00000041399	protein_coding	0.159172	-0.0227686	0.104259	-0.21839	0.827126
1700013H16Rik	RIKEN cDNA 1700013H16 gene [Source:MGI Symbol;Acc:MGI:1922764]	75514		ENSMUSG00000054727	protein_coding	0.339155	0.00199577	0.109466	0.0182291	0.985456
1700014D04Rik	RIKEN cDNA 1700014D04 gene [Source:MGI Symbol;Acc:MGI:1921474]	102638268		ENSMUSG00000051054	protein_coding	0.714316	-0.0863622	0.157462	-0.580218	0.561768
1700015F17Rik	RIKEN cDNA 1700015F17 gene [Source:MGI Symbol;Acc:MGI:2686532]	381716		ENSMUSG00000079666	protein_coding	0.302334	-0.0488666	0.105879	-0.426926	0.669433
1700015G11Rik	RIKEN cDNA 1700015G11 gene [Source:MGI Symbol;Acc:MGI:1922779]	100503036	J3QM76	ENSMUSG00000094445	protein_coding	0
1700016C15Rik	RIKEN cDNA 1700016C15 gene [Source:MGI Symbol;Acc:MGI:1916678]	69428	Q9DAA7	ENSMUSG00000015962	protein_coding	3.49357	-0.37342	0.304802	-1.22836	0.21931
1700016D06Rik	RIKEN cDNA 1700016D06 gene [Source:MGI Symbol;Acc:MGI:1923663]	76413		ENSMUSG00000031509	protein_coding	0
1700016H13Rik	RIKEN cDNA 1700016H13 gene [Source:MGI Symbol;Acc:MGI:1921468]	74218	Q9DAA3	ENSMUSG00000029320	protein_coding	4.77066	0.0455478	0.293298	0.155216	0.876651
1700016K19Rik	RIKEN cDNA 1700016K19 gene [Source:MGI Symbol;Acc:MGI:1921480]	74230	Q810M6	ENSMUSG00000053783	protein_coding	368.642	-0.206772	0.169159	-1.22237	0.221567	0.462933
1700017B05Rik	RIKEN cDNA 1700017B05 gene [Source:MGI Symbol;Acc:MGI:1921461]	74211	Q3TEI4	ENSMUSG00000032300	protein_coding	698.017	-0.483559	0.164509	-2.93923	0.00329031	0.0267116
1700017D01Rik	RIKEN cDNA 1700017D01 gene [Source:MGI Symbol;Acc:MGI:1916619]	69369		ENSMUSG00000024729	protein_coding	0
1700017N19Rik	RIKEN cDNA 1700017N19 gene [Source:MGI Symbol;Acc:MGI:1913855]	66605		ENSMUSG00000056912	protein_coding	0
1700018B08Rik	RIKEN cDNA 1700018B08 gene [Source:MGI Symbol;Acc:MGI:1923655]	76405		ENSMUSG00000031809	protein_coding	0.143162	-0.0227686	0.104259	-0.21839	0.827126
1700018F24Rik	RIKEN cDNA 1700018F24 gene [Source:MGI Symbol;Acc:MGI:1916646]	69396		ENSMUSG00000029620	protein_coding	1.02092	-0.095909	0.19498	-0.499799	0.617217
1700018G05Rik	RIKEN cDNA 1700018G05 gene [Source:MGI Symbol;Acc:MGI:1916638]			ENSMUSG00000109745	protein_coding	0.179984	0.0263794	0.104259	0.253015	0.800257
1700019A02Rik	RIKEN cDNA 1700019A02 gene [Source:MGI Symbol;Acc:MGI:1916647]	69397		ENSMUSG00000060715	protein_coding	0.147433	0.0263794	0.104259	0.253015	0.800257
1700019D03Rik	RIKEN cDNA 1700019D03 gene [Source:MGI Symbol;Acc:MGI:1914330]	67080	Q9CPS8	ENSMUSG00000043629	protein_coding	9.4896	0.14211	0.32995	0.43174	0.665931	0.835701
1700019N19Rik	RIKEN cDNA 1700019N19 gene [Source:MGI Symbol;Acc:MGI:1914757]	67507		ENSMUSG00000026931	protein_coding	0.335013	0.00198002	0.109045	0.0181549	0.985515
1700020A23Rik	RIKEN cDNA 1700020A23 gene [Source:MGI Symbol;Acc:MGI:1922906]	75656		ENSMUSG00000027409	protein_coding	0.339155	0.00199577	0.109466	0.0182291	0.985456
1700020D05Rik	RIKEN cDNA 1700020D05 gene [Source:MGI Symbol;Acc:MGI:1922805]	75555		ENSMUSG00000100937	protein_coding	3.26779	-0.0728948	0.292514	-0.248703	0.80359
1700020L24Rik	RIKEN cDNA 1700020L24 gene [Source:MGI Symbol;Acc:MGI:1913580]	66330	Q8C1R3	ENSMUSG00000035085	protein_coding	4.03636	-0.0209233	0.296444	-0.0703236	0.943936
1700020N01Rik	RIKEN cDNA 1700020N01 gene [Source:MGI Symbol;Acc:MGI:1914942]			ENSMUSG00000050844	protein_coding	0.848882	0.0656499	0.184462	0.358277	0.720136
1700020N15Rik	RIKEN cDNA 1700020N15 gene [Source:MGI Symbol;Acc:MGI:1922759]	75509		ENSMUSG00000059690	protein_coding	0
1700021F05Rik	RIKEN cDNA 1700021F05 gene [Source:MGI Symbol;Acc:MGI:1915101]	67851	Q9CQF4	ENSMUSG00000019797	protein_coding	137.024	-0.0611187	0.175107	-0.349025	0.72707	0.869438
1700021F07Rik	RIKEN cDNA 1700021F07 gene [Source:MGI Symbol;Acc:MGI:1919471]	72221	Q9DA42	ENSMUSG00000027518	protein_coding	0
1700022I11Rik	RIKEN cDNA 1700022I11 gene [Source:MGI Symbol;Acc:MGI:1914567]	67317		ENSMUSG00000028451	protein_coding	0
1700023F06Rik	RIKEN cDNA 1700023F06 gene [Source:MGI Symbol;Acc:MGI:1916691]	69441		ENSMUSG00000020940	protein_coding	2.38397	-0.0161086	0.257518	-0.0621595	0.950436
1700024B05Rik	RIKEN cDNA 1700024B05 gene [Source:MGI Symbol;Acc:MGI:1922768]			ENSMUSG00000052334	protein_coding	0
1700024G13Rik	RIKEN cDNA 1700024G13 gene [Source:MGI Symbol;Acc:MGI:1914335]	67085	Q3KNL4	ENSMUSG00000072473	protein_coding	88.4075	0.686172	0.272299	2.51834	0.0117911	0.068486
1700024P04Rik	RIKEN cDNA 1700024P04 gene [Source:MGI Symbol;Acc:MGI:1916632]	69382	Q9D9Z7	ENSMUSG00000045022	protein_coding	0
1700025B11Rik	RIKEN cDNA 1700025B11 gene [Source:MGI Symbol;Acc:MGI:1923659]			ENSMUSG00000101113	protein_coding	0.306605	0.00186926	0.106037	0.0176254	0.985938
1700025C18Rik	RIKEN cDNA 1700025C18 gene [Source:MGI Symbol;Acc:MGI:1919461]			ENSMUSG00000078935	protein_coding	0
1700025F22Rik	RIKEN cDNA 1700025F22 gene [Source:MGI Symbol;Acc:MGI:1916666]	69416		ENSMUSG00000024728	protein_coding	0.604668	-0.122681	0.131605	-0.864879	0.387105
1700025G04Rik	RIKEN cDNA 1700025G04 gene [Source:MGI Symbol;Acc:MGI:1916649]	69399	Q8K207	ENSMUSG00000032666	protein_coding	467.952	0.187436	0.11105	1.68784	0.0914422	0.270486
1700028J19Rik	RIKEN cDNA 1700028J19 gene [Source:MGI Symbol;Acc:MGI:1917254]			ENSMUSG00000038782	protein_coding	5.36792	0.0419354	0.309668	0.134549	0.892968
1700028K03Rik	RIKEN cDNA 1700028K03 gene [Source:MGI Symbol;Acc:MGI:1923671]	76421		ENSMUSG00000089798	protein_coding	0.47485	0.0961495	0.120799	0.709892	0.477771
1700028P14Rik	RIKEN cDNA 1700028P14 gene [Source:MGI Symbol;Acc:MGI:1914733]	67483	Q9CQC3	ENSMUSG00000033053	protein_coding	57.9681	-0.162415	0.242171	-0.670683	0.502422	0.726699
1700029F12Rik	RIKEN cDNA 1700029F12 gene [Source:MGI Symbol;Acc:MGI:1913729]	66479		ENSMUSG00000052075	protein_coding	0.143162	-0.0227686	0.104259	-0.21839	0.827126
1700029H14Rik	RIKEN cDNA 1700029H14 gene [Source:MGI Symbol;Acc:MGI:1913751]	66501		ENSMUSG00000031452	protein_coding	0.505923	-0.0966051	0.122149	-0.718918	0.472191
1700029I15Rik	RIKEN cDNA 1700029I15 gene [Source:MGI Symbol;Acc:MGI:1916742]	75641		ENSMUSG00000044916	protein_coding	14.6914	0.194775	0.325008	0.600333	0.548285	0.760252
1700029J07Rik	RIKEN cDNA 1700029J07 gene [Source:MGI Symbol;Acc:MGI:1916729]	69479	Q3U1D9	ENSMUSG00000071103	protein_coding	103.217	0.272521	0.224562	1.2137	0.224862	0.466612
1700029P11Rik	RIKEN cDNA 1700029P11 gene [Source:MGI Symbol;Acc:MGI:1913596]	66346		ENSMUSG00000061633	protein_coding	0
1700030J22Rik	RIKEN cDNA 1700030J22 gene [Source:MGI Symbol;Acc:MGI:1916778]	69528	Q8BHB7	ENSMUSG00000031847	protein_coding	116.571	-0.248447	0.196018	-1.26742	0.205007	0.441931
1700030K09Rik	RIKEN cDNA 1700030K09 gene [Source:MGI Symbol;Acc:MGI:1919504]	72254	Q922C1	ENSMUSG00000052794	protein_coding	131.051	0.061641	0.173273	0.355764	0.722018	0.867221
1700031F05Rik	RIKEN cDNA 1700031F05 gene [Source:MGI Symbol;Acc:MGI:1920550]	73300		ENSMUSG00000032894	protein_coding	0.159172	-0.0227686	0.104259	-0.21839	0.827126
1700034E13Rik	RIKEN cDNA 1700034E13 gene [Source:MGI Symbol;Acc:MGI:1925664]	78414		ENSMUSG00000024532	protein_coding	3.48197	-0.255464	0.271123	-0.959379	0.337368
1700034I23Rik	RIKEN cDNA 1700034I23 gene [Source:MGI Symbol;Acc:MGI:1920547]			ENSMUSG00000074619	protein_coding	0.374161	0.0021252	0.112853	0.0188288	0.984978
1700034J05Rik	RIKEN cDNA 1700034J05 gene [Source:MGI Symbol;Acc:MGI:1920594]	73344	Q80W69	ENSMUSG00000040163	protein_coding	0
1700037C18Rik	RIKEN cDNA 1700037C18 gene [Source:MGI Symbol;Acc:MGI:1920511]	73261		ENSMUSG00000005983	protein_coding	105.017	-0.231742	0.182449	-1.27003	0.204072	0.440651
1700037H04Rik	RIKEN cDNA 1700037H04 gene [Source:MGI Symbol;Acc:MGI:1914576]	67326		ENSMUSG00000027327	protein_coding	141.028	0.0888537	0.161839	0.549	0.583005	0.784396
1700040F15Rik	RIKEN cDNA 1700040F15 gene [Source:MGI Symbol;Acc:MGI:1920579]			ENSMUSG00000100667	protein_coding	0
1700042G07Rik	RIKEN cDNA 1700042G07 gene [Source:MGI Symbol;Acc:MGI:1914573]	67323		ENSMUSG00000078593	protein_coding	0
1700047I17Rik2	RIKEN cDNA 1700047I17 gene 2 [Source:MGI Symbol;Acc:MGI:3714351]	100101807	Q8BR63	ENSMUSG00000094103	protein_coding	0
1700049E17Rik1	RIKEN cDNA 1700049E17 gene, gene 1 [Source:MGI Symbol;Acc:MGI:1920665]	100041722		ENSMUSG00000079271	protein_coding	0
1700049E17Rik2	tandem duplication of RIKEN cDNA 1700049E17 gene, gene 2 [Source:MGI Symbol;Acc:MGI:3796510]	100041722		ENSMUSG00000090440	protein_coding	0
1700056E22Rik	RIKEN cDNA 1700056E22 gene [Source:MGI Symbol;Acc:MGI:1920613]	73363		ENSMUSG00000044854	protein_coding	5.77759	-0.131752	0.324422	-0.40623	0.684574
1700057G04Rik	RIKEN cDNA 1700057G04 gene [Source:MGI Symbol;Acc:MGI:1925709]	78459		ENSMUSG00000074139	protein_coding	0.302334	-0.0488666	0.105879	-0.426926	0.669433
1700061G19Rik	RIKEN cDNA 1700061G19 gene [Source:MGI Symbol;Acc:MGI:1925875]	78625		ENSMUSG00000024209	protein_coding	5.65153	-0.0261637	0.319257	-0.0816789	0.934902
1700064H15Rik	RIKEN cDNA 1700064H15 gene [Source:MGI Symbol;Acc:MGI:1920674]			ENSMUSG00000082766	protein_coding	0
1700066B19Rik	RIKEN cDNA 1700066B19 gene [Source:MGI Symbol;Acc:MGI:1920699]	73449	Q3TS39	ENSMUSG00000073598	protein_coding	24.2687	-0.578275	0.317532	-1.8219	0.0684695	0.224492
1700066M21Rik	RIKEN cDNA 1700066M21 gene [Source:MGI Symbol;Acc:MGI:1920717]	73467	Q9D9H8	ENSMUSG00000038323	protein_coding	109.198	0.0779988	0.191025	0.408365	0.683006	0.845573
1700067K01Rik	RIKEN cDNA 1700067K01 gene [Source:MGI Symbol;Acc:MGI:1920703]	73453	Q8CF25	ENSMUSG00000046408	protein_coding	3.29599	0.126719	0.283052	0.449369	0.653165
1700067P10Rik	RIKEN cDNA 1700067P10 gene [Source:MGI Symbol;Acc:MGI:1915474]	68224		ENSMUSG00000021545	protein_coding	0
1700069L16Rik	RIKEN cDNA 1700069L16 gene [Source:MGI Symbol;Acc:MGI:1920726]			ENSMUSG00000042184	protein_coding	0
1700074P13Rik	RIKEN cDNA 1700074P13 gene [Source:MGI Symbol;Acc:MGI:1920731]	73481		ENSMUSG00000029883	protein_coding	0
1700080E11Rik	RIKEN cDNA 1700080E11 gene [Source:MGI Symbol;Acc:MGI:1920782]	73532		ENSMUSG00000032566	protein_coding	0.143162	-0.0227686	0.104259	-0.21839	0.827126
1700080O16Rik	RIKEN cDNA 1700080O16 gene [Source:MGI Symbol;Acc:MGI:1921529]	74279		ENSMUSG00000031118	protein_coding	0.346752	-0.0523003	0.109431	-0.488488	0.625204
1700084M14Rik	RIKEN cDNA 1700084M14 gene [Source:MGI Symbol;Acc:MGI:1920737]			ENSMUSG00000057805	protein_coding	0
1700086D15Rik	RIKEN cDNA 1700086D15 gene [Source:MGI Symbol;Acc:MGI:1921532]			ENSMUSG00000020548	protein_coding	1.29124	-0.19886	0.22869	-0.879922	0.378901
1700088E04Rik	RIKEN cDNA 1700088E04 gene [Source:MGI Symbol;Acc:MGI:1920774]	27660		ENSMUSG00000033029	protein_coding	338.148	-0.15489	0.169726	-0.912585	0.361461	0.607062
1700092M07Rik	RIKEN cDNA 1700092M07 gene [Source:MGI Symbol;Acc:MGI:1921557]	74307	G3UW99	ENSMUSG00000090840	protein_coding	0.327417	0.0551544	0.108354	0.484112	0.628307
1700093K21Rik	RIKEN cDNA 1700093K21 gene [Source:MGI Symbol;Acc:MGI:1914608]	67358	Q810S2	ENSMUSG00000020286	protein_coding	1.23213	-0.0644396	0.149955	-0.447962	0.654181
1700102P08Rik	RIKEN cDNA 1700102P08 gene [Source:MGI Symbol;Acc:MGI:2148248]	112418		ENSMUSG00000032611	protein_coding	9.2528	0.121042	0.330031	0.367354	0.713355	0.862374
1700109H08Rik	RIKEN cDNA 1700109H08 gene [Source:MGI Symbol;Acc:MGI:1924286]	77036		ENSMUSG00000008307	protein_coding	28.8932	-0.122982	0.284026	-0.43284	0.665131	0.835084
1700113H08Rik	RIKEN cDNA 1700113H08 gene [Source:MGI Symbol;Acc:MGI:1923890]	76640		ENSMUSG00000047129	protein_coding	0.629879	0.0500354	0.129582	0.425481	0.670486
1700122O11Rik	RIKEN cDNA 1700122O11 gene [Source:MGI Symbol;Acc:MGI:1923901]	76651		ENSMUSG00000094928	protein_coding	0.186581	0.0263794	0.104259	0.253015	0.800257
1700123K08Rik	RIKEN cDNA 1700123K08 gene [Source:MGI Symbol;Acc:MGI:1923908]	76658		ENSMUSG00000029526	protein_coding	0
1700123L14Rik	RIKEN cDNA 1700123L14 gene [Source:MGI Symbol;Acc:MGI:1925732]			ENSMUSG00000072878	protein_coding	0
1700123O20Rik	RIKEN cDNA 1700123O20 gene [Source:MGI Symbol;Acc:MGI:1920893]	58248	Q9JJ93	ENSMUSG00000040822	protein_coding	429.831	-0.17563	0.120274	-1.46022	0.144231	0.357261
1700125H20Rik	RIKEN cDNA 1700125H20 gene [Source:MGI Symbol;Acc:MGI:1920884]	73634	Q9D979	ENSMUSG00000018479	protein_coding	1.1314	-0.231052	0.209094	-1.20597	0.22783
1700129C05Rik	RIKEN cDNA 1700129C05 gene [Source:MGI Symbol;Acc:MGI:1915182]	67932		ENSMUSG00000021977	protein_coding	0
1810009A15Rik	RIKEN cDNA 1810009A15 gene [Source:MGI Symbol;Acc:MGI:1913526]	66276	Q9D937	ENSMUSG00000071653	protein_coding	3.4696	0.363125	0.290681	1.25538	0.209341
1810009J06Rik	RIKEN cDNA 1810009J06 gene [Source:MGI Symbol;Acc:MGI:1920876]	73626		ENSMUSG00000094808	protein_coding	0
1810010D01Rik	RIKEN cDNA 1810010D01 gene [Source:MGI Symbol;Acc:MGI:1916283]			ENSMUSG00000109305	protein_coding	15.5473	0.0493481	0.330238	0.149333	0.881291	0.947635
1810010H24Rik	RIKEN cDNA 1810010H24 gene [Source:MGI Symbol;Acc:MGI:1916316]	69066		ENSMUSG00000078607	protein_coding	755.035	0.875996	0.105331	8.31483	9.18851e-17	7.11847e-14
1810013L24Rik	RIKEN cDNA 1810013L24 gene [Source:MGI Symbol;Acc:MGI:1916303]	69053	Q14AM7	ENSMUSG00000022507	protein_coding	1303.23	0.0290915	0.124867	0.232979	0.815778	0.915871
1810022K09Rik	RIKEN cDNA 1810022K09 gene [Source:MGI Symbol;Acc:MGI:1916376]	69126		ENSMUSG00000078784	protein_coding	306.402	-0.016085	0.131875	-0.12197	0.902923	0.957421
1810024B03Rik	RIKEN cDNA 1810024B03 gene [Source:MGI Symbol;Acc:MGI:1925560]	329509		ENSMUSG00000044145	protein_coding	26.0992	0.183435	0.288136	0.636638	0.524361	0.743816
1810030O07Rik	RIKEN cDNA 1810030O07 gene [Source:MGI Symbol;Acc:MGI:1916405]	69155	Q8C5K5	ENSMUSG00000044148	protein_coding	850.849	0.0584631	0.12093	0.483447	0.628778	0.81411
1810032O08Rik	RIKEN cDNA 1810032O08 gene [Source:MGI Symbol;Acc:MGI:1913543]			ENSMUSG00000020812	protein_coding	43.2191	-0.259923	0.248005	-1.04736	0.294933	0.542555
1810037I17Rik	RIKEN cDNA 1810037I17 gene [Source:MGI Symbol;Acc:MGI:1914954]	67704	Q99M08	ENSMUSG00000054091	protein_coding	947.237	-0.196125	0.0966892	-2.02839	0.0425205	0.164745
1810043G02Rik	RIKEN cDNA 1810043G02 gene [Source:MGI Symbol;Acc:MGI:1915134]	67884	Q8C6G1	ENSMUSG00000020284	protein_coding	203.745	-0.175007	0.151872	-1.15231	0.249193	0.494171
1810046K07Rik	RIKEN cDNA 1810046K07 gene [Source:MGI Symbol;Acc:MGI:1917059]	69809	Q9D8Q6	ENSMUSG00000036027	protein_coding	0.522593	-0.0352678	0.120888	-0.290151	0.771701
1810049J17Rik	RIKEN cDNA 1810049J17 gene [Source:MGI Symbol;Acc:MGI:3704453]			ENSMUSG00000097221	protein_coding	0.879253	-0.135333	0.168262	-0.819347	0.412588
1810055G02Rik	RIKEN cDNA 1810055G02 gene [Source:MGI Symbol;Acc:MGI:1919306]	72056	Q9D8N1	ENSMUSG00000035372	protein_coding	473.396	-0.589275	0.128352	-4.59034	4.42518e-06	0.000143413
1810062G17Rik	RIKEN cDNA 1810062G17 gene [Source:MGI Symbol;Acc:MGI:1919532]	72282		ENSMUSG00000027713	protein_coding	13.5207	0.467266	0.325743	1.42936	0.1529	0.370885
1810065E05Rik	RIKEN cDNA 1810065E05 gene [Source:MGI Symbol;Acc:MGI:1917114]	69864		ENSMUSG00000013653	protein_coding	2.35754	-0.339045	0.256295	-1.34429	0.178854
2010003K11Rik	RIKEN cDNA 2010003K11 gene [Source:MGI Symbol;Acc:MGI:1917111]	69861	Q8VC23	ENSMUSG00000042041	protein_coding	2.07108	-0.406796	0.262581	-1.56523	0.117528
2010005H15Rik	RIKEN cDNA 2010005H15 gene [Source:MGI Symbol;Acc:MGI:1924020]	76770		ENSMUSG00000095620	protein_coding	27.8682	-0.696367	0.292099	-2.3754	0.0175301	0.0907406
2010106E10Rik	RIKEN cDNA 2010106E10 gene [Source:MGI Symbol;Acc:MGI:1914965]	67715		ENSMUSG00000025528	protein_coding	0
2010109A12Rik	RIKEN cDNA 2010109A12 gene [Source:MGI Symbol;Acc:MGI:1922860]	75610		ENSMUSG00000029384	protein_coding	2.66084	0.102401	0.28654	0.357933	0.720394
2010109I03Rik	RIKEN cDNA 2010109I03 gene [Source:MGI Symbol;Acc:MGI:1914288]	67038		ENSMUSG00000063522	protein_coding	14.4611	0.179592	0.327745	0.546894	0.584452	0.785511
2010111I01Rik	RIKEN cDNA 2010111I01 gene [Source:MGI Symbol;Acc:MGI:1919311]	72061		ENSMUSG00000021458	protein_coding	1005.85	0.166091	0.10866	1.52853	0.126381	0.329997
2010300C02Rik	RIKEN cDNA 2010300C02 gene [Source:MGI Symbol;Acc:MGI:1919347]	72097		ENSMUSG00000026090	protein_coding	651.172	-0.0763779	0.15741	-0.485202	0.627533	0.813623
2010315B03Rik	RIKEN cDNA 2010315B03 gene [Source:MGI Symbol;Acc:MGI:1919321]	630836		ENSMUSG00000074829	protein_coding	248.843	0.064876	0.148938	0.435591	0.663133	0.833767
2200002D01Rik	RIKEN cDNA 2200002D01 gene [Source:MGI Symbol;Acc:MGI:1919525]	72275		ENSMUSG00000030587	protein_coding	235.021	-0.313168	0.169197	-1.85053	0.0642376	0.215525
2200002J24Rik	RIKEN cDNA 2200002J24 gene [Source:MGI Symbol;Acc:MGI:1916397]	69147		ENSMUSG00000013083	protein_coding	0.306605	0.00186926	0.106037	0.0176254	0.985938
2210010C04Rik	RIKEN cDNA 2210010C04 gene [Source:MGI Symbol;Acc:MGI:1914623]	67373		ENSMUSG00000029882	protein_coding	0
2210011C24Rik	RIKEN cDNA 2210011C24 gene [Source:MGI Symbol;Acc:MGI:1917384]	70134		ENSMUSG00000074217	protein_coding	216.773	0.850642	0.22535	3.77232	0.000161737	0.00262342
2210016F16Rik	RIKEN cDNA 2210016F16 gene [Source:MGI Symbol;Acc:MGI:1917403]	70153		ENSMUSG00000021550	protein_coding	622.555	-0.0449065	0.101284	-0.443373	0.657496	0.830314
2210016L21Rik	RIKEN cDNA 2210016L21 gene [Source:MGI Symbol;Acc:MGI:1919607]	72357		ENSMUSG00000029559	protein_coding	493.672	-0.0509164	0.116054	-0.438729	0.660858	0.83203
2210017I01Rik	RIKEN cDNA 2210017I01 gene [Source:MGI Symbol;Acc:MGI:3588251]			ENSMUSG00000103523	protein_coding	0
2210407C18Rik	RIKEN cDNA 2210407C18 gene [Source:MGI Symbol;Acc:MGI:1925604]	78354		ENSMUSG00000037145	protein_coding	0.9194	-0.233271	0.176115	-1.4186	0.156016
2210408I21Rik	RIKEN cDNA 2210408I21 gene [Source:MGI Symbol;Acc:MGI:1919621]	72371	Q3UPC7	ENSMUSG00000071252	protein_coding	178.62	-0.12499	0.183686	-0.680469	0.496207	0.722527
2210418O10Rik	RIKEN cDNA 2210418O10 gene [Source:MGI Symbol;Acc:MGI:1924208]	100504263		ENSMUSG00000078894	protein_coding	0
2300002M23Rik	RIKEN cDNA 2300002M23 gene [Source:MGI Symbol;Acc:MGI:1916792]	69542	Q8BM15	ENSMUSG00000039269	protein_coding	0
2300003K06Rik	RIKEN cDNA 2300003K06 gene [Source:MGI Symbol;Acc:MGI:1916701]	100502865		ENSMUSG00000078257	protein_coding	0
2300009A05Rik	RIKEN cDNA 2300009A05 gene [Source:MGI Symbol;Acc:MGI:1916728]	69478	Q0VG49	ENSMUSG00000032403	protein_coding	96.4204	0.190936	0.199407	0.957267	0.338433	0.584916
2310002L09Rik	RIKEN cDNA 2310002L09 gene [Source:MGI Symbol;Acc:MGI:1916780]	71886		ENSMUSG00000028396	protein_coding	2.72849	-0.268273	0.234404	-1.21816	0.223164
2310003L06Rik	RIKEN cDNA 2310003L06 gene [Source:MGI Symbol;Acc:MGI:1921498]			ENSMUSG00000007457	protein_coding	0
2310007B03Rik	RIKEN cDNA 2310007B03 gene [Source:MGI Symbol;Acc:MGI:1919124]	71874	Q8CEZ4	ENSMUSG00000034159	protein_coding	876.108	-0.0171316	0.151928	-0.112757	0.910223	0.961273
2310009B15Rik	RIKEN cDNA 2310009B15 gene [Source:MGI Symbol;Acc:MGI:1916799]	69549		ENSMUSG00000079283	protein_coding	53.7907	-0.508977	0.247103	-2.05827	0.0395642	0.157785
2310011J03Rik	RIKEN cDNA 2310011J03 gene [Source:MGI Symbol;Acc:MGI:1913624]	66374	Q9D7E4	ENSMUSG00000020133	protein_coding	601.929	-0.11775	0.116553	-1.01025	0.312374	0.559016
2310022A10Rik	RIKEN cDNA 2310022A10 gene [Source:MGI Symbol;Acc:MGI:1913617]	66367		ENSMUSG00000049643	protein_coding	418.72	-0.599068	0.207919	-2.88082	0.00396642	0.0306118
2310022B05Rik	RIKEN cDNA 2310022B05 gene [Source:MGI Symbol;Acc:MGI:1916801]	69551	Q8C3W1	ENSMUSG00000031983	protein_coding	1660.35	0.505009	0.119255	4.23461	2.28948e-05	0.000557599
2310030G06Rik	RIKEN cDNA 2310030G06 gene [Source:MGI Symbol;Acc:MGI:1914202]	66952	Q9D8L0	ENSMUSG00000032062	protein_coding	356.438	0.105084	0.135793	0.773864	0.439011	0.675023
2310033P09Rik	RIKEN cDNA 2310033P09 gene [Source:MGI Symbol;Acc:MGI:1915112]	67862	Q99LX5	ENSMUSG00000020441	protein_coding	249.045	0.270259	0.15505	1.74294	0.0813444	0.251062
2310034C09Rik	RIKEN cDNA 2310034C09 gene [Source:MGI Symbol;Acc:MGI:2152338]	117172		ENSMUSG00000068078	protein_coding	0
2310034G01Rik	RIKEN cDNA 2310034G01 gene [Source:MGI Symbol;Acc:MGI:1922829]			ENSMUSG00000099655	protein_coding	104.208	-0.123845	0.240031	-0.515957	0.605884	0.801075
2310039H08Rik	RIKEN cDNA 2310039H08 gene [Source:MGI Symbol;Acc:MGI:1914351]	67101	Q9D727	ENSMUSG00000062619	protein_coding	98.4812	0.068847	0.205404	0.335186	0.737484	0.875069
2310046K23Rik	RIKEN cDNA 2310046K23 gene [Source:MGI Symbol;Acc:MGI:1924218]			ENSMUSG00000102308	protein_coding	0
2310050C09Rik	RIKEN cDNA 2310050C09 gene [Source:MGI Symbol;Acc:MGI:1913783]	66533		ENSMUSG00000090314	protein_coding	0
2310057J18Rik	RIKEN cDNA 2310057J18 gene [Source:MGI Symbol;Acc:MGI:1914969]	67719		ENSMUSG00000015519	protein_coding	0
2310057M21Rik	RIKEN cDNA 2310057M21 gene [Source:MGI Symbol;Acc:MGI:1915527]	68277	Q9D2Q3	ENSMUSG00000040177	protein_coding	182.569	-0.127967	0.157449	-0.812713	0.416383	0.655143
2310057N15Rik	RIKEN cDNA 2310057N15 gene [Source:MGI Symbol;Acc:MGI:1916946]	69696		ENSMUSG00000048830	protein_coding	0
2310061I04Rik	RIKEN cDNA 2310061I04 gene [Source:MGI Symbol;Acc:MGI:1916912]	69662		ENSMUSG00000050705	protein_coding	359.874	-0.237615	0.125244	-1.89714	0.0578094	0.20122
2310061N02Rik	RIKEN cDNA 2310061N02 gene [Source:MGI Symbol;Acc:MGI:1916911]	69661		ENSMUSG00000050704	protein_coding	0
2310079G19Rik	RIKEN cDNA 2310079G19 gene [Source:MGI Symbol;Acc:MGI:1916949]	69699		ENSMUSG00000045331	protein_coding	0
2410002F23Rik	RIKEN cDNA 2410002F23 gene [Source:MGI Symbol;Acc:MGI:1914226]	668661		ENSMUSG00000045411	protein_coding	309.974	0.176311	0.152505	1.15611	0.247637	0.492505
2410004B18Rik	RIKEN cDNA 2410004B18 gene [Source:MGI Symbol;Acc:MGI:1913671]	66421	Q9CWU4	ENSMUSG00000036873	protein_coding	283.329	0.0168726	0.164836	0.102353	0.918476	0.964844
2410004P03Rik	RIKEN cDNA 2410004P03 gene [Source:MGI Symbol;Acc:MGI:1920917]	73667		ENSMUSG00000071398	protein_coding	477.744	-0.362477	0.203745	-1.77907	0.0752286	0.238201
2410015M20Rik	RIKEN cDNA 2410015M20 gene [Source:MGI Symbol;Acc:MGI:2442174]	224904	Q8R404	ENSMUSG00000049760	protein_coding	532.322	0.0628373	0.113189	0.555145	0.578795	0.780557
2410131K14Rik	RIKEN cDNA 2410131K14 gene [Source:MGI Symbol;Acc:MGI:1924042]	76792	Q8BTG6	ENSMUSG00000032840	protein_coding	306.913	-0.0485442	0.145059	-0.334644	0.737894	0.875113
2410137M14Rik	RIKEN cDNA 2410137M14 gene [Source:MGI Symbol;Acc:MGI:1924047]	76797		ENSMUSG00000064308	protein_coding	1.32985	-0.200899	0.228787	-0.893485	0.371598
2410141K09Rik	RIKEN cDNA 2410141K09 gene [Source:MGI Symbol;Acc:MGI:1924053]	76803		ENSMUSG00000074832	protein_coding	0
2510002D24Rik	RIKEN cDNA 2510002D24 gene [Source:MGI Symbol;Acc:MGI:1919557]	72307	Q3U595	ENSMUSG00000071632	protein_coding	170.41	0.19852	0.153485	1.29339	0.195877	0.430579
2510009E07Rik	RIKEN cDNA 2510009E07 gene [Source:MGI Symbol;Acc:MGI:1919440]	72190	Q6GQU0	ENSMUSG00000043391	protein_coding	1358.26	0.449288	0.0867483	5.17905	2.2302e-07	1.21287e-05
2510039O18Rik	RIKEN cDNA 2510039O18 gene [Source:MGI Symbol;Acc:MGI:1924284]	77034	Q91X21	ENSMUSG00000044496	protein_coding	1237.01	-0.236628	0.08991	-2.63179	0.00849375	0.0538522
2610001J05Rik	RIKEN cDNA 2610001J05 gene [Source:MGI Symbol;Acc:MGI:1913770]	66520		ENSMUSG00000052419	protein_coding	912.071	0.00447076	0.0990838	0.0451212	0.964011	0.984958
2610002M06Rik	RIKEN cDNA 2610002M06 gene [Source:MGI Symbol;Acc:MGI:1914278]	67028	Q9CQD4	ENSMUSG00000031242	protein_coding	684.038	0.195177	0.11554	1.68925	0.0911721	0.269981
2610008E11Rik	RIKEN cDNA 2610008E11 gene [Source:MGI Symbol;Acc:MGI:1919378]	72128		ENSMUSG00000060301	protein_coding	430.123	0.572628	0.136105	4.20656	2.59291e-05	0.000611363
2610021A01Rik	RIKEN cDNA 2610021A01 gene [Source:MGI Symbol;Acc:MGI:1922662]			ENSMUSG00000091474	protein_coding	251.486	0.00495095	0.138208	0.0358236	0.971423	0.987015
2610028H24Rik	RIKEN cDNA 2610028H24 gene [Source:MGI Symbol;Acc:MGI:1924214]	76964		ENSMUSG00000009114	protein_coding	722.193	-0.00611135	0.177271	-0.0344737	0.972499	0.987525
2610042L04Rik	RIKEN cDNA 2610042L04 gene [Source:MGI Symbol;Acc:MGI:1914305]	554327		ENSMUSG00000079388	protein_coding	0
2610044O15Rik8	RIKEN cDNA 2610044O15 gene [Source:MGI Symbol;Acc:MGI:1919389]	72139		ENSMUSG00000071302	protein_coding	221.681	0.214169	0.162922	1.31448	0.188685	0.421375
2610301B20Rik	RIKEN cDNA 2610301B20 gene [Source:MGI Symbol;Acc:MGI:1914407]	67157		ENSMUSG00000059482	protein_coding	324.063	-0.0794187	0.161608	-0.491416	0.623133	0.811585
2610318N02Rik	RIKEN cDNA 2610318N02 gene [Source:MGI Symbol;Acc:MGI:1917708]	70458		ENSMUSG00000049916	protein_coding	4.72944	0.346032	0.319635	1.08329	0.278678
2610507B11Rik	RIKEN cDNA 2610507B11 gene [Source:MGI Symbol;Acc:MGI:1919753]	72503	Q5SYL3	ENSMUSG00000010277	protein_coding	5230.76	-0.0548952	0.0719974	-0.762461	0.445785	0.680984
2610528A11Rik	RIKEN cDNA 2610528A11 gene [Source:MGI Symbol;Acc:MGI:1917295]	70045	A0A0B4J1N3	ENSMUSG00000096001	protein_coding	3.36695	-0.31767	0.299327	-1.06959	0.284802
2610528J11Rik	RIKEN cDNA 2610528J11 gene [Source:MGI Symbol;Acc:MGI:1913701]	66451	Q9CQM1	ENSMUSG00000028536	protein_coding	111.933	0.0585149	0.212938	0.274752	0.783507	0.899798
2700049A03Rik	RIKEN cDNA 2700049A03 gene [Source:MGI Symbol;Acc:MGI:1924217]	76967	E9PV87	ENSMUSG00000034601	protein_coding	246.895	0.250098	0.151921	1.6461	0.0997426	0.284347
2700062C07Rik	RIKEN cDNA 2700062C07 gene [Source:MGI Symbol;Acc:MGI:1915296]	68046		ENSMUSG00000024273	protein_coding	175.32	-0.219565	0.157759	-1.39169	0.164017	0.387297
2700081O15Rik	RIKEN cDNA 2700081O15 gene [Source:MGI Symbol;Acc:MGI:1919667]	108899	Q4VA45	ENSMUSG00000053080	protein_coding	560.407	0.258017	0.106854	2.41461	0.0157519	0.0842707
2700097O09Rik	RIKEN cDNA 2700097O09 gene [Source:MGI Symbol;Acc:MGI:1919908]	72658		ENSMUSG00000062198	protein_coding	80.2512	0.209986	0.215961	0.972247	0.330928	0.577098
2810004N23Rik	RIKEN cDNA 2810004N23 gene [Source:MGI Symbol;Acc:MGI:1913773]	66523	Q8CIL4	ENSMUSG00000031984	protein_coding	437.811	0.0232262	0.113957	0.203821	0.838493	0.926662
2810006K23Rik	RIKEN cDNA 2810006K23 gene [Source:MGI Symbol;Acc:MGI:1919900]	72650	Q80VP5	ENSMUSG00000047635	protein_coding	113.206	0.13896	0.176755	0.786161	0.431773	0.668277
2810021J22Rik	RIKEN cDNA 2810021J22 gene [Source:MGI Symbol;Acc:MGI:1917194]	69944		ENSMUSG00000020491	protein_coding	94.2496	0.265887	0.187492	1.41796	0.156203	0.375534
2810408A11Rik	RIKEN cDNA 2810408A11 gene [Source:MGI Symbol;Acc:MGI:1917669]	70419		ENSMUSG00000018570	protein_coding	15.4239	0.516049	0.315337	1.6315	0.102784	0.289858
2810459M11Rik	RIKEN cDNA 2810459M11 gene [Source:MGI Symbol;Acc:MGI:1920042]	72792	Q9CYS6	ENSMUSG00000026227	protein_coding	8.98098	0.380442	0.330165	1.15007	0.250117	0.49497
2900011O08Rik	RIKEN cDNA 2900011O08 gene [Source:MGI Symbol;Acc:MGI:1914504]	67254	Q8R1Y2	ENSMUSG00000044117	protein_coding	0.946809	-0.131448	0.171316	-0.84896	0.395904
2900026A02Rik	RIKEN cDNA 2900026A02 gene [Source:MGI Symbol;Acc:MGI:1920194]	243219		ENSMUSG00000051339	protein_coding	1827.5	0.286083	0.0986651	2.89952	0.00373731	0.0293731
2900055J20Rik	RIKEN cDNA 2900055J20 gene [Source:MGI Symbol;Acc:MGI:1920251]			ENSMUSG00000071860	protein_coding	0
2900092C05Rik	RIKEN cDNA 2900092C05 gene [Source:MGI Symbol;Acc:MGI:1920340]	73090		ENSMUSG00000030385	protein_coding	0
3100002H09Rik	RIKEN cDNA 3100002H09 gene [Source:MGI Symbol;Acc:MGI:1917499]			ENSMUSG00000051219	protein_coding	0
3110001I22Rik	RIKEN cDNA 3110001I22 gene [Source:MGI Symbol;Acc:MGI:1913848]	67118		ENSMUSG00000079737	protein_coding	51.2232	-0.00691282	0.26889	-0.0257229	0.979478	0.990744
3110009E18Rik	RIKEN cDNA 3110009E18 gene [Source:MGI Symbol;Acc:MGI:1920353]	73103	Q9CRW3	ENSMUSG00000026388	protein_coding	22.848	0.132632	0.291287	0.455495	0.648753	0.82413
3110018I06Rik	RIKEN cDNA 3110018I06 gene [Source:MGI Symbol;Acc:MGI:1920410]			ENSMUSG00000060375	protein_coding	0
3110021N24Rik	RIKEN cDNA 3110021N24 gene [Source:MGI Symbol;Acc:MGI:1920383]			ENSMUSG00000094958	protein_coding	3.76017	0.231788	0.308818	0.748545	0.454132
3110040M04Rik	RIKEN cDNA 3110040M04 gene [Source:MGI Symbol;Acc:MGI:1920426]	73176		ENSMUSG00000114582	protein_coding	0
3110040N11Rik	RIKEN cDNA 3110040N11 gene [Source:MGI Symbol;Acc:MGI:1914540]	67290	Q9CRC3	ENSMUSG00000025102	protein_coding	115.877	0.0824981	0.193852	0.425521	0.670457	0.8387
3110070M22Rik	RIKEN cDNA 3110070M22 gene [Source:MGI Symbol;Acc:MGI:1914554]			ENSMUSG00000074635	protein_coding	5.73895	0.397091	0.325155	1.22042	0.222306
3110082I17Rik	RIKEN cDNA 3110082I17 gene [Source:MGI Symbol;Acc:MGI:1920462]	73212	Q9CXL3	ENSMUSG00000053553	protein_coding	182.983	-0.0206005	0.176813	-0.116515	0.907245	0.959623
3110082J24Rik	RIKEN cDNA 3110082J24 gene [Source:MGI Symbol;Acc:MGI:3641994]	433868		ENSMUSG00000086815	protein_coding	0
3300002I08Rik	RIKEN cDNA 3300002I08 gene [Source:MGI Symbol;Acc:MGI:1916527]	69277		ENSMUSG00000063364	protein_coding	9.3211	-0.110173	0.328133	-0.334795	0.737779	0.875069
3425401B19Rik	RIKEN cDNA 3425401B19 gene [Source:MGI Symbol;Acc:MGI:3588196]	100504518	D3Z1D3	ENSMUSG00000071540	protein_coding	52.237	0.192507	0.259763	0.740528	0.45898	0.692139
3830403N18Rik	RIKEN cDNA 3830403N18 gene [Source:MGI Symbol;Acc:MGI:1917941]	70691		ENSMUSG00000031125	protein_coding	3.09594	-0.209126	0.297161	-0.70246	0.482392
3830406C13Rik	RIKEN cDNA 3830406C13 gene [Source:MGI Symbol;Acc:MGI:1917937]	218734	Q8BGD0	ENSMUSG00000033111	protein_coding	341.081	0.130571	0.150042	0.870191	0.384196	0.628189
3830417A13Rik	RIKEN cDNA 3830417A13 gene [Source:MGI Symbol;Acc:MGI:1917946]	70696		ENSMUSG00000031179	protein_coding	0
4430402I18Rik	RIKEN cDNA 4430402I18 gene [Source:MGI Symbol;Acc:MGI:1918036]	381218		ENSMUSG00000064202	protein_coding	104.323	0.166841	0.241663	0.690365	0.489965	0.718095
4833420G17Rik	RIKEN cDNA 4833420G17 gene [Source:MGI Symbol;Acc:MGI:1914642]	67392	Q3UJC8	ENSMUSG00000062822	protein_coding	570.945	0.374091	0.113929	3.28337	0.00102572	0.0111412
4833423E24Rik	RIKEN cDNA 4833423E24 gene [Source:MGI Symbol;Acc:MGI:2687041]	228151	Q0VAX3	ENSMUSG00000075217	protein_coding	2.17498	0.12399	0.218157	0.586503	0.557538
4833427G06Rik	RIKEN cDNA 4833427G06 gene [Source:MGI Symbol;Acc:MGI:1921013]	235345	Q80Y73	ENSMUSG00000032057	protein_coding	145.099	-0.103216	0.212098	-0.486668	0.626493	0.813344
4833439L19Rik	RIKEN cDNA 4833439L19 gene [Source:MGI Symbol;Acc:MGI:1921162]	97820	Q9DBN4	ENSMUSG00000025871	protein_coding	2465.58	-0.0509856	0.073373	-0.694881	0.48713	0.716423
4921501E09Rik	RIKEN cDNA 4921501E09 gene [Source:MGI Symbol;Acc:MGI:1921292]	74042		ENSMUSG00000023350	protein_coding	0
4921504E06Rik	RIKEN cDNA 4921504E06 gene [Source:MGI Symbol;Acc:MGI:1918087]	70909		ENSMUSG00000026734	protein_coding	1.45943	0.3271	0.224838	1.56772	0.116946
4921507P07Rik	RIKEN cDNA 4921507P07 gene [Source:MGI Symbol;Acc:MGI:1918071]	70821	Q9D5Y0	ENSMUSG00000029828	protein_coding	16.6261	0.275064	0.327257	0.839498	0.40119	0.642354
4921509C19Rik	RIKEN cDNA 4921509C19 gene [Source:MGI Symbol;Acc:MGI:2685851]	381393	Q8C0X8	ENSMUSG00000061525	protein_coding	0
4921511C20Rik	RIKEN cDNA 4921511C20 gene [Source:MGI Symbol;Acc:MGI:2685229]			ENSMUSG00000049815	protein_coding	0
4921511M17Rik	RIKEN cDNA 4921511M17 gene [Source:MGI Symbol;Acc:MGI:1925342]	100040020		ENSMUSG00000094577	protein_coding	0
4921517D22Rik	RIKEN cDNA 4921517D22 gene [Source:MGI Symbol;Acc:MGI:1918150]	70900		ENSMUSG00000049902	protein_coding	0
4921524J17Rik	RIKEN cDNA 4921524J17 gene [Source:MGI Symbol;Acc:MGI:1913964]	66714	Q9CR55	ENSMUSG00000036934	protein_coding	143.008	0.188363	0.163536	1.15176	0.249419	0.494372
4921524L21Rik	RIKEN cDNA 4921524L21 gene [Source:MGI Symbol;Acc:MGI:1918151]	70901		ENSMUSG00000039540	protein_coding	0
4921530L21Rik	RIKEN cDNA 4921530L21 gene [Source:MGI Symbol;Acc:MGI:1913982]	66732		ENSMUSG00000034689	protein_coding	0
4921536K21Rik	RIKEN cDNA 4921536K21 gene [Source:MGI Symbol;Acc:MGI:1914680]	67430	Q9CR34	ENSMUSG00000020434	protein_coding	21.9536	-0.0474107	0.309971	-0.153103	0.878317	0.945784
4921539E11Rik	RIKEN cDNA 4921539E11 gene [Source:MGI Symbol;Acc:MGI:1918191]	70941	Q9D5Q8	ENSMUSG00000028520	protein_coding	0
4922502D21Rik	RIKEN cDNA 4922502D21 gene [Source:MGI Symbol;Acc:MGI:2685920]	381816		ENSMUSG00000047720	protein_coding	0.346752	-0.0523003	0.109431	-0.488488	0.625204
4930402F06Rik	RIKEN cDNA 4930402F06 gene [Source:MGI Symbol;Acc:MGI:1922104]	74854		ENSMUSG00000079421	protein_coding	0
4930402H24Rik	RIKEN cDNA 4930402H24 gene [Source:MGI Symbol;Acc:MGI:1923029]	228602	Q7TT23	ENSMUSG00000027309	protein_coding	1725.97	0.0817665	0.098906	0.826716	0.408398	0.648267
4930402K13Rik	RIKEN cDNA 4930402K13 gene [Source:MGI Symbol;Acc:MGI:1923025]	75775		ENSMUSG00000045797	protein_coding	0
4930404H24Rik	RIKEN cDNA 4930404H24 gene [Source:MGI Symbol;Acc:MGI:1925401]			ENSMUSG00000079001	protein_coding	0
4930404N11Rik	RIKEN cDNA 4930404N11 gene [Source:MGI Symbol;Acc:MGI:1921072]	432479		ENSMUSG00000020234	protein_coding	53.4689	0.321082	0.279606	1.14758	0.251143	0.495642
4930407I10Rik	RIKEN cDNA 4930407I10 gene [Source:MGI Symbol;Acc:MGI:2685593]	328573		ENSMUSG00000075524	protein_coding	0
4930412O13Rik	RIKEN cDNA 4930412O13 gene [Source:MGI Symbol;Acc:MGI:1921185]			ENSMUSG00000025783	protein_coding	0.641618	-0.00815322	0.152697	-0.0530352	0.957704
4930415L06Rik	RIKEN cDNA 4930415L06 gene [Source:MGI Symbol;Acc:MGI:3588286]	245511	Q3V0Y1	ENSMUSG00000035387	protein_coding	0
4930415O20Rik	RIKEN cDNA 4930415O20 gene [Source:MGI Symbol;Acc:MGI:1921113]	73863		ENSMUSG00000022993	protein_coding	3.5906	0.097659	0.306945	0.317504	0.750861
4930426L09Rik	RIKEN cDNA 4930426L09 gene [Source:MGI Symbol;Acc:MGI:1921879]			ENSMUSG00000026736	protein_coding	5.38396	0.0653825	0.322485	0.202327	0.839661
4930430A15Rik	RIKEN cDNA 4930430A15 gene [Source:MGI Symbol;Acc:MGI:1914825]	67575		ENSMUSG00000027157	protein_coding	1.09969	0.189464	0.159474	1.36827	0.171226
4930430F08Rik	RIKEN cDNA 4930430F08 gene [Source:MGI Symbol;Acc:MGI:1921197]	68281	Q8BHN7	ENSMUSG00000046567	protein_coding	83.0329	0.308869	0.210978	1.46384	0.143237	0.355755
4930432K21Rik	RIKEN cDNA 4930432K21 gene [Source:MGI Symbol;Acc:MGI:1921916]	74666		ENSMUSG00000008129	protein_coding	22.5719	0.27929	0.30913	0.904406	0.36578	0.61135
4930432M17Rik	RIKEN cDNA 4930432M17 gene [Source:MGI Symbol;Acc:MGI:3588188]	619318		ENSMUSG00000074248	protein_coding	0
4930433I11Rik	RIKEN cDNA 4930433I11 gene [Source:MGI Symbol;Acc:MGI:2685327]	243944		ENSMUSG00000091692	protein_coding	0
4930435E12Rik	RIKEN cDNA 4930435E12 gene [Source:MGI Symbol;Acc:MGI:1921913]	74663		ENSMUSG00000022798	protein_coding	0
4930438A08Rik	RIKEN cDNA 4930438A08 gene [Source:MGI Symbol;Acc:MGI:1921238]	73988		ENSMUSG00000069873	protein_coding	2.88991	-0.300392	0.285941	-1.06019	0.289057
4930442H23Rik	RIKEN cDNA 4930442H23 gene [Source:MGI Symbol;Acc:MGI:1922144]			ENSMUSG00000053603	protein_coding	0
4930444G20Rik	RIKEN cDNA 4930444G20 gene [Source:MGI Symbol;Acc:MGI:2149738]	114671		ENSMUSG00000069712	protein_coding	0
4930444P10Rik	RIKEN cDNA 4930444P10 gene [Source:MGI Symbol;Acc:MGI:1923049]	75799		ENSMUSG00000067795	protein_coding	21.0675	-0.448278	0.299447	-1.4937	0.135253	0.343549
4930447A16Rik	RIKEN cDNA 4930447A16 gene [Source:MGI Symbol;Acc:MGI:1922142]	74892		ENSMUSG00000022288	protein_coding	0
4930447C04Rik	RIKEN cDNA 4930447C04 gene [Source:MGI Symbol;Acc:MGI:1923051]	75801	Q9CTN5	ENSMUSG00000021098	protein_coding	0.143162	-0.0227686	0.104259	-0.21839	0.827126
4930447F04Rik	RIKEN cDNA 4930447F04 gene [Source:MGI Symbol;Acc:MGI:1922112]			ENSMUSG00000031182	protein_coding	0
4930449I24Rik	RIKEN cDNA 4930449I24 gene [Source:MGI Symbol;Acc:MGI:1914660]	67410		ENSMUSG00000079093	protein_coding	0
4930451I11Rik	RIKEN cDNA 4930451I11 gene [Source:MGI Symbol;Acc:MGI:1925368]	78118		ENSMUSG00000045989	protein_coding	0
4930452B06Rik	RIKEN cDNA 4930452B06 gene [Source:MGI Symbol;Acc:MGI:1926154]	74430	Q6P2K3	ENSMUSG00000021747	protein_coding	51.4634	0.511477	0.23429	2.18111	0.0291755	0.12839
4930453N24Rik	RIKEN cDNA 4930453N24 gene [Source:MGI Symbol;Acc:MGI:1914859]	67609	Q3TTL0	ENSMUSG00000059920	protein_coding	725.114	-0.145803	0.118377	-1.23169	0.218064	0.458375
4930455H04Rik	RIKEN cDNA 4930455H04 gene [Source:MGI Symbol;Acc:MGI:1921904]			ENSMUSG00000080907	protein_coding	0.286324	-0.0473425	0.104259	-0.402561	0.687271
4930467E23Rik	RIKEN cDNA 4930467E23 gene [Source:MGI Symbol;Acc:MGI:1923056]	626415		ENSMUSG00000096265	protein_coding	0
4930469K13Rik	RIKEN cDNA 4930469K13 gene [Source:MGI Symbol;Acc:MGI:1924124]			ENSMUSG00000085684	protein_coding	0
4930470P17Rik	RIKEN cDNA 4930470P17 gene [Source:MGI Symbol;Acc:MGI:1914887]			ENSMUSG00000043583	protein_coding	0
4930474N05Rik	RIKEN cDNA 4930474N05 gene [Source:MGI Symbol;Acc:MGI:3586330]	218921		ENSMUSG00000096405	protein_coding	0
4930480E11Rik	RIKEN cDNA 4930480E11 gene [Source:MGI Symbol;Acc:MGI:1922160]	74910		ENSMUSG00000035651	protein_coding	0
4930486L24Rik	RIKEN cDNA 4930486L24 gene [Source:MGI Symbol;Acc:MGI:1922258]	214639	Q80UB0	ENSMUSG00000050345	protein_coding	0
4930502E18Rik	RIKEN cDNA 4930502E18 gene [Source:MGI Symbol;Acc:MGI:1922263]	75013		ENSMUSG00000055555	protein_coding	0.824927	-0.158893	0.18654	-0.858319	0.390716
4930503B20Rik	RIKEN cDNA 4930503B20 gene [Source:MGI Symbol;Acc:MGI:1922264]	75015		ENSMUSG00000090202	protein_coding	0.763839	-0.146385	0.142688	-1.04427	0.296358
4930503E14Rik	RIKEN cDNA 4930503E14 gene [Source:MGI Symbol;Acc:MGI:1922204]	74954		ENSMUSG00000072595	protein_coding	0
4930503L19Rik	RIKEN cDNA 4930503L19 gene [Source:MGI Symbol;Acc:MGI:1922045]	269033	Q8CB14	ENSMUSG00000044906	protein_coding	257.491	0.0436946	0.195424	0.223587	0.823079	0.918667
4930504O13Rik	RIKEN cDNA 4930504O13 gene [Source:MGI Symbol;Acc:MGI:2685370]	403200		ENSMUSG00000052642	protein_coding	0
4930505A04Rik	RIKEN cDNA 4930505A04 gene [Source:MGI Symbol;Acc:MGI:1922337]	75087	Q5SPV6	ENSMUSG00000040919	protein_coding	12.6867	-0.0101162	0.322718	-0.0313745	0.974971	0.988776
4930507D05Rik	RIKEN cDNA 4930507D05 gene [Source:MGI Symbol;Acc:MGI:1921956]			ENSMUSG00000097129	protein_coding	0.685907	-0.0825102	0.156393	-0.553491	0.579927
4930512M02Rik	RIKEN cDNA 4930512M02 gene [Source:MGI Symbol;Acc:MGI:1922360]	102631730		ENSMUSG00000062511	protein_coding	0.147433	0.0263794	0.104259	0.253015	0.800257
4930513O06Rik	RIKEN cDNA 4930513O06 gene [Source:MGI Symbol;Acc:MGI:1922375]	75125		ENSMUSG00000031270	protein_coding	0
4930516K23Rik	RIKEN cDNA 4930516K23 gene [Source:MGI Symbol;Acc:MGI:1924125]	259081		ENSMUSG00000090219	protein_coding	0
4930518I15Rik	RIKEN cDNA 4930518I15 gene [Source:MGI Symbol;Acc:MGI:1921954]			ENSMUSG00000074629	protein_coding	23.1284	-0.292783	0.296803	-0.985034	0.324607	0.570198
4930519G04Rik	RIKEN cDNA 4930519G04 gene [Source:MGI Symbol;Acc:MGI:1914843]	67593		ENSMUSG00000029564	protein_coding	0
4930519P11Rik	RIKEN cDNA 4930519P11 gene [Source:MGI Symbol;Acc:MGI:1921971]			ENSMUSG00000097602	protein_coding	0.505923	-0.0966051	0.122149	-0.718918	0.472191
4930522H14Rik	RIKEN cDNA 4930522H14 gene [Source:MGI Symbol;Acc:MGI:1914896]	67646	Q9CPZ3	ENSMUSG00000060491	protein_coding	0
4930522L14Rik	RIKEN cDNA 4930522L14 gene [Source:MGI Symbol;Acc:MGI:1925270]	100041734		ENSMUSG00000072762	protein_coding	68.6557	0.463199	0.209936	2.20518	0.0274417	0.12309
4930523C07Rik	RIKEN cDNA 4930523C07 gene [Source:MGI Symbol;Acc:MGI:1914897]	67647		ENSMUSG00000090394	protein_coding	2273.92	0.162614	0.0817247	1.98977	0.0466163	0.174465
4930524B15Rik	RIKEN cDNA 4930524B15 gene [Source:MGI Symbol;Acc:MGI:1914842]	67592	Q24JP4	ENSMUSG00000020299	protein_coding	0.323146	0.00193434	0.107816	0.0179382	0.985688
4930524J08Rik	RIKEN cDNA 4930524J08 gene [Source:MGI Symbol;Acc:MGI:1922379]			ENSMUSG00000035364	protein_coding	5.89647	0.243814	0.323326	0.756244	0.449503
4930524N10Rik	RIKEN cDNA 4930524N10 gene [Source:MGI Symbol;Acc:MGI:1922321]	75071		ENSMUSG00000059663	protein_coding	0
4930535I16Rik	RIKEN cDNA 4930535I16 gene [Source:MGI Symbol;Acc:MGI:1922470]			ENSMUSG00000096969	protein_coding	0
4930539E08Rik	RIKEN cDNA 4930539E08 gene [Source:MGI Symbol;Acc:MGI:1925441]	207819	Q8CC96	ENSMUSG00000048905	protein_coding	11.0011	-0.647044	0.325995	-1.99734	0.0457882	0.172277
4930544D05Rik	RIKEN cDNA 4930544D05 gene [Source:MGI Symbol;Acc:MGI:2148639]	668433		ENSMUSG00000087279	protein_coding	0.330742	-0.0511228	0.108228	-0.466384	0.640941
4930544G11Rik	RIKEN cDNA 4930544G11 gene [Source:MGI Symbol;Acc:MGI:1914903]	67653		ENSMUSG00000036463	protein_coding	0
4930546C10Rik	RIKEN cDNA 4930546C10 gene [Source:MGI Symbol;Acc:MGI:1926181]			ENSMUSG00000024546	protein_coding	0
4930548H24Rik	RIKEN cDNA 4930548H24 gene [Source:MGI Symbol;Acc:MGI:1914906]	67656		ENSMUSG00000029138	protein_coding	1.47914	-0.0835714	0.207122	-0.409891	0.681886
4930550C14Rik	RIKEN cDNA 4930550C14 gene [Source:MGI Symbol;Acc:MGI:1922561]	75311		ENSMUSG00000005131	protein_coding	37.6555	0.311168	0.27661	1.12429	0.260891	0.505471
4930550L24Rik	RIKEN cDNA 4930550L24 gene [Source:MGI Symbol;Acc:MGI:1922602]	75352		ENSMUSG00000046180	protein_coding	0.159172	-0.0227686	0.104259	-0.21839	0.827126
4930553J12Rik	RIKEN cDNA 4930553J12 gene [Source:MGI Symbol;Acc:MGI:1922601]	26560	Q9QZU5	ENSMUSG00000022931	protein_coding	0
4930555G01Rik	RIKEN cDNA 4930555G01 gene [Source:MGI Symbol;Acc:MGI:1922055]	108978		ENSMUSG00000096197	protein_coding	0
4930556J24Rik	RIKEN cDNA 4930556J24 gene [Source:MGI Symbol;Acc:MGI:1922592]			ENSMUSG00000034493	protein_coding	0.494185	-0.045821	0.141947	-0.310434	0.756231
4930558C23Rik	RIKEN cDNA 4930558C23 gene [Source:MGI Symbol;Acc:MGI:1914904]		A0A1B0GQX3	ENSMUSG00000105734	protein_coding	1.19149	-0.0527156	0.230445	-0.230398	0.817783
4930558K02Rik	RIKEN cDNA 4930558K02 gene [Source:MGI Symbol;Acc:MGI:1922618]	75368		ENSMUSG00000086277	protein_coding	0.290595	0.00180541	0.104259	0.0173137	0.986186
4930562C15Rik	RIKEN cDNA 4930562C15 gene [Source:MGI Symbol;Acc:MGI:1926059]	78809	E9QMW4	ENSMUSG00000022518	protein_coding	305.482	-0.222267	0.22782	-0.975656	0.329235	0.575454
4930563M21Rik	RIKEN cDNA 4930563M21 gene [Source:MGI Symbol;Acc:MGI:1922508]	75258		ENSMUSG00000050702	protein_coding	0
4930564D02Rik	RIKEN cDNA 4930564D02 gene [Source:MGI Symbol;Acc:MGI:1922519]	75269		ENSMUSG00000051788	protein_coding	0
4930568D16Rik	RIKEN cDNA 4930568D16 gene [Source:MGI Symbol;Acc:MGI:1923109]	75859	A2AUQ7	ENSMUSG00000026882	protein_coding	0
4930572O03Rik	RIKEN cDNA 4930572O03 gene [Source:MGI Symbol;Acc:MGI:2441686]			ENSMUSG00000069720	protein_coding	0
4930578C19Rik	RIKEN cDNA 4930578C19 gene [Source:MGI Symbol;Acc:MGI:1923155]	75905	Q8C3I9	ENSMUSG00000037358	protein_coding	128.554	0.549908	0.224299	2.45041	0.0142693	0.0786142
4930578G10Rik	RIKEN cDNA 4930578G10 gene [Source:MGI Symbol;Acc:MGI:1923202]			ENSMUSG00000054885	protein_coding	0.507401	0.101094	0.122574	0.746904	0.455121
4930578I06Rik	RIKEN cDNA 4930578I06 gene [Source:MGI Symbol;Acc:MGI:1915000]	67750	Q80ZQ3	ENSMUSG00000021961	protein_coding	0
4930579F01Rik	RIKEN cDNA 4930579F01 gene [Source:MGI Symbol;Acc:MGI:1914991]	67741		ENSMUSG00000012042	protein_coding	0.179984	0.0263794	0.104259	0.253015	0.800257
4930579G24Rik	RIKEN cDNA 4930579G24 gene [Source:MGI Symbol;Acc:MGI:1923189]	75939	Q3UUX7	ENSMUSG00000027811	protein_coding	41.8435	-0.0333419	0.256188	-0.130192	0.896415	0.954685
4930583I09Rik	RIKEN cDNA 4930583I09 gene [Source:MGI Symbol;Acc:MGI:1925307]	78057		ENSMUSG00000024088	protein_coding	0
4930590J08Rik	RIKEN cDNA 4930590J08 gene [Source:MGI Symbol;Acc:MGI:2685917]	381798	Q8CDN1	ENSMUSG00000034063	protein_coding	13.3977	-0.050462	0.326151	-0.154737	0.877029	0.945196
4930595D18Rik	RIKEN cDNA 4930595D18 gene [Source:MGI Symbol;Acc:MGI:1925312]			ENSMUSG00000083193	protein_coding	0
4930595M18Rik	RIKEN cDNA 4930595M18 gene [Source:MGI Symbol;Acc:MGI:3045300]	245492		ENSMUSG00000060673	protein_coding	0
4930596D02Rik	RIKEN cDNA 4930596D02 gene [Source:MGI Symbol;Acc:MGI:3588288]	239036		ENSMUSG00000041068	protein_coding	0
4931400O07Rik	RIKEN cDNA 4931400O07 gene [Source:MGI Symbol;Acc:MGI:1918186]			ENSMUSG00000031194	protein_coding	0
4931406B18Rik	RIKEN cDNA 4931406B18 gene [Source:MGI Symbol;Acc:MGI:1921304]	74054		ENSMUSG00000013353	protein_coding	0.856478	-0.0460185	0.199532	-0.233539	0.815343
4931406C07Rik	RIKEN cDNA 4931406C07 gene [Source:MGI Symbol;Acc:MGI:1918234]	70984	Q91V76	ENSMUSG00000031938	protein_coding	927.279	0.0611642	0.115984	0.527358	0.597945	0.794898
4931406P16Rik	RIKEN cDNA 4931406P16 gene [Source:MGI Symbol;Acc:MGI:1924311]	233103		ENSMUSG00000066571	protein_coding	3708.2	0.189001	0.0761446	2.48214	0.0130597	0.0739017
4931408C20Rik	RIKEN cDNA 4931408C20 gene [Source:MGI Symbol;Acc:MGI:3588222]	210940		ENSMUSG00000073722	protein_coding	0
4931409K22Rik	RIKEN cDNA 4931409K22 gene [Source:MGI Symbol;Acc:MGI:3045319]	231045		ENSMUSG00000038199	protein_coding	1.63466	-0.0914321	0.246206	-0.371351	0.710376
4931414P19Rik	RIKEN cDNA 4931414P19 gene [Source:MGI Symbol;Acc:MGI:1921609]	74359	Q8K2W9	ENSMUSG00000022179	protein_coding	100.806	0.0952152	0.194165	0.490373	0.62387	0.812095
4931417E11Rik	RIKEN cDNA 4931417E11 gene [Source:MGI Symbol;Acc:MGI:1913990]	66740		ENSMUSG00000056197	protein_coding	0
4931422A03Rik	RIKEN cDNA 4931422A03 gene [Source:MGI Symbol;Acc:MGI:1918236]	70986		ENSMUSG00000046085	protein_coding	0.294866	0.0509534	0.104259	0.431162	0.666351
4931423N10Rik	RIKEN cDNA 4931423N10 gene [Source:MGI Symbol;Acc:MGI:1918231]	70981		ENSMUSG00000026774	protein_coding	1.18342	-0.292243	0.193885	-1.70719	0.087787
4931428F04Rik	RIKEN cDNA 4931428F04 gene [Source:MGI Symbol;Acc:MGI:1921606]	74356	Q810A5	ENSMUSG00000014837	protein_coding	70.7976	0.77218	0.218012	3.53582	0.000406514	0.0054839
4931428L18Rik	RIKEN cDNA 4931428L18 gene [Source:MGI Symbol;Acc:MGI:1918238]			ENSMUSG00000086727	protein_coding	1.05065	-0.0826565	0.194853	-0.435334	0.66332
4931429L15Rik	RIKEN cDNA 4931429L15 gene [Source:MGI Symbol;Acc:MGI:1921611]	74361		ENSMUSG00000056617	protein_coding	0
4931440F15Rik	RIKEN cDNA 4931440F15 gene [Source:MGI Symbol;Acc:MGI:2441689]	216622	Q8C0T1	ENSMUSG00000078157	protein_coding	0.60947	-0.0478463	0.127831	-0.384516	0.700596
4932411N23Rik	RIKEN cDNA 4932411N23 gene [Source:MGI Symbol;Acc:MGI:3045322]	237029		ENSMUSG00000058670	protein_coding	0
4932414N04Rik	RIKEN cDNA 4932414N04 gene [Source:MGI Symbol;Acc:MGI:1922971]	75721		ENSMUSG00000079324	protein_coding	0
4932415D10Rik	RIKEN cDNA 4932415D10 gene [Source:MGI Symbol;Acc:MGI:3045298]	102635990		ENSMUSG00000044581	protein_coding	0
4932429P05Rik	RIKEN cDNA 4932429P05 gene [Source:MGI Symbol;Acc:MGI:3588287]	245509		ENSMUSG00000079513	protein_coding	0
4932438A13Rik	RIKEN cDNA 4932438A13 gene [Source:MGI Symbol;Acc:MGI:2444631]	229227		ENSMUSG00000037270	protein_coding	2107.92	-0.136513	0.109163	-1.25055	0.2111	0.449998
4932438H23Rik	RIKEN cDNA 4932438H23 gene [Source:MGI Symbol;Acc:MGI:1921637]	74387	Q9D4G1	ENSMUSG00000039851	protein_coding	5.36027	-0.444824	0.317613	-1.40815	0.159086
4933400A11Rik	RIKEN cDNA 4933400A11 gene [Source:MGI Symbol;Acc:MGI:1913997]			ENSMUSG00000055357	protein_coding	0
4933402D24Rik	RIKEN cDNA 4933402D24 gene [Source:MGI Symbol;Acc:MGI:1921676]	74426		ENSMUSG00000025961	protein_coding	0
4933402E13Rik	RIKEN cDNA 4933402E13 gene [Source:MGI Symbol;Acc:MGI:1921687]	74437		ENSMUSG00000045330	protein_coding	0
4933402J07Rik	RIKEN cDNA 4933402J07 gene [Source:MGI Symbol;Acc:MGI:3607717]	330820		ENSMUSG00000069971	protein_coding	0.147433	0.0263794	0.104259	0.253015	0.800257
4933402N03Rik	RIKEN cDNA 4933402N03 gene [Source:MGI Symbol;Acc:MGI:1914681]	233918		ENSMUSG00000013668	protein_coding	0
4933402N22Rik	RIKEN cDNA 4933402N22 gene [Source:MGI Symbol;Acc:MGI:3703021]	545732		ENSMUSG00000067848	protein_coding	0.147433	0.0263794	0.104259	0.253015	0.800257
4933403O08Rik	RIKEN cDNA 4933403O08 gene [Source:MGI Symbol;Acc:MGI:1918280]	71030		ENSMUSG00000079460	protein_coding	3.37183	0.178466	0.30148	0.594643	0.552082
4933405L10Rik	RIKEN cDNA 4933405L10 gene [Source:MGI Symbol;Acc:MGI:1918296]	71046	Q9D4A5	ENSMUSG00000013158	protein_coding	0
4933405O20Rik	RIKEN cDNA 4933405O20 gene [Source:MGI Symbol;Acc:MGI:2142174]	243996	Q8BPC6	ENSMUSG00000084234	protein_coding	0
4933406M09Rik	RIKEN cDNA 4933406M09 gene [Source:MGI Symbol;Acc:MGI:3045320]	240755		ENSMUSG00000050526	protein_coding	0
4933407L21Rik	RIKEN cDNA 4933407L21 gene [Source:MGI Symbol;Acc:MGI:1918391]			ENSMUSG00000026224	protein_coding	0.290595	0.00180541	0.104259	0.0173137	0.986186
4933408B17Rik	RIKEN cDNA 4933408B17 gene [Source:MGI Symbol;Acc:MGI:3045347]	271508		ENSMUSG00000049357	protein_coding	16.2242	-0.125718	0.317848	-0.394938	0.692888	0.851276
4933409G03Rik	RIKEN cDNA 4933409G03 gene [Source:MGI Symbol;Acc:MGI:3045336]	227998		ENSMUSG00000053896	protein_coding	0
4933411K16Rik	RIKEN cDNA 4933411K16 gene [Source:MGI Symbol;Acc:MGI:1914015]	66765	Q80Y39	ENSMUSG00000090369	protein_coding	10.5026	-0.16924	0.328268	-0.516603	0.605433	0.800896
4933412E24Rik	RIKEN cDNA 4933412E24 gene [Source:MGI Symbol;Acc:MGI:1918338]	71088	Q9D454	ENSMUSG00000071749	protein_coding	0
4933414I15Rik	RIKEN cDNA 4933414I15 gene [Source:MGI Symbol;Acc:MGI:1918374]			ENSMUSG00000072983	protein_coding	0
4933415A04Rik	RIKEN cDNA 4933415A04 gene [Source:MGI Symbol;Acc:MGI:1922977]			ENSMUSG00000045877	protein_coding	8.04211	0.363531	0.326543	1.11862	0.263301	0.508177
4933415F23Rik	RIKEN cDNA 4933415F23 gene [Source:MGI Symbol;Acc:MGI:1914005]	66755		ENSMUSG00000073730	protein_coding	0
4933416C03Rik	RIKEN cDNA 4933416C03 gene [Source:MGI Symbol;Acc:MGI:3588269]	619332		ENSMUSG00000074734	protein_coding	0
4933417A18Rik	RIKEN cDNA 4933417A18 gene [Source:MGI Symbol;Acc:MGI:1914011]	66761	Q497N7	ENSMUSG00000021415	protein_coding	0.18758	-0.0227686	0.104259	-0.21839	0.827126
4933421I07Rik	RIKEN cDNA 4933421I07 gene [Source:MGI Symbol;Acc:MGI:1918412]	71162		ENSMUSG00000030463	protein_coding	0
4933424G06Rik	RIKEN cDNA 4933424G06 gene [Source:MGI Symbol;Acc:MGI:1918416]			ENSMUSG00000102416	protein_coding	0.290595	0.00180541	0.104259	0.0173137	0.986186
4933425L06Rik	RIKEN cDNA 4933425L06 gene [Source:MGI Symbol;Acc:MGI:1914013]	66763		ENSMUSG00000021718	protein_coding	0
4933427D14Rik	RIKEN cDNA 4933427D14 gene [Source:MGI Symbol;Acc:MGI:1921727]	74477		ENSMUSG00000020807	protein_coding	261.379	0.0313842	0.148187	0.211795	0.832267	0.923486
4933427I04Rik	Riken cDNA 4933427I04 gene [Source:MGI Symbol;Acc:MGI:3613760]			ENSMUSG00000073761	protein_coding	0
4933428G20Rik	RIKEN cDNA 4933428G20 gene [Source:MGI Symbol;Acc:MGI:1918475]	100141474		ENSMUSG00000047988	protein_coding	0.186581	0.0263794	0.104259	0.253015	0.800257
4933428M09Rik	RIKEN cDNA 4933428M09 gene [Source:MGI Symbol;Acc:MGI:1918498]	71248		ENSMUSG00000042525	protein_coding	0
4933430I17Rik	RIKEN cDNA 4933430I17 gene [Source:MGI Symbol;Acc:MGI:3045314]	214106		ENSMUSG00000058046	protein_coding	7.23117	-0.122104	0.324083	-0.375409	0.707356
4933434E20Rik	RIKEN cDNA 4933434E20 gene [Source:MGI Symbol;Acc:MGI:1914027]	73545	Q8R092	ENSMUSG00000027942	protein_coding	1122.68	0.117801	0.101439	1.1613	0.245521	0.490228
4933436I01Rik	RIKEN cDNA 4933436I01 gene [Source:MGI Symbol;Acc:MGI:1914030]	66780		ENSMUSG00000025288	protein_coding	0
5031410I06Rik	RIKEN cDNA 5031410I06 gene [Source:MGI Symbol;Acc:MGI:3036277]	381622		ENSMUSG00000051940	protein_coding	0
5031439G07Rik	RIKEN cDNA 5031439G07 gene [Source:MGI Symbol;Acc:MGI:2444899]	223739	Q3UE31	ENSMUSG00000036046	protein_coding	1637.08	-0.0421376	0.134014	-0.314427	0.753197	0.882582
5330417C22Rik	RIKEN cDNA 5330417C22 gene [Source:MGI Symbol;Acc:MGI:1923930]	229722		ENSMUSG00000040412	protein_coding	2339.3	0.366357	0.18888	1.93964	0.0524235	0.188857
5330417H12Rik	RIKEN cDNA 5330417H12 gene [Source:MGI Symbol;Acc:MGI:1923929]			ENSMUSG00000049740	protein_coding	0
5430401F13Rik	RIKEN cDNA 5430401F13 gene [Source:MGI Symbol;Acc:MGI:1918642]	71392		ENSMUSG00000094113	protein_coding	0
5430402E10Rik	RIKEN cDNA 5430402E10 gene [Source:MGI Symbol;Acc:MGI:1918601]	71351		ENSMUSG00000044121	protein_coding	0
5430403G16Rik	RIKEN cDNA 5430403G16 gene [Source:MGI Symbol;Acc:MGI:1924450]			ENSMUSG00000072763	protein_coding	53.1824	0.274722	0.236204	1.1624	0.245072	0.49007
5430419D17Rik	RIKEN cDNA 5430419D17 gene [Source:MGI Symbol;Acc:MGI:1918645]	71395	Q8BZE1	ENSMUSG00000006204	protein_coding	6.62055	0.604569	0.322566	1.87935	0.0601962
5430427O19Rik	RIKEN cDNA 5430427O19 gene [Source:MGI Symbol;Acc:MGI:1918648]	71398	Q9D3J9	ENSMUSG00000025058	protein_coding	137.047	-0.796464	0.272689	-2.91957	0.00350513	0.0280635
5530400C23Rik	RIKEN cDNA 5530400C23 gene [Source:MGI Symbol;Acc:MGI:1918650]	232426		ENSMUSG00000055594	protein_coding	0
5530401A14Rik	RIKEN cDNA 5530401A14 gene [Source:MGI Symbol;Acc:MGI:1918638]			ENSMUSG00000020703	protein_coding	0
5730409E04Rik	RIKEN cDNA 5730409E04Rik gene [Source:MGI Symbol;Acc:MGI:3609248]	230757	Q8BP99	ENSMUSG00000073755	protein_coding	349.518	0.35999	0.160356	2.24473	0.0247852	0.114685
5730455P16Rik	RIKEN cDNA 5730455P16 gene [Source:MGI Symbol;Acc:MGI:1917841]	70591	Q9CYI0	ENSMUSG00000057181	protein_coding	501.607	0.223744	0.124681	1.79445	0.072742	0.232869
5730480H06Rik	RIKEN cDNA 5730480H06 gene [Source:MGI Symbol;Acc:MGI:1917842]	66768	Q9D3X5	ENSMUSG00000029089	protein_coding	141.729	-0.0656552	0.161336	-0.406932	0.684058	0.846161
5730507C01Rik	RIKEN cDNA 5730507C01 gene [Source:MGI Symbol;Acc:MGI:1917882]	236366		ENSMUSG00000073197	protein_coding	11.0924	0.140666	0.330345	0.42451	0.671194	0.83912
5730522E02Rik	RIKEN cDNA 5730522E02 gene [Source:MGI Symbol;Acc:MGI:1917876]			ENSMUSG00000032985	protein_coding	0.143162	-0.0227686	0.104259	-0.21839	0.827126
5730596B20Rik	RIKEN cDNA 5730596B20 gene [Source:MGI Symbol;Acc:MGI:1924830]			ENSMUSG00000056468	protein_coding	4.48528	0.203363	0.303772	0.667486	0.504462
5830411N06Rik	RIKEN cDNA 5830411N06 gene [Source:MGI Symbol;Acc:MGI:2443685]	244234		ENSMUSG00000054672	protein_coding	25.8457	0.0531445	0.295742	0.179783	0.857323	0.93624
5830473C10Rik	RIKEN cDNA 5830473C10 gene [Source:MGI Symbol;Acc:MGI:1923342]	622307		ENSMUSG00000070690	protein_coding	0.143162	-0.0227686	0.104259	-0.21839	0.827126
5930422O12Rik	RIKEN cDNA 5930422O12 gene [Source:MGI Symbol;Acc:MGI:2442538]			ENSMUSG00000048544	protein_coding	0.636348	0.00824905	0.171851	0.0475849	0.962047
6030408B16Rik	RIKEN cDNA 6030408B16 gene [Source:MGI Symbol;Acc:MGI:1924967]			ENSMUSG00000075408	protein_coding	126.902	0.133736	0.190207	0.70308	0.482006	0.711969
6030445D17Rik	RIKEN cDNA 6030445D17 gene [Source:MGI Symbol;Acc:MGI:2443447]			ENSMUSG00000066178	protein_coding	5.91768	0.519295	0.310488	1.68636	0.0917258
6030452D12Rik	RIKEN cDNA 6030452D12 gene [Source:MGI Symbol;Acc:MGI:3045356]			ENSMUSG00000054069	protein_coding	0
6030458C11Rik	RIKEN cDNA 6030458C11 gene [Source:MGI Symbol;Acc:MGI:1925127]	77877	Q8BGC1	ENSMUSG00000022195	protein_coding	439.414	0.0426074	0.135982	0.313334	0.754027	0.882931
6030468B19Rik	RIKEN cDNA 6030468B19 gene [Source:MGI Symbol;Acc:MGI:1924977]	77727	Q9CX63	ENSMUSG00000025573	protein_coding	0.554144	0.0507957	0.145986	0.372665	0.709397
6030498E09Rik	RIKEN cDNA 6030498E09 gene [Source:MGI Symbol;Acc:MGI:1925133]	77883		ENSMUSG00000051361	protein_coding	0
6330409D20Rik	RIKEN cDNA 6330409D20 gene [Source:MGI Symbol;Acc:MGI:1917980]	70730		ENSMUSG00000009551	protein_coding	2.09496	0.122825	0.251921	0.48789	0.625628
6430531B16Rik	RIKEN cDNA 6430531B16 gene [Source:MGI Symbol;Acc:MGI:2685939]	381933		ENSMUSG00000073795	protein_coding	56.3389	-0.0735169	0.24454	-0.300541	0.763764	0.888979
6430548M08Rik	RIKEN cDNA 6430548M08 gene [Source:MGI Symbol;Acc:MGI:2443793]	234797	Q8R0A7	ENSMUSG00000031824	protein_coding	2286.74	0.0838905	0.125576	0.668046	0.504104	0.728225
6430550D23Rik	RIKEN cDNA 6430550D23 gene [Source:MGI Symbol;Acc:MGI:2443361]	320095		ENSMUSG00000074646	protein_coding	10.7861	-0.0965098	0.327217	-0.294629	0.768277	0.89095
6430571L13Rik	RIKEN cDNA 6430571L13 gene [Source:MGI Symbol;Acc:MGI:2445137]	235599	Q8BGK9	ENSMUSG00000037977	protein_coding	4.95862	0.174586	0.319623	0.545832	0.585181
6430628N08Rik	RIKEN cDNA 6430628N08 gene [Source:MGI Symbol;Acc:MGI:1923487]	76237		ENSMUSG00000034185	protein_coding	0
6720489N17Rik	RIKEN cDNA 6720489N17 gene [Source:MGI Symbol;Acc:MGI:2443901]	211378		ENSMUSG00000072066	protein_coding	48.4889	0.543175	0.238357	2.27604	0.0228438	0.10832
6820408C15Rik	RIKEN cDNA 6820408C15 gene [Source:MGI Symbol;Acc:MGI:3045333]	228778		ENSMUSG00000032680	protein_coding	217.673	-0.331014	0.183417	-1.80462	0.0711347	0.229417
7420426K07Rik	RIKEN cDNA 7420426K07 gene [Source:MGI Symbol;Acc:MGI:3588253]	546157		ENSMUSG00000074123	protein_coding	0
7530416G11Rik	RIKEN cDNA 7530416G11 gene [Source:MGI Symbol;Acc:MGI:3036279]	328577		ENSMUSG00000096607	protein_coding	0
8030411F24Rik	RIKEN cDNA 8030411F24 gene [Source:MGI Symbol;Acc:MGI:1925859]	78609	Q8VII3	ENSMUSG00000027444	protein_coding	0
8030462N17Rik	RIKEN cDNA 8030462N17 gene [Source:MGI Symbol;Acc:MGI:2444951]	212163		ENSMUSG00000047466	protein_coding	418.644	-0.0339124	0.124938	-0.271432	0.786059	0.900781
8030474K03Rik	RIKEN cDNA 8030474K03 gene [Source:MGI Symbol;Acc:MGI:2685988]	382231		ENSMUSG00000046774	protein_coding	0.863075	-0.0364694	0.184033	-0.201115	0.840608
9030612E09Rik	RIKEN cDNA 9030612E09 gene [Source:MGI Symbol;Acc:MGI:1921780]			ENSMUSG00000045008	protein_coding	1.21663	-0.178365	0.18478	-1.09031	0.275576
9030624G23Rik	RIKEN cDNA 9030624G23 gene [Source:MGI Symbol;Acc:MGI:1914058]	66808		ENSMUSG00000073158	protein_coding	2.65275	-0.00902167	0.263895	-0.0338721	0.972979
9130008F23Rik	RIKEN cDNA 9130008F23 gene [Source:MGI Symbol;Acc:MGI:1918833]	71583		ENSMUSG00000054951	protein_coding	51.0248	-0.0877193	0.250416	-0.35011	0.726256	0.869054
9130019O22Rik	RIKEN cDNA 9130019O22 gene [Source:MGI Symbol;Acc:MGI:1926171]	78921		ENSMUSG00000030823	protein_coding	111.097	0.00390605	0.205171	0.019034	0.984814	0.992924
9130023H24Rik	RIKEN cDNA 9130023H24 gene [Source:MGI Symbol;Acc:MGI:2442738]	100043133		ENSMUSG00000062944	protein_coding	194.15	0.101457	0.143086	0.709046	0.478296	0.708884
9130204L05Rik	RIKEN cDNA 9130204L05 gene [Source:MGI Symbol;Acc:MGI:2684973]	229550		ENSMUSG00000091175	protein_coding	0
9130213A22Rik	RIKEN cDNA 9130213A22 gene [Source:MGI Symbol;Acc:MGI:3642718]			ENSMUSG00000097386	protein_coding	10.7348	-0.32172	0.329751	-0.974825	0.329647	0.576003
9130230L23Rik	RIKEN cDNA 9130230L23 gene [Source:MGI Symbol;Acc:MGI:3041166]			ENSMUSG00000054598	protein_coding	83.1993	-0.0662557	0.225409	-0.294012	0.768748	0.891091
9130401M01Rik	RIKEN cDNA 9130401M01 gene [Source:MGI Symbol;Acc:MGI:1923008]	75758	Q9D2X8	ENSMUSG00000101892	protein_coding	81.8264	-0.192169	0.196166	-0.979488	0.327339	0.573433
9130409I23Rik	RIKEN cDNA 9130409I23 gene [Source:MGI Symbol;Acc:MGI:3588271]	619326		ENSMUSG00000038768	protein_coding	0
9230102O04Rik	RIKEN cDNA 9230102O04 gene [Source:MGI Symbol;Acc:MGI:1924932]			ENSMUSG00000079602	protein_coding	0
9230104L09Rik	RIKEN cDNA 9230104L09 gene [Source:MGI Symbol;Acc:MGI:1924955]	77705		ENSMUSG00000027446	protein_coding	190.177	0.684737	0.169247	4.04343	5.26738e-05	0.00107253
9230110F15Rik	RIKEN cDNA 9230110F15 gene [Source:MGI Symbol;Acc:MGI:1924330]	77080		ENSMUSG00000047980	protein_coding	0
9230112D13Rik	RIKEN cDNA 9230112D13 gene [Source:MGI Symbol;Acc:MGI:1925493]	78243		ENSMUSG00000021797	protein_coding	0
9230113P08Rik	RIKEN cDNA 9230113P08 gene [Source:MGI Symbol;Acc:MGI:1925158]	77908		ENSMUSG00000078934	protein_coding	0
9330159F19Rik	RIKEN cDNA 9330159F19 gene [Source:MGI Symbol;Acc:MGI:3036239]	212448		ENSMUSG00000004360	protein_coding	38.3007	0.313081	0.291784	1.07152	0.283937	0.530901
9330161L09Rik	RIKEN cDNA 9330161L09 gene [Source:MGI Symbol;Acc:MGI:1924475]			ENSMUSG00000055271	protein_coding	9.12731	-0.000120464	0.330136	-0.000364227	0.999709	0.999894
9330182L06Rik	RIKEN cDNA 9330182L06 gene [Source:MGI Symbol;Acc:MGI:2443264]	231014		ENSMUSG00000056004	protein_coding	232.657	0.137304	0.194555	0.705705	0.480372	0.710559
9330182O14Rik	RIKEN cDNA 9330182O14 gene [Source:MGI Symbol;Acc:MGI:3045378]	328531		ENSMUSG00000094112	protein_coding	0.290595	0.00180541	0.104259	0.0173137	0.986186
9430007A20Rik	RIKEN cDNA 9430007A20 gene [Source:MGI Symbol;Acc:MGI:2685880]	381572	Q8BM81	ENSMUSG00000028593	protein_coding	0
9430015G10Rik	RIKEN cDNA 9430015G10 gene [Source:MGI Symbol;Acc:MGI:2444364]	230996		ENSMUSG00000059939	protein_coding	122.997	0.000718963	0.167612	0.00429001	0.996577	0.998168
9430038I01Rik	RIKEN cDNA 9430038I01 gene [Source:MGI Symbol;Acc:MGI:1924502]	77252	Q9CX25	ENSMUSG00000040139	protein_coding	98.4324	0.0828394	0.194786	0.42534	0.670589	0.8387
9430069I07Rik	RIKEN cDNA 9430069I07 gene [Source:MGI Symbol;Acc:MGI:1924608]	77358		ENSMUSG00000094447	protein_coding	1.22928	-0.0706199	0.207498	-0.33825	0.735174
9430097D07Rik	RIKEN cDNA 9430097D07 gene [Source:MGI Symbol;Acc:MGI:2441749]			ENSMUSG00000075405	protein_coding	0
9530002B09Rik	RIKEN cDNA 9530002B09 gene [Source:MGI Symbol;Acc:MGI:1924682]	77432		ENSMUSG00000023263	protein_coding	0
9530003J23Rik	RIKEN cDNA 9530003J23 gene [Source:MGI Symbol;Acc:MGI:1924647]	77397		ENSMUSG00000020177	protein_coding	4.45515	0.29579	0.316489	0.933355	0.350637
9530053A07Rik	RIKEN cDNA 9530053A07 gene [Source:MGI Symbol;Acc:MGI:2442118]	319482		ENSMUSG00000078776	protein_coding	39.7306	0.39391	0.303936	1.29609	0.194944	0.429342
9530068E07Rik	RIKEN cDNA 9530068E07 gene [Source:MGI Symbol;Acc:MGI:2654705]	213673		ENSMUSG00000036275	protein_coding	3767.29	-0.12966	0.0768438	-1.68731	0.0915432	0.270637
9530077C05Rik	RIKEN cDNA 9530077C05 gene [Source:MGI Symbol;Acc:MGI:1915533]	68283	Q7TQE7	ENSMUSG00000036411	protein_coding	53.2061	-0.228378	0.244092	-0.935154	0.349709	0.595875
9630041A04Rik	RIKEN cDNA 9630041A04 gene [Source:MGI Symbol;Acc:MGI:3045242]			ENSMUSG00000057710	protein_coding	0
9830107B12Rik	RIKEN cDNA 9830107B12 gene [Source:MGI Symbol;Acc:MGI:3608415]	328829		ENSMUSG00000073386	protein_coding	7.53679	0.531353	0.322082	1.65441	0.0980432	0.281515
9930012K11Rik	RIKEN cDNA 9930012K11 gene [Source:MGI Symbol;Acc:MGI:2145726]	268759	Q66JV7	ENSMUSG00000044551	protein_coding	161.553	0.0892184	0.166045	0.537298	0.591062	0.790464
9930021J03Rik	RIKEN cDNA 9930021J03 gene [Source:MGI Symbol;Acc:MGI:2444398]	240613		ENSMUSG00000046138	protein_coding	1069.34	0.126606	0.108977	1.16178	0.245324	0.490192
9930022D16Rik	RIKEN cDNA 9930022D16 gene [Source:MGI Symbol;Acc:MGI:2444178]			ENSMUSG00000045065	protein_coding	2.75218	-0.199076	0.258088	-0.783742	0.433191
9930104L06Rik	RIKEN cDNA 9930104L06 gene [Source:MGI Symbol;Acc:MGI:3041172]	194268	Q499E6	ENSMUSG00000044730	protein_coding	273.127	0.134118	0.129684	1.03419	0.301045	0.549346
9930111J21Rik1	RIKEN cDNA 9930111J21 gene 1 [Source:MGI Symbol;Acc:MGI:3041173]	667214		ENSMUSG00000069893	protein_coding	434.013	-0.844361	0.177096	-4.76631	1.87629e-06	7.04972e-05
9930111J21Rik2	RIKEN cDNA 9930111J21 gene 2 [Source:MGI Symbol;Acc:MGI:3711310]	245240		ENSMUSG00000069892	protein_coding	1047.2	-0.804656	0.211823	-3.79857	0.000145532	0.00241351
a	nonagouti [Source:MGI Symbol;Acc:MGI:87853]	50518		ENSMUSG00000027596	protein_coding	0.186581	0.0263794	0.104259	0.253015	0.800257
A030003K21Rik	RIKEN cDNA A030003K21 gene [Source:MGI Symbol;Acc:MGI:1925163]			ENSMUSG00000113084	protein_coding	0
A030005K14Rik	RIKEN cDNA A030005K14 gene [Source:MGI Symbol;Acc:MGI:1925171]			ENSMUSG00000104423	protein_coding	0
A030005L19Rik	RIKEN cDNA A030005L19 gene [Source:MGI Symbol;Acc:MGI:1925172]			ENSMUSG00000113880	protein_coding	3.44391	-0.0289129	0.27312	-0.106617	0.915093
A030014E15Rik	RIKEN cDNA A030014E15 gene [Source:MGI Symbol;Acc:MGI:1925167]			ENSMUSG00000113973	protein_coding	0.472905	-0.0248327	0.119793	-0.193725	0.846392
A130010J15Rik	RIKEN cDNA A130010J15 gene [Source:MGI Symbol;Acc:MGI:2441776]	319266	Q9DAE8	ENSMUSG00000079144	protein_coding	86.7305	-0.0222436	0.197192	-0.1128	0.910189	0.961273
A1bg	alpha-1-B glycoprotein [Source:MGI Symbol;Acc:MGI:2152878]	117586	Q19LI2	ENSMUSG00000022347	protein_coding	0.636687	-0.0776985	0.105936	-0.694847	0.487151
A1cf	APOBEC1 complementation factor [Source:MGI Symbol;Acc:MGI:1917115]	69865	Q5YD48	ENSMUSG00000052595	protein_coding	0.37516	-0.0473425	0.104259	-0.489896	0.624207
A230050P20Rik	RIKEN cDNA A230050P20 gene [Source:MGI Symbol;Acc:MGI:2441788]	319278	Q8CAK3	ENSMUSG00000038884	protein_coding	616.653	-0.389646	0.134552	-2.89581	0.00378187	0.0296374
A230072I06Rik	RIKEN cDNA A230072I06 gene [Source:MGI Symbol;Acc:MGI:3588221]			ENSMUSG00000074473	protein_coding	0
A26c2	ANKRD26-like family C, member 2 [Source:MGI Symbol;Acc:MGI:3644757]			ENSMUSG00000109344	protein_coding	0
A2m	alpha-2-macroglobulin [Source:MGI Symbol;Acc:MGI:2449119]	232345		ENSMUSG00000030111	protein_coding	12.1777	-1.07017	0.326772	-3.20598	0.00134604	0.0136526
A2ml1	alpha-2-macroglobulin like 1 [Source:MGI Symbol;Acc:MGI:3039594]	232400	Q3UU35	ENSMUSG00000047228	protein_coding	827.163	-0.236105	0.329365	-0.718061	0.47272	0.703906
A330070K13Rik	RIKEN cDNA A330070K13 gene [Source:MGI Symbol;Acc:MGI:2685897]	381673		ENSMUSG00000052014	protein_coding	0
A3galt2	alpha 1,3-galactosyltransferase 2 (isoglobotriaosylceramide synthase) [Source:MGI Symbol;Acc:MGI:2685279]	215493	Q3V1N9	ENSMUSG00000028794	protein_coding	8.73715	-0.0142134	0.315405	-0.0451448	0.963992	0.984958
A430005L14Rik	RIKEN cDNA A430005L14 gene [Source:MGI Symbol;Acc:MGI:2140680]	97159	Q80WR5	ENSMUSG00000047613	protein_coding	193.02	-0.122082	0.153217	-0.796711	0.425619	0.662956
A430033K04Rik	RIKEN cDNA A430033K04 gene [Source:MGI Symbol;Acc:MGI:3583896]	243308		ENSMUSG00000056014	protein_coding	172.929	0.307295	0.202102	1.52041	0.128409	0.333383
A430078G23Rik	RIKEN cDNA A430078G23 gene [Source:MGI Symbol;Acc:MGI:2442135]	319493		ENSMUSG00000074497	protein_coding	85.2704	0.492898	0.227446	2.1662	0.0302963	0.131895
A430089I19Rik	RIKEN cDNA A430089I19 gene [Source:MGI Symbol;Acc:MGI:2683305]	331195		ENSMUSG00000094560	protein_coding	0
A4galt	alpha 1,4-galactosyltransferase [Source:MGI Symbol;Acc:MGI:3512453]	239559	Q67BJ4	ENSMUSG00000047878	protein_coding	452.128	-0.57738	0.153152	-3.76934	0.000163679	0.00264964
A4gnt	alpha-1,4-N-acetylglucosaminyltransferase [Source:MGI Symbol;Acc:MGI:2143261]	333424	Q14BT6	ENSMUSG00000037953	protein_coding	0
A530016L24Rik	RIKEN cDNA A530016L24 gene [Source:MGI Symbol;Acc:MGI:2443020]	319942		ENSMUSG00000043122	protein_coding	11.8488	0.248322	0.269	0.947902	0.34318	0.58969
A530032D15Rik	RIKEN cDNA A530032D15Rik gene [Source:MGI Symbol;Acc:MGI:3037746]	381287		ENSMUSG00000089844	protein_coding	26.8939	-1.33444	0.327097	-4.06009	4.90539e-05	0.00102315
A530064D06Rik	RIKEN cDNA A530064D06 gene [Source:MGI Symbol;Acc:MGI:2443476]	328830		ENSMUSG00000043939	protein_coding	200.989	-1.37959	0.298072	-4.63571	3.55719e-06	0.000122093
A530084C06Rik	RIKEN cDNA A530084C06 gene [Source:MGI Symbol;Acc:MGI:3704402]			ENSMUSG00000090863	protein_coding	16.912	0.0397886	0.314229	0.126458	0.89937	0.955768
A630001G21Rik	RIKEN cDNA A630001G21 gene [Source:MGI Symbol;Acc:MGI:2443131]	319997		ENSMUSG00000052760	protein_coding	125.916	-0.340866	0.26563	-1.2833	0.199385	0.434826
A630010A05Rik	RIKEN cDNA A630010A05 gene [Source:MGI Symbol;Acc:MGI:3584518]			ENSMUSG00000075395	protein_coding	0.147433	0.0263794	0.104259	0.253015	0.800257
A630023A22Rik	RIKEN cDNA A630023A22 gene [Source:MGI Symbol;Acc:MGI:2145657]	105518		ENSMUSG00000095493	protein_coding	5.33619	-0.353817	0.289155	-1.25786	0.208443
A630073D07Rik	RIKEN cDNA A630073D07 gene [Source:MGI Symbol;Acc:MGI:2686534]	381819		ENSMUSG00000067541	protein_coding	0
A630076J17Rik	RIKEN cDNA A630076J17 gene [Source:MGI Symbol;Acc:MGI:2442999]	319929		ENSMUSG00000094613	protein_coding	0
A630095E13Rik	RIKEN cDNA A630095E13 gene [Source:MGI Symbol;Acc:MGI:3055869]	235973	Q3UN54	ENSMUSG00000070313	protein_coding	0
A630095N17Rik	RIKEN cDNA A630095N17 gene [Source:MGI Symbol;Acc:MGI:2686470]	381272		ENSMUSG00000096094	protein_coding	0
A730009L09Rik	RIKEN cDNA A730009L09 gene [Source:MGI Symbol;Acc:MGI:3028032]			ENSMUSG00000110358	protein_coding	0
A730015C16Rik	RIKEN cDNA A730015C16 gene [Source:MGI Symbol;Acc:MGI:3704235]			ENSMUSG00000090551	protein_coding	0.835666	-0.147319	0.18826	-0.843731	0.39882
A730046J19Rik	RIKEN cDNA A730046J19 gene [Source:MGI Symbol;Acc:MGI:2442684]	319764	A0A1B0GSN8	ENSMUSG00000085139	protein_coding	37.5186	-0.187099	0.295364	-0.632587	0.527003	0.744991
A730049H05Rik	RIKEN cDNA A730049H05 gene [Source:MGI Symbol;Acc:MGI:1921766]			ENSMUSG00000048636	protein_coding	9.43083	-0.611543	0.329879	-1.84834	0.0645527	0.216219
A730061H03Rik	RIKEN cDNA A730061H03 gene [Source:MGI Symbol;Acc:MGI:2445099]			ENSMUSG00000053588	protein_coding	0.302334	-0.0488666	0.105879	-0.426926	0.669433
A730071L15Rik	RIKEN cDNA A730071L15Rik gene [Source:MGI Symbol;Acc:MGI:3642498]			ENSMUSG00000096923	protein_coding	0.832872	0.0555998	0.164371	0.340219	0.733692
A830005F24Rik	RIKEN cDNA A830005F24 gene [Source:MGI Symbol;Acc:MGI:3045249]	442803		ENSMUSG00000053181	protein_coding	1.73822	-0.166823	0.231248	-0.738909	0.459962
A830018L16Rik	RIKEN cDNA A830018L16 gene [Source:MGI Symbol;Acc:MGI:2444149]	320492	Q8BZJ8	ENSMUSG00000057715	protein_coding	55.6963	0.202231	0.301116	0.671469	0.501922	0.726546
A830031A19Rik	RIKEN cDNA A830031A19 gene [Source:MGI Symbol;Acc:MGI:2685508]			ENSMUSG00000055010	protein_coding	0
A930002H24Rik	RIKEN cDNA A930002H24 gene [Source:MGI Symbol;Acc:MGI:2443151]			ENSMUSG00000045506	protein_coding	2.68725	0.257687	0.272867	0.954183	0.339991
A930004D18Rik	RIKEN cDNA A930004D18 gene [Source:MGI Symbol;Acc:MGI:1925190]			ENSMUSG00000054057	protein_coding	85.9563	0.337524	0.255877	1.31872	0.187264	0.419411
A930009A15Rik	RIKEN cDNA A930009A15 gene [Source:MGI Symbol;Acc:MGI:1925048]	77798		ENSMUSG00000092210	protein_coding	0.366564	0.0582384	0.111254	0.53741	0.590984
A930017K11Rik	RIKEN cDNA A930017K11 gene [Source:MGI Symbol;Acc:MGI:2442713]	100034748		ENSMUSG00000025727	protein_coding	0.477176	0.0491135	0.141545	0.325168	0.745054
A930018P22Rik	RIKEN cDNA A930018P22 gene [Source:MGI Symbol;Acc:MGI:1915493]	68243	Q9D1Z2	ENSMUSG00000032671	protein_coding	0.143162	-0.0227686	0.104259	-0.21839	0.827126
A930033H14Rik	RIKEN cDNA A930033H14 gene [Source:MGI Symbol;Acc:MGI:2444562]	320700		ENSMUSG00000090622	protein_coding	26.338	0.374632	0.294267	1.27265	0.203144	0.439487
AA467197	expressed sequence AA467197 [Source:MGI Symbol;Acc:MGI:3034182]	433470		ENSMUSG00000033213	protein_coding	350.333	-0.854779	0.328162	-2.67744	0.00741865	0.0488047
AA792892	expressed sequence AA792892 [Source:MGI Symbol;Acc:MGI:2140789]	100554		ENSMUSG00000073497	protein_coding	0
AA986860	expressed sequence AA986860 [Source:MGI Symbol;Acc:MGI:2138143]	212439	Q8BI29	ENSMUSG00000042510	protein_coding	2236.32	-0.426981	0.112873	-3.78277	0.000155091	0.00254096
Aaas	achalasia, adrenocortical insufficiency, alacrimia [Source:MGI Symbol;Acc:MGI:2443767]	223921	P58742	ENSMUSG00000036678	protein_coding	231.545	-0.129982	0.137472	-0.945493	0.344407	0.590739
Aacs	acetoacetyl-CoA synthetase [Source:MGI Symbol;Acc:MGI:1926144]	78894	Q9D2R0	ENSMUSG00000029482	protein_coding	497.615	-0.301003	0.154063	-1.95377	0.0507285	0.184906
Aadac	arylacetamide deacetylase [Source:MGI Symbol;Acc:MGI:1915008]	67758	Q99PG0	ENSMUSG00000027761	protein_coding	3.09497	-0.0782407	0.280038	-0.281226	0.778537
Aadacl2	arylacetamide deacetylase like 2 [Source:MGI Symbol;Acc:MGI:3646333]	639634		ENSMUSG00000091376	protein_coding	0
Aadacl3	arylacetamide deacetylase like 3 [Source:MGI Symbol;Acc:MGI:2685281]	230883	A2A7Z8	ENSMUSG00000078507	protein_coding	0
Aadacl4	arylacetamide deacetylase like 4 [Source:MGI Symbol;Acc:MGI:3650257]	435815		ENSMUSG00000070609	protein_coding	0
Aadat	aminoadipate aminotransferase [Source:MGI Symbol;Acc:MGI:1345167]	23923	Q9WVM8	ENSMUSG00000057228	protein_coding	0
Aaed1	AhpC/TSA antioxidant enzyme domain containing 1 [Source:MGI Symbol;Acc:MGI:1913379]	66129		ENSMUSG00000021482	protein_coding	1652.89	0.689151	0.140866	4.89199	9.9824e-07	4.1898e-05
Aagab	alpha- and gamma-adaptin binding protein [Source:MGI Symbol;Acc:MGI:1914189]	66939	Q8R2R3	ENSMUSG00000037257	protein_coding	525.12	-0.107085	0.109859	-0.974737	0.329691	0.576003
Aak1	AP2 associated kinase 1 [Source:MGI Symbol;Acc:MGI:1098687]	269774	Q3UHJ0	ENSMUSG00000057230	protein_coding	1985.54	-0.0464076	0.0938192	-0.494651	0.620846	0.810483
Aamdc	adipogenesis associated Mth938 domain containing [Source:MGI Symbol;Acc:MGI:1913523]	66273	Q8R0P4	ENSMUSG00000035642	protein_coding	202.093	0.424897	0.171669	2.47444	0.0133444	0.0749917
Aamp	angio-associated migratory protein [Source:MGI Symbol;Acc:MGI:107809]	227290		ENSMUSG00000006299	protein_coding	1720.98	-0.00384356	0.0874425	-0.0439549	0.96494	0.985085
Aanat	arylalkylamine N-acetyltransferase [Source:MGI Symbol;Acc:MGI:1328365]	11298		ENSMUSG00000020804	protein_coding	0.179984	0.0263794	0.104259	0.253015	0.800257
Aar2	AAR2 splicing factor homolog [Source:MGI Symbol;Acc:MGI:1915545]	68295	Q9D2V5	ENSMUSG00000027628	protein_coding	530.601	-0.229656	0.117231	-1.95896	0.0501175	0.183557
Aard	alanine and arginine rich domain containing protein [Source:MGI Symbol;Acc:MGI:2181621]	239435	Q811W1	ENSMUSG00000068522	protein_coding	211.87	0.608487	0.205553	2.9593	0.00308337	0.0254378
Aars	alanyl-tRNA synthetase [Source:MGI Symbol;Acc:MGI:2384560]	234734		ENSMUSG00000031960	protein_coding	2371.27	-0.471379	0.157388	-2.99498	0.00274461	0.0232909
Aars2	alanyl-tRNA synthetase 2, mitochondrial [Source:MGI Symbol;Acc:MGI:2681839]	224805	Q14CH7	ENSMUSG00000023938	protein_coding	143.296	0.0123197	0.173123	0.0711599	0.94327	0.976774
Aarsd1	alanyl-tRNA synthetase domain containing 1 [Source:MGI Symbol;Acc:MGI:1916934]	69684	Q3THG9	ENSMUSG00000075528	protein_coding	5.91895	0.116593	0.319848	0.363942	0.715901
Aasdh	aminoadipate-semialdehyde dehydrogenase [Source:MGI Symbol;Acc:MGI:2442517]	231326		ENSMUSG00000055923	protein_coding	149.471	0.272849	0.169305	1.61145	0.107082	0.297211
Aasdhppt	aminoadipate-semialdehyde dehydrogenase-phosphopantetheinyl transferase [Source:MGI Symbol;Acc:MGI:1914868]	67618	Q9CQF6	ENSMUSG00000025894	protein_coding	276.596	0.0288367	0.130342	0.221245	0.824902	0.919515
Aass	aminoadipate-semialdehyde synthase [Source:MGI Symbol;Acc:MGI:1353573]	30956	Q99K67	ENSMUSG00000029695	protein_coding	101.391	0.757038	0.232645	3.25109	0.00114964	0.0121748
Aatf	apoptosis antagonizing transcription factor [Source:MGI Symbol;Acc:MGI:1929608]	56321	Q9JKX4	ENSMUSG00000018697	protein_coding	354.029	-0.321719	0.13482	-2.38616	0.0170255	0.0890555
Aatk	apoptosis-associated tyrosine kinase [Source:MGI Symbol;Acc:MGI:1197518]	11302		ENSMUSG00000025375	protein_coding	396.214	0.324033	0.118591	2.73222	0.00629097	0.0430576
AB124611	cDNA sequence AB124611 [Source:MGI Symbol;Acc:MGI:3043001]	382062		ENSMUSG00000057191	protein_coding	419.566	-0.586212	0.242065	-2.42162	0.0154514	0.0831354
Abat	4-aminobutyrate aminotransferase [Source:MGI Symbol;Acc:MGI:2443582]	268860	P61922	ENSMUSG00000057880	protein_coding	116.989	0.534106	0.217595	2.45332	0.0141544	0.0782995
Abca1	ATP-binding cassette, sub-family A (ABC1), member 1 [Source:MGI Symbol;Acc:MGI:99607]	11303	P41233	ENSMUSG00000015243	protein_coding	2205.15	0.589278	0.140522	4.19332	2.74904e-05	0.000640152
Abca12	ATP-binding cassette, sub-family A (ABC1), member 12 [Source:MGI Symbol;Acc:MGI:2676312]	74591		ENSMUSG00000050296	protein_coding	0.839469	0.0565011	0.164543	0.345843	0.72946
Abca13	ATP-binding cassette, sub-family A (ABC1), member 13 [Source:MGI Symbol;Acc:MGI:2388707]	268379	Q5SSE9	ENSMUSG00000004668	protein_coding	8.16303	-0.170275	0.33018	-0.516116	0.605773	0.801075
Abca14	ATP-binding cassette, sub-family A (ABC1), member 14 [Source:MGI Symbol;Acc:MGI:2388708]	67928		ENSMUSG00000062017	protein_coding	4.63324	0.363669	0.310048	1.17599	0.2396
Abca15	ATP-binding cassette, sub-family A (ABC1), member 15 [Source:MGI Symbol;Acc:MGI:2388709]	320631		ENSMUSG00000054746	protein_coding	0.159172	-0.0227686	0.104259	-0.21839	0.827126
Abca16	ATP-binding cassette, sub-family A (ABC1), member 16 [Source:MGI Symbol;Acc:MGI:2388711]	233810		ENSMUSG00000051900	protein_coding	0
Abca17	ATP-binding cassette, sub-family A (ABC1), member 17 [Source:MGI Symbol;Acc:MGI:3625331]	381072	E9PX95	ENSMUSG00000035435	protein_coding	18.0516	0.126324	0.307437	0.411144	0.680967	0.84451
Abca2	ATP-binding cassette, sub-family A (ABC1), member 2 [Source:MGI Symbol;Acc:MGI:99606]	11305		ENSMUSG00000026944	protein_coding	1471.61	0.282401	0.120564	2.34231	0.0191646	0.0966787
Abca3	ATP-binding cassette, sub-family A (ABC1), member 3 [Source:MGI Symbol;Acc:MGI:1351617]	27410	Q8R420	ENSMUSG00000024130	protein_coding	9772.49	0.234718	0.135268	1.7352	0.0827046	0.253551
Abca4	ATP-binding cassette, sub-family A (ABC1), member 4 [Source:MGI Symbol;Acc:MGI:109424]	11304	O35600	ENSMUSG00000028125	protein_coding	162	0.0379905	0.230474	0.16481	0.869093	0.941802
Abca5	ATP-binding cassette, sub-family A (ABC1), member 5 [Source:MGI Symbol;Acc:MGI:2386607]	217265	Q8K448	ENSMUSG00000018800	protein_coding	1016.09	0.507681	0.176798	2.87143	0.00408616	0.0313426
Abca6	ATP-binding cassette, sub-family A (ABC1), member 6 [Source:MGI Symbol;Acc:MGI:1923434]	76184	Q8K441	ENSMUSG00000044749	protein_coding	103.658	0.785796	0.203969	3.84703	0.000119561	0.00208258
Abca7	ATP-binding cassette, sub-family A (ABC1), member 7 [Source:MGI Symbol;Acc:MGI:1351646]	27403	Q91V24	ENSMUSG00000035722	protein_coding	1102.12	-0.165931	0.11806	-1.40548	0.15988	0.381312
Abca8a	ATP-binding cassette, sub-family A (ABC1), member 8a [Source:MGI Symbol;Acc:MGI:2386846]	217258	Q8K442	ENSMUSG00000041828	protein_coding	1428.7	0.387782	0.191877	2.02092	0.043288	0.166498
Abca8b	ATP-binding cassette, sub-family A (ABC1), member 8b [Source:MGI Symbol;Acc:MGI:1351668]	27404	Q8K440	ENSMUSG00000020620	protein_coding	502.773	0.284578	0.149962	1.89755	0.057755	0.201074
Abca9	ATP-binding cassette, sub-family A (ABC1), member 9 [Source:MGI Symbol;Acc:MGI:2386796]	217262	Q8K449	ENSMUSG00000041797	protein_coding	291.216	0.776853	0.170471	4.55508	5.23646e-06	0.000165421
Abcb10	ATP-binding cassette, sub-family B (MDR/TAP), member 10 [Source:MGI Symbol;Acc:MGI:1860508]	56199	Q9JI39	ENSMUSG00000031974	protein_coding	474.483	0.111607	0.109374	1.02042	0.307531	0.553996
Abcb11	ATP-binding cassette, sub-family B (MDR/TAP), member 11 [Source:MGI Symbol;Acc:MGI:1351619]	27413	Q9QY30	ENSMUSG00000027048	protein_coding	1.4915	-0.0471189	0.236095	-0.199739	0.841685
Abcb1a	ATP-binding cassette, sub-family B (MDR/TAP), member 1A [Source:MGI Symbol;Acc:MGI:97570]	18671	P21447	ENSMUSG00000040584	protein_coding	1097.15	0.208271	0.131057	1.58914	0.112028	0.305547
Abcb1b	ATP-binding cassette, sub-family B (MDR/TAP), member 1B [Source:MGI Symbol;Acc:MGI:97568]	18669		ENSMUSG00000028970	protein_coding	195.739	-0.978738	0.208506	-4.68865	2.75018e-06	9.85522e-05
Abcb4	ATP-binding cassette, sub-family B (MDR/TAP), member 4 [Source:MGI Symbol;Acc:MGI:97569]	18670	P21440	ENSMUSG00000042476	protein_coding	9.54717	-0.184411	0.330186	-0.557249	0.577357	0.779487
Abcb5	ATP-binding cassette, sub-family B (MDR/TAP), member 5 [Source:MGI Symbol;Acc:MGI:1924956]	77706	B5X0E4	ENSMUSG00000072791	protein_coding	0
Abcb6	ATP-binding cassette, sub-family B (MDR/TAP), member 6 [Source:MGI Symbol;Acc:MGI:1921354]	74104	Q9DC29	ENSMUSG00000026198	protein_coding	8.93523	0.379927	0.330041	1.14834	0.250828	0.495515
Abcb7	ATP-binding cassette, sub-family B (MDR/TAP), member 7 [Source:MGI Symbol;Acc:MGI:109533]	11306	Q61102	ENSMUSG00000031333	protein_coding	638.825	0.218658	0.0981338	2.22815	0.0258708	0.118162
Abcb8	ATP-binding cassette, sub-family B (MDR/TAP), member 8 [Source:MGI Symbol;Acc:MGI:1351667]	74610		ENSMUSG00000028973	protein_coding	276.972	0.0873183	0.13281	0.657461	0.510885	0.734044
Abcb9	ATP-binding cassette, sub-family B (MDR/TAP), member 9 [Source:MGI Symbol;Acc:MGI:1861729]	56325	Q9JJ59	ENSMUSG00000029408	protein_coding	153.99	0.25791	0.159863	1.61316	0.106711	0.296682
Abcc1	ATP-binding cassette, sub-family C (CFTR/MRP), member 1 [Source:MGI Symbol;Acc:MGI:102676]	17250		ENSMUSG00000023088	protein_coding	909.944	-0.137539	0.0992236	-1.38614	0.165703	0.389571
Abcc10	ATP-binding cassette, sub-family C (CFTR/MRP), member 10 [Source:MGI Symbol;Acc:MGI:2386976]	224814	Q8R4P9	ENSMUSG00000032842	protein_coding	157.37	-0.0456874	0.174928	-0.261174	0.793958	0.904484
Abcc12	ATP-binding cassette, sub-family C (CFTR/MRP), member 12 [Source:MGI Symbol;Acc:MGI:2441679]	244562	Q80WJ6	ENSMUSG00000036872	protein_coding	5.60238	0.177467	0.306081	0.579015	0.562579
Abcc2	ATP-binding cassette, sub-family C (CFTR/MRP), member 2 [Source:MGI Symbol;Acc:MGI:1352447]	12780	Q8VI47	ENSMUSG00000025194	protein_coding	2.41796	-0.34132	0.255644	-1.3622	0.173135
Abcc3	ATP-binding cassette, sub-family C (CFTR/MRP), member 3 [Source:MGI Symbol;Acc:MGI:1923658]	76408		ENSMUSG00000020865	protein_coding	1036.65	0.153405	0.128483	1.19396	0.232492	0.476391
Abcc4	ATP-binding cassette, sub-family C (CFTR/MRP), member 4 [Source:MGI Symbol;Acc:MGI:2443111]	239273		ENSMUSG00000032849	protein_coding	347.435	-0.0113701	0.155367	-0.0731823	0.941661	0.975913
Abcc5	ATP-binding cassette, sub-family C (CFTR/MRP), member 5 [Source:MGI Symbol;Acc:MGI:1351644]	27416	Q9R1X5	ENSMUSG00000022822	protein_coding	2207.38	-0.0468259	0.0956806	-0.489399	0.624559	0.812672
Abcc6	ATP-binding cassette, sub-family C (CFTR/MRP), member 6 [Source:MGI Symbol;Acc:MGI:1351634]	27421		ENSMUSG00000030834	protein_coding	4.34861	0.493291	0.312119	1.57983	0.114146
Abcc8	ATP-binding cassette, sub-family C (CFTR/MRP), member 8 [Source:MGI Symbol;Acc:MGI:1352629]	20927		ENSMUSG00000040136	protein_coding	35.145	-0.365016	0.315517	-1.15717	0.247201	0.492255
Abcc9	ATP-binding cassette, sub-family C (CFTR/MRP), member 9 [Source:MGI Symbol;Acc:MGI:1352630]	20928	P70170	ENSMUSG00000030249	protein_coding	380.316	0.310548	0.198064	1.5678	0.116927	0.313804
Abcd1	ATP-binding cassette, sub-family D (ALD), member 1 [Source:MGI Symbol;Acc:MGI:1349215]	11666	P48410	ENSMUSG00000031378	protein_coding	1341.3	-0.0192355	0.11254	-0.170922	0.864285	0.939408
Abcd2	ATP-binding cassette, sub-family D (ALD), member 2 [Source:MGI Symbol;Acc:MGI:1349467]	26874		ENSMUSG00000055782	protein_coding	634.723	0.154393	0.117834	1.31024	0.190114	0.423229
Abcd3	ATP-binding cassette, sub-family D (ALD), member 3 [Source:MGI Symbol;Acc:MGI:1349216]	19299		ENSMUSG00000028127	protein_coding	2510.07	0.143338	0.1265	1.1331	0.257172	0.501902
Abcd4	ATP-binding cassette, sub-family D (ALD), member 4 [Source:MGI Symbol;Acc:MGI:1349217]	19300		ENSMUSG00000021240	protein_coding	197.746	-0.0636618	0.156546	-0.40663	0.68428	0.846161
Abce1	ATP-binding cassette, sub-family E (OABP), member 1 [Source:MGI Symbol;Acc:MGI:1195458]	24015	P61222	ENSMUSG00000058355	protein_coding	1792.43	-0.0578212	0.118527	-0.487833	0.625668	0.813084
Abcf1	ATP-binding cassette, sub-family F (GCN20), member 1 [Source:MGI Symbol;Acc:MGI:1351658]	224742	Q6P542	ENSMUSG00000038762	protein_coding	2085.99	-0.289332	0.0940802	-3.07535	0.00210254	0.0190777
Abcf2	ATP-binding cassette, sub-family F (GCN20), member 2 [Source:MGI Symbol;Acc:MGI:1351657]	27407	Q99LE6	ENSMUSG00000028953	protein_coding	1019.83	-0.309871	0.115541	-2.68186	0.00732136	0.048321
Abcf3	ATP-binding cassette, sub-family F (GCN20), member 3 [Source:MGI Symbol;Acc:MGI:1351656]	27406	Q8K268	ENSMUSG00000003234	protein_coding	813.821	-0.0129385	0.0976256	-0.132532	0.894563	0.95386
Abcg1	ATP binding cassette subfamily G member 1 [Source:MGI Symbol;Acc:MGI:107704]	11307	Q64343	ENSMUSG00000024030	protein_coding	2252.11	-0.17311	0.145028	-1.19362	0.232629	0.476431
Abcg2	ATP binding cassette subfamily G member 2 (Junior blood group) [Source:MGI Symbol;Acc:MGI:1347061]	26357		ENSMUSG00000029802	protein_coding	470.15	0.233689	0.137756	1.69632	0.0898256	0.267945
Abcg3	ATP binding cassette subfamily G member 3 [Source:MGI Symbol;Acc:MGI:1351624]	27405	Q99P81	ENSMUSG00000029299	protein_coding	187.442	0.471766	0.171832	2.74516	0.00604819	0.0418929
Abcg4	ATP binding cassette subfamily G member 4 [Source:MGI Symbol;Acc:MGI:1890594]	192663		ENSMUSG00000032131	protein_coding	7.8617	0.116673	0.324306	0.359439	0.719267	0.865578
Abcg5	ATP binding cassette subfamily G member 5 [Source:MGI Symbol;Acc:MGI:1351659]	27409	Q99PE8	ENSMUSG00000040505	protein_coding	2.51934	-0.0235322	0.278566	-0.0847477	0.932462
Abcg8	ATP binding cassette subfamily G member 8 [Source:MGI Symbol;Acc:MGI:1914720]	67470		ENSMUSG00000024254	protein_coding	1.1358	-0.044511	0.177318	-0.250743	0.802013
Abhd10	abhydrolase domain containing 10 [Source:MGI Symbol;Acc:MGI:2442422]	213012	Q6PE15	ENSMUSG00000033157	protein_coding	155.315	0.0275074	0.167433	0.164301	0.869494	0.941899
Abhd11	abhydrolase domain containing 11 [Source:MGI Symbol;Acc:MGI:1916008]	68758		ENSMUSG00000040532	protein_coding	452.197	-0.117997	0.114315	-1.0322	0.301977	0.550337
Abhd12	abhydrolase domain containing 12 [Source:MGI Symbol;Acc:MGI:1923442]	76192	Q99LR1	ENSMUSG00000032046	protein_coding	1478.96	-0.274342	0.128914	-2.12805	0.0333328	0.140709
Abhd12b	abhydrolase domain containing 12B [Source:MGI Symbol;Acc:MGI:2685650]	100504285		ENSMUSG00000090121	protein_coding	24.2471	-0.530666	0.293081	-1.80603	0.0709144	0.229183
Abhd13	abhydrolase domain containing 13 [Source:MGI Symbol;Acc:MGI:1916154]	68904	Q80UX8	ENSMUSG00000040396	protein_coding	930.046	-0.0950365	0.0895255	-1.06155	0.288439	0.536483
Abhd14a	abhydrolase domain containing 14A [Source:MGI Symbol;Acc:MGI:1915894]	68644		ENSMUSG00000042210	protein_coding	163.868	-0.0082625	0.174136	-0.0474471	0.962157	0.984383
Abhd14b	abhydrolase domain containing 14b [Source:MGI Symbol;Acc:MGI:1923741]	76491		ENSMUSG00000042073	protein_coding	593.921	0.605911	0.172539	3.51131	0.000445899	0.00588348
Abhd15	abhydrolase domain containing 15 [Source:MGI Symbol;Acc:MGI:1914727]	67477	Q5F2F2	ENSMUSG00000000686	protein_coding	74.8078	-0.361149	0.281896	-1.28073	0.200289	0.435949
Abhd16a	abhydrolase domain containing 16A [Source:MGI Symbol;Acc:MGI:99476]	193742	Q9Z1Q2	ENSMUSG00000007036	protein_coding	1473.77	-0.0324905	0.0857895	-0.378723	0.704894	0.85857
Abhd16b	abhydrolase domain containing 16B [Source:MGI Symbol;Acc:MGI:3607711]	241850	Q80YU0	ENSMUSG00000055882	protein_coding	0.335013	0.00198002	0.109045	0.0181549	0.985515
Abhd17a	abhydrolase domain containing 17A [Source:MGI Symbol;Acc:MGI:106388]	216169	Q99JW1	ENSMUSG00000003346	protein_coding	709.604	0.129009	0.0982675	1.31284	0.189238	0.421904
Abhd17b	abhydrolase domain containing 17B [Source:MGI Symbol;Acc:MGI:1917816]	226016	Q7M759	ENSMUSG00000047368	protein_coding	595.825	0.158435	0.110579	1.43279	0.151918	0.369275
Abhd17c	abhydrolase domain containing 17C [Source:MGI Symbol;Acc:MGI:1917428]	70178	Q8VCV1	ENSMUSG00000038459	protein_coding	1389.63	-0.151072	0.120442	-1.25431	0.20973	0.448182
Abhd18	abhydrolase domain containing 18 [Source:MGI Symbol;Acc:MGI:1915468]	269423	Q8C1A9	ENSMUSG00000037818	protein_coding	102.179	0.227411	0.192463	1.18135	0.237464	0.481349
Abhd2	abhydrolase domain containing 2 [Source:MGI Symbol;Acc:MGI:1914344]	54608	Q9QXM0	ENSMUSG00000039202	protein_coding	7789.09	0.143523	0.0961095	1.49333	0.135351	0.343636
Abhd3	abhydrolase domain containing 3 [Source:MGI Symbol;Acc:MGI:2147183]	106861	Q91ZH7	ENSMUSG00000002475	protein_coding	85.5231	0.170863	0.254689	0.670804	0.502345	0.726699
Abhd4	abhydrolase domain containing 4 [Source:MGI Symbol;Acc:MGI:1915938]	105501		ENSMUSG00000040997	protein_coding	1408.69	0.280475	0.100611	2.78769	0.0053085	0.038248
Abhd5	abhydrolase domain containing 5 [Source:MGI Symbol;Acc:MGI:1914719]	67469	Q9DBL9	ENSMUSG00000032540	protein_coding	1180.87	0.0227124	0.0981479	0.231408	0.816998	0.916292
Abhd6	abhydrolase domain containing 6 [Source:MGI Symbol;Acc:MGI:1913332]	66082	Q8R2Y0	ENSMUSG00000025277	protein_coding	179.145	-0.178232	0.151794	-1.17415	0.240334	0.484749
Abhd8	abhydrolase domain containing 8 [Source:MGI Symbol;Acc:MGI:1918946]	64296	Q8R0P8	ENSMUSG00000007950	protein_coding	293.055	0.128653	0.132928	0.967819	0.333135	0.579352
Abi1	abl-interactor 1 [Source:MGI Symbol;Acc:MGI:104913]	11308	Q8CBW3	ENSMUSG00000058835	protein_coding	3077.97	-0.199327	0.10598	-1.88079	0.0600002	0.206111
Abi2	abl-interactor 2 [Source:MGI Symbol;Acc:MGI:106913]	329165	P62484	ENSMUSG00000026782	protein_coding	490.761	0.221314	0.115426	1.91736	0.0551925	0.194797
Abi3	ABI gene family, member 3 [Source:MGI Symbol;Acc:MGI:1913860]	66610	Q8BYZ1	ENSMUSG00000018381	protein_coding	1256.57	-0.277006	0.165508	-1.67366	0.0941974	0.275184
Abi3bp	ABI gene family, member 3 (NESH) binding protein [Source:MGI Symbol;Acc:MGI:2444583]	320712		ENSMUSG00000035258	protein_coding	1783.19	0.673651	0.100604	6.69576	2.14547e-11	4.36309e-09
Abl1	c-abl oncogene 1, non-receptor tyrosine kinase [Source:MGI Symbol;Acc:MGI:87859]	11350	P00520	ENSMUSG00000026842	protein_coding	1997.75	0.0291709	0.079888	0.365148	0.715001	0.863637
Abl2	v-abl Abelson murine leukemia viral oncogene 2 (arg, Abelson-related gene) [Source:MGI Symbol;Acc:MGI:87860]	11352		ENSMUSG00000026596	protein_coding	1185.29	-0.210786	0.124492	-1.69316	0.0904248	0.268796
Ablim1	actin-binding LIM protein 1 [Source:MGI Symbol;Acc:MGI:1194500]	226251		ENSMUSG00000025085	protein_coding	4818.44	0.388704	0.0924674	4.20366	2.62634e-05	0.000616954
Ablim2	actin-binding LIM protein 2 [Source:MGI Symbol;Acc:MGI:2385758]	231148		ENSMUSG00000029095	protein_coding	88.6491	0.357317	0.214571	1.6647	0.0959717	0.27807
Ablim3	actin binding LIM protein family, member 3 [Source:MGI Symbol;Acc:MGI:2442582]	319713	Q69ZX8	ENSMUSG00000032735	protein_coding	2045.42	0.309039	0.113701	2.71801	0.00656768	0.0444096
Abo	ABO blood group (transferase A, alpha 1-3-N-acetylgalactosaminyltransferase, transferase B, alpha 1-3-galactosyltransferase) [Source:MGI Symbol;Acc:MGI:2135738]	80908		ENSMUSG00000015787	protein_coding	0.159172	-0.0227686	0.104259	-0.21839	0.827126
Abr	active BCR-related gene [Source:MGI Symbol;Acc:MGI:107771]	109934	Q5SSL4	ENSMUSG00000017631	protein_coding	2459.45	-0.499552	0.169318	-2.95032	0.0031744	0.0259781
Abra	actin-binding Rho activating protein [Source:MGI Symbol;Acc:MGI:2444891]	223513	Q8BUZ1	ENSMUSG00000042895	protein_coding	37.627	0.353904	0.294962	1.19913	0.230478	0.473588
Abracl	ABRA C-terminal like [Source:MGI Symbol;Acc:MGI:1920362]	73112		ENSMUSG00000078453	protein_coding	511.256	-0.248863	0.140938	-1.76568	0.0774489	0.24334
Abraxas1	BRCA1 A complex subunit [Source:MGI Symbol;Acc:MGI:1917931]	70681		ENSMUSG00000035234	protein_coding	88.8277	-0.171134	0.196924	-0.868845	0.384932	0.62895
Abraxas2	BRISC complex subunit [Source:MGI Symbol;Acc:MGI:1926116]	109359		ENSMUSG00000030965	protein_coding	745.323	-0.100634	0.101597	-0.99051	0.321925	0.567432
Abt1	activator of basal transcription 1 [Source:MGI Symbol;Acc:MGI:1353636]	30946	Q9QYL7	ENSMUSG00000036376	protein_coding	201.561	-0.00633244	0.156257	-0.0405249	0.967675	0.985739
Abtb1	ankyrin repeat and BTB (POZ) domain containing 1 [Source:MGI Symbol;Acc:MGI:1933148]	80283		ENSMUSG00000030083	protein_coding	373.025	0.302851	0.131574	2.30161	0.021357	0.103756
Abtb2	ankyrin repeat and BTB (POZ) domain containing 2 [Source:MGI Symbol;Acc:MGI:2139365]	99382	Q7TQI7	ENSMUSG00000032724	protein_coding	329.191	-0.949334	0.207431	-4.57427	4.77892e-06	0.000153535
AC087559.2				ENSMUSG00000079773	protein_coding	0
AC087559.3				ENSMUSG00000094576	protein_coding	0
AC102264.1	vomeronasal 1 receptor Vmn1r187 [Source:NCBI gene;Acc:100039499]	100039499		ENSMUSG00000096244	protein_coding	0
AC123873.1	PRAME family member 8-like [Source:NCBI gene;Acc:108168683]	108169101		ENSMUSG00000094383	protein_coding	0
AC123873.2	PRAME family member 8-like [Source:NCBI gene;Acc:100041712]	100041712		ENSMUSG00000094474	protein_coding	0
AC123873.3				ENSMUSG00000094836	protein_coding	0
AC124606.1	PRAME family member 8-like [Source:NCBI gene;Acc:100038995]	100038995		ENSMUSG00000095523	protein_coding	0
AC124606.2	PRAME family member 8-like [Source:NCBI gene;Acc:100039010]	100039010		ENSMUSG00000095763	protein_coding	0
AC125149.1				ENSMUSG00000079192	protein_coding	0
AC125149.2				ENSMUSG00000079794	protein_coding	0
AC125149.3				ENSMUSG00000079800	protein_coding	0
AC125149.4				ENSMUSG00000094799	protein_coding	0
AC125149.5				ENSMUSG00000095092	protein_coding	0
AC125178.1	PRAME family member 8-like [Source:NCBI gene;Acc:100862245]	100862245		ENSMUSG00000094722	protein_coding	0
AC125178.2				ENSMUSG00000095076	protein_coding	0
AC125178.3				ENSMUSG00000095728	protein_coding	0
AC126035.1				ENSMUSG00000094791	protein_coding	0
AC132444.1				ENSMUSG00000079222	protein_coding	0.800661	-0.107984	0.16414	-0.703637	0.481659
AC132444.2				ENSMUSG00000094728	protein_coding	0
AC132444.3	sp110 nuclear body protein-like [Source:NCBI gene;Acc:102633783]	102633783		ENSMUSG00000094874	protein_coding	0
AC132444.4				ENSMUSG00000095450	protein_coding	0
AC132444.5				ENSMUSG00000095500	protein_coding	0
AC132444.6				ENSMUSG00000096808	protein_coding	0
AC133095.1	uncharacterized LOC620639 [Source:NCBI gene;Acc:620639]	620639		ENSMUSG00000094855	protein_coding	0
AC133095.2	uncharacterized LOC545763 [Source:NCBI gene;Acc:545763]	545763		ENSMUSG00000095475	protein_coding	0
AC133103.1	sp110 nuclear body protein-like [Source:NCBI gene;Acc:100041057]	100041057		ENSMUSG00000079190	protein_coding	2.09202	-0.221202	0.2613	-0.847662	0.396626
AC133103.3	component of Sp100-rs-like [Source:NCBI gene;Acc:102636558]	102636558		ENSMUSG00000094514	protein_coding	0.179984	0.0263794	0.104259	0.253015	0.800257
AC133103.4				ENSMUSG00000095250	protein_coding	0.159172	-0.0227686	0.104259	-0.21839	0.827126
AC133103.5				ENSMUSG00000095672	protein_coding	0
AC133103.6				ENSMUSG00000095787	protein_coding	0
AC133103.7				ENSMUSG00000096100	protein_coding	0.143162	-0.0227686	0.104259	-0.21839	0.827126
AC140267.1	novel protein			ENSMUSG00000115798	protein_coding	0
AC140325.1				ENSMUSG00000074720	protein_coding	0
AC140325.2	PRAME family member 8-like [Source:NCBI gene;Acc:100503733]	100503733		ENSMUSG00000094741	protein_coding	0
AC140325.3	PRAME family member 8-like [Source:NCBI gene;Acc:624931]	624931		ENSMUSG00000095570	protein_coding	0
AC140325.4	PRAME family member 8-like [Source:NCBI gene;Acc:665755]	665755		ENSMUSG00000096728	protein_coding	0
AC140365.1	PRAME family member 8-like [Source:NCBI gene;Acc:108168685]	108168685		ENSMUSG00000091585	protein_coding	0
AC149090.1				ENSMUSG00000095041	protein_coding	1118.21	-0.0710335	0.216693	-0.327816	0.743051	0.878283
AC163611.1	PRAME family member 8-like [Source:NCBI gene;Acc:620551]	620551		ENSMUSG00000094172	protein_coding	0
AC163611.2	PRAME family member 9/15-like [Source:NCBI gene;Acc:100041806]	100041806		ENSMUSG00000094887	protein_coding	0
AC164084.1				ENSMUSG00000095505	protein_coding	0
AC164084.2	PRAME family member 8-like [Source:NCBI gene;Acc:100862115]	100862115		ENSMUSG00000095666	protein_coding	0
AC164084.3	PRAME family member 8-like [Source:NCBI gene;Acc:102634529]	102634529		ENSMUSG00000096680	protein_coding	0
AC165294.1	PRAME family member 8-like [Source:NCBI gene;Acc:108168681]	108168681		ENSMUSG00000094303	protein_coding	0
AC165294.2	PRAME family member 8-like [Source:NCBI gene;Acc:100862192]	100862192		ENSMUSG00000096236	protein_coding	0
AC165294.3	PRAME family member 8-like [Source:NCBI gene;Acc:100862202]	100862202		ENSMUSG00000096756	protein_coding	0
AC168977.1	sp110 nuclear body protein-like [Source:NCBI gene;Acc:102638047]	102638047		ENSMUSG00000079808	protein_coding	9.09671	-0.619377	0.329822	-1.87366	0.0609777	0.208588
AC168977.2	component of Sp100-rs-like [Source:NCBI gene;Acc:671917]	671917		ENSMUSG00000094915	protein_coding	0
AC234645.1				ENSMUSG00000095019	protein_coding	0
Acaa1a	acetyl-Coenzyme A acyltransferase 1A [Source:MGI Symbol;Acc:MGI:2148491]	113868		ENSMUSG00000036138	protein_coding	1141.76	-0.0501426	0.100912	-0.496899	0.61926	0.809892
Acaa1b	acetyl-Coenzyme A acyltransferase 1B [Source:MGI Symbol;Acc:MGI:3605455]	235674	Q8VCH0	ENSMUSG00000010651	protein_coding	30.5859	0.868333	0.303893	2.84369	0.00445947	0.0333875
Acaa2	acetyl-Coenzyme A acyltransferase 2 (mitochondrial 3-oxoacyl-Coenzyme A thiolase) [Source:MGI Symbol;Acc:MGI:1098623]	52538	Q8BWT1	ENSMUSG00000036880	protein_coding	1374.37	0.216606	0.165914	1.30551	0.191718	0.424998
Acaca	acetyl-Coenzyme A carboxylase alpha [Source:MGI Symbol;Acc:MGI:108451]	107476		ENSMUSG00000020532	protein_coding	863.997	0.298721	0.130513	2.28885	0.0220882	0.105972
Acacb	acetyl-Coenzyme A carboxylase beta [Source:MGI Symbol;Acc:MGI:2140940]	100705	E9Q4Z2	ENSMUSG00000042010	protein_coding	410.792	0.33115	0.181534	1.82401	0.0681505	0.223807
Acad10	acyl-Coenzyme A dehydrogenase family, member 10 [Source:MGI Symbol;Acc:MGI:1919235]	71985	Q8K370	ENSMUSG00000029456	protein_coding	143.652	0.147196	0.197281	0.746124	0.455592	0.689036
Acad11	acyl-Coenzyme A dehydrogenase family, member 11 [Source:MGI Symbol;Acc:MGI:2143169]	102632		ENSMUSG00000090150	protein_coding	449.677	0.158469	0.131214	1.2077	0.227162	0.469354
Acad12	acyl-Coenzyme A dehydrogenase family, member 12 [Source:MGI Symbol;Acc:MGI:2443320]	338350		ENSMUSG00000042647	protein_coding	159.548	0.357213	0.213895	1.66962	0.0949955	0.276423
Acad8	acyl-Coenzyme A dehydrogenase family, member 8 [Source:MGI Symbol;Acc:MGI:1914198]	66948		ENSMUSG00000031969	protein_coding	411.835	0.232105	0.116577	1.99094	0.0464875	0.174114
Acad9	acyl-Coenzyme A dehydrogenase family, member 9 [Source:MGI Symbol;Acc:MGI:1914272]	229211	Q8JZN5	ENSMUSG00000027710	protein_coding	334.442	0.048325	0.125452	0.385208	0.700083	0.855617
Acadl	acyl-Coenzyme A dehydrogenase, long-chain [Source:MGI Symbol;Acc:MGI:87866]	11363		ENSMUSG00000026003	protein_coding	3011.77	-0.359579	0.108395	-3.31726	0.000909044	0.0101714
Acadm	acyl-Coenzyme A dehydrogenase, medium chain [Source:MGI Symbol;Acc:MGI:87867]	11364	P45952	ENSMUSG00000062908	protein_coding	885.657	0.381093	0.153701	2.47935	0.0131621	0.0742232
Acads	acyl-Coenzyme A dehydrogenase, short chain [Source:MGI Symbol;Acc:MGI:87868]	11409	Q07417	ENSMUSG00000029545	protein_coding	308.459	0.00385431	0.153446	0.0251188	0.97996	0.990932
Acadsb	acyl-Coenzyme A dehydrogenase, short/branched chain [Source:MGI Symbol;Acc:MGI:1914135]	66885	Q9DBL1	ENSMUSG00000030861	protein_coding	1715.69	0.187922	0.0860941	2.18275	0.0290543	0.128009
Acadvl	acyl-Coenzyme A dehydrogenase, very long chain [Source:MGI Symbol;Acc:MGI:895149]	11370	P50544	ENSMUSG00000018574	protein_coding	1223.8	-0.0204068	0.123342	-0.165447	0.868592	0.941676
Acan	aggrecan [Source:MGI Symbol;Acc:MGI:99602]	11595	Q61282	ENSMUSG00000030607	protein_coding	0
Acap1	ArfGAP with coiled-coil, ankyrin repeat and PH domains 1 [Source:MGI Symbol;Acc:MGI:2388270]	216859		ENSMUSG00000001588	protein_coding	263.242	0.203825	0.230004	0.886211	0.375504	0.619551
Acap2	ArfGAP with coiled-coil, ankyrin repeat and PH domains 2 [Source:MGI Symbol;Acc:MGI:1925868]	78618		ENSMUSG00000049076	protein_coding	2776.56	0.00541293	0.0914267	0.0592057	0.952788	0.981754
Acap3	ArfGAP with coiled-coil, ankyrin repeat and PH domains 3 [Source:MGI Symbol;Acc:MGI:2153589]	140500		ENSMUSG00000029033	protein_coding	441.703	-0.0179987	0.119517	-0.150594	0.880296	0.946997
Acat1	acetyl-Coenzyme A acetyltransferase 1 [Source:MGI Symbol;Acc:MGI:87870]	110446	Q8QZT1	ENSMUSG00000032047	protein_coding	1366.96	0.109521	0.0958518	1.14261	0.253202	0.497927
Acat2	acetyl-Coenzyme A acetyltransferase 2 [Source:MGI Symbol;Acc:MGI:87871]	110460	Q8CAY6	ENSMUSG00000023832	protein_coding	255.228	0.0302838	0.142392	0.212674	0.831581	0.922977
Acat3	acetyl-Coenzyme A acetyltransferase 3 [Source:MGI Symbol;Acc:MGI:109182]	224530		ENSMUSG00000062480	protein_coding	4.81538	-0.552502	0.308105	-1.81157	0.0700527
Acbd3	acyl-Coenzyme A binding domain containing 3 [Source:MGI Symbol;Acc:MGI:2181074]	170760		ENSMUSG00000026499	protein_coding	1336.86	-0.191073	0.11843	-1.61338	0.106661	0.296682
Acbd4	acyl-Coenzyme A binding domain containing 4 [Source:MGI Symbol;Acc:MGI:1914381]	67131		ENSMUSG00000056938	protein_coding	339.26	0.370764	0.13672	2.71152	0.00669751	0.0450441
Acbd5	acyl-Coenzyme A binding domain containing 5 [Source:MGI Symbol;Acc:MGI:1921409]	74159		ENSMUSG00000026781	protein_coding	1574.54	0.112679	0.112135	1.00485	0.314969	0.561314
Acbd6	acyl-Coenzyme A binding domain containing 6 [Source:MGI Symbol;Acc:MGI:1919732]	72482	Q9D061	ENSMUSG00000033701	protein_coding	540.564	-0.140487	0.10578	-1.3281	0.184146	0.415632
Acbd7	acyl-Coenzyme A binding domain containing 7 [Source:MGI Symbol;Acc:MGI:1925495]	78245	Q9D258	ENSMUSG00000026644	protein_coding	3.44504	-0.0563914	0.287433	-0.197641	0.843326
Accs	1-aminocyclopropane-1-carboxylate synthase (non-functional) [Source:MGI Symbol;Acc:MGI:1919717]	329470	A2AIG8	ENSMUSG00000040272	protein_coding	140.447	0.40425	0.178471	2.26433	0.0235539	0.110655
Accsl	1-aminocyclopropane-1-carboxylate synthase (non-functional)-like [Source:MGI Symbol;Acc:MGI:3584519]	381411	Q3UX83	ENSMUSG00000075023	protein_coding	1.22501	-0.148156	0.206291	-0.731592	0.464418
Acd	adrenocortical dysplasia [Source:MGI Symbol;Acc:MGI:87873]	497652		ENSMUSG00000038000	protein_coding	379.21	-0.132427	0.117965	-1.12258	0.261617	0.506264
Ace	angiotensin I converting enzyme (peptidyl-dipeptidase A) 1 [Source:MGI Symbol;Acc:MGI:87874]	11421	P09470	ENSMUSG00000020681	protein_coding	25430.2	0.0756437	0.107081	0.706418	0.479928	0.710137
Ace2	angiotensin I converting enzyme (peptidyl-dipeptidase A) 2 [Source:MGI Symbol;Acc:MGI:1917258]	70008	Q8R0I0	ENSMUSG00000015405	protein_coding	402.134	0.296996	0.203147	1.46193	0.14376	0.356583
Ace3	angiotensin I converting enzyme (peptidyl-dipeptidase A) 3 [Source:MGI Symbol;Acc:MGI:3644400]	217246	D0G895	ENSMUSG00000101605	protein_coding	36.5888	0.173495	0.272302	0.637178	0.524009	0.743576
Acer1	alkaline ceramidase 1 [Source:MGI Symbol;Acc:MGI:2181962]	171168	Q8R4X1	ENSMUSG00000045019	protein_coding	0
Acer2	alkaline ceramidase 2 [Source:MGI Symbol;Acc:MGI:1920932]	230379	Q8VD53	ENSMUSG00000038007	protein_coding	5168.03	0.45403	0.146256	3.10432	0.00190719	0.0178015
Acer3	alkaline ceramidase 3 [Source:MGI Symbol;Acc:MGI:1913440]	66190	Q9D099	ENSMUSG00000030760	protein_coding	1117.96	-0.0550365	0.149828	-0.367333	0.713371	0.862374
Ache	acetylcholinesterase [Source:MGI Symbol;Acc:MGI:87876]	11423		ENSMUSG00000023328	protein_coding	13.402	-0.142909	0.326689	-0.4381	0.661314	0.832305
Acin1	apoptotic chromatin condensation inducer 1 [Source:MGI Symbol;Acc:MGI:1891824]	56215	Q9JIX8	ENSMUSG00000022185	protein_coding	3556.44	-0.00706849	0.1087	-0.065027	0.948152	0.979148
Ackr1	atypical chemokine receptor 1 (Duffy blood group) [Source:MGI Symbol;Acc:MGI:1097689]	13349		ENSMUSG00000037872	protein_coding	89.7491	-1.33534	0.299262	-4.45721	8.3033e-06	0.000240508
Ackr2	atypical chemokine receptor 2 [Source:MGI Symbol;Acc:MGI:1891697]	59289	O08707	ENSMUSG00000044534	protein_coding	913.844	-0.059079	0.157794	-0.374409	0.7081	0.859897
Ackr3	atypical chemokine receptor 3 [Source:MGI Symbol;Acc:MGI:109562]	12778	P56485	ENSMUSG00000044337	protein_coding	1217.57	-0.357144	0.143844	-2.48283	0.0130344	0.073835
Ackr4	atypical chemokine receptor 4 [Source:MGI Symbol;Acc:MGI:2181676]	252837	Q924I3	ENSMUSG00000079355	protein_coding	119.99	1.20858	0.29738	4.06371	4.82998e-05	0.00101261
Acly	ATP citrate lyase [Source:MGI Symbol;Acc:MGI:103251]	104112		ENSMUSG00000020917	protein_coding	4752.69	0.0922657	0.0814107	1.13334	0.257072	0.501895
Acmsd	amino carboxymuconate semialdehyde decarboxylase [Source:MGI Symbol;Acc:MGI:2386323]	266645	Q8R519	ENSMUSG00000026348	protein_coding	2.9927	0.100119	0.261801	0.380674	0.703445
Acnat1	acyl-coenzyme A amino acid N-acyltransferase 1 [Source:MGI Symbol;Acc:MGI:2140197]	230161	A2AKK5	ENSMUSG00000070985	protein_coding	5.79195	0.353219	0.324615	1.08498	0.277932
Acnat2	acyl-coenzyme A amino acid N-acyltransferase 2 [Source:MGI Symbol;Acc:MGI:2444345]	209186	Q8BGG9	ENSMUSG00000060317	protein_coding	0
Aco1	aconitase 1 [Source:MGI Symbol;Acc:MGI:87879]	11428	P28271	ENSMUSG00000028405	protein_coding	1178.3	0.058724	0.0841682	0.697699	0.485365	0.714672
Aco2	aconitase 2, mitochondrial [Source:MGI Symbol;Acc:MGI:87880]	11429	Q99KI0	ENSMUSG00000022477	protein_coding	3213.11	-0.0504921	0.0921427	-0.547978	0.583707	0.784951
Acod1	aconitate decarboxylase 1 [Source:MGI Symbol;Acc:MGI:103206]	16365		ENSMUSG00000022126	protein_coding	1433.46	-0.701369	0.313076	-2.3667	0.0179475	0.0923243
Acot1	acyl-CoA thioesterase 1 [Source:MGI Symbol;Acc:MGI:1349396]	26897	O55137	ENSMUSG00000072949	protein_coding	217.102	0.573612	0.267205	2.14657	0.0318277	0.136141
Acot10	acyl-CoA thioesterase 10 [Source:MGI Symbol;Acc:MGI:1928940]	64833	Q32MW3	ENSMUSG00000047565	protein_coding	2.76026	-0.283005	0.284629	-0.998361	0.318104
Acot11	acyl-CoA thioesterase 11 [Source:MGI Symbol;Acc:MGI:1913736]	329910	Q8VHQ9	ENSMUSG00000034853	protein_coding	438.959	0.0484046	0.117951	0.410377	0.68153	0.844651
Acot12	acyl-CoA thioesterase 12 [Source:MGI Symbol;Acc:MGI:1921406]	74156	Q9DBK0	ENSMUSG00000021620	protein_coding	2.23946	-0.167238	0.261679	-0.637529	0.52378
Acot13	acyl-CoA thioesterase 13 [Source:MGI Symbol;Acc:MGI:1914084]	66834	Q9CQR4	ENSMUSG00000006717	protein_coding	350.938	0.0979918	0.144689	0.677232	0.498259	0.724024
Acot2	acyl-CoA thioesterase 2 [Source:MGI Symbol;Acc:MGI:2159605]	171210	Q9QYR9	ENSMUSG00000021226	protein_coding	242.459	0.588342	0.179779	3.27159	0.00106944	0.0114997
Acot3	acyl-CoA thioesterase 3 [Source:MGI Symbol;Acc:MGI:2159619]	171281	Q9QYR7	ENSMUSG00000021228	protein_coding	0.286324	-0.0473425	0.104259	-0.402561	0.687271
Acot4	acyl-CoA thioesterase 4 [Source:MGI Symbol;Acc:MGI:2159621]	171282	Q8BWN8	ENSMUSG00000052392	protein_coding	12.4319	-0.0767278	0.328507	-0.233021	0.815745	0.915871
Acot5	acyl-CoA thioesterase 5 [Source:MGI Symbol;Acc:MGI:2384969]	217698	Q6Q2Z6	ENSMUSG00000042540	protein_coding	0.18758	-0.0227686	0.104259	-0.21839	0.827126
Acot6	acyl-CoA thioesterase 6 [Source:MGI Symbol;Acc:MGI:1921287]	217700	Q32Q92	ENSMUSG00000043487	protein_coding	52.3065	0.582497	0.242269	2.40159	0.0163242	0.0864232
Acot7	acyl-CoA thioesterase 7 [Source:MGI Symbol;Acc:MGI:1917275]	70025	Q91V12	ENSMUSG00000028937	protein_coding	1619.71	0.0426033	0.155417	0.274125	0.783989	0.899993
Acot8	acyl-CoA thioesterase 8 [Source:MGI Symbol;Acc:MGI:2158201]	170789		ENSMUSG00000017307	protein_coding	206.555	-0.241115	0.15478	-1.55772	0.119299	0.318103
Acot9	acyl-CoA thioesterase 9 [Source:MGI Symbol;Acc:MGI:1928939]	56360	Q9R0X4	ENSMUSG00000025287	protein_coding	777.905	-0.120003	0.111917	-1.07224	0.283611	0.530475
Acox1	acyl-Coenzyme A oxidase 1, palmitoyl [Source:MGI Symbol;Acc:MGI:1330812]	11430	Q9R0H0	ENSMUSG00000020777	protein_coding	2505.86	0.108331	0.1113	0.973325	0.330392	0.576596
Acox2	acyl-Coenzyme A oxidase 2, branched chain [Source:MGI Symbol;Acc:MGI:1934852]	93732	Q9QXD1	ENSMUSG00000021751	protein_coding	372.022	-0.121708	0.18299	-0.665134	0.505965	0.729358
Acox3	acyl-Coenzyme A oxidase 3, pristanoyl [Source:MGI Symbol;Acc:MGI:1933156]	80911	Q9EPL9	ENSMUSG00000029098	protein_coding	1027.94	0.0950174	0.10445	0.909686	0.362988	0.608873
Acoxl	acyl-Coenzyme A oxidase-like [Source:MGI Symbol;Acc:MGI:1921371]	74121	Q9DBS4	ENSMUSG00000027380	protein_coding	715.322	0.919787	0.189886	4.84315	1.27794e-06	5.08333e-05
Acp1	acid phosphatase 1, soluble [Source:MGI Symbol;Acc:MGI:87881]	11431	Q9D358	ENSMUSG00000044573	protein_coding	316.293	-0.0288131	0.127805	-0.225444	0.821634	0.917895
Acp2	acid phosphatase 2, lysosomal [Source:MGI Symbol;Acc:MGI:87882]	11432		ENSMUSG00000002103	protein_coding	1620.5	-0.421762	0.188829	-2.23353	0.0255143	0.116928
Acp4	acid phosphatase 4 [Source:MGI Symbol;Acc:MGI:3644563]	100503991		ENSMUSG00000012777	protein_coding	0
Acp5	acid phosphatase 5, tartrate resistant [Source:MGI Symbol;Acc:MGI:87883]	11433	Q05117	ENSMUSG00000001348	protein_coding	530.316	-0.454776	0.239362	-1.89983	0.0574557	0.200417
Acp6	acid phosphatase 6, lysophosphatidic [Source:MGI Symbol;Acc:MGI:1931010]	66659	Q8BP40	ENSMUSG00000028093	protein_coding	250.98	0.276131	0.130792	2.11108	0.0347652	0.144616
Acp7	acid phosphatase 7, tartrate resistant [Source:MGI Symbol;Acc:MGI:2142121]	101744		ENSMUSG00000037469	protein_coding	8.78116	-0.411148	0.30899	-1.35378	0.175808	0.404043
Acpp	acid phosphatase, prostate [Source:MGI Symbol;Acc:MGI:1928480]	56318	Q8CE08	ENSMUSG00000032561	protein_coding	232.991	-0.163109	0.194746	-0.837544	0.402287	0.643161
Acr	acrosin prepropeptide [Source:MGI Symbol;Acc:MGI:87884]	11434	P23578	ENSMUSG00000022622	protein_coding	10.0764	-0.427328	0.328853	-1.30065	0.193379	0.427632
Acrbp	proacrosin binding protein [Source:MGI Symbol;Acc:MGI:1859515]	54137	Q3V140	ENSMUSG00000072770	protein_coding	53.2844	0.283371	0.234916	1.20585	0.227876	0.470313
Acrv1	acrosomal vesicle protein 1 [Source:MGI Symbol;Acc:MGI:104590]	11451	P50289	ENSMUSG00000032110	protein_coding	0
Acsbg1	acyl-CoA synthetase bubblegum family member 1 [Source:MGI Symbol;Acc:MGI:2385656]	94180	Q99PU5	ENSMUSG00000032281	protein_coding	35.8711	0.0149248	0.308069	0.0484248	0.961378	0.984383
Acsbg2	acyl-CoA synthetase bubblegum family member 2 [Source:MGI Symbol;Acc:MGI:3587728]	328845	Q2XU92	ENSMUSG00000024207	protein_coding	0.345752	0.00202066	0.110126	0.0183458	0.985363
Acsf2	acyl-CoA synthetase family member 2 [Source:MGI Symbol;Acc:MGI:2388287]	264895	Q8VCW8	ENSMUSG00000076435	protein_coding	545.87	0.352002	0.135632	2.59521	0.00945332	0.0582414
Acsf3	acyl-CoA synthetase family member 3 [Source:MGI Symbol;Acc:MGI:2182591]	257633		ENSMUSG00000015016	protein_coding	212.265	0.00988978	0.156865	0.0630416	0.949733	0.980158
Acsl1	acyl-CoA synthetase long-chain family member 1 [Source:MGI Symbol;Acc:MGI:102797]	14081	P41216	ENSMUSG00000018796	protein_coding	1491.53	0.0345542	0.199553	0.173159	0.862527	0.938625
Acsl3	acyl-CoA synthetase long-chain family member 3 [Source:MGI Symbol;Acc:MGI:1921455]	74205	Q9CZW4	ENSMUSG00000032883	protein_coding	478.507	0.11696	0.157709	0.741642	0.458304	0.691344
Acsl4	acyl-CoA synthetase long-chain family member 4 [Source:MGI Symbol;Acc:MGI:1354713]	50790	Q9QUJ7	ENSMUSG00000031278	protein_coding	4025.87	-0.145195	0.111514	-1.30204	0.192904	0.426755
Acsl5	acyl-CoA synthetase long-chain family member 5 [Source:MGI Symbol;Acc:MGI:1919129]	433256		ENSMUSG00000024981	protein_coding	4325.3	-0.0189989	0.0862373	-0.220309	0.82563	0.919838
Acsl6	acyl-CoA synthetase long-chain family member 6 [Source:MGI Symbol;Acc:MGI:894291]	216739	Q91WC3	ENSMUSG00000020333	protein_coding	6.16785	-0.413509	0.324047	-1.27372	0.202764
Acsm1	acyl-CoA synthetase medium-chain family member 1 [Source:MGI Symbol;Acc:MGI:2152200]	117147		ENSMUSG00000033533	protein_coding	207.348	-0.449706	0.213702	-2.10421	0.0353603	0.146083
Acsm2	acyl-CoA synthetase medium-chain family member 2 [Source:MGI Symbol;Acc:MGI:2385289]	233799	Q8K0L3	ENSMUSG00000030945	protein_coding	0
Acsm3	acyl-CoA synthetase medium-chain family member 3 [Source:MGI Symbol;Acc:MGI:99538]	20216	Q3UNX5	ENSMUSG00000030935	protein_coding	19.9856	-0.192246	0.324308	-0.592299	0.55365	0.763641
Acsm4	acyl-CoA synthetase medium-chain family member 4 [Source:MGI Symbol;Acc:MGI:2681844]	233801	Q80W40	ENSMUSG00000047026	protein_coding	0
Acsm5	acyl-CoA synthetase medium-chain family member 5 [Source:MGI Symbol;Acc:MGI:2444086]	272428		ENSMUSG00000030972	protein_coding	5.58992	-0.161475	0.315286	-0.510829	0.609471
Acss1	acyl-CoA synthetase short-chain family member 1 [Source:MGI Symbol;Acc:MGI:1915988]	68738	Q99NB1	ENSMUSG00000027452	protein_coding	1046.37	0.434581	0.172101	2.52509	0.0115668	0.0675936
Acss2	acyl-CoA synthetase short-chain family member 2 [Source:MGI Symbol;Acc:MGI:1890410]	60525	Q9QXG4	ENSMUSG00000027605	protein_coding	513.856	0.291809	0.138549	2.1061	0.0351956	0.145625
Acss3	acyl-CoA synthetase short-chain family member 3 [Source:MGI Symbol;Acc:MGI:2685720]	380660	Q14DH7	ENSMUSG00000035948	protein_coding	192.708	0.291783	0.183626	1.58874	0.112118	0.305593
Acta1	actin, alpha 1, skeletal muscle [Source:MGI Symbol;Acc:MGI:87902]	11459	P68134	ENSMUSG00000031972	protein_coding	7.36175	-0.293351	0.329795	-0.888302	0.374378	0.619106
Acta2	actin, alpha 2, smooth muscle, aorta [Source:MGI Symbol;Acc:MGI:87909]	11475	P62737	ENSMUSG00000035783	protein_coding	2855.83	0.165962	0.203196	0.816761	0.414065	0.653161
Actb	actin, beta [Source:MGI Symbol;Acc:MGI:87904]	11461	P60710	ENSMUSG00000029580	protein_coding	63694.6	-0.1417	0.154374	-0.917903	0.358669	0.60462
Actbl2	actin, beta-like 2 [Source:MGI Symbol;Acc:MGI:2444552]	238880	Q8BFZ3	ENSMUSG00000055194	protein_coding	0
Actc1	actin, alpha, cardiac muscle 1 [Source:MGI Symbol;Acc:MGI:87905]	11464	P68033	ENSMUSG00000068614	protein_coding	1431.32	-0.0257503	0.330323	-0.0779568	0.937862	0.973989
Actg1	actin, gamma, cytoplasmic 1 [Source:MGI Symbol;Acc:MGI:87906]	11465	P63260	ENSMUSG00000062825	protein_coding	3676.82	-0.269592	0.132281	-2.03802	0.0415476	0.162337
Actg2	actin, gamma 2, smooth muscle, enteric [Source:MGI Symbol;Acc:MGI:104589]	11468	P63268	ENSMUSG00000059430	protein_coding	365.835	0.112843	0.27297	0.413418	0.6793	0.844052
Actl10	actin-like 10 [Source:MGI Symbol;Acc:MGI:1917612]	70362		ENSMUSG00000078129	protein_coding	0
Actl11	actin-like 11 [Source:MGI Symbol;Acc:MGI:1914972]	67722		ENSMUSG00000066368	protein_coding	0
Actl6a	actin-like 6A [Source:MGI Symbol;Acc:MGI:1861453]	56456		ENSMUSG00000027671	protein_coding	563.537	-0.121571	0.1264	-0.96181	0.336145	0.582649
Actl6b	actin-like 6B [Source:MGI Symbol;Acc:MGI:1933548]	83766		ENSMUSG00000029712	protein_coding	0.37516	-0.0473425	0.104259	-0.489896	0.624207
Actl7a	actin-like 7a [Source:MGI Symbol;Acc:MGI:1343051]	11470	Q9QY84	ENSMUSG00000070979	protein_coding	0
Actl7b	actin-like 7b [Source:MGI Symbol;Acc:MGI:1343053]	11471	Q9QY83	ENSMUSG00000070980	protein_coding	0.159172	-0.0227686	0.104259	-0.21839	0.827126
Actl9	actin-like 9 [Source:MGI Symbol;Acc:MGI:1916731]	69481	Q8CG27	ENSMUSG00000092519	protein_coding	0.514997	0.0463859	0.144587	0.325192	0.745036
Actn1	actinin, alpha 1 [Source:MGI Symbol;Acc:MGI:2137706]	109711	Q7TPR4	ENSMUSG00000015143	protein_coding	4414.7	-0.45919	0.092515	-4.96336	6.92845e-07	3.09667e-05
Actn2	actinin alpha 2 [Source:MGI Symbol;Acc:MGI:109192]	11472	Q9JI91	ENSMUSG00000052374	protein_coding	217.598	-0.211117	0.315725	-0.671273	0.502046	0.726546
Actn3	actinin alpha 3 [Source:MGI Symbol;Acc:MGI:99678]	11474	O88990	ENSMUSG00000006457	protein_coding	7.02453	-0.0748868	0.32658	-0.22894	0.818916
Actn4	actinin alpha 4 [Source:MGI Symbol;Acc:MGI:1890773]	60595	P57780	ENSMUSG00000054808	protein_coding	8399.35	-0.154872	0.0759462	-2.03923	0.0414273	0.162093
Actr10	ARP10 actin-related protein 10 [Source:MGI Symbol;Acc:MGI:1891654]	56444	Q9QZB7	ENSMUSG00000021076	protein_coding	945.849	-0.0581446	0.106582	-0.545533	0.585387	0.786314
Actr1a	ARP1 actin-related protein 1A, centractin alpha [Source:MGI Symbol;Acc:MGI:1858964]	54130	P61164	ENSMUSG00000025228	protein_coding	2662.81	0.0223753	0.0848829	0.263602	0.792086	0.903558
Actr1b	ARP1 actin-related protein 1B, centractin beta [Source:MGI Symbol;Acc:MGI:1917446]	226977	Q8R5C5	ENSMUSG00000037351	protein_coding	1771.68	0.0578494	0.0814351	0.710377	0.47747	0.70811
Actr2	ARP2 actin-related protein 2 [Source:MGI Symbol;Acc:MGI:1913963]	66713	P61161	ENSMUSG00000020152	protein_coding	5217.76	-0.323768	0.123167	-2.62868	0.00857164	0.0541772
Actr3	ARP3 actin-related protein 3 [Source:MGI Symbol;Acc:MGI:1921367]	74117	Q99JY9	ENSMUSG00000026341	protein_coding	3546.05	-0.362015	0.168338	-2.15052	0.0315141	0.135206
Actr3b	ARP3 actin-related protein 3B [Source:MGI Symbol;Acc:MGI:2661120]	242894	Q641P0	ENSMUSG00000056367	protein_coding	17.0969	-0.203261	0.316072	-0.642295	0.520682	0.741485
Actr5	ARP5 actin-related protein 5 [Source:MGI Symbol;Acc:MGI:1924748]	109275		ENSMUSG00000037761	protein_coding	174.981	-0.0650107	0.15117	-0.430037	0.667169	0.836674
Actr6	ARP6 actin-related protein 6 [Source:MGI Symbol;Acc:MGI:1914269]	67019		ENSMUSG00000019948	protein_coding	134.781	0.135848	0.172181	0.788937	0.430149	0.667438
Actr8	ARP8 actin-related protein 8 [Source:MGI Symbol;Acc:MGI:1860775]	56249	Q8R2S9	ENSMUSG00000015971	protein_coding	665.512	0.165564	0.100508	1.64726	0.0995051	0.283809
Actrt1	actin-related protein T1 [Source:MGI Symbol;Acc:MGI:1920610]	73360	Q9D9J3	ENSMUSG00000046615	protein_coding	0
Actrt2	actin-related protein T2 [Source:MGI Symbol;Acc:MGI:1920603]	73353	Q9D9L5	ENSMUSG00000051276	protein_coding	0
Actrt3	actin related protein T3 [Source:MGI Symbol;Acc:MGI:1923902]	76652	Q8BXF8	ENSMUSG00000037737	protein_coding	0
Acvr1	activin A receptor, type 1 [Source:MGI Symbol;Acc:MGI:87911]	11477	P37172	ENSMUSG00000026836	protein_coding	549.073	-0.00634734	0.108732	-0.0583764	0.953449	0.981979
Acvr1b	activin A receptor, type 1B [Source:MGI Symbol;Acc:MGI:1338944]	11479	Q61271	ENSMUSG00000000532	protein_coding	1728.04	-0.163702	0.113477	-1.4426	0.149134	0.36485
Acvr1c	activin A receptor, type IC [Source:MGI Symbol;Acc:MGI:2661081]	269275	Q8K348	ENSMUSG00000026834	protein_coding	17.7868	0.419629	0.321807	1.31418	0.188785	0.421519
Acvr2a	activin receptor IIA [Source:MGI Symbol;Acc:MGI:102806]	11480	P27038	ENSMUSG00000052155	protein_coding	876.011	0.250652	0.0936689	2.67591	0.00745275	0.0489104
Acvr2b	activin receptor IIB [Source:MGI Symbol;Acc:MGI:87912]	11481	P27040	ENSMUSG00000061393	protein_coding	148.792	0.254349	0.192121	1.32373	0.185591	0.417634
Acvrl1	activin A receptor, type II-like 1 [Source:MGI Symbol;Acc:MGI:1338946]	11482	Q61288	ENSMUSG00000000530	protein_coding	10537.2	0.305194	0.0907832	3.36178	0.000774408	0.00901849
Acy1	aminoacylase 1 [Source:MGI Symbol;Acc:MGI:87913]	109652		ENSMUSG00000023262	protein_coding	77.9003	-0.101331	0.214542	-0.472233	0.63676	0.818339
Acy3	aspartoacylase (aminoacylase) 3 [Source:MGI Symbol;Acc:MGI:1918920]	71670	Q91XE4	ENSMUSG00000024866	protein_coding	123.765	0.410315	0.21513	1.90655	0.0565784	0.197951
Acyp1	acylphosphatase 1, erythrocyte (common) type [Source:MGI Symbol;Acc:MGI:1913454]	66204	P56376	ENSMUSG00000008822	protein_coding	102.134	0.314396	0.212451	1.47961	0.138978	0.349573
Acyp2	acylphosphatase 2, muscle type [Source:MGI Symbol;Acc:MGI:1922822]	75572	P56375	ENSMUSG00000060923	protein_coding	120.852	0.0102908	0.179852	0.0572229	0.954368	0.982013
Ada	adenosine deaminase [Source:MGI Symbol;Acc:MGI:87916]	11486	P03958	ENSMUSG00000017697	protein_coding	92.2827	-0.454618	0.247619	-1.83477	0.0665395	0.220442
Adad1	adenosine deaminase domain containing 1 (testis specific) [Source:MGI Symbol;Acc:MGI:103258]	21744	Q5SUE7	ENSMUSG00000027719	protein_coding	0
Adad2	adenosine deaminase domain containing 2 [Source:MGI Symbol;Acc:MGI:1923023]	75773		ENSMUSG00000024266	protein_coding	0
Adal	adenosine deaminase-like [Source:MGI Symbol;Acc:MGI:1923144]	75894	Q80SY6	ENSMUSG00000027259	protein_coding	157.904	0.226956	0.157652	1.43953	0.150001	0.365983
Adam10	a disintegrin and metallopeptidase domain 10 [Source:MGI Symbol;Acc:MGI:109548]	11487	O35598	ENSMUSG00000054693	protein_coding	3116.44	0.0168408	0.0820012	0.205373	0.837281	0.925955
Adam11	a disintegrin and metallopeptidase domain 11 [Source:MGI Symbol;Acc:MGI:1098667]	11488	Q9R1V4	ENSMUSG00000020926	protein_coding	53.2772	-0.0376316	0.262948	-0.143042	0.886257	0.9504
Adam12	a disintegrin and metallopeptidase domain 12 (meltrin alpha) [Source:MGI Symbol;Acc:MGI:105378]	11489	Q61824	ENSMUSG00000054555	protein_coding	64.7685	0.133259	0.232425	0.57343	0.566354	0.772728
Adam15	a disintegrin and metallopeptidase domain 15 (metargidin) [Source:MGI Symbol;Acc:MGI:1333882]	11490	O88839	ENSMUSG00000028041	protein_coding	2617.98	-0.333549	0.101109	-3.2989	0.000970661	0.010699
Adam17	a disintegrin and metallopeptidase domain 17 [Source:MGI Symbol;Acc:MGI:1096335]	11491		ENSMUSG00000052593	protein_coding	1875.61	-0.14998	0.159266	-0.941691	0.346351	0.592262
Adam18	a disintegrin and metallopeptidase domain 18 [Source:MGI Symbol;Acc:MGI:105986]	13524	Q9R157	ENSMUSG00000031552	protein_coding	0.327417	0.0551544	0.108354	0.484112	0.628307
Adam19	a disintegrin and metallopeptidase domain 19 (meltrin beta) [Source:MGI Symbol;Acc:MGI:105377]	11492	O35674	ENSMUSG00000011256	protein_coding	1421.38	0.124477	0.0895605	1.38987	0.164569	0.388193
Adam1a	a disintegrin and metallopeptidase domain 1a [Source:MGI Symbol;Acc:MGI:2429504]	280668	Q60813	ENSMUSG00000072647	protein_coding	23.7057	0.417414	0.288959	1.44311	0.14899	0.36485
Adam1b	a disintegrin and metallopeptidase domain 1b [Source:MGI Symbol;Acc:MGI:2429506]	280667	Q8R534	ENSMUSG00000062438	protein_coding	0.179984	0.0263794	0.104259	0.253015	0.800257
Adam2	a disintegrin and metallopeptidase domain 2 [Source:MGI Symbol;Acc:MGI:1340894]	11495	Q60718	ENSMUSG00000022039	protein_coding	0.318343	-0.0473425	0.104259	-0.436484	0.662486
Adam20	a disintegrin and metallopeptidase domain 20 [Source:MGI Symbol;Acc:MGI:2152342]	384806		ENSMUSG00000046282	protein_coding	0
Adam21	a disintegrin and metallopeptidase domain 21 [Source:MGI Symbol;Acc:MGI:1861229]	56622	Q9JI76	ENSMUSG00000008438	protein_coding	1.32325	-0.202633	0.228799	-0.899265	0.368511
Adam22	a disintegrin and metallopeptidase domain 22 [Source:MGI Symbol;Acc:MGI:1340046]	11496	Q9R1V6	ENSMUSG00000040537	protein_coding	202.894	0.41791	0.19448	2.1486	0.0316664	0.135695
Adam23	a disintegrin and metallopeptidase domain 23 [Source:MGI Symbol;Acc:MGI:1345162]	23792	Q9R1V7	ENSMUSG00000025964	protein_coding	149.217	0.115298	0.168432	0.684498	0.493661	0.72069
Adam24	a disintegrin and metallopeptidase domain 24 (testase 1) [Source:MGI Symbol;Acc:MGI:105984]	13526	Q9R160	ENSMUSG00000046723	protein_coding	0
Adam25	a disintegrin and metallopeptidase domain 25 (testase 2) [Source:MGI Symbol;Acc:MGI:1345157]	23793		ENSMUSG00000071937	protein_coding	0
Adam26a	a disintegrin and metallopeptidase domain 26A (testase 3) [Source:MGI Symbol;Acc:MGI:105985]	13525	Q9R158	ENSMUSG00000048516	protein_coding	0
Adam26b	a disintegrin and metallopeptidase domain 26B [Source:MGI Symbol;Acc:MGI:3588304]	382007		ENSMUSG00000063900	protein_coding	0
Adam28	a disintegrin and metallopeptidase domain 28 [Source:MGI Symbol;Acc:MGI:105988]	13522	Q9JLN6	ENSMUSG00000014725	protein_coding	535.864	-0.0116529	0.211426	-0.0551183	0.956044	0.982557
Adam29	a disintegrin and metallopeptidase domain 29 [Source:MGI Symbol;Acc:MGI:2676326]	244486		ENSMUSG00000046258	protein_coding	0
Adam3	a disintegrin and metallopeptidase domain 3 (cyritestin) [Source:MGI Symbol;Acc:MGI:102518]	11497		ENSMUSG00000031553	protein_coding	36.5986	0.475507	0.273374	1.73652	0.0824721	0.2532
Adam30	a disintegrin and metallopeptidase domain 30 [Source:MGI Symbol;Acc:MGI:1918328]	71078		ENSMUSG00000043468	protein_coding	0
Adam32	a disintegrin and metallopeptidase domain 32 [Source:MGI Symbol;Acc:MGI:2653822]	353188	Q8K410	ENSMUSG00000037437	protein_coding	4.30361	-0.160278	0.286537	-0.561634	0.574366
Adam33	a disintegrin and metallopeptidase domain 33 [Source:MGI Symbol;Acc:MGI:1341813]	110751	Q923W9	ENSMUSG00000027318	protein_coding	131.883	0.440164	0.174205	2.52622	0.0115296	0.0674239
Adam34	a disintegrin and metallopeptidase domain 34 [Source:MGI Symbol;Acc:MGI:2181992]	384814		ENSMUSG00000079058	protein_coding	0
Adam39	a disintegrin and metallopeptidase domain 39 [Source:MGI Symbol;Acc:MGI:3045694]	546055		ENSMUSG00000054033	protein_coding	0
Adam4	a disintegrin and metallopeptidase domain 4 [Source:MGI Symbol;Acc:MGI:104731]	11498		ENSMUSG00000072972	protein_coding	3.82332	-0.353883	0.309872	-1.14503	0.252196
Adam5	a disintegrin and metallopeptidase domain 5 [Source:MGI Symbol;Acc:MGI:104730]	11499		ENSMUSG00000031554	protein_coding	18.1575	0.472137	0.305471	1.54262	0.122922	0.323647
Adam6a	a disintegrin and metallopeptidase domain 6A [Source:MGI Symbol;Acc:MGI:2676316]	238406		ENSMUSG00000043945	protein_coding	0
Adam6b	a disintegrin and metallopeptidase domain 6B [Source:MGI Symbol;Acc:MGI:2444636]	238405		ENSMUSG00000051804	protein_coding	0.694981	0.0849506	0.157855	0.5917	0.554051
Adam7	a disintegrin and metallopeptidase domain 7 [Source:MGI Symbol;Acc:MGI:107247]	11500	O35227	ENSMUSG00000022056	protein_coding	1.00291	0.12784	0.211115	0.608884	0.542601
Adam8	a disintegrin and metallopeptidase domain 8 [Source:MGI Symbol;Acc:MGI:107825]	11501		ENSMUSG00000025473	protein_coding	917.853	-0.793656	0.227154	-3.4939	0.00047602	0.00617574
Adam9	a disintegrin and metallopeptidase domain 9 (meltrin gamma) [Source:MGI Symbol;Acc:MGI:105376]	11502		ENSMUSG00000031555	protein_coding	3822.35	-0.162444	0.0771367	-2.10592	0.0352113	0.145653
Adamdec1	ADAM-like, decysin 1 [Source:MGI Symbol;Acc:MGI:1917650]	58860	Q9R0X2	ENSMUSG00000022057	protein_coding	152.599	-0.137064	0.23163	-0.591767	0.554007	0.76389
Adamts1	a disintegrin-like and metallopeptidase (reprolysin type) with thrombospondin type 1 motif, 1 [Source:MGI Symbol;Acc:MGI:109249]	11504	P97857	ENSMUSG00000022893	protein_coding	2724.37	0.244834	0.193813	1.26325	0.206499	0.443932
Adamts10	a disintegrin-like and metallopeptidase (reprolysin type) with thrombospondin type 1 motif, 10 [Source:MGI Symbol;Acc:MGI:2449112]	224697		ENSMUSG00000024299	protein_coding	1818.94	0.790674	0.137196	5.76272	8.27679e-09	7.64684e-07
Adamts12	a disintegrin-like and metallopeptidase (reprolysin type) with thrombospondin type 1 motif, 12 [Source:MGI Symbol;Acc:MGI:2146046]	239337	Q811B3	ENSMUSG00000047497	protein_coding	77.5957	0.0515805	0.254688	0.202524	0.839507	0.92689
Adamts13	a disintegrin-like and metallopeptidase (reprolysin type) with thrombospondin type 1 motif, 13 [Source:MGI Symbol;Acc:MGI:2685556]	279028		ENSMUSG00000014852	protein_coding	4.45216	0.283954	0.314021	0.903626	0.366194
Adamts14	a disintegrin-like and metallopeptidase (reprolysin type) with thrombospondin type 1 motif, 14 [Source:MGI Symbol;Acc:MGI:2179942]	237360		ENSMUSG00000059901	protein_coding	86.4536	-0.202979	0.234241	-0.866092	0.38644	0.630148
Adamts15	a disintegrin-like and metallopeptidase (reprolysin type) with thrombospondin type 1 motif, 15 [Source:MGI Symbol;Acc:MGI:2449569]	235130	P59384	ENSMUSG00000033453	protein_coding	1016.66	-0.190445	0.146676	-1.29841	0.194148	0.428632
Adamts16	a disintegrin-like and metallopeptidase (reprolysin type) with thrombospondin type 1 motif, 16 [Source:MGI Symbol;Acc:MGI:2429637]	271127	Q69Z28	ENSMUSG00000049538	protein_coding	0.334014	0.0557031	0.108876	0.493136	0.621917
Adamts17	a disintegrin-like and metallopeptidase (reprolysin type) with thrombospondin type 1 motif, 17 [Source:MGI Symbol;Acc:MGI:3588195]	233332		ENSMUSG00000058145	protein_coding	63.2185	1.28116	0.26001	4.90189	9.49184e-07	4.03192e-05
Adamts18	a disintegrin-like and metallopeptidase (reprolysin type) with thrombospondin type 1 motif, 18 [Source:MGI Symbol;Acc:MGI:2442600]	208936	Q4VC17	ENSMUSG00000053399	protein_coding	1.63266	0.11933	0.246929	0.48212	0.629721
Adamts19	a disintegrin-like and metallopeptidase (reprolysin type) with thrombospondin type 1 motif, 19 [Source:MGI Symbol;Acc:MGI:2442875]	240322	P59509	ENSMUSG00000053441	protein_coding	7.10522	-0.084153	0.328311	-0.257135	0.797074
Adamts2	a disintegrin-like and metallopeptidase (reprolysin type) with thrombospondin type 1 motif, 2 [Source:MGI Symbol;Acc:MGI:1347356]	216725	Q8C9W3	ENSMUSG00000036545	protein_coding	1244.84	-0.290082	0.118433	-2.44931	0.0143132	0.0787226
Adamts20	a disintegrin-like and metallopeptidase (reprolysin type) with thrombospondin type 1 motif, 20 [Source:MGI Symbol;Acc:MGI:2660628]	223838	P59511	ENSMUSG00000022449	protein_coding	18.942	0.411497	0.330228	1.24982	0.211365	0.450161
Adamts3	a disintegrin-like and metallopeptidase (reprolysin type) with thrombospondin type 1 motif, 3 [Source:MGI Symbol;Acc:MGI:3045353]	330119		ENSMUSG00000043635	protein_coding	72.067	-0.931302	0.242596	-3.82878	0.000128779	0.00220074
Adamts4	a disintegrin-like and metallopeptidase (reprolysin type) with thrombospondin type 1 motif, 4 [Source:MGI Symbol;Acc:MGI:1339949]	240913	Q8BNJ2	ENSMUSG00000006403	protein_coding	288.182	-0.778609	0.328413	-2.42295	0.015395	0.0829615
Adamts5	a disintegrin-like and metallopeptidase (reprolysin type) with thrombospondin type 1 motif, 5 (aggrecanase-2) [Source:MGI Symbol;Acc:MGI:1346321]	23794	Q9R001	ENSMUSG00000022894	protein_coding	407.351	0.176441	0.125621	1.40453	0.160161	0.381782
Adamts6	a disintegrin-like and metallopeptidase (reprolysin type) with thrombospondin type 1 motif, 6 [Source:MGI Symbol;Acc:MGI:1347348]	108154		ENSMUSG00000046169	protein_coding	173.136	-0.370026	0.195511	-1.89235	0.058444	0.20256
Adamts7	a disintegrin-like and metallopeptidase (reprolysin type) with thrombospondin type 1 motif, 7 [Source:MGI Symbol;Acc:MGI:1347346]	108153	Q68SA9	ENSMUSG00000032363	protein_coding	53.7689	-0.241301	0.255398	-0.944342	0.344995	0.591034
Adamts8	a disintegrin-like and metallopeptidase (reprolysin type) with thrombospondin type 1 motif, 8 [Source:MGI Symbol;Acc:MGI:1353468]	30806		ENSMUSG00000031994	protein_coding	428.373	0.0143556	0.17711	0.0810545	0.935399	0.973308
Adamts9	a disintegrin-like and metallopeptidase (reprolysin type) with thrombospondin type 1 motif, 9 [Source:MGI Symbol;Acc:MGI:1916320]	101401		ENSMUSG00000030022	protein_coding	1227.09	-0.631227	0.196626	-3.21024	0.00132623	0.0134938
Adamtsl1	ADAMTS-like 1 [Source:MGI Symbol;Acc:MGI:1924989]	77739		ENSMUSG00000066113	protein_coding	508.479	-0.0969195	0.158476	-0.61155	0.540836	0.755361
Adamtsl2	ADAMTS-like 2 [Source:MGI Symbol;Acc:MGI:1925044]	77794	Q7TSK7	ENSMUSG00000036040	protein_coding	853.523	0.207139	0.176813	1.17146	0.241415	0.486146
Adamtsl3	ADAMTS-like 3 [Source:MGI Symbol;Acc:MGI:3028499]	269959		ENSMUSG00000070469	protein_coding	390.624	0.229195	0.116926	1.96012	0.0499818	0.183349
Adamtsl4	ADAMTS-like 4 [Source:MGI Symbol;Acc:MGI:2389008]	229595	Q80T21	ENSMUSG00000015850	protein_coding	1426.14	-0.180216	0.119315	-1.51041	0.130938	0.336878
Adamtsl5	ADAMTS-like 5 [Source:MGI Symbol;Acc:MGI:1913798]	66548		ENSMUSG00000043822	protein_coding	493.111	0.0281466	0.177473	0.158592	0.873991	0.944198
Adap1	ArfGAP with dual PH domains 1 [Source:MGI Symbol;Acc:MGI:2442201]	231821		ENSMUSG00000056413	protein_coding	292.649	-0.874776	0.231381	-3.77922	0.00015732	0.00256971
Adap2	ArfGAP with dual PH domains 2 [Source:MGI Symbol;Acc:MGI:2663075]	216991	Q8R2V5	ENSMUSG00000020709	protein_coding	512.118	-0.692229	0.237836	-2.91037	0.00361003	0.0287227
Adar	adenosine deaminase, RNA-specific [Source:MGI Symbol;Acc:MGI:1889575]	56417	Q99MU3	ENSMUSG00000027951	protein_coding	4369.35	-0.626709	0.128937	-4.86052	1.17078e-06	4.74061e-05
Adarb1	adenosine deaminase, RNA-specific, B1 [Source:MGI Symbol;Acc:MGI:891999]	110532	Q91ZS8	ENSMUSG00000020262	protein_coding	1465.82	0.37827	0.118372	3.19552	0.00139581	0.0140176
Adarb2	adenosine deaminase, RNA-specific, B2 [Source:MGI Symbol;Acc:MGI:2151118]	94191	Q9JI20	ENSMUSG00000052551	protein_coding	0
Adat1	adenosine deaminase, tRNA-specific 1 [Source:MGI Symbol;Acc:MGI:1353631]	30947	Q9JHI2	ENSMUSG00000031949	protein_coding	61.5104	0.315906	0.260945	1.211	0.225896	0.467808
Adat2	adenosine deaminase, tRNA-specific 2 [Source:MGI Symbol;Acc:MGI:1914007]	66757	Q6P6J0	ENSMUSG00000019808	protein_coding	56.0249	-0.280159	0.237901	-1.17721	0.239111	0.483224
Adat3	adenosine deaminase, tRNA-specific 3 [Source:MGI Symbol;Acc:MGI:1924344]	100113398	Q6PAT0	ENSMUSG00000113640	protein_coding	0
Adck1	aarF domain containing kinase 1 [Source:MGI Symbol;Acc:MGI:1919363]	72113	Q9D0L4	ENSMUSG00000021044	protein_coding	207.622	-0.056446	0.189117	-0.298464	0.765349	0.889776
Adck2	aarF domain containing kinase 2 [Source:MGI Symbol;Acc:MGI:1889336]	57869		ENSMUSG00000046947	protein_coding	200.477	0.00483739	0.157508	0.0307102	0.975501	0.989066
Adck5	aarF domain containing kinase 5 [Source:MGI Symbol;Acc:MGI:2679274]	268822		ENSMUSG00000022550	protein_coding	141.077	-0.0324444	0.175588	-0.184783	0.853399	0.934065
Adcy1	adenylate cyclase 1 [Source:MGI Symbol;Acc:MGI:99677]	432530	O88444	ENSMUSG00000020431	protein_coding	40.0229	0.364041	0.315135	1.15387	0.248554	0.493377
Adcy10	adenylate cyclase 10 [Source:MGI Symbol;Acc:MGI:2660854]	271639		ENSMUSG00000026567	protein_coding	1.16789	0.0655374	0.218533	0.300633	0.763694
Adcy2	adenylate cyclase 2 [Source:MGI Symbol;Acc:MGI:99676]	210044		ENSMUSG00000021536	protein_coding	379.015	0.140913	0.13829	1.01893	0.308235	0.554752
Adcy3	adenylate cyclase 3 [Source:MGI Symbol;Acc:MGI:99675]	104111		ENSMUSG00000020654	protein_coding	464.439	0.259519	0.117796	2.20305	0.0275911	0.123579
Adcy4	adenylate cyclase 4 [Source:MGI Symbol;Acc:MGI:99674]	104110	Q91WF3	ENSMUSG00000022220	protein_coding	1913.44	0.00447545	0.114183	0.0391961	0.968734	0.985739
Adcy5	adenylate cyclase 5 [Source:MGI Symbol;Acc:MGI:99673]	224129	P84309	ENSMUSG00000022840	protein_coding	328.687	0.490179	0.216213	2.2667	0.0234086	0.110117
Adcy6	adenylate cyclase 6 [Source:MGI Symbol;Acc:MGI:87917]	11512		ENSMUSG00000022994	protein_coding	1301.85	0.201388	0.0976751	2.0618	0.0392268	0.156763
Adcy7	adenylate cyclase 7 [Source:MGI Symbol;Acc:MGI:102891]	11513	P51829	ENSMUSG00000031659	protein_coding	1721.41	0.181873	0.114515	1.5882	0.112241	0.305718
Adcy8	adenylate cyclase 8 [Source:MGI Symbol;Acc:MGI:1341110]	11514	P97490	ENSMUSG00000022376	protein_coding	622.996	0.62075	0.122124	5.08222	3.73058e-07	1.81173e-05
Adcy9	adenylate cyclase 9 [Source:MGI Symbol;Acc:MGI:108450]	11515	P51830	ENSMUSG00000005580	protein_coding	590.404	0.241117	0.123715	1.94896	0.0513007	0.18638
Adcyap1	adenylate cyclase activating polypeptide 1 [Source:MGI Symbol;Acc:MGI:105094]	11516		ENSMUSG00000024256	protein_coding	0.823928	-0.053542	0.199023	-0.269656	0.787425
Adcyap1r1	adenylate cyclase activating polypeptide 1 receptor 1 [Source:MGI Symbol;Acc:MGI:108449]	11517	P70205	ENSMUSG00000029778	protein_coding	93.0925	-0.0430481	0.288824	-0.149088	0.881484	0.947752
Add1	adducin 1 (alpha) [Source:MGI Symbol;Acc:MGI:87918]	11518	Q9QYC0	ENSMUSG00000029106	protein_coding	5159.09	0.148926	0.0846943	1.75839	0.0786805	0.245833
Add2	adducin 2 (beta) [Source:MGI Symbol;Acc:MGI:87919]	11519	Q9QYB8	ENSMUSG00000030000	protein_coding	5.14655	0.259777	0.315151	0.822754	0.410648
Add3	adducin 3 (gamma) [Source:MGI Symbol;Acc:MGI:1351615]	27360	Q9QYB5	ENSMUSG00000025026	protein_coding	3285.77	0.311326	0.0913152	3.40934	0.000651197	0.00790621
Adgb	androglobin [Source:MGI Symbol;Acc:MGI:3605549]	215772		ENSMUSG00000050994	protein_coding	352.204	-0.28253	0.162821	-1.73518	0.0827091	0.253551
Adgra1	adhesion G protein-coupled receptor A1 [Source:MGI Symbol;Acc:MGI:1277167]	52389	Q8C4G9	ENSMUSG00000025475	protein_coding	0.629879	0.0500354	0.129582	0.425481	0.670486
Adgra2	adhesion G protein-coupled receptor A2 [Source:MGI Symbol;Acc:MGI:1925810]	78560		ENSMUSG00000031486	protein_coding	1590.89	-0.153302	0.134167	-1.14261	0.253201	0.497927
Adgra3	adhesion G protein-coupled receptor A3 [Source:MGI Symbol;Acc:MGI:1917943]	70693	Q7TT36	ENSMUSG00000029090	protein_coding	1478.54	0.222987	0.15236	1.46354	0.14332	0.355871
Adgrb1	adhesion G protein-coupled receptor B1 [Source:MGI Symbol;Acc:MGI:1933736]	107831	Q3UHD1	ENSMUSG00000034730	protein_coding	55.1545	-1.3236	0.328554	-4.08511	4.40563e-05	0.00094062
Adgrb2	adhesion G protein-coupled receptor B2 [Source:MGI Symbol;Acc:MGI:2451244]	230775		ENSMUSG00000028782	protein_coding	15.8987	-0.305655	0.31369	-0.973765	0.330173	0.576596
Adgrb3	adhesion G protein-coupled receptor B3 [Source:MGI Symbol;Acc:MGI:2441837]	210933		ENSMUSG00000033569	protein_coding	0
Adgrd1	adhesion G protein-coupled receptor D1 [Source:MGI Symbol;Acc:MGI:3041203]	243277	Q80T32	ENSMUSG00000044017	protein_coding	620.184	-0.66705	0.109299	-6.10189	1.04819e-09	1.28218e-07
Adgre1	adhesion G protein-coupled receptor E1 [Source:MGI Symbol;Acc:MGI:106912]	13733	Q61549	ENSMUSG00000004730	protein_coding	830.709	-0.473377	0.193793	-2.44257	0.0145832	0.0797224
Adgre4	adhesion G protein-coupled receptor E4 [Source:MGI Symbol;Acc:MGI:1196464]	52614	Q91ZE5	ENSMUSG00000032915	protein_coding	307.536	0.201819	0.181886	1.10969	0.267131	0.512495
Adgre5	adhesion G protein-coupled receptor E5 [Source:MGI Symbol;Acc:MGI:1347095]	26364		ENSMUSG00000002885	protein_coding	11605.2	0.271441	0.104216	2.60459	0.00919844	0.0570922
Adgrf1	adhesion G protein-coupled receptor F1 [Source:MGI Symbol;Acc:MGI:1924846]	77596	Q8VEC3	ENSMUSG00000041293	protein_coding	0.318343	-0.0473425	0.104259	-0.436484	0.662486
Adgrf2	adhesion G protein-coupled receptor F2 [Source:MGI Symbol;Acc:MGI:2182728]	435529	E9Q4J9	ENSMUSG00000057899	protein_coding	5.16823	0.213286	0.318708	0.667325	0.504564
Adgrf3	adhesion G protein-coupled receptor F3 [Source:MGI Symbol;Acc:MGI:2685887]	381628	Q58Y75	ENSMUSG00000067642	protein_coding	4.30344	-0.224283	0.314249	-0.71356	0.475499
Adgrf4	adhesion G protein-coupled receptor F4 [Source:MGI Symbol;Acc:MGI:1925499]	78249		ENSMUSG00000023918	protein_coding	3.77457	-0.0856943	0.308016	-0.278164	0.780886
Adgrf5	adhesion G protein-coupled receptor F5 [Source:MGI Symbol;Acc:MGI:2182928]	224792	G5E8Q8	ENSMUSG00000056492	protein_coding	35423	0.217819	0.0843466	2.58242	0.00981095	0.0597807
Adgrg1	adhesion G protein-coupled receptor G1 [Source:MGI Symbol;Acc:MGI:1340051]	14766		ENSMUSG00000031785	protein_coding	2342.73	-0.188429	0.111628	-1.688	0.0914121	0.270446
Adgrg2	adhesion G protein-coupled receptor G2 [Source:MGI Symbol;Acc:MGI:2446854]	237175	Q8CJ12	ENSMUSG00000031298	protein_coding	93.2507	-0.344417	0.266621	-1.29167	0.196473	0.431133
Adgrg3	adhesion G protein-coupled receptor G3 [Source:MGI Symbol;Acc:MGI:1859670]	54672	Q8R0T6	ENSMUSG00000060470	protein_coding	149.547	-0.364718	0.168127	-2.1687	0.0301052	0.131383
Adgrg4	adhesion G protein-coupled receptor G4 [Source:MGI Symbol;Acc:MGI:2685213]	236798	B7ZCC9	ENSMUSG00000053852	protein_coding	0
Adgrg5	adhesion G protein-coupled receptor G5 [Source:MGI Symbol;Acc:MGI:2685955]	382045		ENSMUSG00000061577	protein_coding	376.659	-0.638625	0.329674	-1.95964	0.050038	0.183496
Adgrg6	adhesion G protein-coupled receptor G6 [Source:MGI Symbol;Acc:MGI:1916151]	215798	Q6F3F9	ENSMUSG00000039116	protein_coding	2206.35	0.563646	0.107766	5.23017	1.69354e-07	9.78149e-06
Adgrg7	adhesion G protein-coupled receptor G7 [Source:MGI Symbol;Acc:MGI:2441732]	239853	Q8BM96	ENSMUSG00000022755	protein_coding	6.52304	-0.602814	0.321794	-1.88484	0.0594514
Adgrl1	adhesion G protein-coupled receptor L1 [Source:MGI Symbol;Acc:MGI:1929461]	330814	Q80TR1	ENSMUSG00000013033	protein_coding	1192.23	0.493011	0.147674	3.33838	0.000842679	0.00961399
Adgrl2	adhesion G protein-coupled receptor L2 [Source:MGI Symbol;Acc:MGI:2139714]	99633		ENSMUSG00000028184	protein_coding	3229.76	0.0749104	0.143788	0.520984	0.602378	0.79873
Adgrl3	adhesion G protein-coupled receptor L3 [Source:MGI Symbol;Acc:MGI:2441950]	319387		ENSMUSG00000037605	protein_coding	1368.3	0.0322576	0.136587	0.236168	0.813302	0.914363
Adgrl4	adhesion G protein-coupled receptor L4 [Source:MGI Symbol;Acc:MGI:2655562]	170757	Q923X1	ENSMUSG00000039167	protein_coding	5102.18	0.0847625	0.118925	0.712737	0.476008	0.707308
Adgrv1	adhesion G protein-coupled receptor V1 [Source:MGI Symbol;Acc:MGI:1274784]	110789		ENSMUSG00000069170	protein_coding	27.2894	-0.259675	0.291516	-0.890779	0.373047	0.617658
Adh1	alcohol dehydrogenase 1 (class I) [Source:MGI Symbol;Acc:MGI:87921]	11522	P00329	ENSMUSG00000074207	protein_coding	1712.38	-0.0115067	0.126042	-0.0912907	0.927262	0.969358
Adh4	alcohol dehydrogenase 4 (class II), pi polypeptide [Source:MGI Symbol;Acc:MGI:1349472]	26876		ENSMUSG00000037797	protein_coding	0.69071	0.00646437	0.154265	0.0422491	0.9663
Adh5	alcohol dehydrogenase 5 (class III), chi polypeptide [Source:MGI Symbol;Acc:MGI:87929]	11532	P28474	ENSMUSG00000028138	protein_coding	894.755	0.0365637	0.0941726	0.388263	0.697822	0.854627
Adh6a	alcohol dehydrogenase 6A (class V) [Source:MGI Symbol;Acc:MGI:1916367]	69117		ENSMUSG00000053054	protein_coding	0.518322	-0.0971895	0.122713	-0.731958	0.464194
Adh6b	alcohol dehydrogenase 6B (class V) [Source:MGI Symbol;Acc:MGI:2446626]	100417514		ENSMUSG00000074206	protein_coding	1.69789	0.231567	0.257118	0.908628	0.363546
Adh7	alcohol dehydrogenase 7 (class IV), mu or sigma polypeptide [Source:MGI Symbol;Acc:MGI:87926]	11529	Q64437	ENSMUSG00000055301	protein_coding	160.924	0.113032	0.308131	0.366825	0.71375	0.862704
Adhfe1	alcohol dehydrogenase, iron containing, 1 [Source:MGI Symbol;Acc:MGI:1923437]	76187	Q8R0N6	ENSMUSG00000025911	protein_coding	148.543	0.167976	0.222397	0.75526	0.450093	0.684544
Adi1	acireductone dioxygenase 1 [Source:MGI Symbol;Acc:MGI:2144929]	104923	Q99JT9	ENSMUSG00000020629	protein_coding	559.856	0.324292	0.168043	1.92974	0.0536388	0.191491
Adig	adipogenin [Source:MGI Symbol;Acc:MGI:2675492]	246747	Q8R400	ENSMUSG00000044405	protein_coding	25.5207	0.096988	0.311457	0.31165	0.755307	0.88359
Adipoq	adiponectin, C1Q and collagen domain containing [Source:MGI Symbol;Acc:MGI:106675]	11450	Q60994	ENSMUSG00000022878	protein_coding	130.498	0.223808	0.264288	0.869626	0.384505	0.628505
Adipor1	adiponectin receptor 1 [Source:MGI Symbol;Acc:MGI:1919924]	72674	Q91VH1	ENSMUSG00000026457	protein_coding	3271.29	-0.0227218	0.088557	-0.256577	0.797505	0.906238
Adipor2	adiponectin receptor 2 [Source:MGI Symbol;Acc:MGI:93830]	68465	Q8BQS5	ENSMUSG00000030168	protein_coding	3677.02	-0.052677	0.092579	-0.568993	0.569361	0.774872
Adk	adenosine kinase [Source:MGI Symbol;Acc:MGI:87930]	11534	P55264	ENSMUSG00000039197	protein_coding	1241.75	0.274225	0.123449	2.22133	0.0263283	0.119688
Adm	adrenomedullin [Source:MGI Symbol;Acc:MGI:108058]	11535	P97297	ENSMUSG00000030790	protein_coding	215.572	-0.250858	0.298781	-0.839807	0.401017	0.642235
Adm2	adrenomedullin 2 [Source:MGI Symbol;Acc:MGI:2675256]	223780	Q7TNK8	ENSMUSG00000054136	protein_coding	6.97393	-0.680446	0.327481	-2.06683	0.0387503
Adnp	activity-dependent neuroprotective protein [Source:MGI Symbol;Acc:MGI:1338758]	11538	Q9Z103	ENSMUSG00000051149	protein_coding	36.7791	-0.0940271	0.299558	-0.313604	0.753822	0.882931
Adnp2	ADNP homeobox 2 [Source:MGI Symbol;Acc:MGI:2448562]	240442	Q8CHC8	ENSMUSG00000053950	protein_coding	609.61	-0.0410774	0.140639	-0.292072	0.770231	0.892196
Ado	2-aminoethanethiol (cysteamine) dioxygenase [Source:MGI Symbol;Acc:MGI:2685083]	211488	Q6PDY2	ENSMUSG00000057134	protein_coding	574.944	0.130436	0.115584	1.12849	0.259113	0.503705
Adora1	adenosine A1 receptor [Source:MGI Symbol;Acc:MGI:99401]	11539	Q60612	ENSMUSG00000042429	protein_coding	175.457	0.198941	0.180118	1.10443	0.269407	0.515099
Adora2a	adenosine A2a receptor [Source:MGI Symbol;Acc:MGI:99402]	11540	Q60613	ENSMUSG00000020178	protein_coding	170.467	-0.649695	0.204288	-3.17877	0.00147901	0.0146864
Adora2b	adenosine A2b receptor [Source:MGI Symbol;Acc:MGI:99403]	11541	Q60614	ENSMUSG00000018500	protein_coding	254.026	-0.41982	0.221091	-1.89894	0.0575724	0.200652
Adora3	adenosine A3 receptor [Source:MGI Symbol;Acc:MGI:104847]	11542		ENSMUSG00000000562	protein_coding	29.5215	-0.407434	0.322861	-1.2619	0.206985	0.444722
Adpgk	ADP-dependent glucokinase [Source:MGI Symbol;Acc:MGI:1919391]	72141		ENSMUSG00000025236	protein_coding	557.702	-0.117772	0.118977	-0.989879	0.322233	0.567545
Adprh	ADP-ribosylarginine hydrolase [Source:MGI Symbol;Acc:MGI:1098234]	11544	P54923	ENSMUSG00000002844	protein_coding	819.321	-0.213038	0.134122	-1.58837	0.112203	0.305716
Adprhl1	ADP-ribosylhydrolase like 1 [Source:MGI Symbol;Acc:MGI:2442168]	234072		ENSMUSG00000031448	protein_coding	22.1232	-0.0674436	0.330355	-0.203914	0.838421	0.926662
Adprhl2	ADP-ribosylhydrolase like 2 [Source:MGI Symbol;Acc:MGI:2140364]	100206	Q8CG72	ENSMUSG00000042558	protein_coding	319.473	0.104857	0.129765	0.808071	0.41905	0.656984
Adprm	ADP-ribose/CDP-alcohol diphosphatase, manganese dependent [Source:MGI Symbol;Acc:MGI:1913608]	66358	Q99KS6	ENSMUSG00000020910	protein_coding	269.467	0.0107383	0.145703	0.0737042	0.941246	0.975856
Adra1a	adrenergic receptor, alpha 1a [Source:MGI Symbol;Acc:MGI:104773]	11549		ENSMUSG00000045875	protein_coding	310.678	1.12652	0.15249	7.38031	1.57917e-13	6.11703e-11
Adra1b	adrenergic receptor, alpha 1b [Source:MGI Symbol;Acc:MGI:104774]	11548		ENSMUSG00000050541	protein_coding	43.0666	-0.135189	0.283648	-0.476871	0.633454	0.816743
Adra1d	adrenergic receptor, alpha 1d [Source:MGI Symbol;Acc:MGI:106673]	11550		ENSMUSG00000027335	protein_coding	25.2498	0.165363	0.307839	0.536942	0.591307	0.790478
Adra2a	adrenergic receptor, alpha 2a [Source:MGI Symbol;Acc:MGI:87934]	11551		ENSMUSG00000033717	protein_coding	28.8229	-0.135889	0.322449	-0.421966	0.67305	0.840228
Adra2b	adrenergic receptor, alpha 2b [Source:MGI Symbol;Acc:MGI:87935]	11552		ENSMUSG00000058620	protein_coding	4.26819	0.391483	0.297515	1.33077	0.183266
Adra2c	adrenergic receptor, alpha 2c [Source:MGI Symbol;Acc:MGI:87936]	11553	Q01337	ENSMUSG00000045318	protein_coding	1.55806	0.0652468	0.247875	0.265772	0.790415
Adrb1	adrenergic receptor, beta 1 [Source:MGI Symbol;Acc:MGI:87937]	11554	P34971	ENSMUSG00000035283	protein_coding	714.295	0.322137	0.152739	2.10904	0.0349411	0.145051
Adrb2	adrenergic receptor, beta 2 [Source:MGI Symbol;Acc:MGI:87938]	11555	P18762	ENSMUSG00000045730	protein_coding	1059.87	0.0827954	0.170588	0.485365	0.627418	0.8136
Adrb3	adrenergic receptor, beta 3 [Source:MGI Symbol;Acc:MGI:87939]	11556	P25962	ENSMUSG00000031489	protein_coding	123.361	0.830234	0.232692	3.56522	0.000363548	0.00497859
Adrm1	adhesion regulating molecule 1 [Source:MGI Symbol;Acc:MGI:1929289]	56436	Q9JKV1	ENSMUSG00000039041	protein_coding	659.32	-0.351729	0.112493	-3.12655	0.00176869	0.0168274
Adsl	adenylosuccinate lyase [Source:MGI Symbol;Acc:MGI:103202]	11564	P54822	ENSMUSG00000022407	protein_coding	595.598	-0.222058	0.107579	-2.06411	0.0390071	0.156076
Adss	adenylosuccinate synthetase, non muscle [Source:MGI Symbol;Acc:MGI:87948]	11566	P46664	ENSMUSG00000015961	protein_coding	1525.41	-0.026878	0.0866133	-0.310321	0.756317	0.884038
Adssl1	adenylosuccinate synthetase like 1 [Source:MGI Symbol;Acc:MGI:87947]	11565	P28650	ENSMUSG00000011148	protein_coding	452.063	-0.196498	0.170073	-1.15532	0.247957	0.492855
Adtrp	androgen dependent TFPI regulating protein [Source:MGI Symbol;Acc:MGI:1924596]	109254		ENSMUSG00000058022	protein_coding	12.8705	-0.111316	0.326212	-0.340742	0.733298	0.87333
Aebp1	AE binding protein 1 [Source:MGI Symbol;Acc:MGI:1197012]	11568	Q640N1	ENSMUSG00000020473	protein_coding	3083.99	-0.314739	0.0887194	-3.54755	0.000388837	0.00527166
Aebp2	AE binding protein 2 [Source:MGI Symbol;Acc:MGI:1338038]	11569	Q9Z248	ENSMUSG00000030232	protein_coding	1464.91	-0.0406931	0.0889901	-0.457276	0.647473	0.823381
Aen	apoptosis enhancing nuclease [Source:MGI Symbol;Acc:MGI:1915298]	68048	Q9CZI9	ENSMUSG00000030609	protein_coding	391.586	-0.230346	0.170905	-1.34784	0.177711	0.406606
Aes	amino-terminal enhancer of split [Source:MGI Symbol;Acc:MGI:95806]	14797	P63002	ENSMUSG00000054452	protein_coding	4703.78	0.201122	0.0968685	2.07623	0.0378726	0.152777
AF067061	cDNA sequence AF067061 [Source:MGI Symbol;Acc:MGI:2681166]	236546		ENSMUSG00000095071	protein_coding	0.793193	0.0382921	0.162916	0.234736	0.814414
AF067063	cDNA sequence AF067063 [Source:MGI Symbol;Acc:MGI:2687009]	380878		ENSMUSG00000094237	protein_coding	0
AF366264	cDNA sequence AF366264 [Source:MGI Symbol;Acc:MGI:2667157]	231201		ENSMUSG00000057116	protein_coding	0.143162	-0.0227686	0.104259	-0.21839	0.827126
Afap1	actin filament associated protein 1 [Source:MGI Symbol;Acc:MGI:1917542]	70292	Q80YS6	ENSMUSG00000029094	protein_coding	713.622	0.220821	0.110411	1.99999	0.0455009	0.171963
Afap1l1	actin filament associated protein 1-like 1 [Source:MGI Symbol;Acc:MGI:2147199]	106877		ENSMUSG00000033032	protein_coding	4621.48	0.416357	0.0806197	5.16444	2.41164e-07	1.28219e-05
Afap1l2	actin filament associated protein 1-like 2 [Source:MGI Symbol;Acc:MGI:2147658]	226250	Q5DTU0	ENSMUSG00000025083	protein_coding	445.199	0.304025	0.167079	1.81963	0.0688154	0.225151
Afdn	afadin, adherens junction formation factor [Source:MGI Symbol;Acc:MGI:1314653]	17356		ENSMUSG00000068036	protein_coding	4265.44	0.0223444	0.0810278	0.275763	0.78273	0.899556
Aff1	AF4/FMR2 family, member 1 [Source:MGI Symbol;Acc:MGI:1100819]	17355		ENSMUSG00000029313	protein_coding	4445.42	-0.200168	0.0852817	-2.34714	0.0189183	0.0958726
Aff2	AF4/FMR2 family, member 2 [Source:MGI Symbol;Acc:MGI:1202294]	14266	O55112	ENSMUSG00000031189	protein_coding	78.9163	0.120912	0.237262	0.509539	0.610374	0.804225
Aff3	AF4/FMR2 family, member 3 [Source:MGI Symbol;Acc:MGI:106927]	16764		ENSMUSG00000037138	protein_coding	1037.99	-0.0698595	0.170153	-0.410556	0.681398	0.844651
Aff4	AF4/FMR2 family, member 4 [Source:MGI Symbol;Acc:MGI:2136171]	93736	Q9ESC8	ENSMUSG00000049470	protein_coding	4240.41	0.163442	0.0742252	2.20198	0.0276669	0.123828
Afg1l	AFG1 like ATPase [Source:MGI Symbol;Acc:MGI:2148801]	215951	Q3V384	ENSMUSG00000038302	protein_coding	275.561	0.205582	0.133967	1.53454	0.124896	0.327389
Afg3l1	AFG3-like AAA ATPase 1 [Source:MGI Symbol;Acc:MGI:1928277]	114896	Q920A7	ENSMUSG00000031967	protein_coding	789.831	-0.167126	0.0995524	-1.67875	0.0931998	0.273722
Afg3l2	AFG3-like AAA ATPase 2 [Source:MGI Symbol;Acc:MGI:1916847]	69597	Q8JZQ2	ENSMUSG00000024527	protein_coding	722.577	-0.116103	0.102959	-1.12766	0.259463	0.504125
Afm	afamin [Source:MGI Symbol;Acc:MGI:2429409]	280662	O89020	ENSMUSG00000029369	protein_coding	6.9668	0.255072	0.32835	0.778724	0.436142
Afmid	arylformamidase [Source:MGI Symbol;Acc:MGI:2448704]	71562	Q8K4H1	ENSMUSG00000017718	protein_coding	21.5667	-0.0895863	0.309284	-0.289264	0.772379	0.893793
Afp	alpha fetoprotein [Source:MGI Symbol;Acc:MGI:87951]	11576	P02772	ENSMUSG00000054932	protein_coding	12.2541	-0.334462	0.323953	-1.0314	0.302352	0.550588
Aftph	aftiphilin [Source:MGI Symbol;Acc:MGI:1923012]	216549	Q80WT5	ENSMUSG00000049659	protein_coding	2220	-0.553575	0.126313	-4.38244	1.17359e-05	0.000318218
Aga	aspartylglucosaminidase [Source:MGI Symbol;Acc:MGI:104873]	11593		ENSMUSG00000031521	protein_coding	307.392	0.191469	0.1329	1.44062	0.149691	0.365524
Agap1	ArfGAP with GTPase domain, ankyrin repeat and PH domain 1 [Source:MGI Symbol;Acc:MGI:2653690]	347722	Q8BXK8	ENSMUSG00000055013	protein_coding	1671	0.409397	0.0841018	4.86779	1.12853e-06	4.62161e-05
Agap2	ArfGAP with GTPase domain, ankyrin repeat and PH domain 2 [Source:MGI Symbol;Acc:MGI:3580016]	216439	Q3UHD9	ENSMUSG00000025422	protein_coding	179.057	-0.182311	0.192577	-0.946655	0.343815	0.590158
Agap3	ArfGAP with GTPase domain, ankyrin repeat and PH domain 3 [Source:MGI Symbol;Acc:MGI:2183446]	213990		ENSMUSG00000023353	protein_coding	1325.29	0.227827	0.131542	1.73195	0.0832831	0.254782
Agbl1	ATP/GTP binding protein-like 1 [Source:MGI Symbol;Acc:MGI:3646469]	244071		ENSMUSG00000025754	protein_coding	0.186581	0.0263794	0.104259	0.253015	0.800257
Agbl2	ATP/GTP binding protein-like 2 [Source:MGI Symbol;Acc:MGI:2443254]	271813	Q8CDK2	ENSMUSG00000040812	protein_coding	248.549	0.0297855	0.188022	0.158416	0.874129	0.944198
Agbl3	ATP/GTP binding protein-like 3 [Source:MGI Symbol;Acc:MGI:1923473]	76223	Q8CDP0	ENSMUSG00000038836	protein_coding	95.2146	0.380795	0.198026	1.92239	0.0545566	0.193446
Agbl4	ATP/GTP binding protein-like 4 [Source:MGI Symbol;Acc:MGI:1918244]	78933		ENSMUSG00000061298	protein_coding	9.63233	0.401248	0.33033	1.21124	0.225804	0.467797
Agbl5	ATP/GTP binding protein-like 5 [Source:MGI Symbol;Acc:MGI:2441745]	231093		ENSMUSG00000029165	protein_coding	369.393	0.0954629	0.14999	0.636464	0.524474	0.743912
Ager	advanced glycosylation end product-specific receptor [Source:MGI Symbol;Acc:MGI:893592]	11596	Q62151	ENSMUSG00000015452	protein_coding	33143.4	0.0711686	0.142767	0.498497	0.618134	0.809184
Agfg1	ArfGAP with FG repeats 1 [Source:MGI Symbol;Acc:MGI:1333754]	15463	Q8K2K6	ENSMUSG00000026159	protein_coding	2550.31	-0.130678	0.081061	-1.6121	0.106941	0.297102
Agfg2	ArfGAP with FG repeats 2 [Source:MGI Symbol;Acc:MGI:2443267]	231801	Q80WC7	ENSMUSG00000029722	protein_coding	352.782	-0.173391	0.12694	-1.36585	0.171987	0.398612
Aggf1	angiogenic factor with G patch and FHA domains 1 [Source:MGI Symbol;Acc:MGI:1913799]	66549	Q7TN31	ENSMUSG00000021681	protein_coding	998.592	0.0427527	0.10618	0.402646	0.687208	0.84827
Agk	acylglycerol kinase [Source:MGI Symbol;Acc:MGI:1917173]	69923	Q9ESW4	ENSMUSG00000029916	protein_coding	113.302	0.0704104	0.18893	0.37267	0.709394	0.860589
Agl	amylo-1,6-glucosidase, 4-alpha-glucanotransferase [Source:MGI Symbol;Acc:MGI:1924809]	77559		ENSMUSG00000033400	protein_coding	490.57	0.213083	0.113434	1.87842	0.0603242	0.206854
Agmat	agmatine ureohydrolase (agmatinase) [Source:MGI Symbol;Acc:MGI:1923236]	75986	A2AS89	ENSMUSG00000040706	protein_coding	1.33265	0.12075	0.224985	0.538123	0.590492
Agmo	alkylglycerol monooxygenase [Source:MGI Symbol;Acc:MGI:2442495]	319660	Q8BS35	ENSMUSG00000050103	protein_coding	264.947	0.137591	0.204703	0.672117	0.501509	0.726312
Ago1	argonaute RISC catalytic subunit 1 [Source:MGI Symbol;Acc:MGI:2446630]	236511	Q8CJG1	ENSMUSG00000041530	protein_coding	2219.82	0.362983	0.0991291	3.66168	0.000250563	0.00374327
Ago2	argonaute RISC catalytic subunit 2 [Source:MGI Symbol;Acc:MGI:2446632]	239528	Q8CJG0	ENSMUSG00000036698	protein_coding	2513.34	-0.0220499	0.112543	-0.195924	0.84467	0.929451
Ago3	argonaute RISC catalytic subunit 3 [Source:MGI Symbol;Acc:MGI:2446634]	214150		ENSMUSG00000028842	protein_coding	633.159	0.188487	0.142027	1.32709	0.184479	0.416153
Ago4	argonaute RISC catalytic subunit 4 [Source:MGI Symbol;Acc:MGI:1924100]	76850	Q8CJF8	ENSMUSG00000042500	protein_coding	408.679	0.615767	0.138991	4.42949	9.44544e-06	0.000266322
Agpat1	1-acylglycerol-3-phosphate O-acyltransferase 1 (lysophosphatidic acid acyltransferase, alpha) [Source:MGI Symbol;Acc:MGI:1932075]	55979		ENSMUSG00000034254	protein_coding	1163.7	-0.0952671	0.106467	-0.894803	0.370893	0.616223
Agpat2	1-acylglycerol-3-phosphate O-acyltransferase 2 (lysophosphatidic acid acyltransferase, beta) [Source:MGI Symbol;Acc:MGI:1914762]	67512	Q8K3K7	ENSMUSG00000026922	protein_coding	527.722	0.0461934	0.137697	0.335472	0.737269	0.87501
Agpat3	1-acylglycerol-3-phosphate O-acyltransferase 3 [Source:MGI Symbol;Acc:MGI:1336186]	28169	Q9D517	ENSMUSG00000001211	protein_coding	2225.04	0.139249	0.0912863	1.52541	0.127158	0.331393
Agpat4	1-acylglycerol-3-phosphate O-acyltransferase 4 (lysophosphatidic acid acyltransferase, delta) [Source:MGI Symbol;Acc:MGI:1915512]	68262		ENSMUSG00000023827	protein_coding	857.184	-0.0169508	0.114888	-0.14754	0.882706	0.948634
Agpat5	1-acylglycerol-3-phosphate O-acyltransferase 5 (lysophosphatidic acid acyltransferase, epsilon) [Source:MGI Symbol;Acc:MGI:1196345]	52123	Q9D1E8	ENSMUSG00000031467	protein_coding	410.316	0.182883	0.130371	1.40282	0.160672	0.382663
Agps	alkylglycerone phosphate synthase [Source:MGI Symbol;Acc:MGI:2443065]	228061		ENSMUSG00000042410	protein_coding	1555.77	0.028517	0.0876355	0.325407	0.744873	0.879141
Agr2	anterior gradient 2 [Source:MGI Symbol;Acc:MGI:1344405]	23795	O88312	ENSMUSG00000020581	protein_coding	164.594	-0.764085	0.328666	-2.37101	0.0177398	0.0915346
Agr3	anterior gradient 3 [Source:MGI Symbol;Acc:MGI:2685734]	403205	Q8R3W7	ENSMUSG00000036231	protein_coding	100.681	0.22707	0.217306	1.04487	0.296083	0.543861
Agrn	agrin [Source:MGI Symbol;Acc:MGI:87961]	11603		ENSMUSG00000041936	protein_coding	8900.99	0.0361546	0.113871	0.317507	0.750859	0.881322
Agrp	agouti related neuropeptide [Source:MGI Symbol;Acc:MGI:892013]	11604	P56473	ENSMUSG00000005705	protein_coding	17.5429	0.00991036	0.327578	0.0302379	0.975877	0.989316
Agt	angiotensinogen (serpin peptidase inhibitor, clade A, member 8) [Source:MGI Symbol;Acc:MGI:87963]	11606		ENSMUSG00000031980	protein_coding	14.5764	0.49005	0.329894	1.48557	0.137392	0.347045
Agtpbp1	ATP/GTP binding protein 1 [Source:MGI Symbol;Acc:MGI:2159437]	67269	Q641K1	ENSMUSG00000021557	protein_coding	701.658	-0.0213177	0.106847	-0.199516	0.841859	0.927877
Agtr1a	angiotensin II receptor, type 1a [Source:MGI Symbol;Acc:MGI:87964]	11607		ENSMUSG00000049115	protein_coding	206.257	0.575917	0.194946	2.95308	0.00314618	0.0258138
Agtr1b	angiotensin II receptor, type 1b [Source:MGI Symbol;Acc:MGI:87965]	11608	P29755	ENSMUSG00000054988	protein_coding	5.68952	0.046836	0.314353	0.149209	0.881388
Agtr2	angiotensin II receptor, type 2 [Source:MGI Symbol;Acc:MGI:87966]	11609	P35374	ENSMUSG00000068122	protein_coding	0.853153	0.165491	0.188908	0.920163	0.357487
Agtrap	angiotensin II, type I receptor-associated protein [Source:MGI Symbol;Acc:MGI:1339977]	11610	Q9WVK0	ENSMUSG00000029007	protein_coding	1453.78	-0.068447	0.0968334	-0.70685	0.479659	0.709887
Agxt	alanine-glyoxylate aminotransferase [Source:MGI Symbol;Acc:MGI:1329033]	11611	O35423	ENSMUSG00000026272	protein_coding	0.517323	-0.0406421	0.144078	-0.295914	0.767296
Agxt2	alanine-glyoxylate aminotransferase 2 [Source:MGI Symbol;Acc:MGI:2146052]	268782		ENSMUSG00000089678	protein_coding	0.585462	0.0566576	0.126232	0.415591	0.677709
Ahctf1	AT hook containing transcription factor 1 [Source:MGI Symbol;Acc:MGI:1915033]	226747	Q8CJF7	ENSMUSG00000026491	protein_coding	1686.78	0.00645357	0.0926086	0.0696869	0.944443	0.977315
Ahcy	S-adenosylhomocysteine hydrolase [Source:MGI Symbol;Acc:MGI:87968]	269378	P50247	ENSMUSG00000027597	protein_coding	117.892	-0.335177	0.189485	-1.76864	0.0769534	0.24231
Ahcyl1	S-adenosylhomocysteine hydrolase-like 1 [Source:MGI Symbol;Acc:MGI:2385184]	229709		ENSMUSG00000027893	protein_coding	2153.78	-0.0231279	0.0785876	-0.294294	0.768534	0.890991
Ahcyl2	S-adenosylhomocysteine hydrolase-like 2 [Source:MGI Symbol;Acc:MGI:1921590]	74340		ENSMUSG00000029772	protein_coding	1986.63	0.168845	0.143799	1.17418	0.240321	0.484749
Ahdc1	AT hook, DNA binding motif, containing 1 [Source:MGI Symbol;Acc:MGI:2444218]	230793	Q6PAL7	ENSMUSG00000037692	protein_coding	510.879	-0.0571931	0.10732	-0.532925	0.594085	0.792122
Ahi1	Abelson helper integration site 1 [Source:MGI Symbol;Acc:MGI:87971]	52906		ENSMUSG00000019986	protein_coding	266.999	-0.302157	0.146275	-2.06559	0.0388676	0.155633
Ahnak	AHNAK nucleoprotein (desmoyokin) [Source:MGI Symbol;Acc:MGI:1316648]	66395		ENSMUSG00000069833	protein_coding	33108.8	0.186243	0.123821	1.50413	0.132549	0.339293
Ahnak2	AHNAK nucleoprotein 2 [Source:MGI Symbol;Acc:MGI:2144831]	100041194		ENSMUSG00000072812	protein_coding	616.307	-0.329684	0.12752	-2.58526	0.00973046	0.0594015
Ahr	aryl-hydrocarbon receptor [Source:MGI Symbol;Acc:MGI:105043]	11622		ENSMUSG00000019256	protein_coding	1973.78	0.538599	0.116219	4.63426	3.58215e-06	0.000122433
Ahrr	aryl-hydrocarbon receptor repressor [Source:MGI Symbol;Acc:MGI:1333776]	11624		ENSMUSG00000021575	protein_coding	9.36743	-0.384436	0.329351	-1.16412	0.244377	0.489385
Ahsa1	AHA1, activator of heat shock protein ATPase 1 [Source:MGI Symbol;Acc:MGI:2387603]	217737		ENSMUSG00000021037	protein_coding	1185.06	-0.303081	0.102935	-2.94433	0.00323653	0.0263539
Ahsa2	AHA1, activator of heat shock protein ATPase 2 [Source:MGI Symbol;Acc:MGI:1916133]	268390	Q8N9S3	ENSMUSG00000020288	protein_coding	340.766	-0.100907	0.178305	-0.565948	0.571429	0.776267
Ahsg	alpha-2-HS-glycoprotein [Source:MGI Symbol;Acc:MGI:107189]	11625		ENSMUSG00000022868	protein_coding	35.1409	-1.04648	0.327662	-3.20996	0.00132754	0.0134986
AI182371	expressed sequence AI182371 [Source:MGI Symbol;Acc:MGI:2138853]	98870		ENSMUSG00000035875	protein_coding	39.2724	-0.0448622	0.265519	-0.168911	0.865867	0.940148
AI413582	expressed sequence AI413582 [Source:MGI Symbol;Acc:MGI:2146839]	106672	Q8R043	ENSMUSG00000062753	protein_coding	181.771	-0.39482	0.194826	-2.026	0.0427653	0.165261
AI429214	expressed sequence AI429214 [Source:MGI Symbol;Acc:MGI:2142538]	621080	Q3TTJ4	ENSMUSG00000074384	protein_coding	55.1369	-0.37288	0.240882	-1.54762	0.121713	0.321429
AI464131	expressed sequence AI464131 [Source:MGI Symbol;Acc:MGI:2140300]	329828	Q69ZQ1	ENSMUSG00000046312	protein_coding	280.922	0.264087	0.146341	1.80448	0.0711559	0.229417
AI467606	expressed sequence AI467606 [Source:MGI Symbol;Acc:MGI:2141979]	101602	Q8C708	ENSMUSG00000045165	protein_coding	472.097	0.0662701	0.1255	0.528057	0.59746	0.794513
AI481877	expressed sequence AI481877 [Source:MGI Symbol;Acc:MGI:2140313]	100155	A2ALV5	ENSMUSG00000038598	protein_coding	0
AI593442	expressed sequence AI593442 [Source:MGI Symbol;Acc:MGI:2143099]	330941	Q32M26	ENSMUSG00000078307	protein_coding	6.92868	0.355739	0.321186	1.1163	0.264295
AI597479	expressed sequence AI597479 [Source:MGI Symbol;Acc:MGI:2138299]	98404	Q922M7	ENSMUSG00000010290	protein_coding	516.203	0.277372	0.111718	2.48271	0.0130388	0.073835
AI606181	expressed sequence AI606181 [Source:MGI Symbol;Acc:MGI:2147586]			ENSMUSG00000074873	protein_coding	96.0552	0.155991	0.185557	0.840642	0.400548	0.641757
AI661453	expressed sequence AI661453 [Source:MGI Symbol;Acc:MGI:2146908]	224833	Q91Z58	ENSMUSG00000034382	protein_coding	1314.59	-0.076792	0.130957	-0.586391	0.557613	0.7664
AI837181	expressed sequence AI837181 [Source:MGI Symbol;Acc:MGI:2147598]	107242		ENSMUSG00000047423	protein_coding	734.6	-0.123516	0.148306	-0.832848	0.40493	0.645168
AI854703	expressed sequence AI854703 [Source:MGI Symbol;Acc:MGI:2141510]			ENSMUSG00000053297	protein_coding	13.5562	0.342028	0.324814	1.05143	0.293062	0.54061
AI987944	expressed sequence AI987944 [Source:MGI Symbol;Acc:MGI:2142079]	233168		ENSMUSG00000056383	protein_coding	332.382	-0.142905	0.147716	-0.96739	0.333349	0.579352
Aicda	activation-induced cytidine deaminase [Source:MGI Symbol;Acc:MGI:1342279]	11628	Q9WVE0	ENSMUSG00000040627	protein_coding	1.2661	0.0142907	0.226875	0.0624119	0.950235
Aida	axin interactor, dorsalization associated [Source:MGI Symbol;Acc:MGI:1919737]	108909	Q8C4Q6	ENSMUSG00000042901	protein_coding	2078.59	-0.711238	0.125465	-5.66857	1.43997e-08	1.20088e-06
Aif1	allograft inflammatory factor 1 [Source:MGI Symbol;Acc:MGI:1343098]	11629	O70200	ENSMUSG00000024397	protein_coding	381.213	-0.997869	0.329289	-3.07098	0.00213358	0.0193055
Aif1l	allograft inflammatory factor 1-like [Source:MGI Symbol;Acc:MGI:1919598]	108897	Q9EQX4	ENSMUSG00000001864	protein_coding	91.4884	0.325214	0.207656	1.56557	0.117449	0.31479
Aifm1	apoptosis-inducing factor, mitochondrion-associated 1 [Source:MGI Symbol;Acc:MGI:1349419]	26926		ENSMUSG00000036932	protein_coding	452.276	-0.099534	0.120074	-0.828939	0.407139	0.647308
Aifm2	apoptosis-inducing factor, mitochondrion-associated 2 [Source:MGI Symbol;Acc:MGI:1918611]	71361	Q8BUE4	ENSMUSG00000020085	protein_coding	411.929	-0.177923	0.143111	-1.24322	0.213787	0.45323
Aifm3	apoptosis-inducing factor, mitochondrion-associated 3 [Source:MGI Symbol;Acc:MGI:1919418]	72168	Q3TY86	ENSMUSG00000022763	protein_coding	38.0845	0.208253	0.269407	0.772457	0.439844	0.675781
Aig1	androgen-induced 1 [Source:MGI Symbol;Acc:MGI:1913503]	66253	Q9D8B1	ENSMUSG00000019806	protein_coding	614.864	-0.0516252	0.12441	-0.414964	0.678168	0.843064
Aim2	absent in melanoma 2 [Source:MGI Symbol;Acc:MGI:2686159]	383619	Q91VJ1	ENSMUSG00000037860	protein_coding	211.747	-0.749812	0.23451	-3.19588	0.00139407	0.0140176
Aimp1	aminoacyl tRNA synthetase complex-interacting multifunctional protein 1 [Source:MGI Symbol;Acc:MGI:102774]	13722		ENSMUSG00000028029	protein_coding	604.642	-0.193962	0.134637	-1.44059	0.149701	0.365524
Aimp2	aminoacyl tRNA synthetase complex-interacting multifunctional protein 2 [Source:MGI Symbol;Acc:MGI:2385237]	231872	Q8R010	ENSMUSG00000029610	protein_coding	323.476	-0.402766	0.154259	-2.61073	0.00903485	0.056382
Aip	aryl-hydrocarbon receptor-interacting protein [Source:MGI Symbol;Acc:MGI:109622]	11632	O08915	ENSMUSG00000024847	protein_coding	1129.69	-0.135662	0.0884967	-1.53296	0.125286	0.328067
Aipl1	aryl hydrocarbon receptor-interacting protein-like 1 [Source:MGI Symbol;Acc:MGI:2148800]	114230	Q924K1	ENSMUSG00000040554	protein_coding	3.49175	0.293109	0.282154	1.05979	0.28924
Aire	autoimmune regulator (autoimmune polyendocrinopathy candidiasis ectodermal dystrophy) [Source:MGI Symbol;Acc:MGI:1338803]	11634	Q9Z0E3	ENSMUSG00000000731	protein_coding	0.674169	-0.0018927	0.172982	-0.0109849	0.991236
Ajap1	adherens junction associated protein 1 [Source:MGI Symbol;Acc:MGI:2685419]	230959	A2ALI5	ENSMUSG00000039546	protein_coding	12.3183	0.236944	0.327037	0.724242	0.468917	0.700148
Ajm1	apical junction component 1 [Source:MGI Symbol;Acc:MGI:2685842]	381353	A2AJA9	ENSMUSG00000029419	protein_coding	1.62719	0.0810057	0.235679	0.344428	0.730525
Ajuba	ajuba LIM protein [Source:MGI Symbol;Acc:MGI:1341886]	16475	Q91XC0	ENSMUSG00000022178	protein_coding	845.081	0.187603	0.118651	1.58114	0.113846	0.308598
Ak1	adenylate kinase 1 [Source:MGI Symbol;Acc:MGI:87977]	11636	Q9R0Y5	ENSMUSG00000026817	protein_coding	415.554	-0.115724	0.14645	-0.79017	0.429429	0.666448
AK157302	cDNA sequence AK157302 [Source:MGI Symbol;Acc:MGI:3574096]			ENSMUSG00000078139	protein_coding	2.20691	-0.139522	0.237825	-0.586371	0.557626
Ak2	adenylate kinase 2 [Source:MGI Symbol;Acc:MGI:87978]	11637	Q9WTP6	ENSMUSG00000028792	protein_coding	781.708	-0.388081	0.124184	-3.12494	0.00177844	0.0169102
Ak3	adenylate kinase 3 [Source:MGI Symbol;Acc:MGI:1860835]	56248	Q9WTP7	ENSMUSG00000024782	protein_coding	2520.36	0.295152	0.126999	2.32405	0.0201229	0.0996892
Ak4	adenylate kinase 4 [Source:MGI Symbol;Acc:MGI:87979]	11639	Q9WUR9	ENSMUSG00000028527	protein_coding	49.6217	0.147486	0.254365	0.57969	0.562123	0.769593
Ak5	adenylate kinase 5 [Source:MGI Symbol;Acc:MGI:2677491]	229949	Q920P5	ENSMUSG00000039058	protein_coding	30.4983	-0.365588	0.274703	-1.32905	0.18383	0.415034
Ak6	adenylate kinase 6 [Source:MGI Symbol;Acc:MGI:5510732]	102216272	Q8VCP8	ENSMUSG00000078941	protein_coding	224.49	-0.456843	0.160149	-2.85175	0.00434787	0.0327677
Ak7	adenylate kinase 7 [Source:MGI Symbol;Acc:MGI:1926051]	78801		ENSMUSG00000041323	protein_coding	518.436	0.262052	0.213239	1.22896	0.219086	0.459612
Ak8	adenylate kinase 8 [Source:MGI Symbol;Acc:MGI:1916120]	68870	Q32M07	ENSMUSG00000026807	protein_coding	124.325	0.131783	0.230097	0.572801	0.56678	0.772985
Ak9	adenylate kinase 9 [Source:MGI Symbol;Acc:MGI:2685080]	633979		ENSMUSG00000091415	protein_coding	170.614	0.0772485	0.206112	0.374784	0.707821	0.859897
Akain1	A kinase (PRKA) anchor inhibitor 1 [Source:MGI Symbol;Acc:MGI:2444600]	320722	G3UWD5	ENSMUSG00000091636	protein_coding	0
Akap1	A kinase (PRKA) anchor protein 1 [Source:MGI Symbol;Acc:MGI:104729]	11640	O08715	ENSMUSG00000018428	protein_coding	528.901	0.0889991	0.115279	0.772034	0.440094	0.675828
Akap10	A kinase (PRKA) anchor protein 10 [Source:MGI Symbol;Acc:MGI:1890218]	56697	O88845	ENSMUSG00000047804	protein_coding	655.764	-0.0734937	0.114605	-0.641274	0.521344	0.741736
Akap11	A kinase (PRKA) anchor protein 11 [Source:MGI Symbol;Acc:MGI:2684060]	219181		ENSMUSG00000022016	protein_coding	1908.59	0.288721	0.0968499	2.9811	0.00287216	0.0241047
Akap12	A kinase (PRKA) anchor protein (gravin) 12 [Source:MGI Symbol;Acc:MGI:1932576]	83397	Q9WTQ5	ENSMUSG00000038587	protein_coding	4854.96	0.121363	0.149621	0.811136	0.417287	0.656054
Akap13	A kinase (PRKA) anchor protein 13 [Source:MGI Symbol;Acc:MGI:2676556]	75547		ENSMUSG00000066406	protein_coding	7996.99	-0.0725589	0.0708741	-1.02377	0.305943	0.553105
Akap14	A kinase (PRKA) anchor protein 14 [Source:MGI Symbol;Acc:MGI:3618288]	434756		ENSMUSG00000036551	protein_coding	88.5479	0.429485	0.253744	1.69241	0.0905682	0.268978
Akap17b	A kinase (PRKA) anchor protein 17B [Source:MGI Symbol;Acc:MGI:2443758]	338351		ENSMUSG00000059708	protein_coding	129.922	0.155749	0.172405	0.903401	0.366313	0.611801
Akap2	A kinase (PRKA) anchor protein 2 [Source:MGI Symbol;Acc:MGI:1306795]	11641		ENSMUSG00000038729	protein_coding	4.50305	0.215676	0.314085	0.68706	0.492045
Akap3	A kinase (PRKA) anchor protein 3 [Source:MGI Symbol;Acc:MGI:1341149]	11642	O88987	ENSMUSG00000030344	protein_coding	0.179984	0.0263794	0.104259	0.253015	0.800257
Akap4	A kinase (PRKA) anchor protein 4 [Source:MGI Symbol;Acc:MGI:102794]	11643	Q60662	ENSMUSG00000050089	protein_coding	1.24582	-0.0695789	0.218133	-0.317814	0.750626
Akap5	A kinase (PRKA) anchor protein 5 [Source:MGI Symbol;Acc:MGI:2685104]	238276		ENSMUSG00000021057	protein_coding	8411.02	0.599336	0.162677	3.68422	0.000229409	0.00347186
Akap6	A kinase (PRKA) anchor protein 6 [Source:MGI Symbol;Acc:MGI:3050566]	238161		ENSMUSG00000061603	protein_coding	77.8373	0.171717	0.273735	0.627083	0.530605	0.747446
Akap7	A kinase (PRKA) anchor protein 7 [Source:MGI Symbol;Acc:MGI:1859150]	432442	O55074	ENSMUSG00000039166	protein_coding	556.47	0.44517	0.106901	4.16402	3.12698e-05	0.000711064
Akap8	A kinase (PRKA) anchor protein 8 [Source:MGI Symbol;Acc:MGI:1928488]	56399	Q9DBR0	ENSMUSG00000024045	protein_coding	1468.27	0.14419	0.0987976	1.45945	0.144442	0.357516
Akap8l	A kinase (PRKA) anchor protein 8-like [Source:MGI Symbol;Acc:MGI:1860606]	54194		ENSMUSG00000002625	protein_coding	622.97	0.520595	0.101086	5.14958	2.61077e-07	1.34413e-05
Akap9	A kinase (PRKA) anchor protein (yotiao) 9 [Source:MGI Symbol;Acc:MGI:2178217]	100986		ENSMUSG00000040407	protein_coding	2369.18	0.0318202	0.0929306	0.342408	0.732044	0.872691
Akip1	A kinase (PRKA) interacting protein 1 [Source:MGI Symbol;Acc:MGI:3041226]	57373	Q9JJR5	ENSMUSG00000031023	protein_coding	280.532	0.0535667	0.144405	0.370946	0.710677	0.861317
Akirin1	akirin 1 [Source:MGI Symbol;Acc:MGI:1915300]	68050	Q99LF1	ENSMUSG00000023075	protein_coding	633.903	-0.202901	0.119669	-1.69547	0.0899861	0.268276
Akirin2	akirin 2 [Source:MGI Symbol;Acc:MGI:1889364]	433693	B1AXD8	ENSMUSG00000028291	protein_coding	803.129	-0.0202973	0.10525	-0.192848	0.847078	0.930634
Akna	AT-hook transcription factor [Source:MGI Symbol;Acc:MGI:2140340]	100182	Q80VW7	ENSMUSG00000039158	protein_coding	1710.53	-0.114378	0.149923	-0.762915	0.445514	0.680794
Aknad1	AKNA domain containing 1 [Source:MGI Symbol;Acc:MGI:3584453]	329738		ENSMUSG00000049565	protein_coding	1.36433	0.292037	0.21689	1.45196	0.146514
Akp3	alkaline phosphatase 3, intestine, not Mn requiring [Source:MGI Symbol;Acc:MGI:87984]	11648		ENSMUSG00000036500	protein_coding	0
Akr1a1	aldo-keto reductase family 1, member A1 (aldehyde reductase) [Source:MGI Symbol;Acc:MGI:1929955]	58810	Q9JII6	ENSMUSG00000028692	protein_coding	8479.7	-0.23978	0.110511	-2.16974	0.0300265	0.131166
Akr1b10	aldo-keto reductase family 1, member B10 (aldose reductase) [Source:MGI Symbol;Acc:MGI:1915111]	67861		ENSMUSG00000061758	protein_coding	299.621	0.00661786	0.122526	0.054013	0.956925	0.98309
Akr1b3	aldo-keto reductase family 1, member B3 (aldose reductase) [Source:MGI Symbol;Acc:MGI:1353494]	11677	P45376	ENSMUSG00000001642	protein_coding	817.897	-0.07394	0.108206	-0.683329	0.494399	0.72112
Akr1b7	aldo-keto reductase family 1, member B7 [Source:MGI Symbol;Acc:MGI:101918]	11997	P21300	ENSMUSG00000052131	protein_coding	25.2703	1.21519	0.299508	3.99977	6.34053e-05	0.00123624
Akr1b8	aldo-keto reductase family 1, member B8 [Source:MGI Symbol;Acc:MGI:107673]	14187	P45377	ENSMUSG00000029762	protein_coding	583.395	-0.64255	0.124362	-5.16598	2.39187e-07	1.28005e-05
Akr1c12	aldo-keto reductase family 1, member C12 [Source:MGI Symbol;Acc:MGI:1351661]	622402		ENSMUSG00000021211	protein_coding	7.7307	-0.0383878	0.3253	-0.118582	0.905606	0.958701
Akr1c13	aldo-keto reductase family 1, member C13 [Source:MGI Symbol;Acc:MGI:1351662]	27384	Q8VC28	ENSMUSG00000021213	protein_coding	75.7261	-0.276219	0.215522	-1.28136	0.200068	0.435789
Akr1c14	aldo-keto reductase family 1, member C14 [Source:MGI Symbol;Acc:MGI:2145458]	105387		ENSMUSG00000033715	protein_coding	2025.1	-0.418964	0.19692	-2.12751	0.0333775	0.140788
Akr1c18	aldo-keto reductase family 1, member C18 [Source:MGI Symbol;Acc:MGI:2145420]	105349	Q8K023	ENSMUSG00000021214	protein_coding	0.684908	0.00946791	0.154092	0.0617983	0.950723
Akr1c19	aldo-keto reductase family 1, member C19 [Source:MGI Symbol;Acc:MGI:2653678]	432720		ENSMUSG00000071551	protein_coding	80.0456	0.159094	0.223356	0.712367	0.476237	0.707507
Akr1c20	aldo-keto reductase family 1, member C20 [Source:MGI Symbol;Acc:MGI:2151104]	116852		ENSMUSG00000054757	protein_coding	0.159172	-0.0227686	0.104259	-0.21839	0.827126
Akr1c21	aldo-keto reductase family 1, member C21 [Source:MGI Symbol;Acc:MGI:1924587]	77337	Q91WR5	ENSMUSG00000021207	protein_coding	0
Akr1c6	aldo-keto reductase family 1, member C6 [Source:MGI Symbol;Acc:MGI:1933427]	83702	P70694	ENSMUSG00000021210	protein_coding	0
Akr1cl	aldo-keto reductase family 1, member C-like [Source:MGI Symbol;Acc:MGI:1918111]	70861		ENSMUSG00000025955	protein_coding	3.5805	0.0609224	0.261548	0.233897	0.815065
Akr1d1	aldo-keto reductase family 1, member D1 [Source:MGI Symbol;Acc:MGI:2384785]	208665	Q8VCX1	ENSMUSG00000038641	protein_coding	0
Akr1e1	aldo-keto reductase family 1, member E1 [Source:MGI Symbol;Acc:MGI:1914758]	56043	Q9DCT1	ENSMUSG00000045410	protein_coding	278.862	-0.0286584	0.148941	-0.192415	0.847417	0.930689
Akr7a5	aldo-keto reductase family 7, member A5 (aflatoxin aldehyde reductase) [Source:MGI Symbol;Acc:MGI:107796]	110198	Q8CG76	ENSMUSG00000028743	protein_coding	219.729	0.289046	0.172107	1.67935	0.0930847	0.273505
Akt1	thymoma viral proto-oncogene 1 [Source:MGI Symbol;Acc:MGI:87986]	11651	P31750	ENSMUSG00000001729	protein_coding	3800.09	-0.092719	0.0795664	-1.1653	0.243897	0.488785
Akt1s1	AKT1 substrate 1 (proline-rich) [Source:MGI Symbol;Acc:MGI:1914855]	67605		ENSMUSG00000011096	protein_coding	579.92	0.0219395	0.107838	0.203451	0.838783	0.926662
Akt2	thymoma viral proto-oncogene 2 [Source:MGI Symbol;Acc:MGI:104874]	11652	Q60823	ENSMUSG00000004056	protein_coding	1639.17	-0.0527212	0.105415	-0.500132	0.616982	0.808285
Akt3	thymoma viral proto-oncogene 3 [Source:MGI Symbol;Acc:MGI:1345147]	23797	Q9WUA6	ENSMUSG00000019699	protein_coding	2482.01	-0.0261061	0.114499	-0.228001	0.819645	0.917365
Aktip	thymoma viral proto-oncogene 1 interacting protein [Source:MGI Symbol;Acc:MGI:3693832]	14339		ENSMUSG00000031667	protein_coding	769.141	0.395434	0.132086	2.99367	0.00275641	0.0233684
AL607142.1	novel protein			ENSMUSG00000115115	protein_coding	0
AL731706.1	novel protein			ENSMUSG00000115423	protein_coding	0
AL732309.1	novel RING finger protein			ENSMUSG00000115018	protein_coding	0
Alad	aminolevulinate, delta-, dehydratase [Source:MGI Symbol;Acc:MGI:96853]	17025	P10518	ENSMUSG00000028393	protein_coding	561.512	-0.0757727	0.157532	-0.480986	0.630526	0.8151
Alas1	aminolevulinic acid synthase 1 [Source:MGI Symbol;Acc:MGI:87989]	11655	Q8VC19	ENSMUSG00000032786	protein_coding	5943.2	-0.22199	0.181337	-1.22418	0.220886	0.462257
Alas2	aminolevulinic acid synthase 2, erythroid [Source:MGI Symbol;Acc:MGI:87990]	11656	P08680	ENSMUSG00000025270	protein_coding	1300.85	0.249381	0.203577	1.22499	0.22058	0.461914
Alb	albumin [Source:MGI Symbol;Acc:MGI:87991]	11657	P07724	ENSMUSG00000029368	protein_coding	51.9097	-0.282209	0.270035	-1.08371
Alcam	activated leukocyte cell adhesion molecule [Source:MGI Symbol;Acc:MGI:1313266]	11658	Q61490	ENSMUSG00000022636	protein_coding	8057.58	0.25051	0.140453	1.78358	0.0744918	0.236608
Aldh16a1	aldehyde dehydrogenase 16 family, member A1 [Source:MGI Symbol;Acc:MGI:1916998]	69748		ENSMUSG00000007833	protein_coding	411.401	-0.0476006	0.126473	-0.37637	0.706642	0.859412
Aldh18a1	aldehyde dehydrogenase 18 family, member A1 [Source:MGI Symbol;Acc:MGI:1888908]	56454	Q9Z110	ENSMUSG00000025007	protein_coding	464.316	-0.501286	0.179569	-2.79144	0.00524745	0.0378753
Aldh1a1	aldehyde dehydrogenase family 1, subfamily A1 [Source:MGI Symbol;Acc:MGI:1353450]	11668		ENSMUSG00000053279	protein_coding	15269	0.120492	0.208701	0.577345	0.563706	0.770592
Aldh1a2	aldehyde dehydrogenase family 1, subfamily A2 [Source:MGI Symbol;Acc:MGI:107928]	19378	Q62148	ENSMUSG00000013584	protein_coding	951.286	-0.407667	0.155713	-2.61791	0.00884708	0.0555297
Aldh1a3	aldehyde dehydrogenase family 1, subfamily A3 [Source:MGI Symbol;Acc:MGI:1861722]	56847	Q9JHW9	ENSMUSG00000015134	protein_coding	87.9794	-0.209072	0.322021	-0.649604	0.515948	0.738514
Aldh1a7	aldehyde dehydrogenase family 1, subfamily A7 [Source:MGI Symbol;Acc:MGI:1347050]	26358	O35945	ENSMUSG00000024747	protein_coding	2203.93	0.063238	0.183446	0.344724	0.730302	0.871797
Aldh1b1	aldehyde dehydrogenase 1 family, member B1 [Source:MGI Symbol;Acc:MGI:1919785]	72535	Q9CZS1	ENSMUSG00000035561	protein_coding	170.021	-1.16076	0.298528	-3.89292	9.90459e-05	0.00178447
Aldh1l1	aldehyde dehydrogenase 1 family, member L1 [Source:MGI Symbol;Acc:MGI:1340024]	107747	Q8R0Y6	ENSMUSG00000030088	protein_coding	419.046	-0.243809	0.129276	-1.88593	0.0593044	0.204412
Aldh1l2	aldehyde dehydrogenase 1 family, member L2 [Source:MGI Symbol;Acc:MGI:2444680]	216188	Q8K009	ENSMUSG00000020256	protein_coding	69.4179	-0.381702	0.23141	-1.64836	0.0992784	0.283411
Aldh2	aldehyde dehydrogenase 2, mitochondrial [Source:MGI Symbol;Acc:MGI:99600]	11669	P47738	ENSMUSG00000029455	protein_coding	13742.4	0.319486	0.124747	2.56107	0.010435	0.0627142
Aldh3a1	aldehyde dehydrogenase family 3, subfamily A1 [Source:MGI Symbol;Acc:MGI:1353451]	11670		ENSMUSG00000019102	protein_coding	245.319	0.57468	0.245929	2.33665	0.0194575	0.0974564
Aldh3a2	aldehyde dehydrogenase family 3, subfamily A2 [Source:MGI Symbol;Acc:MGI:1353452]	11671		ENSMUSG00000010025	protein_coding	2022.86	0.164556	0.0977221	1.68391	0.0921989	0.271773
Aldh3b1	aldehyde dehydrogenase 3 family, member B1 [Source:MGI Symbol;Acc:MGI:1914939]	67689	Q80VQ0	ENSMUSG00000024885	protein_coding	1182.77	-0.00947909	0.0996191	-0.0951527	0.924194	0.967814
Aldh3b2	aldehyde dehydrogenase 3 family, member B2 [Source:MGI Symbol;Acc:MGI:2147613]	621603	E9Q3E1	ENSMUSG00000075296	protein_coding	8.12962	-0.15754	0.324966	-0.486612	0.626534	0.813344
Aldh3b3	aldehyde dehydrogenase 3 family, member B3 [Source:MGI Symbol;Acc:MGI:1920708]	73458	J3QMK6	ENSMUSG00000037263	protein_coding	0.687384	0.130321	0.134636	0.957471	0.33833
Aldh4a1	aldehyde dehydrogenase 4 family, member A1 [Source:MGI Symbol;Acc:MGI:2443883]	212647	Q8CHT0	ENSMUSG00000028737	protein_coding	369.351	0.341325	0.135883	2.51171	0.0120147	0.069326
Aldh5a1	aldhehyde dehydrogenase family 5, subfamily A1 [Source:MGI Symbol;Acc:MGI:2441982]	214579	Q8BWF0	ENSMUSG00000035936	protein_coding	189.464	0.54011	0.230772	2.33954	0.0193075	0.0971584
Aldh6a1	aldehyde dehydrogenase family 6, subfamily A1 [Source:MGI Symbol;Acc:MGI:1915077]	104776	Q9EQ20	ENSMUSG00000021238	protein_coding	1587.1	0.538695	0.161101	3.34372	0.000826644	0.00949765
Aldh7a1	aldehyde dehydrogenase family 7, member A1 [Source:MGI Symbol;Acc:MGI:108186]	110695	Q9DBF1	ENSMUSG00000053644	protein_coding	873.17	0.0858067	0.0987393	0.86903	0.384831	0.628848
Aldh8a1	aldehyde dehydrogenase 8 family, member A1 [Source:MGI Symbol;Acc:MGI:2653900]	237320	Q8BH00	ENSMUSG00000037542	protein_coding	1.5893	-0.346625	0.233463	-1.63784	0.101454
Aldh9a1	aldehyde dehydrogenase 9, subfamily A1 [Source:MGI Symbol;Acc:MGI:1861622]	56752		ENSMUSG00000026687	protein_coding	1012.58	0.206691	0.097629	2.1171	0.0342516	0.14336
Aldoa	aldolase A, fructose-bisphosphate [Source:MGI Symbol;Acc:MGI:87994]	11674	P05064	ENSMUSG00000030695	protein_coding	8094.86	-0.131537	0.0935919	-1.40543	0.159894	0.381312
Aldoa				ENSMUSG00000114515	protein_coding	10.5612	0.0835588	0.329683	0.25375	0.799689	0.907326
Aldoart1	aldolase 1 A, retrogene 1 [Source:MGI Symbol;Acc:MGI:2447811]	353204		ENSMUSG00000059343	protein_coding	3.27837	-0.160355	0.295962	-0.541167	0.588393
Aldoart2	aldolase 1 A, retrogene 2 [Source:MGI Symbol;Acc:MGI:1931052]	79459		ENSMUSG00000063129	protein_coding	0.809734	0.0592209	0.183597	0.322052	0.747414
Aldob	aldolase B, fructose-bisphosphate [Source:MGI Symbol;Acc:MGI:87995]	230163	Q91Y97	ENSMUSG00000028307	protein_coding	3.13968	-0.341215	0.215021	-1.96697	0.049187
Aldoc	aldolase C, fructose-bisphosphate [Source:MGI Symbol;Acc:MGI:101863]	11676	P05063	ENSMUSG00000017390	protein_coding	117.284	-0.0756737	0.179946	-0.420486	0.67413	0.840662
Alg1	asparagine-linked glycosylation 1 (beta-1,4-mannosyltransferase) [Source:MGI Symbol;Acc:MGI:2384774]	208211	Q921Q3	ENSMUSG00000039427	protein_coding	423.028	-0.0829093	0.114603	-0.723443	0.469408	0.700688
Alg10b	asparagine-linked glycosylation 10B (alpha-1,2-glucosyltransferase) [Source:MGI Symbol;Acc:MGI:2146159]	380959	Q3UGP8	ENSMUSG00000075470	protein_coding	624.916	0.34017	0.102035	3.3337	0.000857003	0.009729
Alg11	asparagine-linked glycosylation 11 (alpha-1,2-mannosyltransferase) [Source:MGI Symbol;Acc:MGI:2142632]	207958	Q3TZM9	ENSMUSG00000063362	protein_coding	478.46	-0.0165667	0.10896	-0.152043	0.879153	0.946212
Alg12	asparagine-linked glycosylation 12 (alpha-1,6-mannosyltransferase) [Source:MGI Symbol;Acc:MGI:2385025]	223774	Q8VDB2	ENSMUSG00000035845	protein_coding	250.104	-0.392977	0.133852	-2.93536	0.00333158	0.0269391
Alg13	asparagine-linked glycosylation 13 [Source:MGI Symbol;Acc:MGI:1914824]	67574	Q9D8C3	ENSMUSG00000041718	protein_coding	92.1116	-0.151382	0.212498	-0.712259	0.476304	0.707541
Alg14	asparagine-linked glycosylation 14 [Source:MGI Symbol;Acc:MGI:1914039]	66789	Q9D081	ENSMUSG00000039887	protein_coding	388.207	0.210052	0.127007	1.65385	0.0981585	0.281697
Alg2	asparagine-linked glycosylation 2 (alpha-1,3-mannosyltransferase) [Source:MGI Symbol;Acc:MGI:1914731]	56737	Q9DBE8	ENSMUSG00000039740	protein_coding	548.994	-0.0360309	0.12693	-0.283861	0.776517	0.896222
Alg3	asparagine-linked glycosylation 3 (alpha-1,3-mannosyltransferase) [Source:MGI Symbol;Acc:MGI:1098592]	208624		ENSMUSG00000033809	protein_coding	225.5	-0.311281	0.186397	-1.66999	0.0949223	0.276362
Alg5	asparagine-linked glycosylation 5 (dolichyl-phosphate beta-glucosyltransferase) [Source:MGI Symbol;Acc:MGI:1913498]	66248	Q9DB25	ENSMUSG00000036632	protein_coding	431.079	-0.242246	0.128549	-1.88434	0.0595189	0.204977
Alg6	asparagine-linked glycosylation 6 (alpha-1,3,-glucosyltransferase) [Source:MGI Symbol;Acc:MGI:2444031]	320438	Q3TAE8	ENSMUSG00000073792	protein_coding	132.854	0.497556	0.168076	2.95896	0.00308677	0.0254401
Alg8	asparagine-linked glycosylation 8 (alpha-1,3-glucosyltransferase) [Source:MGI Symbol;Acc:MGI:2141959]	381903	Q6P8H8	ENSMUSG00000035704	protein_coding	152.994	-0.310565	0.188082	-1.65103	0.0987314	0.282445
Alg9	asparagine-linked glycosylation 9 (alpha 1,2 mannosyltransferase) [Source:MGI Symbol;Acc:MGI:1924753]	102580	Q8VDI9	ENSMUSG00000032059	protein_coding	419.008	0.0499429	0.139073	0.359127	0.7195	0.865603
Alk	anaplastic lymphoma kinase [Source:MGI Symbol;Acc:MGI:103305]	11682	P97793	ENSMUSG00000055471	protein_coding	0.608939	-0.082235	0.151989	-0.502503	0.615314
Alkal1	ALK and LTK ligand 1 [Source:MGI Symbol;Acc:MGI:3645495]	620393	J3QPP8	ENSMUSG00000087247	protein_coding	15.7544	-0.240715	0.321007	-0.74799	0.454466	0.687926
Alkal2	ALK and LTK ligand 2 [Source:MGI Symbol;Acc:MGI:3697448]	100294583	Q80UG6	ENSMUSG00000054204	protein_coding	1.09838	-0.0997314	0.195149	-0.52046	0.602743
Alkbh1	alkB homolog 1, histone H2A dioxygenase [Source:MGI Symbol;Acc:MGI:2384034]	654309	P0CB42	ENSMUSG00000079036	protein_coding	196.649	-0.114394	0.167176	-0.684223	0.493834	0.720855
Alkbh2	alkB homolog 2, alpha-ketoglutarate-dependent dioxygenase [Source:MGI Symbol;Acc:MGI:2141032]	231642	Q6P6J4	ENSMUSG00000044339	protein_coding	36.2419	-0.192742	0.288435	-0.667954	0.504163	0.728246
Alkbh3	alkB homolog 3, alpha-ketoglutarate-dependent dioxygenase [Source:MGI Symbol;Acc:MGI:1916363]	69113		ENSMUSG00000040174	protein_coding	258.825	-0.114746	0.139069	-0.825079	0.409327	0.648837
Alkbh4	alkB homolog 4, lysine demethylase [Source:MGI Symbol;Acc:MGI:1919291]	72041		ENSMUSG00000039754	protein_coding	142.759	0.0587456	0.166448	0.352949	0.724127	0.868549
Alkbh5	alkB homolog 5, RNA demethylase [Source:MGI Symbol;Acc:MGI:2144489]	268420	Q3TSG4	ENSMUSG00000042650	protein_coding	2686.69	0.0305129	0.0745335	0.409386	0.682256	0.844978
Alkbh6	alkB homolog 6 [Source:MGI Symbol;Acc:MGI:2142037]	233065	Q8K2U2	ENSMUSG00000042831	protein_coding	317.761	0.0237177	0.132671	0.178771	0.858118	0.936709
Alkbh7	alkB homolog 7 [Source:MGI Symbol;Acc:MGI:1913650]	66400	Q9D6Z0	ENSMUSG00000002661	protein_coding	97.7775	0.0277803	0.190612	0.145741	0.884126	0.949407
Alkbh8	alkB homolog 8, tRNA methyltransferase [Source:MGI Symbol;Acc:MGI:1914917]	67667	Q80Y20	ENSMUSG00000025899	protein_coding	299.521	0.219669	0.13279	1.65419	0.0980893	0.281554
Allc	allantoicase [Source:MGI Symbol;Acc:MGI:2136971]	94041	Q9JHX6	ENSMUSG00000020636	protein_coding	0
Alms1	ALMS1, centrosome and basal body associated [Source:MGI Symbol;Acc:MGI:1934606]	236266	Q8K4E0	ENSMUSG00000063810	protein_coding	228.898	-0.105041	0.154259	-0.680888	0.495943	0.722465
Alox12	arachidonate 12-lipoxygenase [Source:MGI Symbol;Acc:MGI:87998]	11684	P39655	ENSMUSG00000000320	protein_coding	160.714	-0.625177	0.264172	-2.36539	0.018011	0.0925515
Alox12b	arachidonate 12-lipoxygenase, 12R type [Source:MGI Symbol;Acc:MGI:1274782]	11686	O70582	ENSMUSG00000032807	protein_coding	2.23719	-0.482906	0.235896	-2.51559	0.0118834
Alox12e	arachidonate lipoxygenase, epidermal [Source:MGI Symbol;Acc:MGI:1274790]	11685	P55249	ENSMUSG00000018907	protein_coding	15.5267	-0.379527	0.318471	-1.20368	0.228714	0.471484
Alox15	arachidonate 15-lipoxygenase [Source:MGI Symbol;Acc:MGI:87997]	11687	P39654	ENSMUSG00000018924	protein_coding	201.034	-0.35256	0.308612	-1.14288	0.253088	0.497927
Alox5	arachidonate 5-lipoxygenase [Source:MGI Symbol;Acc:MGI:87999]	11689	P48999	ENSMUSG00000025701	protein_coding	241.163	0.372151	0.1781	2.08924	0.0366858	0.14981
Alox5ap	arachidonate 5-lipoxygenase activating protein [Source:MGI Symbol;Acc:MGI:107505]	11690	P30355	ENSMUSG00000060063	protein_coding	1048.09	-0.387023	0.203793	-1.89905	0.0575576	0.200644
Alox8	arachidonate 8-lipoxygenase [Source:MGI Symbol;Acc:MGI:1098228]	11688	O35936	ENSMUSG00000020891	protein_coding	2.44572	-0.0167182	0.281759	-0.0592131	0.952782
Aloxe3	arachidonate lipoxygenase 3 [Source:MGI Symbol;Acc:MGI:1345140]	23801	Q9WV07	ENSMUSG00000020892	protein_coding	29.6085	0.0523704	0.272132	0.192392	0.847435	0.930689
Alpi	alkaline phosphatase, intestinal [Source:MGI Symbol;Acc:MGI:1924018]	76768		ENSMUSG00000079440	protein_coding	0
Alpk1	alpha-kinase 1 [Source:MGI Symbol;Acc:MGI:1918731]	71481		ENSMUSG00000028028	protein_coding	302.409	-0.627985	0.203867	-3.0798	0.00207142	0.0188373
Alpk2	alpha-kinase 2 [Source:MGI Symbol;Acc:MGI:2449492]	225638	Q91ZB0	ENSMUSG00000032845	protein_coding	14.5153	-0.338877	0.329002	-1.03226	0.301949	0.550337
Alpk3	alpha-kinase 3 [Source:MGI Symbol;Acc:MGI:2151224]	116904		ENSMUSG00000038763	protein_coding	47.6181	-0.183845	0.26618	-0.69046	0.489905	0.718095
Alpl	alkaline phosphatase, liver/bone/kidney [Source:MGI Symbol;Acc:MGI:87983]	11647	P09242	ENSMUSG00000028766	protein_coding	557.575	-1.92776	0.242944	-7.92897	2.20965e-15	1.43795e-12
Alppl2	alkaline phosphatase, placental-like 2 [Source:MGI Symbol;Acc:MGI:108009]	11650	P24823	ENSMUSG00000026246	protein_coding	0.827199	0.126651	0.168452	0.791066	0.428906
Als2	alsin Rho guanine nucleotide exchange factor [Source:MGI Symbol;Acc:MGI:1921268]	74018	Q920R0	ENSMUSG00000026024	protein_coding	609.699	-0.356564	0.128753	-2.76919	0.00561966	0.0398519
Als2cl	ALS2 C-terminal like [Source:MGI Symbol;Acc:MGI:2447532]	235633		ENSMUSG00000044037	protein_coding	1839.98	0.324444	0.0912303	3.5563	0.000376122	0.00511205
Als2cr12	amyotrophic lateral sclerosis 2 chromosome region 12 [Source:MGI Symbol;Acc:MGI:1918359]	108812		ENSMUSG00000047528	protein_coding	4.95271	0.358301	0.314075	1.14444	0.252442
Alx1	ALX homeobox 1 [Source:MGI Symbol;Acc:MGI:104621]	216285		ENSMUSG00000036602	protein_coding	2.1193	-0.224651	0.272822	-0.827639	0.407875
Alx3	aristaless-like homeobox 3 [Source:MGI Symbol;Acc:MGI:1277097]	11694	O70137	ENSMUSG00000014603	protein_coding	0
Alx4	aristaless-like homeobox 4 [Source:MGI Symbol;Acc:MGI:108359]	11695	O35137	ENSMUSG00000040310	protein_coding	4.70546	-0.0939673	0.317398	-0.295208	0.767835
Alyref	Aly/REF export factor [Source:MGI Symbol;Acc:MGI:1341044]	21681	O08583	ENSMUSG00000025134	protein_coding	587.36	-0.160151	0.106602	-1.50232	0.133013	0.34009
Alyref2	Aly/REF export factor 2 [Source:MGI Symbol;Acc:MGI:1913144]	56009		ENSMUSG00000060244	protein_coding	68.3523	-0.133877	0.234911	-0.569879	0.56876	0.774322
Amacr	alpha-methylacyl-CoA racemase [Source:MGI Symbol;Acc:MGI:1098273]	17117	O09174	ENSMUSG00000022244	protein_coding	111.485	-0.0329586	0.184884	-0.178283	0.858501	0.936876
Ambn	ameloblastin [Source:MGI Symbol;Acc:MGI:104655]	11698		ENSMUSG00000029288	protein_coding	0.147433	0.0263794	0.104259	0.253015	0.800257
Ambp	alpha 1 microglobulin/bikunin [Source:MGI Symbol;Acc:MGI:88002]	11699	Q07456	ENSMUSG00000028356	protein_coding	2.50114	-0.00602099	0.193234	-0.0311859	0.975121
Ambra1	autophagy/beclin 1 regulator 1 [Source:MGI Symbol;Acc:MGI:2443564]	228361	A2AH22	ENSMUSG00000040506	protein_coding	1040.93	-0.117892	0.0973638	-1.21084	0.225958	0.46784
Amd1	S-adenosylmethionine decarboxylase 1 [Source:MGI Symbol;Acc:MGI:88004]	11702	P0DMN7	ENSMUSG00000075232	protein_coding	410.693	0.0691117	0.149038	0.463735	0.642837	0.821815
Amd2	S-adenosylmethionine decarboxylase 2 [Source:MGI Symbol;Acc:MGI:1333111]	100041585	D3Z6H8	ENSMUSG00000063953	protein_coding	1.6578	-0.0868058	0.253286	-0.343982	0.73086
Amdhd1	amidohydrolase domain containing 1 [Source:MGI Symbol;Acc:MGI:1919011]	71761	Q9DBA8	ENSMUSG00000015890	protein_coding	4.19236	-0.0937217	0.314423	-0.298874	0.765036
Amdhd2	amidohydrolase domain containing 2 [Source:MGI Symbol;Acc:MGI:2443978]	245847		ENSMUSG00000036820	protein_coding	413.594	-0.477845	0.159498	-2.99547	0.00274021	0.0232694
Amelx	amelogenin, X-linked [Source:MGI Symbol;Acc:MGI:88005]	11704		ENSMUSG00000031354	protein_coding	0
Amer1	APC membrane recruitment 1 [Source:MGI Symbol;Acc:MGI:1919595]	72345	Q7TS75	ENSMUSG00000050332	protein_coding	678.681	-0.14384	0.095271	-1.50977	0.131101	0.337055
Amer2	APC membrane recruitment 2 [Source:MGI Symbol;Acc:MGI:1919375]	72125		ENSMUSG00000021986	protein_coding	18.4145	0.106827	0.303198	0.352371	0.72456	0.868735
Amer3	APC membrane recruitment 3 [Source:MGI Symbol;Acc:MGI:3026939]	211383	Q6NS69	ENSMUSG00000045174	protein_coding	0
Amfr	autocrine motility factor receptor [Source:MGI Symbol;Acc:MGI:1345634]	23802	Q9R049	ENSMUSG00000031751	protein_coding	3499.66	0.003314	0.0810632	0.0408822	0.96739	0.985739
Amh	anti-Mullerian hormone [Source:MGI Symbol;Acc:MGI:88006]	11705		ENSMUSG00000035262	protein_coding	3.05452	0.244771	0.261237	0.965859	0.334115
Amhr2	anti-Mullerian hormone type 2 receptor [Source:MGI Symbol;Acc:MGI:105062]	110542	Q8K592	ENSMUSG00000023047	protein_coding	47.4706	0.0769798	0.268178	0.28701	0.774105	0.894835
Amigo1	adhesion molecule with Ig like domain 1 [Source:MGI Symbol;Acc:MGI:2653612]	229715	Q80ZD8	ENSMUSG00000050947	protein_coding	441.949	0.197574	0.131913	1.49774	0.1342	0.341958
Amigo2	adhesion molecule with Ig like domain 2 [Source:MGI Symbol;Acc:MGI:2145995]	105827	Q80ZD9	ENSMUSG00000048218	protein_coding	474.756	0.0863133	0.181712	0.474978	0.634803	0.817537
Amigo3	adhesion molecule with Ig like domain 3 [Source:MGI Symbol;Acc:MGI:2444854]	320844	Q8C2S7	ENSMUSG00000032593	protein_coding	68.8071	-1.00144	0.277253	-3.60306	0.000314497	0.00446081
Ammecr1	Alport syndrome, mental retardation, midface hypoplasia and elliptocytosis chromosomal region gene 1 [Source:MGI Symbol;Acc:MGI:1860206]	56068	Q9JHT5	ENSMUSG00000042225	protein_coding	214.069	-0.224483	0.152294	-1.47394	0.140499	0.352308
Ammecr1l	AMME chromosomal region gene 1-like [Source:MGI Symbol;Acc:MGI:2442711]	225339	Q8JZZ6	ENSMUSG00000041915	protein_coding	1208.21	-0.0410417	0.0920202	-0.446008	0.655592	0.82919
Amn	amnionless [Source:MGI Symbol;Acc:MGI:1934943]	93835	Q99JB7	ENSMUSG00000021278	protein_coding	2.91856	-0.148018	0.282943	-0.522506	0.601318
Amn1	antagonist of mitotic exit network 1 [Source:MGI Symbol;Acc:MGI:2442933]	232566		ENSMUSG00000068250	protein_coding	302.208	-0.0839121	0.13189	-0.636227	0.524629	0.743929
Amot	angiomotin [Source:MGI Symbol;Acc:MGI:108440]	27494		ENSMUSG00000041688	protein_coding	271.587	0.70225	0.187413	3.74585	0.000179785	0.00285358
Amotl1	angiomotin-like 1 [Source:MGI Symbol;Acc:MGI:1922973]	75723	Q9D4H4	ENSMUSG00000013076	protein_coding	3381.43	0.279285	0.084592	3.30154	0.000961556	0.0106202
Amotl2	angiomotin-like 2 [Source:MGI Symbol;Acc:MGI:1929286]	56332		ENSMUSG00000032531	protein_coding	4753.21	0.131047	0.130186	1.00661	0.314122	0.560787
Ampd1	adenosine monophosphate deaminase 1 [Source:MGI Symbol;Acc:MGI:88015]	229665	Q3V1D3	ENSMUSG00000070385	protein_coding	6.40054	0.0619996	0.328915	0.188294	0.850646
Ampd2	adenosine monophosphate deaminase 2 [Source:MGI Symbol;Acc:MGI:88016]	109674	Q9DBT5	ENSMUSG00000027889	protein_coding	450.643	-0.144318	0.160098	-0.901448	0.36735	0.612652
Ampd3	adenosine monophosphate deaminase 3 [Source:MGI Symbol;Acc:MGI:1096344]	11717	O08739	ENSMUSG00000005686	protein_coding	909.057	-0.382591	0.108119	-3.53849	0.000402416	0.00543311
Amph	amphiphysin [Source:MGI Symbol;Acc:MGI:103574]	218038	Q7TQF7	ENSMUSG00000021314	protein_coding	315.435	0.172597	0.185525	0.930417	0.352155	0.598352
Amt	aminomethyltransferase [Source:MGI Symbol;Acc:MGI:3646700]	434437	Q8CFA2	ENSMUSG00000032607	protein_coding	92.7948	0.139061	0.2369	0.587085	0.557146	0.766194
Amtn	amelotin [Source:MGI Symbol;Acc:MGI:1918671]	71421	Q9D3J8	ENSMUSG00000029282	protein_coding	1.97295	0.0974419	0.264744	0.368451	0.712537
Amy1	amylase 1, salivary [Source:MGI Symbol;Acc:MGI:88019]	11722	P00687	ENSMUSG00000074264	protein_coding	58.6107	0.360953	0.272903	1.32193	0.186192	0.418334
Amy2a1	amylase 2a1 [Source:MGI Symbol;Acc:MGI:104548]	100043207		ENSMUSG00000070360	protein_coding	0
Amy2a2	amylase 2a2 [Source:MGI Symbol;Acc:MGI:3711220]	100043688	P00688	ENSMUSG00000096569	protein_coding	0
Amy2a3	amylase 2a3 [Source:MGI Symbol;Acc:MGI:3714985]	100043686	P00688	ENSMUSG00000093931	protein_coding	0
Amy2a4	amylase 2a4 [Source:MGI Symbol;Acc:MGI:3711258]	100043684	P00688	ENSMUSG00000096770	protein_coding	0
Amy2a5	amylase 2a5 [Source:MGI Symbol;Acc:MGI:88020]	109959	P00688	ENSMUSG00000074268	protein_coding	0
Amz1	archaelysin family metallopeptidase 1 [Source:MGI Symbol;Acc:MGI:2442258]	231842	Q8BVF9	ENSMUSG00000050022	protein_coding	172.386	0.0595434	0.184943	0.321948	0.747492	0.880481
Amz2	archaelysin family metallopeptidase 2 [Source:MGI Symbol;Acc:MGI:104837]	13929		ENSMUSG00000020610	protein_coding	617.789	0.218762	0.124312	1.75974	0.0784519	0.245307
Anapc1	anaphase promoting complex subunit 1 [Source:MGI Symbol;Acc:MGI:103097]	17222	P53995	ENSMUSG00000014355	protein_coding	2608.45	0.0412196	0.0809014	0.509505	0.610398	0.804225
Anapc10	anaphase promoting complex subunit 10 [Source:MGI Symbol;Acc:MGI:1916249]	68999	Q8K2H6	ENSMUSG00000036977	protein_coding	266.311	-0.0670168	0.186248	-0.359811	0.718988	0.865499
Anapc11	anaphase promoting complex subunit 11 [Source:MGI Symbol;Acc:MGI:1913406]	66156	Q9CPX9	ENSMUSG00000025135	protein_coding	543.84	0.341063	0.115554	2.95145	0.00316282	0.0258974
Anapc13	anaphase promoting complex subunit 13 [Source:MGI Symbol;Acc:MGI:1916260]	69010	Q8R034	ENSMUSG00000035048	protein_coding	451.91	0.158183	0.13432	1.17763	0.238943	0.483022
Anapc15	anaphase prompoting complex C subunit 15 [Source:MGI Symbol;Acc:MGI:1922680]	75430		ENSMUSG00000030649	protein_coding	200.601	-0.24658	0.150389	-1.63943	0.101124	0.286667
Anapc15-ps	anaphase prompoting complex C subunit 15, pseudogene [Source:MGI Symbol;Acc:MGI:3646302]			ENSMUSG00000074780	protein_coding	0.186581	0.0263794	0.104259	0.253015	0.800257
Anapc16	anaphase promoting complex subunit 16 [Source:MGI Symbol;Acc:MGI:1289325]	52717	Q9CPV2	ENSMUSG00000020107	protein_coding	683.245	-0.0645104	0.103005	-0.626277	0.531133	0.74788
Anapc2	anaphase promoting complex subunit 2 [Source:MGI Symbol;Acc:MGI:2139135]	99152	Q8BZQ7	ENSMUSG00000026965	protein_coding	1536.72	0.112116	0.100139	1.1196	0.262883	0.507585
Anapc4	anaphase promoting complex subunit 4 [Source:MGI Symbol;Acc:MGI:1098673]	52206	Q91W96	ENSMUSG00000029176	protein_coding	1066.35	-0.0476492	0.0847703	-0.562097	0.57405	0.777872
Anapc5	anaphase-promoting complex subunit 5 [Source:MGI Symbol;Acc:MGI:1929722]	59008	Q8BTZ4	ENSMUSG00000029472	protein_coding	3089.24	0.128821	0.0781984	1.64736	0.0994844	0.2838
Anapc7	anaphase promoting complex subunit 7 [Source:MGI Symbol;Acc:MGI:1929711]	56317	Q9WVM3	ENSMUSG00000029466	protein_coding	487.894	0.00862324	0.112958	0.0763396	0.939149	0.974523
Ang	angiogenin, ribonuclease, RNase A family, 5 [Source:MGI Symbol;Acc:MGI:88022]	11727	P21570	ENSMUSG00000072115	protein_coding	427.246	0.263089	0.133333	1.97311	0.0484832	0.178982
Ang2	angiogenin, ribonuclease A family, member 2 [Source:MGI Symbol;Acc:MGI:104984]	11731	Q64438	ENSMUSG00000047894	protein_coding	0
Ang4	angiogenin, ribonuclease A family, member 4 [Source:MGI Symbol;Acc:MGI:2656551]	219033	Q3TMQ6	ENSMUSG00000060615	protein_coding	0
Ang5	angiogenin, ribonuclease A family, member 5 [Source:MGI Symbol;Acc:MGI:3528599]	503844		ENSMUSG00000053961	protein_coding	0
Ang6	angiogenin, ribonuclease A family, member 6 [Source:MGI Symbol;Acc:MGI:3528602]	630952		ENSMUSG00000072598	protein_coding	0
Angel1	angel homolog 1 [Source:MGI Symbol;Acc:MGI:1915987]	68737	Q8VCU0	ENSMUSG00000021257	protein_coding	125.381	0.097049	0.169616	0.572142	0.567225	0.773306
Angel2	angel homolog 2 [Source:MGI Symbol;Acc:MGI:1196310]	52477	Q8K1C0	ENSMUSG00000026634	protein_coding	1036.01	0.205354	0.0878454	2.33766	0.019405	0.0973592
Angpt1	angiopoietin 1 [Source:MGI Symbol;Acc:MGI:108448]	11600	O08538	ENSMUSG00000022309	protein_coding	1136.89	0.461951	0.114339	4.03999	5.34525e-05	0.00108296
Angpt2	angiopoietin 2 [Source:MGI Symbol;Acc:MGI:1202890]	11601	O35608	ENSMUSG00000031465	protein_coding	448.164	0.073623	0.186667	0.394409	0.693279	0.851627
Angpt4	angiopoietin 4 [Source:MGI Symbol;Acc:MGI:1336887]	11602	Q9WVH6	ENSMUSG00000027460	protein_coding	6.02892	0.228088	0.312523	0.728672	0.466202
Angptl1	angiopoietin-like 1 [Source:MGI Symbol;Acc:MGI:1919963]	72713	Q640P2	ENSMUSG00000033544	protein_coding	1.15369	0.112788	0.177547	0.654792	0.512602
Angptl2	angiopoietin-like 2 [Source:MGI Symbol;Acc:MGI:1347002]	26360	Q9R045	ENSMUSG00000004105	protein_coding	1255.06	0.580889	0.202156	2.87333	0.0040617	0.0312139
Angptl3	angiopoietin-like 3 [Source:MGI Symbol;Acc:MGI:1353627]	30924	Q9R182	ENSMUSG00000028553	protein_coding	4.43721	-0.195477	0.305114	-0.642587	0.520492
Angptl4	angiopoietin-like 4 [Source:MGI Symbol;Acc:MGI:1888999]	57875	Q9Z1P8	ENSMUSG00000002289	protein_coding	1106.58	-1.03713	0.178263	-5.81679	5.99887e-09	5.80926e-07
Angptl6	angiopoietin-like 6 [Source:MGI Symbol;Acc:MGI:1917976]	70726	Q8R0Z6	ENSMUSG00000038742	protein_coding	9.88834	0.209638	0.329464	0.635424	0.525152	0.744289
Angptl7	angiopoietin-like 7 [Source:MGI Symbol;Acc:MGI:3605801]	654812	Q8R1Q3	ENSMUSG00000028989	protein_coding	36.6377	0.794301	0.329013	2.41895	0.0155655	0.0836309
Angptl8	angiopoietin-like 8 [Source:MGI Symbol;Acc:MGI:3643534]	624219	Q8R1L8	ENSMUSG00000047822	protein_coding	49.7656	-0.675706	0.265398	-2.54088	0.0110575	0.0654283
Ank	progressive ankylosis [Source:MGI Symbol;Acc:MGI:3045421]	11732	Q9JHZ2	ENSMUSG00000022265	protein_coding	447.618	0.0189332	0.13797	0.137224	0.890854	0.952191
Ank1	ankyrin 1, erythroid [Source:MGI Symbol;Acc:MGI:88024]	11733	Q02357	ENSMUSG00000031543	protein_coding	68.3452	-0.270014	0.268392	-1.00567	0.314575	0.561154
Ank2	ankyrin 2, brain [Source:MGI Symbol;Acc:MGI:88025]	109676	Q8C8R3	ENSMUSG00000032826	protein_coding	135.265	-0.032172	0.243436	-0.132162	0.894856	0.954024
Ank3	ankyrin 3, epithelial [Source:MGI Symbol;Acc:MGI:88026]	11735		ENSMUSG00000069601	protein_coding	1578.41	0.415736	0.174608	2.38098	0.0172667	0.0897907
Ankar	ankyrin and armadillo repeat containing [Source:MGI Symbol;Acc:MGI:2442559]	319695		ENSMUSG00000039342	protein_coding	0
Ankdd1a	ankyrin repeat and death domain containing 1A [Source:MGI Symbol;Acc:MGI:2686319]	330963		ENSMUSG00000066510	protein_coding	0.652357	0.00374012	0.153064	0.0243593	0.980566
Ankdd1b	ankyrin repeat and death domain containing 1B [Source:MGI Symbol;Acc:MGI:2444730]	271144	Q14DN9	ENSMUSG00000047117	protein_coding	1.94507	0.113563	0.263456	0.42958	0.667501
Ankef1	ankyrin repeat and EF-hand domain containing 1 [Source:MGI Symbol;Acc:MGI:2441685]	319196		ENSMUSG00000074771	protein_coding	35.7732	0.0581204	0.301529	0.1929	0.847037	0.930634
Ankfn1	ankyrin-repeat and fibronectin type III domain containing 1 [Source:MGI Symbol;Acc:MGI:2686021]	382543		ENSMUSG00000047773	protein_coding	92.3754	0.0362906	0.250216	0.145043	0.884677	0.94977
Ankfy1	ankyrin repeat and FYVE domain containing 1 [Source:MGI Symbol;Acc:MGI:1337008]	11736	Q810B6	ENSMUSG00000020790	protein_coding	3810.04	-0.504645	0.134683	-3.74689	0.000179041	0.00284456
Ankhd1	ankyrin repeat and KH domain containing 1 [Source:MGI Symbol;Acc:MGI:1921733]	108857		ENSMUSG00000024483	protein_coding	2419.29	-0.131819	0.107269	-1.22886	0.219125	0.459612
Ankib1	ankyrin repeat and IBR domain containing 1 [Source:MGI Symbol;Acc:MGI:1918047]	70797	Q6ZPS6	ENSMUSG00000040351	protein_coding	1364.27	-0.206905	0.11386	-1.81718	0.0691891	0.22585
Ankk1	ankyrin repeat and kinase domain containing 1 [Source:MGI Symbol;Acc:MGI:3045301]	244859	Q8BZ25	ENSMUSG00000032257	protein_coding	4.38415	-0.300451	0.302179	-0.991389	0.321496
Ankle1	ankyrin repeat and LEM domain containing 1 [Source:MGI Symbol;Acc:MGI:1918775]	234396	A8VU90	ENSMUSG00000046295	protein_coding	12.8292	0.0831911	0.323683	0.25687	0.797279	0.906045
Ankle2	ankyrin repeat and LEM domain containing 2 [Source:MGI Symbol;Acc:MGI:1261856]	71782	Q6P1H6	ENSMUSG00000029501	protein_coding	1356.05	-0.347187	0.162206	-2.14038	0.032324	0.137683
Ankmy1	ankyrin repeat and MYND domain containing 1 [Source:MGI Symbol;Acc:MGI:3045261]	241158		ENSMUSG00000034212	protein_coding	75.7557	-0.273101	0.265191	-1.02995	0.303034	0.551286
Ankmy2	ankyrin repeat and MYND domain containing 2 [Source:MGI Symbol;Acc:MGI:2144755]	217473	Q3TPE9	ENSMUSG00000036188	protein_coding	472.472	0.0442249	0.138645	0.318968	0.749751	0.881064
Ankra2	ankyrin repeat, family A (RFXANK-like), 2 [Source:MGI Symbol;Acc:MGI:1915808]	68558		ENSMUSG00000021661	protein_coding	260.702	-0.0657426	0.144926	-0.453617	0.650104	0.825197
Ankrd1	ankyrin repeat domain 1 (cardiac muscle) [Source:MGI Symbol;Acc:MGI:1097717]	107765	Q9CR42	ENSMUSG00000024803	protein_coding	876.771	-0.902435	0.225091	-4.00877	6.10345e-05	0.00120069
Ankrd10	ankyrin repeat domain 10 [Source:MGI Symbol;Acc:MGI:1921840]	102334		ENSMUSG00000031508	protein_coding	451.844	0.294906	0.14215	2.07458	0.0380251	0.153114
Ankrd11	ankyrin repeat domain 11 [Source:MGI Symbol;Acc:MGI:1924337]	77087		ENSMUSG00000035569	protein_coding	4648.79	0.0402546	0.0885679	0.454507	0.649464	0.82477
Ankrd12	ankyrin repeat domain 12 [Source:MGI Symbol;Acc:MGI:1914357]	106585		ENSMUSG00000034647	protein_coding	1548.26	-0.0639831	0.128212	-0.499037	0.617753	0.808871
Ankrd13a	ankyrin repeat domain 13a [Source:MGI Symbol;Acc:MGI:1915670]	68420	Q80UP5	ENSMUSG00000041870	protein_coding	4257.5	0.0690711	0.0808186	0.854643	0.392749	0.635696
Ankrd13b	ankyrin repeat domain 13b [Source:MGI Symbol;Acc:MGI:2144501]	268445		ENSMUSG00000037907	protein_coding	168.852	-0.191101	0.164965	-1.15838	0.246708	0.491612
Ankrd13c	ankyrin repeat domain 13c [Source:MGI Symbol;Acc:MGI:2139746]	433667		ENSMUSG00000039988	protein_coding	1295.52	0.0792788	0.100744	0.786936	0.431319	0.668131
Ankrd13d	ankyrin repeat domain 13 family, member D [Source:MGI Symbol;Acc:MGI:1915673]	68423		ENSMUSG00000005986	protein_coding	73.1287	0.270475	0.211133	1.28069	0.200302	0.435949
Ankrd16	ankyrin repeat domain 16 [Source:MGI Symbol;Acc:MGI:2444796]	320816		ENSMUSG00000047909	protein_coding	383.308	0.240748	0.156136	1.5419	0.123099	0.323955
Ankrd17	ankyrin repeat domain 17 [Source:MGI Symbol;Acc:MGI:1932101]	81702	Q99NH0	ENSMUSG00000055204	protein_coding	3460.59	-0.302874	0.107593	-2.81499	0.00487782	0.0358272
Ankrd2	ankyrin repeat domain 2 (stretch responsive muscle) [Source:MGI Symbol;Acc:MGI:1861447]	56642	Q9WV06	ENSMUSG00000025172	protein_coding	6.51911	-0.0391123	0.327388	-0.119239	0.905086
Ankrd22	ankyrin repeat domain 22 [Source:MGI Symbol;Acc:MGI:1277101]	52024	Q9D3J5	ENSMUSG00000024774	protein_coding	5.23126	0.0438997	0.320471	0.136737	0.891239
Ankrd23	ankyrin repeat domain 23 [Source:MGI Symbol;Acc:MGI:1925571]	78321		ENSMUSG00000067653	protein_coding	8.37543	-0.0855997	0.330366	-0.259505	0.795246	0.905188
Ankrd24	ankyrin repeat domain 24 [Source:MGI Symbol;Acc:MGI:1890394]	70615		ENSMUSG00000054708	protein_coding	108.114	0.447598	0.182167	2.45592	0.0140524	0.0778674
Ankrd26	ankyrin repeat domain 26 [Source:MGI Symbol;Acc:MGI:1917887]	232339		ENSMUSG00000007827	protein_coding	238.337	0.15017	0.135733	1.10638	0.268563	0.514228
Ankrd27	ankyrin repeat domain 27 (VPS9 domain) [Source:MGI Symbol;Acc:MGI:2444103]	245886	Q3UMR0	ENSMUSG00000034867	protein_coding	725.941	0.0663742	0.101947	0.651072	0.515	0.737635
Ankrd28	ankyrin repeat domain 28 [Source:MGI Symbol;Acc:MGI:2145661]	105522		ENSMUSG00000014496	protein_coding	735.952	0.0165443	0.105031	0.15752	0.874835	0.944451
Ankrd29	ankyrin repeat domain 29 [Source:MGI Symbol;Acc:MGI:2687055]	225187		ENSMUSG00000057766	protein_coding	315.887	0.289035	0.182763	1.58145	0.113775	0.308579
Ankrd31	ankyrin repeat domain 31 [Source:MGI Symbol;Acc:MGI:5006716]	625662		ENSMUSG00000109561	protein_coding	0
Ankrd33	ankyrin repeat domain 33 [Source:MGI Symbol;Acc:MGI:2443398]	208258	Q8BXP5	ENSMUSG00000047034	protein_coding	0.882887	0.133124	0.166497	0.827676	0.407854
Ankrd33b	ankyrin repeat domain 33B [Source:MGI Symbol;Acc:MGI:1917904]	67434	Q3U0L2	ENSMUSG00000022237	protein_coding	2145.06	0.151042	0.140124	1.07793	0.281066	0.528143
Ankrd34a	ankyrin repeat domain 34A [Source:MGI Symbol;Acc:MGI:3617846]	545554		ENSMUSG00000049097	protein_coding	2.27001	0.0206522	0.279322	0.0736591	0.941282
Ankrd34b	ankyrin repeat domain 34B [Source:MGI Symbol;Acc:MGI:2443245]	218440	Q3UUF8	ENSMUSG00000045034	protein_coding	2.54887	0.105904	0.28273	0.372112	0.709809
Ankrd34c	ankyrin repeat domain 34C [Source:MGI Symbol;Acc:MGI:2685617]	330998	Q8BLB8	ENSMUSG00000047606	protein_coding	0.339155	0.00199577	0.109466	0.0182291	0.985456
Ankrd35	ankyrin repeat domain 35 [Source:MGI Symbol;Acc:MGI:2442590]	213121		ENSMUSG00000038354	protein_coding	24.2327	0.177124	0.300385	0.589188	0.555735	0.765365
Ankrd36	ankyrin repeat domain 36 [Source:MGI Symbol;Acc:MGI:1923639]	76389		ENSMUSG00000020481	protein_coding	0
Ankrd37	ankyrin repeat domain 37 [Source:MGI Symbol;Acc:MGI:3603344]	654824	Q569N2	ENSMUSG00000050914	protein_coding	81.8894	0.391335	0.321848	1.21724	0.223512	0.465145
Ankrd39	ankyrin repeat domain 39 [Source:MGI Symbol;Acc:MGI:1914816]	109346		ENSMUSG00000079610	protein_coding	93.5769	0.230249	0.203798	1.12946	0.258702	0.503569
Ankrd40	ankyrin repeat domain 40 [Source:MGI Symbol;Acc:MGI:1918702]	71452	Q5SUE8	ENSMUSG00000020864	protein_coding	3531.47	0.18461	0.0956255	1.93055	0.0535385	0.191306
Ankrd42	ankyrin repeat domain 42 [Source:MGI Symbol;Acc:MGI:1921095]	73845	Q3V096	ENSMUSG00000041343	protein_coding	282.382	-0.220765	0.208705	-1.05781	0.290141	0.537865
Ankrd44	ankyrin repeat domain 44 [Source:MGI Symbol;Acc:MGI:3045243]	329154	B2RXR6	ENSMUSG00000052331	protein_coding	2782.34	0.451919	0.102909	4.39139	1.12628e-05	0.000310041
Ankrd45	ankyrin repeat domain 45 [Source:MGI Symbol;Acc:MGI:1921094]	73844		ENSMUSG00000044835	protein_coding	112.478	0.114314	0.221506	0.516083	0.605796	0.801075
Ankrd46	ankyrin repeat domain 46 [Source:MGI Symbol;Acc:MGI:1916089]	68839	Q8BTZ5	ENSMUSG00000048307	protein_coding	1355.36	0.140548	0.105124	1.33697	0.181233	0.410995
Ankrd49	ankyrin repeat domain 49 [Source:MGI Symbol;Acc:MGI:1930842]	56503	Q8VE42	ENSMUSG00000031931	protein_coding	282.526	-0.0544195	0.132519	-0.410655	0.681326	0.844651
Ankrd50	ankyrin repeat domain 50 [Source:MGI Symbol;Acc:MGI:2139777]	99696		ENSMUSG00000044864	protein_coding	2351.45	0.480244	0.0986734	4.86693	1.13346e-06	4.62161e-05
Ankrd52	ankyrin repeat domain 52 [Source:MGI Symbol;Acc:MGI:2444029]	237615	Q8BTI7	ENSMUSG00000014498	protein_coding	1340.54	-0.0791824	0.102304	-0.773988	0.438938	0.675023
Ankrd53	ankyrin repeat domain 53 [Source:MGI Symbol;Acc:MGI:1922555]	75305	Q3V0J4	ENSMUSG00000014747	protein_coding	0
Ankrd54	ankyrin repeat domain 54 [Source:MGI Symbol;Acc:MGI:2444209]	223690	Q91WK7	ENSMUSG00000033055	protein_coding	402.704	-0.044823	0.128909	-0.347706	0.728061	0.870204
Ankrd55	ankyrin repeat domain 55 [Source:MGI Symbol;Acc:MGI:1924568]	77318		ENSMUSG00000049985	protein_coding	6.15178	0.00727868	0.326019	0.0223434	0.982174
Ankrd6	ankyrin repeat domain 6 [Source:MGI Symbol;Acc:MGI:2154278]	140577	Q69ZU8	ENSMUSG00000040183	protein_coding	76.1697	0.230784	0.21573	1.06953	0.284831	0.532145
Ankrd60	ankyrin repeat domain 60 [Source:MGI Symbol;Acc:MGI:1917315]	70065		ENSMUSG00000027517	protein_coding	0
Ankrd61	ankyrin repeat domain 61 [Source:MGI Symbol;Acc:MGI:1913979]	66729	Q9CQM6	ENSMUSG00000029607	protein_coding	1.02752	-0.0944331	0.195013	-0.493012	0.622004
Ankrd63	ankyrin repeat domain 63 [Source:MGI Symbol;Acc:MGI:2686183]	383787	A2ARS0	ENSMUSG00000078137	protein_coding	320.48	0.16255	0.263518	0.616799	0.537367	0.752912
Ankrd65	ankyrin repeat domain 65 [Source:MGI Symbol;Acc:MGI:2685285]	242805		ENSMUSG00000078487	protein_coding	49.1703	0.474205	0.273088	1.73472	0.0827907	0.253702
Ankrd66	ankyrin repeat domain 66 [Source:MGI Symbol;Acc:MGI:1925106]	100043332		ENSMUSG00000096140	protein_coding	67.9887	-0.185831	0.218341	-0.851038	0.394748	0.636733
Ankrd7	ankyrin repeat domain 7 [Source:MGI Symbol;Acc:MGI:1922446]	75196	Q9D504	ENSMUSG00000029517	protein_coding	0.302334	-0.0488666	0.105879	-0.426926	0.669433
Ankrd9	ankyrin repeat domain 9 [Source:MGI Symbol;Acc:MGI:1921501]	74251	Q8BH83	ENSMUSG00000037904	protein_coding	56.0227	0.0169789	0.246753	0.0687756	0.945168	0.977704
Anks1	ankyrin repeat and SAM domain containing 1 [Source:MGI Symbol;Acc:MGI:2446180]	224650	P59672	ENSMUSG00000024219	protein_coding	1949.33	0.0658899	0.0871239	0.756282	0.44948	0.68406
Anks1b	ankyrin repeat and sterile alpha motif domain containing 1B [Source:MGI Symbol;Acc:MGI:1924781]	77531		ENSMUSG00000058589	protein_coding	23.4011	-0.255589	0.296389	-0.862503	0.388411	0.632042
Anks3	ankyrin repeat and sterile alpha motif domain containing 3 [Source:MGI Symbol;Acc:MGI:1919865]	72615		ENSMUSG00000022515	protein_coding	433.661	0.0360108	0.112571	0.319893	0.749049	0.881032
Anks4b	ankyrin repeat and sterile alpha motif domain containing 4B [Source:MGI Symbol;Acc:MGI:1919324]	72074	Q8K3X6	ENSMUSG00000030909	protein_coding	0.318343	-0.0473425	0.104259	-0.436484	0.662486
Anks6	ankyrin repeat and sterile alpha motif domain containing 6 [Source:MGI Symbol;Acc:MGI:1922941]	75691		ENSMUSG00000066191	protein_coding	89.0486	0.0714944	0.194016	0.368474	0.71252	0.862114
Ankub1	ankrin repeat and ubiquitin domain containing 1 [Source:MGI Symbol;Acc:MGI:2685256]	242037		ENSMUSG00000074591	protein_coding	33.3139	-0.343423	0.314116	-1.09437	0.273791	0.519998
Ankzf1	ankyrin repeat and zinc finger domain containing 1 [Source:MGI Symbol;Acc:MGI:1098746]	52231		ENSMUSG00000026199	protein_coding	275.953	0.123691	0.156323	0.791254	0.428796	0.665968
Anln	anillin, actin binding protein [Source:MGI Symbol;Acc:MGI:1920174]	68743	Q8K298	ENSMUSG00000036777	protein_coding	284.044	-0.284164	0.241408	-1.17708	0.239162	0.483224
Ano1	anoctamin 1, calcium activated chloride channel [Source:MGI Symbol;Acc:MGI:2142149]	101772		ENSMUSG00000031075	protein_coding	2125.54	0.105589	0.144743	0.729492	0.465701	0.697537
Ano10	anoctamin 10 [Source:MGI Symbol;Acc:MGI:2143103]	102566	Q8BH79	ENSMUSG00000037949	protein_coding	865.653	0.0803237	0.0972251	0.826163	0.408712	0.64837
Ano2	anoctamin 2 [Source:MGI Symbol;Acc:MGI:2387214]	243634	Q8CFW1	ENSMUSG00000038115	protein_coding	3.35147	0.24011	0.291277	0.829799	0.406652
Ano3	anoctamin 3 [Source:MGI Symbol;Acc:MGI:3613666]	228432	A2AHL1	ENSMUSG00000074968	protein_coding	4.56275	-0.393209	0.311134	-1.26779	0.204873
Ano4	anoctamin 4 [Source:MGI Symbol;Acc:MGI:2443344]	320091		ENSMUSG00000035189	protein_coding	2.16193	-0.0971513	0.247044	-0.395839	0.692223
Ano5	anoctamin 5 [Source:MGI Symbol;Acc:MGI:3576659]	233246	Q75UR0	ENSMUSG00000055489	protein_coding	26.9524	0.844214	0.306308	2.74425	0.00606501	0.0419522
Ano6	anoctamin 6 [Source:MGI Symbol;Acc:MGI:2145890]	105722	Q6P9J9	ENSMUSG00000064210	protein_coding	3960.4	0.0326706	0.0717265	0.455489	0.648758	0.82413
Ano7	anoctamin 7 [Source:MGI Symbol;Acc:MGI:3052714]	404545	Q14AT5	ENSMUSG00000034107	protein_coding	2.24877	0.0616918	0.267267	0.232778	0.815934
Ano8	anoctamin 8 [Source:MGI Symbol;Acc:MGI:2687327]	382014	Q6PB70	ENSMUSG00000034863	protein_coding	323.786	0.266175	0.154964	1.71763	0.0858634	0.259939
Ano9	anoctamin 9 [Source:MGI Symbol;Acc:MGI:1918595]	71345	P86044	ENSMUSG00000054662	protein_coding	70.1805	-0.270385	0.234192	-1.1541	0.248457	0.493246
Anp32a	acidic (leucine-rich) nuclear phosphoprotein 32 family, member A [Source:MGI Symbol;Acc:MGI:108447]	11737		ENSMUSG00000032249	protein_coding	4007.98	0.377431	0.0903952	4.17532	2.97568e-05	0.000680892
Anp32b	acidic (leucine-rich) nuclear phosphoprotein 32 family, member B [Source:MGI Symbol;Acc:MGI:1914878]	67628	Q9EST5	ENSMUSG00000028333	protein_coding	1178.11	-1.90149	0.187842	-10.1154	4.71926e-24	7.67776e-20
Anp32e	acidic (leucine-rich) nuclear phosphoprotein 32 family, member E [Source:MGI Symbol;Acc:MGI:1913721]	66471	P97822	ENSMUSG00000015749	protein_coding	1809.68	0.243778	0.0894507	2.72526	0.00642517	0.0436455
Anpep	alanyl (membrane) aminopeptidase [Source:MGI Symbol;Acc:MGI:5000466]	16790	P97449	ENSMUSG00000039062	protein_coding	2010.9	-0.163166	0.15735	-1.03696	0.299756	0.54801
Antxr1	anthrax toxin receptor 1 [Source:MGI Symbol;Acc:MGI:1916788]	69538	Q9CZ52	ENSMUSG00000033420	protein_coding	3251.84	0.498202	0.1011	4.92772	8.3196e-07	3.60937e-05
Antxr2	anthrax toxin receptor 2 [Source:MGI Symbol;Acc:MGI:1919164]	71914	Q6DFX2	ENSMUSG00000029338	protein_coding	1597.47	0.531744	0.0929313	5.72174	1.05438e-08	9.4772e-07
Antxrl	anthrax toxin receptor-like [Source:MGI Symbol;Acc:MGI:1925726]	239029		ENSMUSG00000047441	protein_coding	0
Anxa1	annexin A1 [Source:MGI Symbol;Acc:MGI:96819]	16952	P10107	ENSMUSG00000024659	protein_coding	6967.93	-0.678091	0.120926	-5.60745	2.05334e-08	1.60605e-06
Anxa10	annexin A10 [Source:MGI Symbol;Acc:MGI:1347090]	26359	Q9QZ10	ENSMUSG00000031635	protein_coding	1.19282	-0.02241	0.197903	-0.11423	0.909056
Anxa11	annexin A11 [Source:MGI Symbol;Acc:MGI:108481]	11744	P97384	ENSMUSG00000021866	protein_coding	1058.24	0.051895	0.105117	0.493689	0.621526	0.810872
Anxa2	annexin A2 [Source:MGI Symbol;Acc:MGI:88246]	12306	P07356	ENSMUSG00000032231	protein_coding	11771.2	-0.373405	0.0907975	-4.1125	3.91403e-05	0.000857998
Anxa3	annexin A3 [Source:MGI Symbol;Acc:MGI:1201378]	11745		ENSMUSG00000029484	protein_coding	4961.21	-0.291875	0.0785326	-3.7166	0.000201922	0.00312269
Anxa4	annexin A4 [Source:MGI Symbol;Acc:MGI:88030]	11746	P97429	ENSMUSG00000029994	protein_coding	4364.86	-0.263294	0.101366	-2.59746	0.00939168	0.057986
Anxa5	annexin A5 [Source:MGI Symbol;Acc:MGI:106008]	11747	P48036	ENSMUSG00000027712	protein_coding	8830.17	0.135044	0.0930563	1.45121	0.146722	0.361067
Anxa6	annexin A6 [Source:MGI Symbol;Acc:MGI:88255]	11749	P14824	ENSMUSG00000018340	protein_coding	4723.97	0.00617601	0.093149	0.0663032	0.947136	0.97884
Anxa7	annexin A7 [Source:MGI Symbol;Acc:MGI:88031]	11750	Q07076	ENSMUSG00000021814	protein_coding	3713.43	-0.386688	0.0845728	-4.57221	4.8261e-06	0.000154559
Anxa8	annexin A8 [Source:MGI Symbol;Acc:MGI:1201374]	11752	O35640	ENSMUSG00000021950	protein_coding	867.076	-0.448998	0.175667	-2.55593	0.0105906	0.0634382
Anxa9	annexin A9 [Source:MGI Symbol;Acc:MGI:1923711]	71790	Q9JHQ0	ENSMUSG00000015702	protein_coding	106.623	0.098757	0.201173	0.490803	0.623565	0.811843
Aoah	acyloxyacyl hydrolase [Source:MGI Symbol;Acc:MGI:1350928]	27052	O35298	ENSMUSG00000021322	protein_coding	206.795	-1.26152	0.295469	-4.27429	1.91751e-05	0.000477002
Aoc1	amine oxidase, copper-containing 1 [Source:MGI Symbol;Acc:MGI:1923757]	76507		ENSMUSG00000029811	protein_coding	186.248	-0.594916	0.25623	-2.32183	0.0202422	0.0999756
Aoc2	amine oxidase, copper containing 2 (retina-specific) [Source:MGI Symbol;Acc:MGI:2668431]	237940	Q812C9	ENSMUSG00000078651	protein_coding	31.1399	-0.161657	0.272285	-0.593538	0.552821	0.763161
Aoc3	amine oxidase, copper containing 3 [Source:MGI Symbol;Acc:MGI:1306797]	11754	O70423	ENSMUSG00000019326	protein_coding	111.397	0.630709	0.291667	2.16215	0.0306063	0.132747
Aox1	aldehyde oxidase 1 [Source:MGI Symbol;Acc:MGI:88035]	11761		ENSMUSG00000063558	protein_coding	797.447	0.268638	0.185656	1.44695	0.147911	0.363006
Aox2	aldehyde oxidase 2 [Source:MGI Symbol;Acc:MGI:3529596]	213043	Q5SGK3	ENSMUSG00000079554	protein_coding	1.07347	-0.146214	0.17406	-0.939096	0.347681
Aox3	aldehyde oxidase 3 [Source:MGI Symbol;Acc:MGI:1918974]	71724	G3X982	ENSMUSG00000064294	protein_coding	2628.81	0.881687	0.212064	4.15768	3.21495e-05	0.000726444
Aox4	aldehyde oxidase 4 [Source:MGI Symbol;Acc:MGI:1919122]	71872	Q3TYQ9	ENSMUSG00000038242	protein_coding	1.64788	0.0998136	0.235899	0.424083	0.671505
Ap1ar	adaptor-related protein complex 1 associated regulatory protein [Source:MGI Symbol;Acc:MGI:2384822]	211556		ENSMUSG00000074238	protein_coding	810.774	0.0819832	0.0979945	0.836614	0.40281	0.643681
Ap1b1	adaptor protein complex AP-1, beta 1 subunit [Source:MGI Symbol;Acc:MGI:1096368]	11764		ENSMUSG00000009090	protein_coding	1426.48	-0.212164	0.0973935	-2.1784	0.0293761	0.129028
Ap1g1	adaptor protein complex AP-1, gamma 1 subunit [Source:MGI Symbol;Acc:MGI:101919]	11765		ENSMUSG00000031731	protein_coding	3018.39	0.0920398	0.0844241	1.09021	0.275621	0.522011
Ap1g2	adaptor protein complex AP-1, gamma 2 subunit [Source:MGI Symbol;Acc:MGI:1328307]	11766		ENSMUSG00000040701	protein_coding	380.718	-0.259667	0.130528	-1.98932	0.0466658	0.17458
Ap1m1	adaptor-related protein complex AP-1, mu subunit 1 [Source:MGI Symbol;Acc:MGI:102776]	11767	P35585	ENSMUSG00000003033	protein_coding	1188.34	-0.198797	0.111362	-1.78514	0.0742378	0.236064
Ap1m2	adaptor protein complex AP-1, mu 2 subunit [Source:MGI Symbol;Acc:MGI:1336974]	11768		ENSMUSG00000003309	protein_coding	428.142	0.0283195	0.140926	0.200953	0.840735	0.927317
Ap1s1	adaptor protein complex AP-1, sigma 1 [Source:MGI Symbol;Acc:MGI:1098244]	11769	P61967	ENSMUSG00000004849	protein_coding	781.45	-0.273269	0.113725	-2.40281	0.0162695	0.0862402
Ap1s2	adaptor-related protein complex 1, sigma 2 subunit [Source:MGI Symbol;Acc:MGI:1889383]	108012	Q9DB50	ENSMUSG00000031367	protein_coding	667.426	0.308755	0.128227	2.40783	0.0160477	0.0854597
Ap1s3	adaptor-related protein complex AP-1, sigma 3 [Source:MGI Symbol;Acc:MGI:1891304]	252903	Q7TN05	ENSMUSG00000054702	protein_coding	202.562	0.114673	0.147439	0.777738	0.436723	0.673209
Ap2a1	adaptor-related protein complex 2, alpha 1 subunit [Source:MGI Symbol;Acc:MGI:101921]	11771	P17426	ENSMUSG00000060279	protein_coding	1480.71	-0.0860827	0.0867953	-0.991787	0.321301	0.567234
Ap2a2	adaptor-related protein complex 2, alpha 2 subunit [Source:MGI Symbol;Acc:MGI:101920]	11772	P17427	ENSMUSG00000002957	protein_coding	2423.96	0.0556476	0.0764611	0.727791	0.466742	0.698374
Ap2b1	adaptor-related protein complex 2, beta 1 subunit [Source:MGI Symbol;Acc:MGI:1919020]	71770		ENSMUSG00000035152	protein_coding	3878.85	-0.0838317	0.0858863	-0.976077	0.329026	0.575413
Ap2m1	adaptor-related protein complex 2, mu 1 subunit [Source:MGI Symbol;Acc:MGI:1298405]	11773		ENSMUSG00000022841	protein_coding	1512.07	-0.210912	0.0902338	-2.33738	0.0194192	0.0973592
Ap2s1	adaptor-related protein complex 2, sigma 1 subunit [Source:MGI Symbol;Acc:MGI:2141861]	232910	P62743	ENSMUSG00000008036	protein_coding	1016.98	-0.231217	0.113005	-2.04605	0.0407511	0.160839
Ap3b1	adaptor-related protein complex 3, beta 1 subunit [Source:MGI Symbol;Acc:MGI:1333879]	11774	Q9Z1T1	ENSMUSG00000021686	protein_coding	1630.11	-0.25952	0.089381	-2.9035	0.0036902	0.0291657
Ap3b2	adaptor-related protein complex 3, beta 2 subunit [Source:MGI Symbol;Acc:MGI:1100869]	11775	Q9JME5	ENSMUSG00000062444	protein_coding	1.45041	-0.251543	0.240206	-1.05876	0.289709
Ap3d1	adaptor-related protein complex 3, delta 1 subunit [Source:MGI Symbol;Acc:MGI:107734]	11776	O54774	ENSMUSG00000020198	protein_coding	2852.44	-0.193656	0.105882	-1.82898	0.0674021	0.222337
Ap3m1	adaptor-related protein complex 3, mu 1 subunit [Source:MGI Symbol;Acc:MGI:1929212]	55946	Q9JKC8	ENSMUSG00000021824	protein_coding	839.294	-0.0119141	0.100864	-0.118121	0.905971	0.958701
Ap3m2	adaptor-related protein complex 3, mu 2 subunit [Source:MGI Symbol;Acc:MGI:1929214]	64933	Q8R2R9	ENSMUSG00000031539	protein_coding	567.603	-0.154334	0.120117	-1.28483	0.19885	0.434355
Ap3s1	adaptor-related protein complex 3, sigma 1 subunit [Source:MGI Symbol;Acc:MGI:1337062]	11777	Q9DCR2	ENSMUSG00000024480	protein_coding	167.525	-0.219374	0.177995	-1.23238	0.217807	0.458145
Ap3s2	adaptor-related protein complex 3, sigma 2 subunit [Source:MGI Symbol;Acc:MGI:1337060]	11778	Q8BSZ2	ENSMUSG00000063801	protein_coding	764.44	0.0581808	0.115128	0.505356	0.613309	0.806371
Ap4b1	adaptor-related protein complex AP-4, beta 1 [Source:MGI Symbol;Acc:MGI:1337130]	67489	Q9WV76	ENSMUSG00000032952	protein_coding	41.0579	0.26569	0.26168	1.01526	0.30998	0.556508
Ap4e1	adaptor-related protein complex AP-4, epsilon 1 [Source:MGI Symbol;Acc:MGI:1336993]	108011		ENSMUSG00000001998	protein_coding	343.092	-0.187279	0.138763	-1.34956	0.177156	0.406166
Ap4m1	adaptor-related protein complex AP-4, mu 1 [Source:MGI Symbol;Acc:MGI:1337063]	11781	Q9JKC7	ENSMUSG00000019518	protein_coding	372.022	0.168999	0.126612	1.33479	0.181945	0.412046
Ap4s1	adaptor-related protein complex AP-4, sigma 1 [Source:MGI Symbol;Acc:MGI:1337065]	11782		ENSMUSG00000020955	protein_coding	297.923	0.0461098	0.14105	0.326901	0.743743	0.878763
Ap5b1	adaptor-related protein complex 5, beta 1 subunit [Source:MGI Symbol;Acc:MGI:2685808]	381201	Q3TAP4	ENSMUSG00000049562	protein_coding	240.924	-0.375262	0.170192	-2.20468	0.0274762	0.123177
Ap5m1	adaptor-related protein complex 5, mu 1 subunit [Source:MGI Symbol;Acc:MGI:1921635]	74385		ENSMUSG00000036291	protein_coding	569.802	0.184527	0.111253	1.65861	0.0971937	0.279965
Ap5s1	adaptor-related protein 5 complex, sigma 1 subunit [Source:MGI Symbol;Acc:MGI:1916846]	69596		ENSMUSG00000068264	protein_coding	187.025	0.061647	0.168205	0.366474	0.714011	0.862868
Ap5z1	adaptor-related protein complex 5, zeta 1 subunit [Source:MGI Symbol;Acc:MGI:1924908]	231855		ENSMUSG00000039623	protein_coding	310.21	-0.18468	0.17444	-1.05867	0.289749	0.537629
Apaf1	apoptotic peptidase activating factor 1 [Source:MGI Symbol;Acc:MGI:1306796]	11783	O88879	ENSMUSG00000019979	protein_coding	882.184	-0.356665	0.165381	-2.15656	0.0310396	0.133806
Apba1	amyloid beta (A4) precursor protein binding, family A, member 1 [Source:MGI Symbol;Acc:MGI:1860297]	319924	B2RUJ5	ENSMUSG00000024897	protein_coding	317.833	-0.0625486	0.153839	-0.406597	0.684304	0.846161
Apba2	amyloid beta (A4) precursor protein-binding, family A, member 2 [Source:MGI Symbol;Acc:MGI:1261791]	11784	P98084	ENSMUSG00000030519	protein_coding	16.155	0.00222041	0.319793	0.00694847	0.994456	0.997276
Apba3	amyloid beta (A4) precursor protein-binding, family A, member 3 [Source:MGI Symbol;Acc:MGI:1888527]	57267	O88888	ENSMUSG00000004931	protein_coding	454.538	-0.0906331	0.120743	-0.750633	0.452874	0.686657
Apbb1	amyloid beta (A4) precursor protein-binding, family B, member 1 [Source:MGI Symbol;Acc:MGI:107765]	11785		ENSMUSG00000037032	protein_coding	1353.65	0.2378	0.152186	1.56257	0.118154	0.31595
Apbb1ip	amyloid beta (A4) precursor protein-binding, family B, member 1 interacting protein [Source:MGI Symbol;Acc:MGI:1861354]	54519	Q8R5A3	ENSMUSG00000026786	protein_coding	998.603	-0.40683	0.194498	-2.09165	0.0364695	0.149213
Apbb2	amyloid beta (A4) precursor protein-binding, family B, member 2 [Source:MGI Symbol;Acc:MGI:108405]	11787		ENSMUSG00000029207	protein_coding	1357.79	0.082282	0.127701	0.644334	0.519359	0.74063
Apc	adenomatosis polyposis coli [Source:MGI Symbol;Acc:MGI:88039]	11789		ENSMUSG00000005871	protein_coding	4166.34	0.186857	0.0886561	2.10766	0.0350605	0.145143
Apc2	adenomatosis polyposis coli 2 [Source:MGI Symbol;Acc:MGI:1346052]	23805		ENSMUSG00000020135	protein_coding	93.9404	0.607794	0.200051	3.03565	0.00240019	0.0210651
Apcdd1	adenomatosis polyposis coli down-regulated 1 [Source:MGI Symbol;Acc:MGI:3513977]	494504	Q3U128	ENSMUSG00000071847	protein_coding	207.767	-0.0848287	0.17641	-0.480842	0.630629	0.815103
Apcs	serum amyloid P-component [Source:MGI Symbol;Acc:MGI:98229]	20219	P12246	ENSMUSG00000026542	protein_coding	0.477515	-0.0696218	0.10468	-0.587321	0.556988
Apeh	acylpeptide hydrolase [Source:MGI Symbol;Acc:MGI:88041]	235606		ENSMUSG00000032590	protein_coding	704.429	-0.148876	0.0960554	-1.54988	0.121171	0.320593
Apela	apelin receptor early endogenous ligand [Source:MGI Symbol;Acc:MGI:3642370]	100038489	P0DMC4	ENSMUSG00000079042	protein_coding	0.676494	-0.102018	0.17529	-0.615109	0.538483
Apex1	apurinic/apyrimidinic endonuclease 1 [Source:MGI Symbol;Acc:MGI:88042]	11792	P28352	ENSMUSG00000035960	protein_coding	344.376	-0.135181	0.124108	-1.08922	0.276057	0.52247
Apex2	apurinic/apyrimidinic endonuclease 2 [Source:MGI Symbol;Acc:MGI:1924872]	77622		ENSMUSG00000025269	protein_coding	128.996	-0.0256121	0.188622	-0.135787	0.891989	0.952591
Aph1a	aph1 homolog A, gamma secretase subunit [Source:MGI Symbol;Acc:MGI:2385110]	226548	Q8BVF7	ENSMUSG00000015750	protein_coding	683.879	0.0750804	0.108647	0.691037	0.489542	0.717963
Aph1b	aph1 homolog B, gamma secretase subunit [Source:MGI Symbol;Acc:MGI:3522097]	208117	Q8C7N7	ENSMUSG00000032375	protein_coding	289.735	0.260344	0.175724	1.48142	0.138496	0.349007
Aph1c	aph1 homolog C, gamma secretase subunit [Source:MGI Symbol;Acc:MGI:1915568]	68318	Q9DCZ9	ENSMUSG00000053040	protein_coding	127.47	0.139702	0.183281	0.762135	0.44598	0.681095
Api5	apoptosis inhibitor 5 [Source:MGI Symbol;Acc:MGI:1888993]	11800	O35841	ENSMUSG00000027193	protein_coding	2025.22	-0.07211	0.102406	-0.704161	0.481333	0.711271
Apip	APAF1 interacting protein [Source:MGI Symbol;Acc:MGI:1926788]	56369	Q9WVQ5	ENSMUSG00000010911	protein_coding	374.428	-0.426505	0.132752	-3.21231	0.00131673	0.0134419
Aplf	aprataxin and PNKP like factor [Source:MGI Symbol;Acc:MGI:1919353]	72103	Q9D842	ENSMUSG00000030051	protein_coding	144.538	-0.120344	0.189232	-0.635979	0.52479	0.743929
Apln	apelin [Source:MGI Symbol;Acc:MGI:1353624]	30878	Q9R0R4	ENSMUSG00000037010	protein_coding	777.676	0.456125	0.183927	2.47992	0.0131411	0.0741561
Aplnr	apelin receptor [Source:MGI Symbol;Acc:MGI:1346086]	23796	Q9WV08	ENSMUSG00000044338	protein_coding	749.638	1.05303	0.159976	6.58066	4.68364e-11	8.56159e-09
Aplp1	amyloid beta (A4) precursor-like protein 1 [Source:MGI Symbol;Acc:MGI:88046]	11803		ENSMUSG00000006651	protein_coding	165.127	0.0069341	0.193235	0.0358851	0.971374	0.987015
Aplp2	amyloid beta (A4) precursor-like protein 2 [Source:MGI Symbol;Acc:MGI:88047]	11804	Q06335	ENSMUSG00000031996	protein_coding	14265.7	0.452141	0.114014	3.96566	7.31935e-05	0.00139864
Apmap	adipocyte plasma membrane associated protein [Source:MGI Symbol;Acc:MGI:1919131]	71881	Q9D7N9	ENSMUSG00000033096	protein_coding	1014.05	0.0983878	0.11579	0.849707	0.395488	0.637345
Apoa1	apolipoprotein A-I [Source:MGI Symbol;Acc:MGI:88049]	11806	Q00623	ENSMUSG00000032083	protein_coding	3.00891	-0.448931	0.240281	-2.17334	0.0297548
Apoa2	apolipoprotein A-II [Source:MGI Symbol;Acc:MGI:88050]	11807	P09813	ENSMUSG00000005681	protein_coding	10.6085	-0.43032	0.313988	-1.38218	0.166918	0.391013
Apoa4	apolipoprotein A-IV [Source:MGI Symbol;Acc:MGI:88051]	11808	P06728	ENSMUSG00000032080	protein_coding	0.477515	-0.0696218	0.10468	-0.587321	0.556988
Apoa5	apolipoprotein A-V [Source:MGI Symbol;Acc:MGI:1913363]	66113	Q8C7G5	ENSMUSG00000032079	protein_coding	0.498327	-0.0286339	0.120859	-0.231968	0.816563
Apob	apolipoprotein B [Source:MGI Symbol;Acc:MGI:88052]	238055		ENSMUSG00000020609	protein_coding	22.3391	0.630072	0.321295	1.95686	0.0503637	0.184086
Apobec1	apolipoprotein B mRNA editing enzyme, catalytic polypeptide 1 [Source:MGI Symbol;Acc:MGI:103298]	11810	P51908	ENSMUSG00000040613	protein_coding	879.197	-1.09549	0.253209	-4.32708	1.51096e-05	0.000392681
Apobec2	apolipoprotein B mRNA editing enzyme, catalytic polypeptide 2 [Source:MGI Symbol;Acc:MGI:1343178]	11811	Q9WV35	ENSMUSG00000040694	protein_coding	29.026	-0.13054	0.330343	-0.395188	0.692704	0.851243
Apobec3	apolipoprotein B mRNA editing enzyme, catalytic polypeptide 3 [Source:MGI Symbol;Acc:MGI:1933111]	80287		ENSMUSG00000009585	protein_coding	2572.25	-0.775071	0.164515	-4.71109	2.4639e-06	8.98771e-05
Apobec4	apolipoprotein B mRNA editing enzyme, catalytic polypeptide-like 4 (putative) [Source:MGI Symbol;Acc:MGI:1918531]	71281	Q497M3	ENSMUSG00000055547	protein_coding	17.3518	-0.0293896	0.322063	-0.0912515	0.927293	0.969358
Apobr	apolipoprotein B receptor [Source:MGI Symbol;Acc:MGI:2176230]	171504	Q8VBT6	ENSMUSG00000042759	protein_coding	581.296	-0.226919	0.200645	-1.13093	0.258084	0.502967
Apoc1	apolipoprotein C-I [Source:MGI Symbol;Acc:MGI:88053]	11812	P34928	ENSMUSG00000040564	protein_coding	246.3	0.394483	0.163063	2.4188	0.0155719	0.0836381
Apoc2	apolipoprotein C-II [Source:MGI Symbol;Acc:MGI:88054]	11813	Q05020	ENSMUSG00000002992	protein_coding	0.159172	-0.0227686	0.104259	-0.21839	0.827126
Apoc3	apolipoprotein C-III [Source:MGI Symbol;Acc:MGI:88055]	11814		ENSMUSG00000032081	protein_coding	1.66835	-0.18308	0.206259	-0.942011	0.346187
Apoc4	apolipoprotein C-IV [Source:MGI Symbol;Acc:MGI:87878]	11425	Q61268	ENSMUSG00000074336	protein_coding	1.349	-0.0420169	0.175797	-0.242001	0.808779
Apod	apolipoprotein D [Source:MGI Symbol;Acc:MGI:88056]	11815	P51910	ENSMUSG00000022548	protein_coding	5793.26	-1.87865	0.217946	-8.62166	6.59904e-18	8.94665e-15
Apoe	apolipoprotein E [Source:MGI Symbol;Acc:MGI:88057]	11816	P08226	ENSMUSG00000002985	protein_coding	9148.48	0.621112	0.112466	5.52261	3.33994e-08	2.48116e-06
Apof	apolipoprotein F [Source:MGI Symbol;Acc:MGI:104539]	103161		ENSMUSG00000047631	protein_coding	10.8915	-1.22642	0.329334	-3.65501	0.000257175	0.00382448
Apoh	apolipoprotein H [Source:MGI Symbol;Acc:MGI:88058]	11818	Q01339	ENSMUSG00000000049	protein_coding	2.48895	-0.0833948	0.244903	-0.342133	0.732251
Apol10a	apolipoprotein L 10A [Source:MGI Symbol;Acc:MGI:3036238]	245282		ENSMUSG00000050982	protein_coding	0.179984	0.0263794	0.104259	0.253015	0.800257
Apol10b	apolipoprotein L 10B [Source:MGI Symbol;Acc:MGI:3043522]	328561		ENSMUSG00000050014	protein_coding	278.997	-1.35899	0.211024	-6.43075	1.26979e-10	2.04537e-08
Apol11a	apolipoprotein L 11a [Source:MGI Symbol;Acc:MGI:3649094]	626615		ENSMUSG00000091650	protein_coding	1.68568	-0.103134	0.253173	-0.409299	0.682321
Apol11b	apolipoprotein L 11b [Source:MGI Symbol;Acc:MGI:3036248]	328563		ENSMUSG00000091694	protein_coding	46.1209	-0.665429	0.298705	-2.2235	0.0261818	0.119239
Apol6	apolipoprotein L 6 [Source:MGI Symbol;Acc:MGI:1919189]	71939		ENSMUSG00000033576	protein_coding	200.307	-1.22942	0.31228	-3.95303	7.71674e-05	0.00145642
Apol7a	apolipoprotein L 7a [Source:MGI Symbol;Acc:MGI:1923011]	75761		ENSMUSG00000010601	protein_coding	133.319	-1.17003	0.276754	-4.22412	2.39874e-05	0.00057815
Apol7b	apolipoprotein L 7b [Source:MGI Symbol;Acc:MGI:3583950]	278679		ENSMUSG00000068252	protein_coding	1.01992	0.0045305	0.208783	0.0218233	0.982589
Apol7c	apolipoprotein L 7c [Source:MGI Symbol;Acc:MGI:1920912]	108956		ENSMUSG00000044309	protein_coding	17.6899	0.152106	0.320892	0.47436	0.635244	0.817765
Apol7e	apolipoprotein L 7e [Source:MGI Symbol;Acc:MGI:3704456]	666348		ENSMUSG00000071716	protein_coding	25.9251	-0.233674	0.306962	-0.761327	0.446462	0.681314
Apol8	apolipoprotein L 8 [Source:MGI Symbol;Acc:MGI:2444921]	239552		ENSMUSG00000056656	protein_coding	1.72014	0.0506884	0.240039	0.209079	0.834386
Apol9a	apolipoprotein L 9a [Source:MGI Symbol;Acc:MGI:3606001]	223672		ENSMUSG00000057346	protein_coding	527.147	-1.50115	0.22295	-6.72906	1.70766e-11	3.60804e-09
Apol9b	apolipoprotein L 9b [Source:MGI Symbol;Acc:MGI:1919148]	71898		ENSMUSG00000068246	protein_coding	748.896	-1.36425	0.16446	-8.29095	1.12348e-16	8.30812e-14
Apold1	apolipoprotein L domain containing 1 [Source:MGI Symbol;Acc:MGI:2685921]	381823		ENSMUSG00000090698	protein_coding	79.9061	0.359189	0.246407	1.45737	0.145013	0.358317
Apom	apolipoprotein M [Source:MGI Symbol;Acc:MGI:1930124]	55938	Q9Z1R3	ENSMUSG00000024391	protein_coding	0.998641	0.0218456	0.192504	0.113509	0.909627
Apon	apolipoprotein N [Source:MGI Symbol;Acc:MGI:88931]	28194		ENSMUSG00000051716	protein_coding	6.65552	-0.566131	0.312658	-1.83117	0.0670758
Apoo	apolipoprotein O [Source:MGI Symbol;Acc:MGI:1915566]	68316	Q9DCZ4	ENSMUSG00000079508	protein_coding	9.8634	-0.018529	0.329994	-0.0561126	0.955252	0.982277
Apool	apolipoprotein O-like [Source:MGI Symbol;Acc:MGI:1915367]	68117	Q78IK4	ENSMUSG00000025525	protein_coding	235.23	-0.0201143	0.143834	-0.139844	0.888783	0.951854
Apopt1	apoptogenic, mitochondrial 1 [Source:MGI Symbol;Acc:MGI:1915270]	68020	Q9CQW7	ENSMUSG00000037787	protein_coding	295.26	0.0840652	0.155043	0.542174	0.587699	0.787636
App	amyloid beta (A4) precursor protein [Source:MGI Symbol;Acc:MGI:88059]	11820	P12023	ENSMUSG00000022892	protein_coding	26855.6	0.0405154	0.0790328	0.512641	0.608202	0.802557
Appbp2	amyloid beta precursor protein (cytoplasmic tail) binding protein 2 [Source:MGI Symbol;Acc:MGI:1914134]	66884	Q9DAX9	ENSMUSG00000018481	protein_coding	1490.13	0.0458615	0.100362	0.456961	0.647699	0.823493
Appl1	adaptor protein, phosphotyrosine interaction, PH domain and leucine zipper containing 1 [Source:MGI Symbol;Acc:MGI:1920243]	72993	Q8K3H0	ENSMUSG00000040760	protein_coding	1080.34	0.209417	0.0964701	2.1708	0.0299467	0.130933
Appl2	adaptor protein, phosphotyrosine interaction, PH domain and leucine zipper containing 2 [Source:MGI Symbol;Acc:MGI:2384914]	216190	Q8K3G9	ENSMUSG00000020263	protein_coding	1480.13	0.333716	0.14343	2.32666	0.0199836	0.0991845
Aprt	adenine phosphoribosyl transferase [Source:MGI Symbol;Acc:MGI:88061]	11821		ENSMUSG00000006589	protein_coding	483.323	-0.179122	0.142149	-1.26007	0.207646	0.445663
Aptx	aprataxin [Source:MGI Symbol;Acc:MGI:1913658]	66408	Q7TQC5	ENSMUSG00000028411	protein_coding	390.362	0.0835414	0.128027	0.652511	0.514071	0.73688
Aqp1	aquaporin 1 [Source:MGI Symbol;Acc:MGI:103201]	11826	Q02013	ENSMUSG00000004655	protein_coding	15580.1	0.403062	0.128352	3.14029	0.00168784	0.0163129
Aqp11	aquaporin 11 [Source:MGI Symbol;Acc:MGI:1913583]	66333	Q8BHH1	ENSMUSG00000042797	protein_coding	60.3137	0.620033	0.262304	2.35975	0.0182872	0.0934698
Aqp12	aquaporin 12 [Source:MGI Symbol;Acc:MGI:2664636]	208760	Q8CHJ2	ENSMUSG00000045091	protein_coding	0.345752	0.00202066	0.110126	0.0183458	0.985363
Aqp2	aquaporin 2 [Source:MGI Symbol;Acc:MGI:1096865]	11827	P56402	ENSMUSG00000023013	protein_coding	1.55706	0.179446	0.246978	0.735191	0.462223
Aqp3	aquaporin 3 [Source:MGI Symbol;Acc:MGI:1333777]	11828	Q8R2N1	ENSMUSG00000028435	protein_coding	34.7315	-0.143561	0.320409	-0.447726	0.654351	0.828196
Aqp4	aquaporin 4 [Source:MGI Symbol;Acc:MGI:107387]	11829		ENSMUSG00000024411	protein_coding	394.572	-0.207366	0.225005	-0.921693	0.356689	0.602439
Aqp5	aquaporin 5 [Source:MGI Symbol;Acc:MGI:106215]	11830	Q9WTY4	ENSMUSG00000044217	protein_coding	4794.23	-0.11035	0.113767	-0.969957	0.332068	0.578107
Aqp6	aquaporin 6 [Source:MGI Symbol;Acc:MGI:1341204]	11831		ENSMUSG00000043144	protein_coding	1.40185	-0.209068	0.218857	-0.971903	0.331099
Aqp7	aquaporin 7 [Source:MGI Symbol;Acc:MGI:1314647]	11832	O54794	ENSMUSG00000028427	protein_coding	3.73636	0.23537	0.258298	0.929024	0.352876
Aqp8	aquaporin 8 [Source:MGI Symbol;Acc:MGI:1195271]	11833		ENSMUSG00000030762	protein_coding	0
Aqp9	aquaporin 9 [Source:MGI Symbol;Acc:MGI:1891066]	64008	Q9JJJ3	ENSMUSG00000032204	protein_coding	50.4371	-0.207985	0.295859	-0.703023	0.482042	0.711969
Aqr	aquarius [Source:MGI Symbol;Acc:MGI:1276102]	11834	Q8CFQ3	ENSMUSG00000040383	protein_coding	1447.78	-0.110035	0.0973145	-1.13071	0.258176	0.503086
Ar	androgen receptor [Source:MGI Symbol;Acc:MGI:88064]	11835	P19091	ENSMUSG00000046532	protein_coding	329.359	0.21234	0.124434	1.70645	0.087924	0.264406
Araf	Araf proto-oncogene, serine/threonine kinase [Source:MGI Symbol;Acc:MGI:88065]	11836		ENSMUSG00000001127	protein_coding	1233.41	0.199241	0.0826337	2.41112	0.0159034	0.0848027
Arap1	ArfGAP with RhoGAP domain, ankyrin repeat and PH domain 1 [Source:MGI Symbol;Acc:MGI:1916960]	69710	Q4LDD4	ENSMUSG00000032812	protein_coding	2262.39	-0.0536311	0.112636	-0.476147	0.633969	0.817135
Arap2	ArfGAP with RhoGAP domain, ankyrin repeat and PH domain 2 [Source:MGI Symbol;Acc:MGI:2684416]	212285		ENSMUSG00000037999	protein_coding	1680.93	0.483575	0.132974	3.63654	0.000276327	0.00401748
Arap3	ArfGAP with RhoGAP domain, ankyrin repeat and PH domain 3 [Source:MGI Symbol;Acc:MGI:2147274]	106952	Q8R5G7	ENSMUSG00000024451	protein_coding	4198.79	0.325415	0.0846853	3.84263	0.000121722	0.00210222
Arc	activity regulated cytoskeletal-associated protein [Source:MGI Symbol;Acc:MGI:88067]	11838	Q9WV31	ENSMUSG00000022602	protein_coding	75.0431	-1.14198	0.273481	-4.16417	3.12487e-05	0.000711064
Arcn1	archain 1 [Source:MGI Symbol;Acc:MGI:2387591]	213827	Q5XJY5	ENSMUSG00000032096	protein_coding	3926.11	-0.190836	0.0945111	-2.01919	0.043468	0.166783
Areg	amphiregulin [Source:MGI Symbol;Acc:MGI:88068]	11839	P31955	ENSMUSG00000029378	protein_coding	253.977	-1.39752	0.233007	-5.98928	2.10777e-09	2.43201e-07
Arel1	apoptosis resistant E3 ubiquitin protein ligase 1 [Source:MGI Symbol;Acc:MGI:1915747]	68497		ENSMUSG00000042350	protein_coding	1989.19	-0.69593	0.140996	-4.93557	7.99164e-07	3.48568e-05
Arf1	ADP-ribosylation factor 1 [Source:MGI Symbol;Acc:MGI:99431]	11840	P84078	ENSMUSG00000048076	protein_coding	5866.96	-0.113781	0.0752593	-1.51185	0.130571	0.336386
Arf2	ADP-ribosylation factor 2 [Source:MGI Symbol;Acc:MGI:99595]	11841	Q8BSL7	ENSMUSG00000062421	protein_coding	999.851	-0.0456694	0.107014	-0.426756	0.669557	0.838247
Arf3	ADP-ribosylation factor 3 [Source:MGI Symbol;Acc:MGI:99432]	11842	P61205	ENSMUSG00000051853	protein_coding	5085.39	0.00381022	0.0810704	0.0469994	0.962514	0.984384
Arf4	ADP-ribosylation factor 4 [Source:MGI Symbol;Acc:MGI:99433]	11843	P61750	ENSMUSG00000021877	protein_coding	4332.9	-0.483594	0.100086	-4.83171	1.35365e-06	5.30663e-05
Arf5	ADP-ribosylation factor 5 [Source:MGI Symbol;Acc:MGI:99434]	11844	P84084	ENSMUSG00000020440	protein_coding	932.758	-0.187148	0.0996958	-1.87717	0.0604954	0.207375
Arf6	ADP-ribosylation factor 6 [Source:MGI Symbol;Acc:MGI:99435]	11845	P62331	ENSMUSG00000044147	protein_coding	2100.01	-0.187457	0.118001	-1.58861	0.112148	0.305618
Arfgap1	ADP-ribosylation factor GTPase activating protein 1 [Source:MGI Symbol;Acc:MGI:2183559]	228998		ENSMUSG00000027575	protein_coding	732.362	-0.109303	0.116184	-0.94077	0.346823	0.592882
Arfgap2	ADP-ribosylation factor GTPase activating protein 2 [Source:MGI Symbol;Acc:MGI:1924288]	77038	Q99K28	ENSMUSG00000027255	protein_coding	1224.11	-0.137853	0.0971367	-1.41916	0.155852	0.375248
Arfgap3	ADP-ribosylation factor GTPase activating protein 3 [Source:MGI Symbol;Acc:MGI:1913501]	66251		ENSMUSG00000054277	protein_coding	833.209	-0.365905	0.115193	-3.17633	0.0014915	0.0147688
Arfgef1	ADP-ribosylation factor guanine nucleotide-exchange factor 1(brefeldin A-inhibited) [Source:MGI Symbol;Acc:MGI:2442988]	211673	G3X9K3	ENSMUSG00000067851	protein_coding	3350.79	-0.00433	0.0725128	-0.0597132	0.952384	0.981518
Arfgef2	ADP-ribosylation factor guanine nucleotide-exchange factor 2 (brefeldin A-inhibited) [Source:MGI Symbol;Acc:MGI:2139354]	99371	A2A5R2	ENSMUSG00000074582	protein_coding	2295.08	-0.110106	0.0777157	-1.41678	0.156548	0.376146
Arfgef3	ARFGEF family member 3 [Source:MGI Symbol;Acc:MGI:106387]	215821	Q3UGY8	ENSMUSG00000019852	protein_coding	760.095	0.0206506	0.153657	0.134396	0.893089	0.953178
Arfip1	ADP-ribosylation factor interacting protein 1 [Source:MGI Symbol;Acc:MGI:1277120]	99889		ENSMUSG00000074513	protein_coding	204.291	0.142702	0.149463	0.954777	0.33969	0.586109
Arfip2	ADP-ribosylation factor interacting protein 2 [Source:MGI Symbol;Acc:MGI:1924182]	76932	Q8K221	ENSMUSG00000030881	protein_coding	787.606	0.149737	0.128078	1.16913	0.242352	0.487189
Arfrp1	ADP-ribosylation factor related protein 1 [Source:MGI Symbol;Acc:MGI:1923938]	76688		ENSMUSG00000038671	protein_coding	637.625	0.0703192	0.110554	0.636063	0.524735	0.743929
Arg1	arginase, liver [Source:MGI Symbol;Acc:MGI:88070]	11846	Q61176	ENSMUSG00000019987	protein_coding	109.477	-0.594989	0.318	-1.87326	0.0610321	0.208611
Arg2	arginase type II [Source:MGI Symbol;Acc:MGI:1330806]	11847	O08691	ENSMUSG00000021125	protein_coding	206.842	-0.532157	0.2298	-2.31543	0.0205895	0.100955
Arglu1	arginine and glutamate rich 1 [Source:MGI Symbol;Acc:MGI:2442985]	234023	Q3UL36	ENSMUSG00000040459	protein_coding	1565.28	0.374477	0.0984931	3.80201	0.000143529	0.00239249
Arhgap1	Rho GTPase activating protein 1 [Source:MGI Symbol;Acc:MGI:2445003]	228359		ENSMUSG00000027247	protein_coding	2814.54	0.024516	0.0867679	0.282548	0.777523	0.896621
Arhgap10	Rho GTPase activating protein 10 [Source:MGI Symbol;Acc:MGI:1925764]	78514	Q6Y5D8	ENSMUSG00000037148	protein_coding	324.468	-0.128819	0.137637	-0.935924	0.349312	0.595511
Arhgap11a	Rho GTPase activating protein 11A [Source:MGI Symbol;Acc:MGI:2444300]	228482	Q80Y19	ENSMUSG00000041219	protein_coding	284.187	-0.235979	0.19134	-1.23317	0.217511	0.457927
Arhgap12	Rho GTPase activating protein 12 [Source:MGI Symbol;Acc:MGI:1922665]	75415		ENSMUSG00000041225	protein_coding	724.521	-0.0270145	0.102998	-0.26228	0.793105	0.904017
Arhgap15	Rho GTPase activating protein 15 [Source:MGI Symbol;Acc:MGI:1923367]	76117	Q811M1	ENSMUSG00000049744	protein_coding	281.053	-0.260171	0.219583	-1.18481	0.236093	0.479822
Arhgap17	Rho GTPase activating protein 17 [Source:MGI Symbol;Acc:MGI:1917747]	70497	Q3UIA2	ENSMUSG00000030766	protein_coding	1178.66	-0.164365	0.145404	-1.1304	0.258308	0.503215
Arhgap18	Rho GTPase activating protein 18 [Source:MGI Symbol;Acc:MGI:1921160]	73910		ENSMUSG00000039031	protein_coding	992.35	-0.0300847	0.123088	-0.244417	0.806908	0.910373
Arhgap19	Rho GTPase activating protein 19 [Source:MGI Symbol;Acc:MGI:1918335]	71085	Q8BRH3	ENSMUSG00000025154	protein_coding	138.873	-0.0562122	0.196886	-0.285454	0.775296	0.895391
Arhgap20	Rho GTPase activating protein 20 [Source:MGI Symbol;Acc:MGI:2445175]	244867		ENSMUSG00000053199	protein_coding	427.417	0.67494	0.189262	3.56567	0.000362927	0.00497846
Arhgap21	Rho GTPase activating protein 21 [Source:MGI Symbol;Acc:MGI:1918685]	71435		ENSMUSG00000036591	protein_coding	2762.1	0.236493	0.0896911	2.63674	0.00837073	0.0533008
Arhgap22	Rho GTPase activating protein 22 [Source:MGI Symbol;Acc:MGI:2443418]	239027		ENSMUSG00000063506	protein_coding	332.118	0.12775	0.186486	0.685033	0.493323	0.72052
Arhgap23	Rho GTPase activating protein 23 [Source:MGI Symbol;Acc:MGI:3697726]	58996		ENSMUSG00000049807	protein_coding	2079.63	0.148812	0.0841444	1.76853	0.0769719	0.24231
Arhgap24	Rho GTPase activating protein 24 [Source:MGI Symbol;Acc:MGI:1922647]	231532		ENSMUSG00000057315	protein_coding	460.43	-0.214269	0.151281	-1.41626	0.156699	0.376334
Arhgap25	Rho GTPase activating protein 25 [Source:MGI Symbol;Acc:MGI:2443687]	232201	Q8BYW1	ENSMUSG00000030047	protein_coding	598.506	-0.309745	0.209984	-1.47505	0.140199	0.351665
Arhgap26	Rho GTPase activating protein 26 [Source:MGI Symbol;Acc:MGI:1918552]	545253		ENSMUSG00000036452	protein_coding	754.197	-0.0124217	0.110955	-0.111953	0.910861	0.961527
Arhgap27	Rho GTPase activating protein 27 [Source:MGI Symbol;Acc:MGI:1916903]	544817	A2AB59	ENSMUSG00000034255	protein_coding	1368.66	-0.0649496	0.135445	-0.479528	0.631563	0.815771
Arhgap28	Rho GTPase activating protein 28 [Source:MGI Symbol;Acc:MGI:2147003]	268970	Q8BN58	ENSMUSG00000024043	protein_coding	458.663	0.506917	0.165121	3.06981	0.00214198	0.0193491
Arhgap29	Rho GTPase activating protein 29 [Source:MGI Symbol;Acc:MGI:2443818]	214137		ENSMUSG00000039831	protein_coding	5223.97	0.258472	0.0939081	2.75239	0.00591616	0.0413011
Arhgap30	Rho GTPase activating protein 30 [Source:MGI Symbol;Acc:MGI:2684948]	226652		ENSMUSG00000048865	protein_coding	1676.62	-0.494908	0.211639	-2.33844	0.0193644	0.0973439
Arhgap31	Rho GTPase activating protein 31 [Source:MGI Symbol;Acc:MGI:1333857]	12549	A6X8Z5	ENSMUSG00000022799	protein_coding	8641.16	-0.0219476	0.100912	-0.217492	0.827825	0.92099
Arhgap32	Rho GTPase activating protein 32 [Source:MGI Symbol;Acc:MGI:2450166]	330914	Q811P8	ENSMUSG00000041444	protein_coding	1122.64	-0.0952232	0.122007	-0.780475	0.435111	0.671552
Arhgap33	Rho GTPase activating protein 33 [Source:MGI Symbol;Acc:MGI:2673998]	233071	Q80YF9	ENSMUSG00000036882	protein_coding	204.021	0.373338	0.150792	2.47546	0.0133066	0.0748047
Arhgap35	Rho GTPase activating protein 35 [Source:MGI Symbol;Acc:MGI:1929494]	232906	Q91YM2	ENSMUSG00000058230	protein_coding	3425.05	0.205281	0.0933731	2.1985	0.0279134	0.124487
Arhgap36	Rho GTPase activating protein 36 [Source:MGI Symbol;Acc:MGI:1922654]	75404	B1AUC7	ENSMUSG00000036198	protein_coding	3.7728	0.219798	0.280984	0.790111	0.429463
Arhgap39	Rho GTPase activating protein 39 [Source:MGI Symbol;Acc:MGI:107858]	223666		ENSMUSG00000033697	protein_coding	417.363	0.00930427	0.134429	0.0692166	0.944817	0.977565
Arhgap4	Rho GTPase activating protein 4 [Source:MGI Symbol;Acc:MGI:2159577]	171207		ENSMUSG00000031389	protein_coding	402.829	0.069181	0.202741	0.341232	0.732929	0.87333
Arhgap40	Rho GTPase activating protein 40 [Source:MGI Symbol;Acc:MGI:3649852]	545481		ENSMUSG00000074625	protein_coding	16.3063	0.021865	0.31346	0.0697327	0.944406	0.977315
Arhgap42	Rho GTPase activating protein 42 [Source:MGI Symbol;Acc:MGI:1918794]	71544	B2RQE8	ENSMUSG00000050730	protein_coding	565.989	0.434714	0.12145	3.57915	0.00034471	0.00476879
Arhgap44	Rho GTPase activating protein 44 [Source:MGI Symbol;Acc:MGI:2144423]	216831	Q5SSM3	ENSMUSG00000033389	protein_coding	1511.95	0.199514	0.161235	1.23741	0.215934	0.456
Arhgap45	Rho GTPase activating protein 45 [Source:MGI Symbol;Acc:MGI:1917969]	70719		ENSMUSG00000035697	protein_coding	2361.26	-0.0154444	0.159786	-0.0966564	0.922999	0.967357
Arhgap5	Rho GTPase activating protein 5 [Source:MGI Symbol;Acc:MGI:1332637]	11855		ENSMUSG00000035133	protein_coding	2458.44	0.246371	0.10882	2.26402	0.0235729	0.11068
Arhgap6	Rho GTPase activating protein 6 [Source:MGI Symbol;Acc:MGI:1196332]	11856	O54834	ENSMUSG00000031355	protein_coding	718.467	0.125373	0.11188	1.12059	0.262461	0.507424
Arhgap8	Rho GTPase activating protein 8 [Source:MGI Symbol;Acc:MGI:1920417]	73167	Q9CXP4	ENSMUSG00000078954	protein_coding	502.03	-0.429719	0.130447	-3.29393	0.000987957	0.0108455
Arhgap9	Rho GTPase activating protein 9 [Source:MGI Symbol;Acc:MGI:2143764]	216445		ENSMUSG00000040345	protein_coding	467.702	-0.100109	0.166259	-0.602109	0.547102	0.759778
Arhgdia	Rho GDP dissociation inhibitor (GDI) alpha [Source:MGI Symbol;Acc:MGI:2178103]	192662	Q99PT1	ENSMUSG00000025132	protein_coding	10106.9	-0.184085	0.089526	-2.05621	0.0397618	0.158395
Arhgdib	Rho, GDP dissociation inhibitor (GDI) beta [Source:MGI Symbol;Acc:MGI:101940]	11857	Q61599	ENSMUSG00000030220	protein_coding	2632.17	-0.148991	0.172719	-0.862624	0.388344	0.632042
Arhgdig	Rho GDP dissociation inhibitor (GDI) gamma [Source:MGI Symbol;Acc:MGI:108430]	14570	Q62160	ENSMUSG00000073433	protein_coding	257.804	-0.288217	0.197652	-1.45817	0.144795	0.357935
Arhgef1	Rho guanine nucleotide exchange factor (GEF) 1 [Source:MGI Symbol;Acc:MGI:1353510]	16801		ENSMUSG00000040940	protein_coding	3746.09	0.153667	0.0854652	1.798	0.0721767	0.231743
Arhgef10	Rho guanine nucleotide exchange factor (GEF) 10 [Source:MGI Symbol;Acc:MGI:2444453]	234094	Q8C033	ENSMUSG00000071176	protein_coding	1105.81	0.478104	0.126029	3.7935	0.00014854	0.00245839
Arhgef10l	Rho guanine nucleotide exchange factor (GEF) 10-like [Source:MGI Symbol;Acc:MGI:1920004]	72754	A2AWP8	ENSMUSG00000040964	protein_coding	569.104	-0.158711	0.177783	-0.892732	0.372001	0.617119
Arhgef11	Rho guanine nucleotide exchange factor (GEF) 11 [Source:MGI Symbol;Acc:MGI:2441869]	213498		ENSMUSG00000041977	protein_coding	2010.18	0.198246	0.0950445	2.08582	0.0369947	0.150542
Arhgef12	Rho guanine nucleotide exchange factor (GEF) 12 [Source:MGI Symbol;Acc:MGI:1916882]	69632		ENSMUSG00000059495	protein_coding	9529.15	0.267615	0.105892	2.52723	0.0114965	0.0672795
Arhgef15	Rho guanine nucleotide exchange factor (GEF) 15 [Source:MGI Symbol;Acc:MGI:3045246]	442801	Q5FWH6	ENSMUSG00000052921	protein_coding	2687.2	0.383222	0.109979	3.4845	0.000493062	0.0063362
Arhgef16	Rho guanine nucleotide exchange factor (GEF) 16 [Source:MGI Symbol;Acc:MGI:2446219]	230972	Q3U5C8	ENSMUSG00000029032	protein_coding	365.708	-0.313855	0.12726	-2.46613	0.0136583	0.0761765
Arhgef17	Rho guanine nucleotide exchange factor (GEF) 17 [Source:MGI Symbol;Acc:MGI:2673002]	207212	Q80U35	ENSMUSG00000032875	protein_coding	2770.44	0.327176	0.0918983	3.56017	0.000370615	0.00506259
Arhgef18	rho/rac guanine nucleotide exchange factor (GEF) 18 [Source:MGI Symbol;Acc:MGI:2142567]	102098	Q6P9R4	ENSMUSG00000004568	protein_coding	2031.71	0.0850824	0.0961456	0.884933	0.376193	0.620262
Arhgef19	Rho guanine nucleotide exchange factor (GEF) 19 [Source:MGI Symbol;Acc:MGI:1925912]	213649		ENSMUSG00000028919	protein_coding	232.688	0.0727752	0.189126	0.384809	0.700379	0.855826
Arhgef2	rho/rac guanine nucleotide exchange factor (GEF) 2 [Source:MGI Symbol;Acc:MGI:103264]	16800		ENSMUSG00000028059	protein_coding	4097.98	0.128784	0.0792135	1.62578	0.103996	0.292163
Arhgef25	Rho guanine nucleotide exchange factor (GEF) 25 [Source:MGI Symbol;Acc:MGI:1277173]	52666		ENSMUSG00000019467	protein_coding	350.956	0.377036	0.134749	2.79774	0.00514608	0.0373662
Arhgef26	Rho guanine nucleotide exchange factor (GEF) 26 [Source:MGI Symbol;Acc:MGI:1918053]	622434		ENSMUSG00000036885	protein_coding	2478.57	-0.129974	0.135186	-0.961436	0.336333	0.58285
Arhgef28	Rho guanine nucleotide exchange factor (GEF) 28 [Source:MGI Symbol;Acc:MGI:1346016]	110596		ENSMUSG00000021662	protein_coding	1138.24	0.438619	0.173999	2.52075	0.0117106	0.0682102
Arhgef3	Rho guanine nucleotide exchange factor (GEF) 3 [Source:MGI Symbol;Acc:MGI:1918954]	71704		ENSMUSG00000021895	protein_coding	3283.67	0.154622	0.0910103	1.69895	0.0893291	0.267112
Arhgef33	Rho guanine nucleotide exchange factor (GEF) 33 [Source:MGI Symbol;Acc:MGI:2685787]	381112	Q8BW86	ENSMUSG00000054901	protein_coding	10.1925	-0.483433	0.330337	-1.46314	0.143429	0.356033
Arhgef37	Rho guanine nucleotide exchange factor (GEF) 37 [Source:MGI Symbol;Acc:MGI:3045339]	328967		ENSMUSG00000045094	protein_coding	137.92	-0.613863	0.263191	-2.33218	0.0196911	0.098148
Arhgef38	Rho guanine nucleotide exchange factor (GEF) 38 [Source:MGI Symbol;Acc:MGI:1924919]	77669	Q80VK6	ENSMUSG00000040969	protein_coding	687.508	0.505031	0.196684	2.56764	0.0102394	0.0619503
Arhgef39	Rho guanine nucleotide exchange factor (GEF) 39 [Source:MGI Symbol;Acc:MGI:3036286]	230098		ENSMUSG00000051517	protein_coding	36.5789	0.115786	0.310407	0.373051	0.70911	0.860589
Arhgef4	Rho guanine nucleotide exchange factor (GEF) 4 [Source:MGI Symbol;Acc:MGI:2442507]	226970		ENSMUSG00000037509	protein_coding	100.706	-0.216576	0.218766	-0.98997	0.322189	0.567545
Arhgef40	Rho guanine nucleotide exchange factor (GEF) 40 [Source:MGI Symbol;Acc:MGI:2685515]	268739		ENSMUSG00000004562	protein_coding	675.297	0.256333	0.106124	2.41538	0.0157189	0.0841934
Arhgef5	Rho guanine nucleotide exchange factor (GEF) 5 [Source:MGI Symbol;Acc:MGI:1858952]	54324	E9Q7D5	ENSMUSG00000033542	protein_coding	2035.97	-0.0127207	0.0892629	-0.142508	0.886679	0.950664
Arhgef6	Rac/Cdc42 guanine nucleotide exchange factor (GEF) 6 [Source:MGI Symbol;Acc:MGI:1920591]	73341		ENSMUSG00000031133	protein_coding	1306.87	0.315606	0.0838146	3.76547	0.000166234	0.00268566
Arhgef7	Rho guanine nucleotide exchange factor (GEF7) [Source:MGI Symbol;Acc:MGI:1860493]	54126		ENSMUSG00000031511	protein_coding	2690.56	0.00148145	0.0999696	0.0148196	0.988176	0.994431
Arhgef9	CDC42 guanine nucleotide exchange factor (GEF) 9 [Source:MGI Symbol;Acc:MGI:2442233]	236915	Q3UTH8	ENSMUSG00000025656	protein_coding	112.981	0.470644	0.182406	2.57885	0.00991306	0.0602899
Arid1a	AT rich interactive domain 1A (SWI-like) [Source:MGI Symbol;Acc:MGI:1935147]	93760		ENSMUSG00000007880	protein_coding	4042.14	0.0495825	0.100839	0.491702	0.62293	0.81147
Arid1b	AT rich interactive domain 1B (SWI-like) [Source:MGI Symbol;Acc:MGI:1926129]	239985		ENSMUSG00000069729	protein_coding	1985.54	0.141702	0.093209	1.52027	0.128443	0.333383
Arid2	AT rich interactive domain 2 (ARID, RFX-like) [Source:MGI Symbol;Acc:MGI:1924294]	77044		ENSMUSG00000033237	protein_coding	1725.18	0.114838	0.0776179	1.47952	0.139	0.349574
Arid3a	AT rich interactive domain 3A (BRIGHT-like) [Source:MGI Symbol;Acc:MGI:1328360]	13496	Q62431	ENSMUSG00000019564	protein_coding	301.704	0.0218768	0.151803	0.144122	0.885404	0.950245
Arid3b	AT rich interactive domain 3B (BRIGHT-like) [Source:MGI Symbol;Acc:MGI:1930768]	56380		ENSMUSG00000004661	protein_coding	404.408	0.125189	0.121138	1.03342	0.301407	0.54973
Arid3c	AT rich interactive domain 3C (BRIGHT-like) [Source:MGI Symbol;Acc:MGI:3650624]	550619	A6PWV5	ENSMUSG00000066224	protein_coding	0
Arid4a	AT rich interactive domain 4A (RBP1-like) [Source:MGI Symbol;Acc:MGI:2444354]	238247	F8VPQ2	ENSMUSG00000048118	protein_coding	1405.9	-0.0245328	0.127579	-0.192294	0.847512	0.93069
Arid4b	AT rich interactive domain 4B (RBP1-like) [Source:MGI Symbol;Acc:MGI:2137512]	94246		ENSMUSG00000039219	protein_coding	1432.92	0.150538	0.0823962	1.827	0.0676992	0.22291
Arid5a	AT rich interactive domain 5A (MRF1-like) [Source:MGI Symbol;Acc:MGI:2443039]	214855		ENSMUSG00000037447	protein_coding	1031.15	-0.682609	0.243751	-2.80057	0.00510122	0.0371328
Arid5b	AT rich interactive domain 5B (MRF1-like) [Source:MGI Symbol;Acc:MGI:2175912]	71371	Q8BM75	ENSMUSG00000019947	protein_coding	2755.6	-0.0772633	0.12259	-0.630263	0.528523	0.745818
Arih1	ariadne RBR E3 ubiquitin protein ligase 1 [Source:MGI Symbol;Acc:MGI:1344363]	23806	Q9Z1K5	ENSMUSG00000025234	protein_coding	2500.37	-0.132885	0.105001	-1.26556	0.20567	0.442774
Arih2	ariadne RBR E3 ubiquitin protein ligase 2 [Source:MGI Symbol;Acc:MGI:1344361]	23807	Q9Z1K6	ENSMUSG00000064145	protein_coding	788.706	-0.0813052	0.0944033	-0.861251	0.3891	0.632511
Arl1	ADP-ribosylation factor-like 1 [Source:MGI Symbol;Acc:MGI:99436]	104303		ENSMUSG00000060904	protein_coding	1396.38	-0.117906	0.0831105	-1.41866	0.155998	0.375494
Arl10	ADP-ribosylation factor-like 10 [Source:MGI Symbol;Acc:MGI:1930788]	56795	Q9QXJ4	ENSMUSG00000025870	protein_coding	148.992	-0.0322964	0.188949	-0.170935	0.864275	0.939408
Arl11	ADP-ribosylation factor-like 11 [Source:MGI Symbol;Acc:MGI:2444054]	219144	Q6P3A9	ENSMUSG00000043157	protein_coding	163.807	-0.500129	0.238238	-2.09854	0.0358575	0.147501
Arl13a	ADP-ribosylation factor-like 13A [Source:MGI Symbol;Acc:MGI:1921698]	74448	Q9D416	ENSMUSG00000052549	protein_coding	0
Arl13b	ADP-ribosylation factor-like 13B [Source:MGI Symbol;Acc:MGI:1915396]	68146	Q640N2	ENSMUSG00000022911	protein_coding	572.44	-0.152969	0.114324	-1.33803	0.180885	0.410638
Arl14	ADP-ribosylation factor-like 14 [Source:MGI Symbol;Acc:MGI:1918869]	71619		ENSMUSG00000098207	protein_coding	0
Arl14ep	ADP-ribosylation factor-like 14 effector protein [Source:MGI Symbol;Acc:MGI:1926020]	212772	Q8BIX3	ENSMUSG00000027122	protein_coding	453.293	0.128695	0.115111	1.11802	0.263558	0.508337
Arl14epl	ADP-ribosylation factor-like 14 effector protein-like [Source:MGI Symbol;Acc:MGI:2685795]	381142		ENSMUSG00000073568	protein_coding	0.186581	0.0263794	0.104259	0.253015	0.800257
Arl15	ADP-ribosylation factor-like 15 [Source:MGI Symbol;Acc:MGI:2442308]	218639	Q8BGR6	ENSMUSG00000042348	protein_coding	750.197	0.389536	0.127048	3.06596	0.00216969	0.0195344
Arl16	ADP-ribosylation factor-like 16 [Source:MGI Symbol;Acc:MGI:1917567]	70317		ENSMUSG00000057594	protein_coding	172.53	0.013333	0.159259	0.0837211	0.933278	0.972427
Arl2	ADP-ribosylation factor-like 2 [Source:MGI Symbol;Acc:MGI:1928393]	56327	Q9D0J4	ENSMUSG00000024944	protein_coding	393.656	0.0839106	0.11948	0.702283	0.482503	0.712301
Arl2bp	ADP-ribosylation factor-like 2 binding protein [Source:MGI Symbol;Acc:MGI:1349429]	107566	Q9D385	ENSMUSG00000031776	protein_coding	1999.24	0.296196	0.102484	2.89015	0.00385055	0.0300022
Arl3	ADP-ribosylation factor-like 3 [Source:MGI Symbol;Acc:MGI:1929699]	56350	Q9WUL7	ENSMUSG00000025035	protein_coding	532.298	0.233683	0.121387	1.92508	0.0542189	0.19268
Arl4a	ADP-ribosylation factor-like 4A [Source:MGI Symbol;Acc:MGI:99437]	11861	P61213	ENSMUSG00000047446	protein_coding	532.001	-0.032954	0.145774	-0.226062	0.821153	0.917888
Arl4c	ADP-ribosylation factor-like 4C [Source:MGI Symbol;Acc:MGI:2445172]	320982	P61208	ENSMUSG00000049866	protein_coding	1538.55	-0.0812889	0.143057	-0.568229	0.569879	0.775262
Arl4d	ADP-ribosylation factor-like 4D [Source:MGI Symbol;Acc:MGI:1933155]	80981	Q99PE9	ENSMUSG00000034936	protein_coding	736.963	-0.0043087	0.156875	-0.0274641	0.97809	0.990368
Arl5a	ADP-ribosylation factor-like 5A [Source:MGI Symbol;Acc:MGI:1922673]	75423	Q80ZU0	ENSMUSG00000036093	protein_coding	1660.98	0.155914	0.0856201	1.821	0.0686074	0.224751
Arl5b	ADP-ribosylation factor-like 5B [Source:MGI Symbol;Acc:MGI:1923119]	75869		ENSMUSG00000017418	protein_coding	1137.43	0.24273	0.11516	2.10773	0.0350544	0.145143
Arl5c	ADP-ribosylation factor-like 5C [Source:MGI Symbol;Acc:MGI:3028577]	217151	Q6P068	ENSMUSG00000038352	protein_coding	287.429	-0.44947	0.267782	-1.67858	0.0932331	0.273722
Arl6	ADP-ribosylation factor-like 6 [Source:MGI Symbol;Acc:MGI:1927136]	56297	O88848	ENSMUSG00000022722	protein_coding	239.851	-0.128682	0.136545	-0.942408	0.345984	0.591946
Arl6ip1	ADP-ribosylation factor-like 6 interacting protein 1 [Source:MGI Symbol;Acc:MGI:1858943]	54208	Q9JKW0	ENSMUSG00000030654	protein_coding	3793.19	-0.0172866	0.0926976	-0.186483	0.852066	0.933432
Arl6ip4	ADP-ribosylation factor-like 6 interacting protein 4 [Source:MGI Symbol;Acc:MGI:1929500]	65105		ENSMUSG00000029404	protein_coding	652.306	-0.0942373	0.102238	-0.921732	0.356668	0.602439
Arl6ip5	ADP-ribosylation factor-like 6 interacting protein 5 [Source:MGI Symbol;Acc:MGI:1929501]	65106	Q8R5J9	ENSMUSG00000035199	protein_coding	1621.23	-0.184318	0.0971705	-1.89684	0.0578488	0.201314
Arl6ip6	ADP-ribosylation factor-like 6 interacting protein 6 [Source:MGI Symbol;Acc:MGI:1929507]	65103	Q8BH07	ENSMUSG00000026960	protein_coding	268.509	-0.0211061	0.139609	-0.151174	0.879839	0.946699
Arl8a	ADP-ribosylation factor-like 8A [Source:MGI Symbol;Acc:MGI:1915974]	68724	Q8VEH3	ENSMUSG00000026426	protein_coding	1480.13	-0.23588	0.0962024	-2.45189	0.0142108	0.0785047
Arl8b	ADP-ribosylation factor-like 8B [Source:MGI Symbol;Acc:MGI:1914416]	67166	Q9CQW2	ENSMUSG00000030105	protein_coding	2094.26	-0.12289	0.106074	-1.15854	0.246646	0.491569
Arl9	ADP-ribosylation factor-like 9 [Source:MGI Symbol;Acc:MGI:1915496]	384185		ENSMUSG00000063820	protein_coding	4.11043	0.173352	0.282067	0.615369	0.538311
Armc1	armadillo repeat containing 1 [Source:MGI Symbol;Acc:MGI:1921502]	74252	Q9D7A8	ENSMUSG00000027599	protein_coding	642.22	0.0817164	0.111764	0.731149	0.464688	0.696835
Armc10	armadillo repeat containing 10 [Source:MGI Symbol;Acc:MGI:1914461]	67211	Q9D0L7	ENSMUSG00000038525	protein_coding	463.548	0.0284049	0.121726	0.23335	0.815489	0.915674
Armc12	armadillo repeat containing 12 [Source:MGI Symbol;Acc:MGI:1914895]	67645		ENSMUSG00000024223	protein_coding	0.334014	0.0557031	0.108876	0.493136	0.621917
Armc2	armadillo repeat containing 2 [Source:MGI Symbol;Acc:MGI:1916449]	213402	Q3URY6	ENSMUSG00000071324	protein_coding	82.9674	-0.0770578	0.217038	-0.355091	0.722521	0.867634
Armc3	armadillo repeat containing 3 [Source:MGI Symbol;Acc:MGI:1918132]	70882	A2AU72	ENSMUSG00000037683	protein_coding	97.5023	0.16382	0.227402	0.72049	0.471223	0.70256
Armc4	armadillo repeat containing 4 [Source:MGI Symbol;Acc:MGI:1922184]	74934		ENSMUSG00000061802	protein_coding	141.59	0.168621	0.188099	0.896533	0.369968	0.615412
Armc5	armadillo repeat containing 5 [Source:MGI Symbol;Acc:MGI:2384586]	233912	Q5EBP3	ENSMUSG00000042178	protein_coding	481.75	-0.0416228	0.114813	-0.362522	0.716962	0.864852
Armc6	armadillo repeat containing 6 [Source:MGI Symbol;Acc:MGI:1924063]	76813	Q8BNU0	ENSMUSG00000002343	protein_coding	143.636	-0.13557	0.242689	-0.55865	0.576401	0.779266
Armc7	armadillo repeat containing 7 [Source:MGI Symbol;Acc:MGI:2679719]	276905	Q3UJZ3	ENSMUSG00000057219	protein_coding	252.539	-0.237364	0.195411	-1.21465	0.224501	0.466106
Armc8	armadillo repeat containing 8 [Source:MGI Symbol;Acc:MGI:1921375]	74125		ENSMUSG00000032468	protein_coding	869.572	-0.102684	0.101062	-1.01605	0.309607	0.555982
Armc9	armadillo repeat containing 9 [Source:MGI Symbol;Acc:MGI:1926045]	78795	Q9D2I5	ENSMUSG00000062590	protein_coding	212.462	-0.0776566	0.161252	-0.481611	0.630082	0.815024
Armcx1	armadillo repeat containing, X-linked 1 [Source:MGI Symbol;Acc:MGI:1925498]	78248	Q9CX83	ENSMUSG00000033460	protein_coding	434.831	0.499036	0.131319	3.79968	0.000144883	0.00241259
Armcx2	armadillo repeat containing, X-linked 2 [Source:MGI Symbol;Acc:MGI:1914666]	67416	Q6A058	ENSMUSG00000033436	protein_coding	641.083	0.196081	0.114034	1.71948	0.0855265	0.259257
Armcx3	armadillo repeat containing, X-linked 3 [Source:MGI Symbol;Acc:MGI:1918953]	71703	Q8BHS6	ENSMUSG00000049047	protein_coding	234.499	0.266983	0.136445	1.95661	0.0503935	0.184112
Armcx4	armadillo repeat containing, X-linked 4 [Source:MGI Symbol;Acc:MGI:2147887]	100503043		ENSMUSG00000049804	protein_coding	1274.88	0.236517	0.183404	1.28957	0.197202	0.432207
Armcx5	armadillo repeat containing, X-linked 5 [Source:MGI Symbol;Acc:MGI:2148026]	494468	Q3UZB0	ENSMUSG00000072969	protein_coding	148.184	0.267316	0.176151	1.51722	0.129212	0.334587
Armcx6	armadillo repeat containing, X-linked 6 [Source:MGI Symbol;Acc:MGI:2147993]	278097	Q8K3A6	ENSMUSG00000050394	protein_coding	75.6685	0.266085	0.224319	1.18592	0.235656	0.479331
Armh1	armadillo-like helical domain containing 1 [Source:MGI Symbol;Acc:MGI:2686507]	381544		ENSMUSG00000060268	protein_coding	64.2498	0.0300128	0.248725	0.120694	0.903933	0.958177
Armh2	armadillo-like helical domain containing 2 [Source:MGI Symbol;Acc:MGI:1916676]	666145		ENSMUSG00000085861	protein_coding	0.186581	0.0263794	0.104259	0.253015	0.800257
Armh3	armadillo-like helical domain containing 3 [Source:MGI Symbol;Acc:MGI:1918867]	71617	Q6PD19	ENSMUSG00000039901	protein_coding	312.204	-0.0802417	0.124958	-0.642133	0.520787	0.741485
Armh4	armadillo-like helical domain containing 4 [Source:MGI Symbol;Acc:MGI:1914669]	67419	Q8BT18	ENSMUSG00000036242	protein_coding	129.558	0.117949	0.18908	0.623777	0.532774	0.749542
Armt1	acidic residue methyltransferase 1 [Source:MGI Symbol;Acc:MGI:1920669]	73419	A6H630	ENSMUSG00000061759	protein_coding	188.693	0.0920832	0.14565	0.632206	0.527253	0.745189
Arnt	aryl hydrocarbon receptor nuclear translocator [Source:MGI Symbol;Acc:MGI:88071]	11863	P53762	ENSMUSG00000015522	protein_coding	1494.26	0.0155704	0.102156	0.152418	0.878857	0.946144
Arnt2	aryl hydrocarbon receptor nuclear translocator 2 [Source:MGI Symbol;Acc:MGI:107188]	11864	Q61324	ENSMUSG00000015709	protein_coding	32.0461	-0.276139	0.277973	-0.993245	0.320591	0.566681
Arntl	aryl hydrocarbon receptor nuclear translocator-like [Source:MGI Symbol;Acc:MGI:1096381]	11865	Q9WTL8	ENSMUSG00000055116	protein_coding	296.086	0.505076	0.283806	1.7801	0.0750592	0.237959
Arntl2	aryl hydrocarbon receptor nuclear translocator-like 2 [Source:MGI Symbol;Acc:MGI:2684845]	272322	Q2VPD4	ENSMUSG00000040187	protein_coding	22.4822	0.0548968	0.323107	0.169717	0.865232	0.939935
Arpc1a	actin related protein 2/3 complex, subunit 1A [Source:MGI Symbol;Acc:MGI:1928896]	56443	Q9R0Q6	ENSMUSG00000029621	protein_coding	1706.98	-0.0355481	0.104339	-0.340698	0.733331	0.87333
Arpc1b	actin related protein 2/3 complex, subunit 1B [Source:MGI Symbol;Acc:MGI:1343142]	11867	Q9WV32	ENSMUSG00000029622	protein_coding	4364.76	-0.445799	0.141062	-3.16027	0.00157621	0.0154292
Arpc2	actin related protein 2/3 complex, subunit 2 [Source:MGI Symbol;Acc:MGI:1923959]	76709		ENSMUSG00000006304	protein_coding	5850.97	-0.244438	0.132584	-1.84364	0.0652354	0.217572
Arpc3	actin related protein 2/3 complex, subunit 3 [Source:MGI Symbol;Acc:MGI:1928375]	56378	Q9JM76	ENSMUSG00000029465	protein_coding	3280.93	-0.233582	0.11037	-2.11634	0.0343158	0.143467
Arpc4	actin related protein 2/3 complex, subunit 4 [Source:MGI Symbol;Acc:MGI:1915339]	68089	P59999	ENSMUSG00000079426	protein_coding	1463.71	-0.221291	0.119394	-1.85344	0.06382	0.214686
Arpc5	actin related protein 2/3 complex, subunit 5 [Source:MGI Symbol;Acc:MGI:1915021]	67771	Q9CPW4	ENSMUSG00000008475	protein_coding	3551.8	-0.164338	0.114676	-1.43306	0.151841	0.369143
Arpc5l	actin related protein 2/3 complex, subunit 5-like [Source:MGI Symbol;Acc:MGI:1921442]	74192	Q9D898	ENSMUSG00000026755	protein_coding	665.553	-0.183159	0.095548	-1.9169	0.055251	0.194942
Arpin	actin-related protein 2/3 complex inhibitor [Source:MGI Symbol;Acc:MGI:1917670]	70420	Q9D0A3	ENSMUSG00000039043	protein_coding	630.489	-0.138845	0.11124	-1.24816	0.211973	0.450808
Arpp19	cAMP-regulated phosphoprotein 19 [Source:MGI Symbol;Acc:MGI:1891691]	59046	P56212	ENSMUSG00000007656	protein_coding	1325.01	0.0535488	0.0901818	0.593789	0.552654	0.763059
Arpp21	cyclic AMP-regulated phosphoprotein, 21 [Source:MGI Symbol;Acc:MGI:107562]	74100	Q9DCB4	ENSMUSG00000032503	protein_coding	2.49269	0.541214	0.262677	2.2735	0.0229962
Arr3	arrestin 3, retinal [Source:MGI Symbol;Acc:MGI:2159617]	170735	Q9EQP6	ENSMUSG00000060890	protein_coding	0.179984	0.0263794	0.104259	0.253015	0.800257
Arrb1	arrestin, beta 1 [Source:MGI Symbol;Acc:MGI:99473]	109689	Q8BWG8	ENSMUSG00000018909	protein_coding	7823.32	0.344039	0.10814	3.1814	0.00146563	0.0145926
Arrb2	arrestin, beta 2 [Source:MGI Symbol;Acc:MGI:99474]	216869		ENSMUSG00000060216	protein_coding	948.257	-0.525672	0.22654	-2.32039	0.0203197	0.100267
Arrdc1	arrestin domain containing 1 [Source:MGI Symbol;Acc:MGI:2446136]	215705	Q99KN1	ENSMUSG00000026972	protein_coding	863.946	0.113146	0.0985699	1.14787	0.251022	0.495515
Arrdc2	arrestin domain containing 2 [Source:MGI Symbol;Acc:MGI:1918057]	70807	Q9D668	ENSMUSG00000002910	protein_coding	227.835	-0.0151021	0.176891	-0.085365	0.931971	0.971886
Arrdc3	arrestin domain containing 3 [Source:MGI Symbol;Acc:MGI:2145242]	105171		ENSMUSG00000074794	protein_coding	2540.09	0.240575	0.0892291	2.69614	0.00701478	0.0467911
Arrdc4	arrestin domain containing 4 [Source:MGI Symbol;Acc:MGI:1913662]	66412	A0A0B4J1F4	ENSMUSG00000042659	protein_coding	970.276	-0.0359736	0.146165	-0.246118	0.805591	0.909998
Arrdc5	arrestin domain containing 5 [Source:MGI Symbol;Acc:MGI:1924170]	76920	Q497K5	ENSMUSG00000073380	protein_coding	0
Arsa	arylsulfatase A [Source:MGI Symbol;Acc:MGI:88077]	11883	P50428	ENSMUSG00000022620	protein_coding	638.969	0.0116337	0.13427	0.0866444	0.930954	0.971386
Arsb	arylsulfatase B [Source:MGI Symbol;Acc:MGI:88075]	11881		ENSMUSG00000042082	protein_coding	983.663	0.0466385	0.103051	0.452579	0.650852	0.825759
Arsg	arylsulfatase G [Source:MGI Symbol;Acc:MGI:1921258]	74008	Q3TYD4	ENSMUSG00000020604	protein_coding	102.81	0.216705	0.199879	1.08388	0.278416	0.525592
Arsi	arylsulfatase i [Source:MGI Symbol;Acc:MGI:2670959]	545260	Q32KI9	ENSMUSG00000036412	protein_coding	85.2819	-0.657628	0.305136	-2.15711	0.0309971	0.13374
Arsj	arylsulfatase J [Source:MGI Symbol;Acc:MGI:2443513]	271970	Q8BM89	ENSMUSG00000046561	protein_coding	62.106	-0.69502	0.24614	-2.81965	0.00480755	0.035407
Arsk	arylsulfatase K [Source:MGI Symbol;Acc:MGI:1924291]	77041		ENSMUSG00000021592	protein_coding	307.498	0.40806	0.142313	2.86693	0.00414469	0.0317019
Art1	ADP-ribosyltransferase 1 [Source:MGI Symbol;Acc:MGI:107511]	11870	Q60935	ENSMUSG00000030996	protein_coding	37.3987	-0.718733	0.326728	-2.24201	0.0249606	0.115201
Art2a-ps	ADP-ribosyltransferase 2a, pseudogene [Source:MGI Symbol;Acc:MGI:107546]			ENSMUSG00000092517	polymorphic_pseudogene	0
Art2b	ADP-ribosyltransferase 2b [Source:MGI Symbol;Acc:MGI:107545]	11872		ENSMUSG00000030651	protein_coding	31.4758	0.0332065	0.308661	0.107654	0.91427	0.963217
Art3	ADP-ribosyltransferase 3 [Source:MGI Symbol;Acc:MGI:1202729]	109979		ENSMUSG00000034842	protein_coding	363.107	-0.399698	0.240031	-1.66511	0.0958915	0.277937
Art4	ADP-ribosyltransferase 4 [Source:MGI Symbol;Acc:MGI:1202710]	109978	Q9CRA0	ENSMUSG00000030217	protein_coding	366.484	0.521432	0.175482	2.97087	0.00296961	0.0246997
Art5	ADP-ribosyltransferase 5 [Source:MGI Symbol;Acc:MGI:107948]	11875	P70352	ENSMUSG00000070424	protein_coding	5.3832	-0.40864	0.302152	-1.35981	0.173889
Artn	artemin [Source:MGI Symbol;Acc:MGI:1333791]	11876	Q9Z0L2	ENSMUSG00000028539	protein_coding	31.7844	-0.0376607	0.291611	-0.129266	0.897147	0.955025
Arv1	ARV1 homolog, fatty acid homeostasis modulator [Source:MGI Symbol;Acc:MGI:1916115]	68865	Q9D0U9	ENSMUSG00000031982	protein_coding	108.961	0.222425	0.185291	1.20038	0.229991	0.473156
Arvcf	armadillo repeat gene deleted in velocardiofacial syndrome [Source:MGI Symbol;Acc:MGI:109620]	11877	P98203	ENSMUSG00000000325	protein_coding	417.649	0.816046	0.14617	5.58108	2.3903e-08	1.80874e-06
Arx	aristaless related homeobox [Source:MGI Symbol;Acc:MGI:1097716]	11878	O35085	ENSMUSG00000035277	protein_coding	0
Arxes1	adipocyte-related X-chromosome expressed sequence 1 [Source:MGI Symbol;Acc:MGI:1923469]	76219	C0HK80	ENSMUSG00000048355	protein_coding	8.46849	0.458063	0.329153	1.39421	0.163254	0.386319
Arxes2	adipocyte-related X-chromosome expressed sequence 2 [Source:MGI Symbol;Acc:MGI:1924226]	76976	C0HK80	ENSMUSG00000048040	protein_coding	109.168	0.690856	0.251569	2.74407	0.00606829	0.0419571
As3mt	arsenic (+3 oxidation state) methyltransferase [Source:MGI Symbol;Acc:MGI:1929882]	57344	Q91WU5	ENSMUSG00000003559	protein_coding	363.552	0.154055	0.153859	1.00125	0.316704	0.562804
Asah1	N-acylsphingosine amidohydrolase 1 [Source:MGI Symbol;Acc:MGI:1277124]	11886	Q9WV54	ENSMUSG00000031591	protein_coding	3434.02	-0.114208	0.114374	-0.998541	0.318017	0.564155
Asah2	N-acylsphingosine amidohydrolase 2 [Source:MGI Symbol;Acc:MGI:1859310]	54447	Q9JHE3	ENSMUSG00000024887	protein_coding	853.441	0.0243501	0.0982311	0.247886	0.804222	0.909678
Asap1	ArfGAP with SH3 domain, ankyrin repeat and PH domain1 [Source:MGI Symbol;Acc:MGI:1342335]	13196		ENSMUSG00000022377	protein_coding	1815.41	-0.0318696	0.101105	-0.315212	0.752601	0.882201
Asap2	ArfGAP with SH3 domain, ankyrin repeat and PH domain 2 [Source:MGI Symbol;Acc:MGI:2685438]	211914		ENSMUSG00000052632	protein_coding	1159	0.202204	0.0838324	2.41199	0.0158657	0.0847127
Asap3	ArfGAP with SH3 domain, ankyrin repeat and PH domain 3 [Source:MGI Symbol;Acc:MGI:2684986]	230837	Q5U464	ENSMUSG00000036995	protein_coding	635.224	-0.677394	0.172561	-3.92512	8.66883e-05	0.00159682
Asb1	ankyrin repeat and SOCS box-containing 1 [Source:MGI Symbol;Acc:MGI:1929735]	65247	Q9WV74	ENSMUSG00000026311	protein_coding	558.808	0.0726547	0.103401	0.702644	0.482277	0.712188
Asb10	ankyrin repeat and SOCS box-containing 10 [Source:MGI Symbol;Acc:MGI:2152836]	117590	Q91ZT7	ENSMUSG00000038204	protein_coding	4.4318	0.0839621	0.291772	0.287237	0.773931
Asb11	ankyrin repeat and SOCS box-containing 11 [Source:MGI Symbol;Acc:MGI:1916104]	68854	Q9CQ31	ENSMUSG00000031382	protein_coding	7.66642	-0.0614159	0.325299	-0.188637	0.850377	0.932563
Asb12	ankyrin repeat and SOCS box-containing 12 [Source:MGI Symbol;Acc:MGI:1917642]	70392	Q9D738	ENSMUSG00000031204	protein_coding	0.445496	-0.0877145	0.118681	-0.649841	0.515795
Asb13	ankyrin repeat and SOCS box-containing 13 [Source:MGI Symbol;Acc:MGI:2145525]	142688	Q8VBX0	ENSMUSG00000033781	protein_coding	978.789	-0.4334	0.110394	-3.92577	8.64534e-05	0.00159468
Asb14	ankyrin repeat and SOCS box-containing 14 [Source:MGI Symbol;Acc:MGI:2655107]	142687		ENSMUSG00000021898	protein_coding	27.1811	0.414287	0.294401	1.40676	0.159498	0.380647
Asb15	ankyrin repeat and SOCS box-containing 15 [Source:MGI Symbol;Acc:MGI:1926160]	78910	Q8VHS6	ENSMUSG00000029685	protein_coding	7.69614	-0.360857	0.329342	-1.09134	0.275124	0.521557
Asb16	ankyrin repeat and SOCS box-containing 16 [Source:MGI Symbol;Acc:MGI:2654437]	217217	Q8VHS5	ENSMUSG00000034768	protein_coding	0.820602	0.161116	0.188045	0.893691	0.371487
Asb17	ankyrin repeat and SOCS box-containing 17 [Source:MGI Symbol;Acc:MGI:1914022]	66772	Q8VHP9	ENSMUSG00000038997	protein_coding	0
Asb18	ankyrin repeat and SOCS box-containing 18 [Source:MGI Symbol;Acc:MGI:2655109]	208372	Q8VHA6	ENSMUSG00000067081	protein_coding	2.62856	-0.0213564	0.247428	-0.0863763	0.931167
Asb2	ankyrin repeat and SOCS box-containing 2 [Source:MGI Symbol;Acc:MGI:1929743]	65256	Q8K0L0	ENSMUSG00000021200	protein_coding	106.894	-0.135821	0.241211	-0.563176	0.573315	0.777418
Asb3	ankyrin repeat and SOCS box-containing 3 [Source:MGI Symbol;Acc:MGI:1929749]	65257		ENSMUSG00000020305	protein_coding	236.275	0.0783225	0.160127	0.489132	0.624748	0.812672
Asb4	ankyrin repeat and SOCS box-containing 4 [Source:MGI Symbol;Acc:MGI:1929751]	65255	Q9WV71	ENSMUSG00000042607	protein_coding	26.383	-0.711404	0.309919	-2.28698	0.0221972	0.106307
Asb5	ankyrin repeat and SOCs box-containing 5 [Source:MGI Symbol;Acc:MGI:1923544]	76294	Q9D1A4	ENSMUSG00000031519	protein_coding	7.67752	-0.402731	0.3302	-1.21883	0.222908	0.46428
Asb6	ankyrin repeat and SOCS box-containing 6 [Source:MGI Symbol;Acc:MGI:1919573]	72323	Q91ZU1	ENSMUSG00000039483	protein_coding	386.689	-0.0782088	0.124418	-0.628579	0.529625	0.746676
Asb7	ankyrin repeat and SOCS box-containing 7 [Source:MGI Symbol;Acc:MGI:2152835]	117589		ENSMUSG00000030509	protein_coding	337.634	0.166084	0.12279	1.35257	0.176194	0.404759
Asb8	ankyrin repeat and SOCS box-containing 8 [Source:MGI Symbol;Acc:MGI:1925791]	78541		ENSMUSG00000048175	protein_coding	450.819	0.0121041	0.12569	0.0963009	0.923282	0.967528
Asb9	ankyrin repeat and SOCS box-containing 9 [Source:MGI Symbol;Acc:MGI:1916549]	69299	Q91ZT8	ENSMUSG00000031384	protein_coding	0
Ascc1	activating signal cointegrator 1 complex subunit 1 [Source:MGI Symbol;Acc:MGI:1916340]	69090	Q9D8Z1	ENSMUSG00000044475	protein_coding	397.797	0.122307	0.161145	0.758968	0.447872	0.682758
Ascc2	activating signal cointegrator 1 complex subunit 2 [Source:MGI Symbol;Acc:MGI:1922702]	75452	Q91WR3	ENSMUSG00000020412	protein_coding	2067.06	0.00613904	0.121484	0.0505347	0.959696	0.983999
Ascc3	activating signal cointegrator 1 complex subunit 3 [Source:MGI Symbol;Acc:MGI:1925237]	77987	E9PZJ8	ENSMUSG00000038774	protein_coding	1850.7	-0.65737	0.131545	-4.99708	5.82052e-07	2.66744e-05
Ascl1	achaete-scute family bHLH transcription factor 1 [Source:MGI Symbol;Acc:MGI:96919]	17172	Q02067	ENSMUSG00000020052	protein_coding	17.6025	0.398572	0.327645	1.2192	0.222767	0.46428
Ascl2	achaete-scute family bHLH transcription factor 2 [Source:MGI Symbol;Acc:MGI:96920]	17173	O35885	ENSMUSG00000009248	protein_coding	3.08581	0.0545864	0.287874	0.189027	0.850071
Ascl3	achaete-scute family bHLH transcription factor 3 [Source:MGI Symbol;Acc:MGI:1928820]	56787	Q9JJR7	ENSMUSG00000035951	protein_coding	6.03562	-0.253598	0.315892	-0.80685	0.419753
Ascl4	achaete-scute family bHLH transcription factor 4 [Source:MGI Symbol;Acc:MGI:1914591]	67341		ENSMUSG00000085111	protein_coding	2.37257	0.0175296	0.272042	0.0647313	0.948388
Ascl5	achaete-scute family bHLH transcription factor 5 [Source:MGI Symbol;Acc:MGI:2685043]	226439		ENSMUSG00000097918	protein_coding	0
Asf1a	anti-silencing function 1A histone chaperone [Source:MGI Symbol;Acc:MGI:1913653]	66403		ENSMUSG00000019857	protein_coding	302.121	0.0290655	0.125229	0.2321	0.816461	0.91613
Asf1b	anti-silencing function 1B histone chaperone [Source:MGI Symbol;Acc:MGI:1914179]	66929	Q9DAP7	ENSMUSG00000005470	protein_coding	103.37	-0.393555	0.220273	-1.78577	0.074136	0.235985
Asgr1	asialoglycoprotein receptor 1 [Source:MGI Symbol;Acc:MGI:88081]	11889	P34927	ENSMUSG00000020884	protein_coding	20.6922	0.974363	0.315982	3.06127	0.002204	0.0197886
Asgr2	asialoglycoprotein receptor 2 [Source:MGI Symbol;Acc:MGI:88082]	11890	P24721	ENSMUSG00000040963	protein_coding	15.5282	0.620132	0.324238	1.90979	0.0561596	0.197077
Ash1l	ASH1 like histone lysine methyltransferase [Source:MGI Symbol;Acc:MGI:2183158]	192195	Q99MY8	ENSMUSG00000028053	protein_coding	3200.64	0.080115	0.0966499	0.828922	0.407149	0.647308
Ash2l	ASH2 like histone lysine methyltransferase complex subunit [Source:MGI Symbol;Acc:MGI:1344416]	23808	Q91X20	ENSMUSG00000031575	protein_coding	771.603	-0.0208037	0.0963985	-0.215809	0.829137	0.921569
Asic1	acid-sensing (proton-gated) ion channel 1 [Source:MGI Symbol;Acc:MGI:1194915]	11419	Q6NXK8	ENSMUSG00000023017	protein_coding	4.00329	-0.0273166	0.300024	-0.0912363	0.927305
Asic2	acid-sensing (proton-gated) ion channel 2 [Source:MGI Symbol;Acc:MGI:1100867]	11418	Q925H0	ENSMUSG00000020704	protein_coding	1.97567	-0.494238	0.238642	-2.47157	0.0134521
Asic3	acid-sensing (proton-gated) ion channel 3 [Source:MGI Symbol;Acc:MGI:2159339]	171209	Q6X1Y6	ENSMUSG00000038276	protein_coding	0.860749	0.0610078	0.199919	0.308959	0.757353
Asic4	acid-sensing (proton-gated) ion channel family member 4 [Source:MGI Symbol;Acc:MGI:2652846]	241118		ENSMUSG00000033007	protein_coding	0.504924	-0.0288618	0.121316	-0.232939	0.815808
Asic5	acid-sensing (proton-gated) ion channel family member 5 [Source:MGI Symbol;Acc:MGI:1929259]	58170	Q9R0Y1	ENSMUSG00000028008	protein_coding	0.286324	-0.0473425	0.104259	-0.402561	0.687271
Asl	argininosuccinate lyase [Source:MGI Symbol;Acc:MGI:88084]	109900	Q91YI0	ENSMUSG00000025533	protein_coding	321.195	-0.00308619	0.152444	-0.0202434	0.983849	0.992506
Asmt	acetylserotonin O-methyltransferase [Source:MGI Symbol;Acc:MGI:96090]	107626		ENSMUSG00000093806	protein_coding	0.327417	0.0551544	0.108354	0.484112	0.628307
Asna1	arsA arsenite transporter, ATP-binding, homolog 1 (bacterial) [Source:MGI Symbol;Acc:MGI:1928379]	56495	O54984	ENSMUSG00000052456	protein_coding	913.375	-0.22216	0.108177	-2.05366	0.0400085	0.1588
Asns	asparagine synthetase [Source:MGI Symbol;Acc:MGI:1350929]	27053	Q61024	ENSMUSG00000029752	protein_coding	456.46	-0.403011	0.177551	-2.26976	0.023222	0.109539
Asnsd1	asparagine synthetase domain containing 1 [Source:MGI Symbol;Acc:MGI:1917646]	70396	Q8BFS9	ENSMUSG00000026095	protein_coding	117.734	-0.0432527	0.176617	-0.244883	0.806547	0.910209
Aspa	aspartoacylase [Source:MGI Symbol;Acc:MGI:87914]	11484	Q8R3P0	ENSMUSG00000020774	protein_coding	80.7728	0.150095	0.210963	0.711414	0.476827	0.707825
Aspdh	aspartate dehydrogenase domain containing [Source:MGI Symbol;Acc:MGI:1915602]	68352	Q9DCQ2	ENSMUSG00000038704	protein_coding	0.445496	-0.0877145	0.118681	-0.649841	0.515795
Aspg	asparaginase [Source:MGI Symbol;Acc:MGI:2144822]	104816	A0JNU3	ENSMUSG00000037686	protein_coding	73.2685	-0.692818	0.267063	-2.59272	0.00952205	0.0585023
Asph	aspartate-beta-hydroxylase [Source:MGI Symbol;Acc:MGI:1914186]	65973	Q8BSY0	ENSMUSG00000028207	protein_coding	1305.67	0.175751	0.0948661	1.85262	0.0639373	0.214872
Asphd1	aspartate beta-hydroxylase domain containing 1 [Source:MGI Symbol;Acc:MGI:2685014]	233879	Q2TA57	ENSMUSG00000046378	protein_coding	0.18758	-0.0227686	0.104259	-0.21839	0.827126
Asphd2	aspartate beta-hydroxylase domain containing 2 [Source:MGI Symbol;Acc:MGI:1920148]	72898	Q80VP9	ENSMUSG00000029348	protein_coding	1.24495	0.0733825	0.183219	0.400878	0.68851
Aspm	abnormal spindle microtubule assembly [Source:MGI Symbol;Acc:MGI:1334448]	12316	Q8CJ27	ENSMUSG00000033952	protein_coding	126.087	0.221474	0.255742	0.866108	0.386431	0.630148
Aspn	asporin [Source:MGI Symbol;Acc:MGI:1913945]	66695	Q99MQ4	ENSMUSG00000021388	protein_coding	199.085	0.734728	0.198147	3.70571	0.000210798	0.00322446
Asprv1	aspartic peptidase, retroviral-like 1 [Source:MGI Symbol;Acc:MGI:1915105]	67855	Q09PK2	ENSMUSG00000033508	protein_coding	56.9021	-0.947399	0.259418	-3.64002	0.000272616	0.00398849
Aspscr1	alveolar soft part sarcoma chromosome region, candidate 1 (human) [Source:MGI Symbol;Acc:MGI:1916188]	68938	Q8VBT9	ENSMUSG00000025142	protein_coding	617.071	0.0245859	0.108985	0.225591	0.821519	0.917888
Asrgl1	asparaginase like 1 [Source:MGI Symbol;Acc:MGI:1913764]	66514	Q8C0M9	ENSMUSG00000024654	protein_coding	289.873	0.115987	0.142324	0.814907	0.415125	0.654046
Ass1	argininosuccinate synthetase 1 [Source:MGI Symbol;Acc:MGI:88090]	11898	P16460	ENSMUSG00000076441	protein_coding	514.441	-0.944874	0.256391	-3.68544	0.000228309	0.00345843
Aste1	asteroid homolog 1 [Source:MGI Symbol;Acc:MGI:1913845]	66595	Q8BIR2	ENSMUSG00000032567	protein_coding	149.134	-0.129582	0.159992	-0.809906	0.417994	0.656671
Astl	astacin-like metalloendopeptidase (M12 family) [Source:MGI Symbol;Acc:MGI:3046414]	215095	Q6HA09	ENSMUSG00000050468	protein_coding	0.504924	-0.0288618	0.121316	-0.232939	0.815808
Astn1	astrotactin 1 [Source:MGI Symbol;Acc:MGI:1098567]	11899	Q61137	ENSMUSG00000026587	protein_coding	3.92446	-0.052067	0.305886	-0.169982	0.865024
Astn2	astrotactin 2 [Source:MGI Symbol;Acc:MGI:1889277]	56079	Q80Z10	ENSMUSG00000028373	protein_coding	455.246	0.167785	0.117353	1.42972	0.152798	0.370693
Asxl1	additional sex combs like 1 [Source:MGI Symbol;Acc:MGI:2684063]	228790		ENSMUSG00000042548	protein_coding	1518.31	0.131975	0.0920506	1.43372	0.151653	0.368955
Asxl2	additional sex combs like 2, transcriptional regulator [Source:MGI Symbol;Acc:MGI:1922552]	75302		ENSMUSG00000037486	protein_coding	1136.44	-0.148926	0.0938562	-1.58674	0.112571	0.306411
Asxl3	additional sex combs like 3, transcriptional regulator [Source:MGI Symbol;Acc:MGI:2685175]	211961	Q8C4A5	ENSMUSG00000045215	protein_coding	11.5639	0.645695	0.327249	1.9776	0.0479738	0.177706
Asz1	ankyrin repeat, SAM and basic leucine zipper domain containing 1 [Source:MGI Symbol;Acc:MGI:1921318]	74068	Q8VD46	ENSMUSG00000010796	protein_coding	0.683113	0.0680075	0.130843	0.506505	0.612502
Atad1	ATPase family, AAA domain containing 1 [Source:MGI Symbol;Acc:MGI:1915229]	67979	Q9D5T0	ENSMUSG00000013662	protein_coding	1345.16	0.0116676	0.0917591	0.127155	0.898817	0.95568
Atad2	ATPase family, AAA domain containing 2 [Source:MGI Symbol;Acc:MGI:1917722]	70472		ENSMUSG00000022360	protein_coding	462.267	-0.312159	0.114054	-2.73683	0.00620343	0.0425838
Atad2b	ATPase family, AAA domain containing 2B [Source:MGI Symbol;Acc:MGI:2444798]	320817		ENSMUSG00000052812	protein_coding	861.528	0.0585631	0.124506	0.470364	0.638095	0.819027
Atad3a	ATPase family, AAA domain containing 3A [Source:MGI Symbol;Acc:MGI:1919214]	108888	Q925I1	ENSMUSG00000029036	protein_coding	369.282	-0.0511367	0.130489	-0.391875	0.695151	0.85251
Atad5	ATPase family, AAA domain containing 5 [Source:MGI Symbol;Acc:MGI:2442925]	237877		ENSMUSG00000017550	protein_coding	121.553	-0.312636	0.189975	-1.64529	0.0999106	0.284667
Atat1	alpha tubulin acetyltransferase 1 [Source:MGI Symbol;Acc:MGI:1913869]	73242	Q8K341	ENSMUSG00000024426	protein_coding	308.213	0.20521	0.145715	1.40832	0.159036	0.379785
Atcay	ataxia, cerebellar, Cayman type [Source:MGI Symbol;Acc:MGI:2448730]	16467		ENSMUSG00000034958	protein_coding	2.44752	-0.105709	0.27548	-0.38401	0.700971
Ate1	arginyltransferase 1 [Source:MGI Symbol;Acc:MGI:1333870]	11907	Q9Z2A5	ENSMUSG00000030850	protein_coding	998.905	0.137961	0.0956264	1.44271	0.149103	0.36485
Atf1	activating transcription factor 1 [Source:MGI Symbol;Acc:MGI:1298366]	11908	P81269	ENSMUSG00000023027	protein_coding	601.632	-0.0376814	0.132132	-0.285181	0.775506	0.8955
Atf2	activating transcription factor 2 [Source:MGI Symbol;Acc:MGI:109349]	11909		ENSMUSG00000027104	protein_coding	1248.08	0.090709	0.0906829	1.00029	0.317169	0.563297
Atf3	activating transcription factor 3 [Source:MGI Symbol;Acc:MGI:109384]	11910	Q60765	ENSMUSG00000026628	protein_coding	1139.55	-0.764023	0.33028	-2.33803	0.0193859	0.0973439
Atf4	activating transcription factor 4 [Source:MGI Symbol;Acc:MGI:88096]	11911	Q06507	ENSMUSG00000042406	protein_coding	3946.88	-0.413818	0.159648	-2.59204	0.00954075	0.0585189
Atf5	activating transcription factor 5 [Source:MGI Symbol;Acc:MGI:2141857]	107503	O70191	ENSMUSG00000038539	protein_coding	1562.65	-0.152859	0.105442	-1.44969	0.147145	0.361814
Atf6	activating transcription factor 6 [Source:MGI Symbol;Acc:MGI:1926157]	226641	F6VAN0	ENSMUSG00000026663	protein_coding	2706.29	-0.308732	0.0916113	-3.36999	0.00075172	0.00880159
Atf6b	activating transcription factor 6 beta [Source:MGI Symbol;Acc:MGI:105121]	12915		ENSMUSG00000015461	protein_coding	1196.71	-0.328205	0.106403	-3.08452	0.00203883	0.0186759
Atf7	activating transcription factor 7 [Source:MGI Symbol;Acc:MGI:2443472]	223922		ENSMUSG00000099083	protein_coding	2031.17	0.0525704	0.0883976	0.594706	0.55204	0.7626
Atf7ip	activating transcription factor 7 interacting protein [Source:MGI Symbol;Acc:MGI:1858965]	54343		ENSMUSG00000030213	protein_coding	2862.54	0.0263316	0.0903581	0.291415	0.770734	0.892564
Atf7ip2	activating transcription factor 7 interacting protein 2 [Source:MGI Symbol;Acc:MGI:1922579]	75329	Q3UL97	ENSMUSG00000039200	protein_coding	0
Atg10	autophagy related 10 [Source:MGI Symbol;Acc:MGI:1914045]	66795		ENSMUSG00000021619	protein_coding	132.116	0.191209	0.192673	0.992343	0.32103	0.567145
Atg101	autophagy related 101 [Source:MGI Symbol;Acc:MGI:1915368]	68118	Q9D8Z6	ENSMUSG00000037204	protein_coding	238.401	0.00825844	0.146271	0.0564578	0.954977	0.98225
Atg12	autophagy related 12 [Source:MGI Symbol;Acc:MGI:1914776]	67526	Q9CQY1	ENSMUSG00000032905	protein_coding	934.815	-0.0633908	0.102197	-0.620274	0.535077	0.750928
Atg13	autophagy related 13 [Source:MGI Symbol;Acc:MGI:1196429]	51897	Q91YI1	ENSMUSG00000027244	protein_coding	1160.91	-0.189374	0.112227	-1.68738	0.09153	0.270637
Atg14	autophagy related 14 [Source:MGI Symbol;Acc:MGI:1261775]	100504663	Q8CDJ3	ENSMUSG00000037526	protein_coding	379.938	-0.0856942	0.121434	-0.705678	0.480388	0.710559
Atg16l1	autophagy related 16-like 1 (S. cerevisiae) [Source:MGI Symbol;Acc:MGI:1924290]	77040		ENSMUSG00000026289	protein_coding	616.722	-0.0867198	0.106013	-0.818007	0.413353	0.652707
Atg16l2	autophagy related 16-like 2 (S. cerevisiae) [Source:MGI Symbol;Acc:MGI:1920933]	73683		ENSMUSG00000047767	protein_coding	175.614	0.276349	0.194583	1.42025	0.155536	0.374764
Atg2a	autophagy related 2A [Source:MGI Symbol;Acc:MGI:1916291]	329015	Q6P4T0	ENSMUSG00000024773	protein_coding	903.625	-0.0635108	0.0916022	-0.693331	0.488102	0.717228
Atg2b	autophagy related 2B [Source:MGI Symbol;Acc:MGI:1923809]	76559		ENSMUSG00000041341	protein_coding	870.586	-0.0117214	0.0923406	-0.126936	0.898991	0.955738
Atg3	autophagy related 3 [Source:MGI Symbol;Acc:MGI:1915091]	67841	Q9CPX6	ENSMUSG00000022663	protein_coding	1437.74	-0.246343	0.10268	-2.39911	0.0164349	0.0868113
Atg4a	autophagy related 4A, cysteine peptidase [Source:MGI Symbol;Acc:MGI:2147903]	666468	Q8C9S8	ENSMUSG00000079418	protein_coding	242.755	-0.0469159	0.149121	-0.314619	0.753051	0.882514
Atg4a-ps	autophagy related 4A, pseudogene [Source:MGI Symbol;Acc:MGI:3615624]			ENSMUSG00000087119	protein_coding	1.46015	-0.0898108	0.213181	-0.426602	0.669669
Atg4b	autophagy related 4B, cysteine peptidase [Source:MGI Symbol;Acc:MGI:1913865]	66615		ENSMUSG00000026280	protein_coding	829.393	0.0153444	0.0901816	0.170151	0.864892	0.93969
Atg4c	autophagy related 4C, cysteine peptidase [Source:MGI Symbol;Acc:MGI:2651854]	242557	Q811C2	ENSMUSG00000028550	protein_coding	240.203	0.0566716	0.149322	0.379534	0.704291	0.858362
Atg4d	autophagy related 4D, cysteine peptidase [Source:MGI Symbol;Acc:MGI:2444308]	235040	Q8BGV9	ENSMUSG00000002820	protein_coding	404.242	-0.251151	0.134248	-1.87076	0.0613783	0.209094
Atg5	autophagy related 5 [Source:MGI Symbol;Acc:MGI:1277186]	11793	Q99J83	ENSMUSG00000038160	protein_coding	507.252	-0.131038	0.115151	-1.13794	0.255144	0.500415
Atg7	autophagy related 7 [Source:MGI Symbol;Acc:MGI:1921494]	74244	Q9D906	ENSMUSG00000030314	protein_coding	667.686	-0.0682531	0.109622	-0.622625	0.533531	0.749775
Atg9a	autophagy related 9A [Source:MGI Symbol;Acc:MGI:2138446]	245860		ENSMUSG00000033124	protein_coding	513.866	0.0619315	0.10753	0.575941	0.564655	0.77138
Atg9b	autophagy related 9B [Source:MGI Symbol;Acc:MGI:2685420]	213948	Q6EBV9	ENSMUSG00000038295	protein_coding	17.5576	-0.57233	0.316072	-1.80587	0.0709394	0.229192
Atic	5-aminoimidazole-4-carboxamide ribonucleotide formyltransferase/IMP cyclohydrolase [Source:MGI Symbol;Acc:MGI:1351352]	108147	Q9CWJ9	ENSMUSG00000026192	protein_coding	709.065	-0.165586	0.10475	-1.58077	0.113931	0.308619
Atl1	atlastin GTPase 1 [Source:MGI Symbol;Acc:MGI:1921241]	73991	Q8BH66	ENSMUSG00000021066	protein_coding	56.2514	0.139299	0.247445	0.562938	0.573477	0.777427
Atl2	atlastin GTPase 2 [Source:MGI Symbol;Acc:MGI:1929492]	56298	Q6PA06	ENSMUSG00000059811	protein_coding	809.926	0.026724	0.103964	0.257047	0.797142	0.906016
Atl3	atlastin GTPase 3 [Source:MGI Symbol;Acc:MGI:1924270]	109168		ENSMUSG00000024759	protein_coding	3594.14	0.14468	0.0779969	1.85494	0.0636048	0.214239
Atm	ataxia telangiectasia mutated [Source:MGI Symbol;Acc:MGI:107202]	11920	Q62388	ENSMUSG00000034218	protein_coding	623.872	-0.176345	0.116335	-1.51579	0.129572	0.33487
Atmin	ATM interactor [Source:MGI Symbol;Acc:MGI:2682328]	234776	Q6P9S1	ENSMUSG00000047388	protein_coding	972.295	-0.0403655	0.101139	-0.399103	0.689817	0.849831
Atn1	atrophin 1 [Source:MGI Symbol;Acc:MGI:104725]	13498	O35126	ENSMUSG00000004263	protein_coding	139.574	0.292414	0.163259	1.79089	0.0733117	0.234245
Atoh1	atonal bHLH transcription factor 1 [Source:MGI Symbol;Acc:MGI:104654]	11921	P48985	ENSMUSG00000073043	protein_coding	0.179984	0.0263794	0.104259	0.253015	0.800257
Atoh7	atonal bHLH transcription factor 7 [Source:MGI Symbol;Acc:MGI:1355553]	53404	Q9Z2E5	ENSMUSG00000036816	protein_coding	0
Atoh8	atonal bHLH transcription factor 8 [Source:MGI Symbol;Acc:MGI:1918343]	71093		ENSMUSG00000037621	protein_coding	297.355	0.189975	0.173334	1.09604	0.273061	0.519212
Atox1	antioxidant 1 copper chaperone [Source:MGI Symbol;Acc:MGI:1333855]	11927	O08997	ENSMUSG00000018585	protein_coding	667.171	-0.219982	0.137474	-1.60013	0.109569	0.301418
Atp10a	ATPase, class V, type 10A [Source:MGI Symbol;Acc:MGI:1330809]	11982		ENSMUSG00000025324	protein_coding	1215.94	-0.973904	0.141823	-6.86604	6.60085e-12	1.64617e-09
Atp10b	ATPase, class V, type 10B [Source:MGI Symbol;Acc:MGI:2442688]	319767		ENSMUSG00000055415	protein_coding	28.9805	-0.343338	0.330345	-1.04234	0.297256	0.545338
Atp10d	ATPase, class V, type 10D [Source:MGI Symbol;Acc:MGI:2450125]	231287		ENSMUSG00000046808	polymorphic_pseudogene	437.479	-0.10627	0.131119	-0.810459	0.417676	0.656349
Atp11a	ATPase, class VI, type 11A [Source:MGI Symbol;Acc:MGI:1354735]	50770		ENSMUSG00000031441	protein_coding	13117.7	-0.12887	0.1197	-1.07661	0.281652	0.528696
Atp11b	ATPase, class VI, type 11B [Source:MGI Symbol;Acc:MGI:1923545]	76295		ENSMUSG00000037400	protein_coding	1503.02	-0.0818516	0.112449	-0.7279	0.466675	0.698338
Atp11c	ATPase, class VI, type 11C [Source:MGI Symbol;Acc:MGI:1859661]	320940		ENSMUSG00000062949	protein_coding	1016.66	0.206509	0.101676	2.03104	0.0422514	0.164171
Atp12a	ATPase, H+/K+ transporting, nongastric, alpha polypeptide [Source:MGI Symbol;Acc:MGI:1926943]	192113	Q9Z1W8	ENSMUSG00000022229	protein_coding	0.37516	-0.0473425	0.104259	-0.489896	0.624207
Atp13a1	ATPase type 13A1 [Source:MGI Symbol;Acc:MGI:2180801]	170759	Q9EPE9	ENSMUSG00000031862	protein_coding	1075.09	-0.36109	0.15043	-2.40034	0.01638	0.0866392
Atp13a2	ATPase type 13A2 [Source:MGI Symbol;Acc:MGI:1922022]	74772		ENSMUSG00000036622	protein_coding	1768.16	-0.144717	0.138801	-1.04261	0.297129	0.545166
Atp13a3	ATPase type 13A3 [Source:MGI Symbol;Acc:MGI:2685387]	224088	Q5XF89	ENSMUSG00000022533	protein_coding	4285.09	0.238238	0.127334	1.87097	0.0613489	0.209094
Atp13a4	ATPase type 13A4 [Source:MGI Symbol;Acc:MGI:1924456]	224079		ENSMUSG00000038094	protein_coding	70.6686	0.631449	0.223452	2.82334	0.0047526	0.0350658
Atp13a5	ATPase type 13A5 [Source:MGI Symbol;Acc:MGI:2444068]	268878	Q3TYU2	ENSMUSG00000048939	protein_coding	2.25567	-0.114419	0.249806	-0.460411	0.645221
Atp1a1	ATPase, Na+/K+ transporting, alpha 1 polypeptide [Source:MGI Symbol;Acc:MGI:88105]	11928	Q8VDN2	ENSMUSG00000033161	protein_coding	12241.1	-0.246148	0.0814242	-3.02303	0.00250259	0.0218209
Atp1a2	ATPase, Na+/K+ transporting, alpha 2 polypeptide [Source:MGI Symbol;Acc:MGI:88106]	98660	Q6PIE5	ENSMUSG00000007097	protein_coding	1680.61	0.385164	0.162557	2.36937	0.0178185	0.0918534
Atp1a3	ATPase, Na+/K+ transporting, alpha 3 polypeptide [Source:MGI Symbol;Acc:MGI:88107]	232975		ENSMUSG00000040907	protein_coding	369.028	-0.531223	0.216668	-2.45157	0.0142233	0.0785201
Atp1a4	ATPase, Na+/K+ transporting, alpha 4 polypeptide [Source:MGI Symbol;Acc:MGI:1351335]	27222	Q9WV27	ENSMUSG00000007107	protein_coding	2.28188	0.00705797	0.277068	0.0254065	0.979731
Atp1b1	ATPase, Na+/K+ transporting, beta 1 polypeptide [Source:MGI Symbol;Acc:MGI:88108]	11931	P14094	ENSMUSG00000026576	protein_coding	7187.29	-0.0678131	0.119932	-0.565426	0.571784	0.776491
Atp1b2	ATPase, Na+/K+ transporting, beta 2 polypeptide [Source:MGI Symbol;Acc:MGI:88109]	11932	P14231	ENSMUSG00000041329	protein_coding	198.111	0.421367	0.199821	2.10839	0.0349975	0.145069
Atp1b3	ATPase, Na+/K+ transporting, beta 3 polypeptide [Source:MGI Symbol;Acc:MGI:107788]	11933	P97370	ENSMUSG00000032412	protein_coding	3179.14	-0.0984323	0.108872	-0.904111	0.365937	0.611378
Atp1b4	ATPase, (Na+)/K+ transporting, beta 4 polypeptide [Source:MGI Symbol;Acc:MGI:1915071]	67821	Q99ME6	ENSMUSG00000016327	protein_coding	0
Atp23	ATP23 metallopeptidase and ATP synthase assembly factor homolog [Source:MGI Symbol;Acc:MGI:1916984]	68876	Q9CWQ3	ENSMUSG00000025436	protein_coding	40.26	0.344909	0.276712	1.24613	0.212717	0.451953
Atp2a1	ATPase, Ca++ transporting, cardiac muscle, fast twitch 1 [Source:MGI Symbol;Acc:MGI:105058]	11937	Q8R429	ENSMUSG00000030730	protein_coding	21.0056	-0.620595	0.330107	-1.88879	0.0589193	0.203386
Atp2a2	ATPase, Ca++ transporting, cardiac muscle, slow twitch 2 [Source:MGI Symbol;Acc:MGI:88110]	11938	O55143	ENSMUSG00000029467	protein_coding	7295.39	-0.358217	0.188939	-1.89594	0.057968	0.201556
Atp2a3	ATPase, Ca++ transporting, ubiquitous [Source:MGI Symbol;Acc:MGI:1194503]	53313		ENSMUSG00000020788	protein_coding	5236.92	0.428473	0.138661	3.09007	0.00200109	0.0184976
Atp2b1	ATPase, Ca++ transporting, plasma membrane 1 [Source:MGI Symbol;Acc:MGI:104653]	67972		ENSMUSG00000019943	protein_coding	4515.58	0.037102	0.0832105	0.445882	0.655683	0.829235
Atp2b2	ATPase, Ca++ transporting, plasma membrane 2 [Source:MGI Symbol;Acc:MGI:105368]	11941	Q9R0K7	ENSMUSG00000030302	protein_coding	138.823	0.0671505	0.303605	0.221138	0.824985	0.919545
Atp2b3	ATPase, Ca++ transporting, plasma membrane 3 [Source:MGI Symbol;Acc:MGI:1347353]	320707		ENSMUSG00000031376	protein_coding	0.493185	0.0463302	0.142849	0.328044	0.742879
Atp2b4	ATPase, Ca++ transporting, plasma membrane 4 [Source:MGI Symbol;Acc:MGI:88111]	381290	Q6Q477	ENSMUSG00000026463	protein_coding	1097.63	0.0665597	0.134053	0.496518	0.619529	0.809892
Atp2c1	ATPase, Ca++-sequestering [Source:MGI Symbol;Acc:MGI:1889008]	235574		ENSMUSG00000032570	protein_coding	2124.47	0.248062	0.0910405	2.72472	0.00643553	0.0436827
Atp2c2	ATPase, Ca++ transporting, type 2C, member 2 [Source:MGI Symbol;Acc:MGI:1916297]	69047	A7L9Z8	ENSMUSG00000034112	protein_coding	232.304	-0.38793	0.196584	-1.9733	0.0484616	0.178943
Atp4a	ATPase, H+/K+ exchanging, gastric, alpha polypeptide [Source:MGI Symbol;Acc:MGI:88113]	11944		ENSMUSG00000005553	protein_coding	0.927814	-0.139533	0.175341	-0.865381	0.38683
Atp4b	ATPase, H+/K+ exchanging, beta polypeptide [Source:MGI Symbol;Acc:MGI:88114]	11945	P50992	ENSMUSG00000031449	protein_coding	0
Atp5a1	ATP synthase, H+ transporting, mitochondrial F1 complex, alpha subunit 1 [Source:MGI Symbol;Acc:MGI:88115]	11946	Q03265	ENSMUSG00000025428	protein_coding	7845.8	-0.0170781	0.0724781	-0.235631	0.813719	0.9146
Atp5b	ATP synthase, H+ transporting mitochondrial F1 complex, beta subunit [Source:MGI Symbol;Acc:MGI:107801]	11947	P56480	ENSMUSG00000025393	protein_coding	10280.2	-0.151679	0.0666198	-2.27679	0.0227989	0.108233
Atp5c1	ATP synthase, H+ transporting, mitochondrial F1 complex, gamma polypeptide 1 [Source:MGI Symbol;Acc:MGI:1261437]	11949		ENSMUSG00000025781	protein_coding	1906.46	-0.112599	0.0883284	-1.27477	0.20239	0.438575
Atp5d	ATP synthase, H+ transporting, mitochondrial F1 complex, delta subunit [Source:MGI Symbol;Acc:MGI:1913293]	66043	Q9D3D9	ENSMUSG00000003072	protein_coding	2029.77	0.0107837	0.101928	0.105798	0.915743	0.963848
Atp5e	ATP synthase, H+ transporting, mitochondrial F1 complex, epsilon subunit [Source:MGI Symbol;Acc:MGI:1855697]	67126	P56382	ENSMUSG00000016252	protein_coding	918.974	-0.099584	0.141771	-0.702426	0.482414	0.71226
Atp5f1	ATP synthase, H+ transporting, mitochondrial F0 complex, subunit B1 [Source:MGI Symbol;Acc:MGI:1100495]	11950	Q9CQQ7	ENSMUSG00000000563	protein_coding	1915.89	-0.149435	0.086043	-1.73674	0.0824323	0.253179
Atp5g1	ATP synthase, H+ transporting, mitochondrial F0 complex, subunit C1 (subunit 9) [Source:MGI Symbol;Acc:MGI:107653]	11951	Q9CR84	ENSMUSG00000006057	protein_coding	306.207	-0.116281	0.130515	-0.890922	0.372971	0.617655
Atp5g2	ATP synthase, H+ transporting, mitochondrial F0 complex, subunit C2 (subunit 9) [Source:MGI Symbol;Acc:MGI:1915192]	67942	P56383	ENSMUSG00000062683	protein_coding	186.315	0.0360163	0.178005	0.202334	0.839656	0.926943
Atp5g3	ATP synthase, H+ transporting, mitochondrial F0 complex, subunit C3 (subunit 9) [Source:MGI Symbol;Acc:MGI:2442035]	228033	P56384	ENSMUSG00000018770	protein_coding	1757.51	-0.0638005	0.0967228	-0.659617	0.5095	0.732701
Atp5h	ATP synthase, H+ transporting, mitochondrial F0 complex, subunit D [Source:MGI Symbol;Acc:MGI:1918929]	71679	Q9DCX2	ENSMUSG00000034566	protein_coding	1311.64	-0.0841482	0.0934957	-0.900019	0.36811	0.613416
Atp5j	ATP synthase, H+ transporting, mitochondrial F0 complex, subunit F [Source:MGI Symbol;Acc:MGI:107777]	11957	P97450	ENSMUSG00000022890	protein_coding	1243.37	0.00969728	0.0898246	0.107958	0.914029	0.963088
Atp5j2	ATP synthase, H+ transporting, mitochondrial F0 complex, subunit F2 [Source:MGI Symbol;Acc:MGI:1927558]	57423	P56135	ENSMUSG00000038690	protein_coding	1075.98	-0.134521	0.0903014	-1.48968	0.136309	0.344885
Atp5k	ATP synthase, H+ transporting, mitochondrial F1F0 complex, subunit E [Source:MGI Symbol;Acc:MGI:106636]	11958	Q06185	ENSMUSG00000050856	protein_coding	729.497	-0.0766155	0.122669	-0.624555	0.532263	0.748953
Atp5l	ATP synthase, H+ transporting, mitochondrial F0 complex, subunit G [Source:MGI Symbol;Acc:MGI:1351597]	27425	Q9CPQ8	ENSMUSG00000038717	protein_coding	41.4251	0.293329	0.277875	1.05564	0.291133	0.538796
Atp5mpl	ATP synthase membrane subunit 6.8PL [Source:MGI Symbol;Acc:MGI:1917507]	70257	P56379	ENSMUSG00000021290	protein_coding	509.088	-0.170502	0.12498	-1.36421	0.172502	0.399266
Atp5o	ATP synthase, H+ transporting, mitochondrial F1 complex, O subunit [Source:MGI Symbol;Acc:MGI:106341]	28080	Q9DB20	ENSMUSG00000022956	protein_coding	1310.81	-0.22798	0.0858433	-2.65574	0.00791357	0.0511709
Atp5s	ATP synthase, H+ transporting, mitochondrial F0 complex, subunit S [Source:MGI Symbol;Acc:MGI:1915305]	68055	Q9CRA7	ENSMUSG00000054894	protein_coding	103.573	0.460285	0.194789	2.36204	0.0181748	0.0930708
Atp6ap1	ATPase, H+ transporting, lysosomal accessory protein 1 [Source:MGI Symbol;Acc:MGI:109629]	54411	Q9R1Q9	ENSMUSG00000019087	protein_coding	4078.4	-0.0744061	0.104983	-0.708745	0.478483	0.708896
Atp6ap1l	ATPase, H+ transporting, lysosomal accessory protein 1-like [Source:MGI Symbol;Acc:MGI:3648665]	435376		ENSMUSG00000078958	protein_coding	0
Atp6ap2	ATPase, H+ transporting, lysosomal accessory protein 2 [Source:MGI Symbol;Acc:MGI:1917745]	70495	Q9CYN9	ENSMUSG00000031007	protein_coding	1458.41	-0.202722	0.11271	-1.7986	0.0720827	0.231533
Atp6v0a1	ATPase, H+ transporting, lysosomal V0 subunit A1 [Source:MGI Symbol;Acc:MGI:103286]	11975	Q9Z1G4	ENSMUSG00000019302	protein_coding	1985.74	0.14165	0.0967332	1.46433	0.143103	0.35555
Atp6v0a2	ATPase, H+ transporting, lysosomal V0 subunit A2 [Source:MGI Symbol;Acc:MGI:104855]	21871	P15920	ENSMUSG00000038023	protein_coding	1623.32	-0.30564	0.134274	-2.27623	0.0228323	0.108297
Atp6v0a4	ATPase, H+ transporting, lysosomal V0 subunit A4 [Source:MGI Symbol;Acc:MGI:2153480]	140494	Q920R6	ENSMUSG00000038600	protein_coding	154.151	-0.0512852	0.229323	-0.223663	0.823019	0.918667
Atp6v0b	ATPase, H+ transporting, lysosomal V0 subunit B [Source:MGI Symbol;Acc:MGI:1890510]	114143	Q91V37	ENSMUSG00000033379	protein_coding	1162.24	-0.134829	0.118584	-1.13698	0.255548	0.500724
Atp6v0c	ATPase, H+ transporting, lysosomal V0 subunit C [Source:MGI Symbol;Acc:MGI:88116]	11984	P63082	ENSMUSG00000024121	protein_coding	269.017	-0.118667	0.180848	-0.656136	0.511737	0.73462
Atp6v0d1	ATPase, H+ transporting, lysosomal V0 subunit D1 [Source:MGI Symbol;Acc:MGI:1201778]	11972	P51863	ENSMUSG00000013160	protein_coding	1597.56	-0.214195	0.0959637	-2.23204	0.0256123	0.117311
Atp6v0d2	ATPase, H+ transporting, lysosomal V0 subunit D2 [Source:MGI Symbol;Acc:MGI:1924415]	242341	Q80SY3	ENSMUSG00000028238	protein_coding	891.278	0.124811	0.159436	0.782821	0.433732	0.67025
Atp6v0e	ATPase, H+ transporting, lysosomal V0 subunit E [Source:MGI Symbol;Acc:MGI:1328318]	11974	Q9CQD8	ENSMUSG00000015575	protein_coding	1174.27	-0.10665	0.114012	-0.935419	0.349572	0.59585
Atp6v0e2	ATPase, H+ transporting, lysosomal V0 subunit E2 [Source:MGI Symbol;Acc:MGI:1923502]	76252	Q91XE7	ENSMUSG00000039347	protein_coding	374.55	0.159846	0.162835	0.981613	0.326291	0.572275
Atp6v1a	ATPase, H+ transporting, lysosomal V1 subunit A [Source:MGI Symbol;Acc:MGI:1201780]	11964	P50516	ENSMUSG00000052459	protein_coding	2823.3	-0.11157	0.105865	-1.05389	0.291933	0.539589
Atp6v1b1	ATPase, H+ transporting, lysosomal V1 subunit B1 [Source:MGI Symbol;Acc:MGI:103285]	110935		ENSMUSG00000006269	protein_coding	56.2986	0.980985	0.323244	3.04534	0.00232414	0.0205944
Atp6v1b2	ATPase, H+ transporting, lysosomal V1 subunit B2 [Source:MGI Symbol;Acc:MGI:109618]	11966	P62814	ENSMUSG00000006273	protein_coding	2819.86	-0.302621	0.120651	-2.50822	0.0121341	0.0698056
Atp6v1c1	ATPase, H+ transporting, lysosomal V1 subunit C1 [Source:MGI Symbol;Acc:MGI:1913585]	66335	Q9Z1G3	ENSMUSG00000022295	protein_coding	1041.93	-0.275757	0.135794	-2.03064	0.0422914	0.164171
Atp6v1c2	ATPase, H+ transporting, lysosomal V1 subunit C2 [Source:MGI Symbol;Acc:MGI:1916025]	68775	Q99L60	ENSMUSG00000020566	protein_coding	762.427	0.556544	0.175884	3.16399	0.0015562	0.0152905
Atp6v1d	ATPase, H+ transporting, lysosomal V1 subunit D [Source:MGI Symbol;Acc:MGI:1921084]	73834	P57746	ENSMUSG00000021114	protein_coding	1211.6	-0.461415	0.149187	-3.09273	0.00198326	0.0183536
Atp6v1e1	ATPase, H+ transporting, lysosomal V1 subunit E1 [Source:MGI Symbol;Acc:MGI:894326]	11973	P50518	ENSMUSG00000019210	protein_coding	1630.22	-0.179792	0.115451	-1.55728	0.119405	0.318249
Atp6v1e2	ATPase, H+ transporting, lysosomal V1 subunit E2 [Source:MGI Symbol;Acc:MGI:1922165]	74915		ENSMUSG00000053375	protein_coding	0
Atp6v1f	ATPase, H+ transporting, lysosomal V1 subunit F [Source:MGI Symbol;Acc:MGI:1913394]	66144	Q9D1K2	ENSMUSG00000004285	protein_coding	883.664	-0.122688	0.120026	-1.02216	0.306706	0.5535
Atp6v1fnb	Atp6v1f neighbor [Source:MGI Symbol;Acc:MGI:3644212]	668210	B9EJX3	ENSMUSG00000090685	protein_coding	0.186581	0.0263794	0.104259	0.253015	0.800257
Atp6v1g1	ATPase, H+ transporting, lysosomal V1 subunit G1 [Source:MGI Symbol;Acc:MGI:1913540]	66290	Q9CR51	ENSMUSG00000039105	protein_coding	823.185	-0.253031	0.0975239	-2.59448	0.00947339	0.0583135
Atp6v1g2	ATPase, H+ transporting, lysosomal V1 subunit G2 [Source:MGI Symbol;Acc:MGI:1913487]	66237		ENSMUSG00000024403	protein_coding	73.2079	0.241839	0.223799	1.08028	0.280016	0.526962
Atp6v1g3	ATPase, H+ transporting, lysosomal V1 subunit G3 [Source:MGI Symbol;Acc:MGI:2450548]	338375	Q8BMC1	ENSMUSG00000026394	protein_coding	11.153	-0.13251	0.327535	-0.4063	0.684522	0.846302
Atp6v1h	ATPase, H+ transporting, lysosomal V1 subunit H [Source:MGI Symbol;Acc:MGI:1914864]	108664		ENSMUSG00000033793	protein_coding	1058.4	-0.243758	0.113068	-2.15581	0.0310985	0.133915
Atp7a	ATPase, Cu++ transporting, alpha polypeptide [Source:MGI Symbol;Acc:MGI:99400]	11977		ENSMUSG00000033792	protein_coding	1044.73	-0.0862548	0.136202	-0.633283	0.526549	0.744907
Atp7b	ATPase, Cu++ transporting, beta polypeptide [Source:MGI Symbol;Acc:MGI:103297]	11979	Q64446	ENSMUSG00000006567	protein_coding	1123.92	0.0564218	0.237439	0.237625	0.812172	0.913715
Atp8a1	ATPase, aminophospholipid transporter (APLT), class I, type 8A, member 1 [Source:MGI Symbol;Acc:MGI:1330848]	11980	P70704	ENSMUSG00000037685	protein_coding	5922.05	0.160237	0.10164	1.57652	0.114905	0.310325
Atp8a2	ATPase, aminophospholipid transporter-like, class I, type 8A, member 2 [Source:MGI Symbol;Acc:MGI:1354710]	50769	P98200	ENSMUSG00000021983	protein_coding	23.1144	0.457033	0.304289	1.49815	0.134094	0.341889
Atp8b1	ATPase, class I, type 8B, member 1 [Source:MGI Symbol;Acc:MGI:1859665]	54670	Q148W0	ENSMUSG00000039529	protein_coding	773.805	-0.460494	0.144485	-3.18697	0.00143774	0.0143765
Atp8b2	ATPase, class I, type 8B, member 2 [Source:MGI Symbol;Acc:MGI:1859660]	54667	P98199	ENSMUSG00000060671	protein_coding	1202.45	-0.382888	0.105592	-3.626	0.000287847	0.00415526
Atp8b3	ATPase, class I, type 8B, member 3 [Source:MGI Symbol;Acc:MGI:1914581]	67331	Q6UQ17	ENSMUSG00000003341	protein_coding	2.06531	-0.0560461	0.247228	-0.22908	0.818807
Atp8b4	ATPase, class I, type 8B, member 4 [Source:MGI Symbol;Acc:MGI:1859664]	241633		ENSMUSG00000060131	protein_coding	410.827	-0.696549	0.185347	-3.7572	0.000171823	0.0027488
Atp8b5	ATPase, class I, type 8B, member 5 [Source:MGI Symbol;Acc:MGI:2444287]	320571	A3FIN4	ENSMUSG00000028457	protein_coding	7.98655	-0.0340586	0.330351	-0.103174	0.917825	0.964543
Atp9a	ATPase, class II, type 9A [Source:MGI Symbol;Acc:MGI:1330826]	11981		ENSMUSG00000027546	protein_coding	1389.65	0.156767	0.121621	1.28898	0.197406	0.432412
Atp9b	ATPase, class II, type 9B [Source:MGI Symbol;Acc:MGI:1354757]	50771		ENSMUSG00000024566	protein_coding	1161.63	0.0706238	0.0898364	0.786138	0.431787	0.668277
Atpaf1	ATP synthase mitochondrial F1 complex assembly factor 1 [Source:MGI Symbol;Acc:MGI:2180560]	230649		ENSMUSG00000028710	protein_coding	109.315	0.2318	0.183935	1.2601	0.207633	0.445663
Atpaf2	ATP synthase mitochondrial F1 complex assembly factor 2 [Source:MGI Symbol;Acc:MGI:2180561]	246782		ENSMUSG00000042709	protein_coding	236.888	-0.0370572	0.144653	-0.256178	0.797813	0.906398
Atpif1	ATPase inhibitory factor 1 [Source:MGI Symbol;Acc:MGI:1196457]	11983		ENSMUSG00000054428	protein_coding	933.228	0.153931	0.110129	1.39773	0.162196	0.384771
Atr	ataxia telangiectasia and Rad3 related [Source:MGI Symbol;Acc:MGI:108028]	245000		ENSMUSG00000032409	protein_coding	534.855	0.110413	0.1191	0.927054	0.353898	0.600085
Atraid	all-trans retinoic acid induced differentiation factor [Source:MGI Symbol;Acc:MGI:1918918]	381629		ENSMUSG00000013622	protein_coding	752.653	0.142968	0.115102	1.24209	0.214203	0.453759
Atrip	ATR interacting protein [Source:MGI Symbol;Acc:MGI:1925349]	235610		ENSMUSG00000025646	protein_coding	5.74258	0.0798053	0.313491	0.254158	0.799373
Atrn	attractin [Source:MGI Symbol;Acc:MGI:1341628]	11990	Q9WU60	ENSMUSG00000027312	protein_coding	1589.29	0.301073	0.0966399	3.11538	0.00183707	0.0172859
Atrnl1	attractin like 1 [Source:MGI Symbol;Acc:MGI:2147749]	226255	Q6A051	ENSMUSG00000054843	protein_coding	1834.87	0.390941	0.0993023	3.93682	8.25699e-05	0.00153339
Atrx	ATRX, chromatin remodeler [Source:MGI Symbol;Acc:MGI:103067]	22589	Q61687	ENSMUSG00000031229	protein_coding	3775.03	0.255774	0.0727609	3.51526	0.000439317	0.00581458
Atxn1	ataxin 1 [Source:MGI Symbol;Acc:MGI:104783]	20238	P54254	ENSMUSG00000046876	protein_coding	834.744	0.392932	0.123699	3.17637	0.00149132	0.0147688
Atxn10	ataxin 10 [Source:MGI Symbol;Acc:MGI:1859293]	54138	P28658	ENSMUSG00000016541	protein_coding	2896.47	0.0551044	0.0918592	0.599879	0.548587	0.760522
Atxn1l	ataxin 1-like [Source:MGI Symbol;Acc:MGI:3694797]	52335	P0C7T6	ENSMUSG00000069895	protein_coding	1924.32	0.170339	0.0925763	1.83999	0.06577	0.218817
Atxn2	ataxin 2 [Source:MGI Symbol;Acc:MGI:1277223]	20239		ENSMUSG00000042605	protein_coding	1246.63	0.0930578	0.101262	0.91899	0.358101	0.60401
Atxn2l	ataxin 2-like [Source:MGI Symbol;Acc:MGI:2446242]	233871	Q7TQH0	ENSMUSG00000032637	protein_coding	2962.38	-0.0601884	0.113755	-0.529108	0.596731	0.793998
Atxn3	ataxin 3 [Source:MGI Symbol;Acc:MGI:1099442]	110616	Q9CVD2	ENSMUSG00000021189	protein_coding	786.403	0.155729	0.105862	1.47103	0.141283	0.353415
Atxn7	ataxin 7 [Source:MGI Symbol;Acc:MGI:2179277]	246103	Q8R4I1	ENSMUSG00000021738	protein_coding	1385.28	0.1746	0.090306	1.93343	0.0531835	0.190379
Atxn7l1	ataxin 7-like 1 [Source:MGI Symbol;Acc:MGI:3584458]	380753	Q9CZ05	ENSMUSG00000020564	protein_coding	870.21	-0.333215	0.143281	-2.32551	0.0200447	0.0993623
Atxn7l2	ataxin 7-like 2 [Source:MGI Symbol;Acc:MGI:1919772]	72522		ENSMUSG00000048997	protein_coding	98.7405	-0.115155	0.188238	-0.611708	0.540731	0.755315
Atxn7l3	ataxin 7-like 3 [Source:MGI Symbol;Acc:MGI:3036270]	217218		ENSMUSG00000059995	protein_coding	1203.4	-0.133322	0.11827	-1.12727	0.259629	0.504347
Atxn7l3b	ataxin 7-like 3B [Source:MGI Symbol;Acc:MGI:1914971]	382423	Q3UD01	ENSMUSG00000074748	protein_coding	2405.87	0.23158	0.0881866	2.62602	0.00863904	0.0545185
AU015836	expressed sequence AU015836 [Source:MGI Symbol;Acc:MGI:2147954]			ENSMUSG00000081044	protein_coding	1.98703	0.0955286	0.245586	0.389793	0.69669
AU018091	expressed sequence AU018091 [Source:MGI Symbol;Acc:MGI:2142124]	245128		ENSMUSG00000054753	protein_coding	7.5257	-0.45428	0.329033	-1.37428	0.169355	0.394675
AU021092	expressed sequence AU021092 [Source:MGI Symbol;Acc:MGI:2146559]	239691	Q3UST5	ENSMUSG00000051669	protein_coding	1616.77	0.503326	0.189319	2.65856	0.00784754	0.0508685
AU022252	expressed sequence AU022252 [Source:MGI Symbol;Acc:MGI:2140466]	230696	Q5EBG8	ENSMUSG00000078584	protein_coding	405.931	0.156269	0.114329	1.36682	0.171682	0.398302
AU022751	expressed sequence AU022751 [Source:MGI Symbol;Acc:MGI:2147968]	102991		ENSMUSG00000073294	protein_coding	0
AU040320	expressed sequence AU040320 [Source:MGI Symbol;Acc:MGI:2140475]	100317		ENSMUSG00000028830	protein_coding	1285.63	-0.296318	0.0987224	-3.00146	0.00268685	0.0229823
AU041133	expressed sequence AU041133 [Source:MGI Symbol;Acc:MGI:2143755]	216177		ENSMUSG00000078435	protein_coding	67.0434	0.199413	0.220117	0.905786	0.365049	0.610881
Auh	AU RNA binding protein/enoyl-coenzyme A hydratase [Source:MGI Symbol;Acc:MGI:1338011]	11992		ENSMUSG00000021460	protein_coding	409.829	0.145315	0.128486	1.13094	0.258082	0.502967
Aunip	aurora kinase A and ninein interacting protein [Source:MGI Symbol;Acc:MGI:1917135]	69885	E9Q6Z5	ENSMUSG00000078521	protein_coding	12.5953	-0.636564	0.324388	-1.95006	0.0511689	0.186014
Aup1	ancient ubiquitous protein 1 [Source:MGI Symbol;Acc:MGI:107789]	11993		ENSMUSG00000068328	protein_coding	1906.58	-0.272283	0.112094	-2.42904	0.0151391	0.0818807
Aurka	aurora kinase A [Source:MGI Symbol;Acc:MGI:894678]	20878	P97477	ENSMUSG00000027496	protein_coding	85.2524	-0.206555	0.237076	-0.87131	0.383585	0.627379
Aurkaip1	aurora kinase A interacting protein 1 [Source:MGI Symbol;Acc:MGI:1913327]	66077		ENSMUSG00000065990	protein_coding	625.34	-0.15223	0.106193	-1.43348	0.151719	0.369012
Aurkb	aurora kinase B [Source:MGI Symbol;Acc:MGI:107168]	20877	O70126	ENSMUSG00000020897	protein_coding	97.5615	-0.375624	0.266975	-1.40647	0.159586	0.380697
Aurkc	aurora kinase C [Source:MGI Symbol;Acc:MGI:1321119]	20871		ENSMUSG00000070837	protein_coding	0
Auts2	autism susceptibility candidate 2 [Source:MGI Symbol;Acc:MGI:1919847]			ENSMUSG00000029673	protein_coding	240.694	-0.0365817	0.183308	-0.199579	0.84181	0.927877
AV320801	expressed sequence AV320801 [Source:MGI Symbol;Acc:MGI:3035227]	331531		ENSMUSG00000054994	protein_coding	0
Aven	apoptosis, caspase activation inhibitor [Source:MGI Symbol;Acc:MGI:1921518]	74268	Q9D9K3	ENSMUSG00000003604	protein_coding	182.129	-0.148879	0.171382	-0.86872	0.385	0.628956
Avil	advillin [Source:MGI Symbol;Acc:MGI:1333798]	11567	O88398	ENSMUSG00000025432	protein_coding	21.2617	-0.377403	0.305657	-1.23416	0.217143	0.457367
Avl9	AVL9 cell migration associated [Source:MGI Symbol;Acc:MGI:1926187]	78937	Q80U56	ENSMUSG00000029787	protein_coding	1160.64	-0.0365835	0.0868956	-0.421005	0.673752	0.840662
Avp	arginine vasopressin [Source:MGI Symbol;Acc:MGI:88121]	11998	P35455	ENSMUSG00000037727	protein_coding	0
Avpi1	arginine vasopressin-induced 1 [Source:MGI Symbol;Acc:MGI:1916784]	69534	Q9D7H4	ENSMUSG00000018821	protein_coding	678.806	-0.25396	0.109528	-2.31863	0.0204153	0.100531
Avpr1a	arginine vasopressin receptor 1A [Source:MGI Symbol;Acc:MGI:1859216]	54140	Q62463	ENSMUSG00000020123	protein_coding	12.1448	0.124485	0.325765	0.382812	0.701859	0.856605
Avpr1b	arginine vasopressin receptor 1B [Source:MGI Symbol;Acc:MGI:1347010]	26361	Q9WU02	ENSMUSG00000026432	protein_coding	0
Avpr2	arginine vasopressin receptor 2 [Source:MGI Symbol;Acc:MGI:88123]	12000	O88721	ENSMUSG00000031390	protein_coding	0.290595	0.00180541	0.104259	0.0173137	0.986186
AW011738	expressed sequence AW011738 [Source:MGI Symbol;Acc:MGI:2140540]			ENSMUSG00000078349	protein_coding	347.41	-0.693114	0.152979	-4.52949	5.91274e-06	0.00018263
AW146154	expressed sequence AW146154 [Source:MGI Symbol;Acc:MGI:2142212]	101835		ENSMUSG00000074166	protein_coding	124.939	0.233061	0.186116	1.25214	0.21052	0.449468
AW209491	expressed sequence AW209491 [Source:MGI Symbol;Acc:MGI:2145422]	105351	Q91WD4	ENSMUSG00000039182	protein_coding	225.691	0.0438539	0.139563	0.314225	0.75335	0.882673
AW549877	expressed sequence AW549877 [Source:MGI Symbol;Acc:MGI:2146232]	106064	Q8BR90	ENSMUSG00000041935	protein_coding	1528	0.217636	0.0962908	2.26017	0.0238108	0.111361
AW551984	expressed sequence AW551984 [Source:MGI Symbol;Acc:MGI:2143322]	244810		ENSMUSG00000038112	protein_coding	51.3391	-0.132215	0.284536	-0.464956	0.641963	0.821528
AW554918	expressed sequence AW554918 [Source:MGI Symbol;Acc:MGI:2147376]	225289		ENSMUSG00000033632	protein_coding	292.139	0.244039	0.126595	1.92761	0.0539035	0.191806
AW822073	expressed sequence AW822073 [Source:MGI Symbol;Acc:MGI:3034577]	100504180		ENSMUSG00000058537	protein_coding	0
Awat1	acyl-CoA wax alcohol acyltransferase 1 [Source:MGI Symbol;Acc:MGI:3588200]	245533	A2ADU9	ENSMUSG00000015665	protein_coding	3.24266	0.0763994	0.280054	0.272102	0.785543
Awat2	acyl-CoA wax alcohol acyltransferase 2 [Source:MGI Symbol;Acc:MGI:3045345]	245532	Q6E1M8	ENSMUSG00000031220	protein_coding	13.8752	-0.0635228	0.321778	-0.197191	0.843678	0.928674
Axdnd1	axonemal dynein light chain domain containing 1 [Source:MGI Symbol;Acc:MGI:1924602]	77352		ENSMUSG00000026601	protein_coding	20.3096	-0.0775892	0.318839	-0.243462	0.807647	0.910829
Axin1	axin 1 [Source:MGI Symbol;Acc:MGI:1096327]	12005		ENSMUSG00000024182	protein_coding	1124.67	-0.155295	0.0940749	-1.65074	0.098791	0.282516
Axin2	axin 2 [Source:MGI Symbol;Acc:MGI:1270862]	12006	O88566	ENSMUSG00000000142	protein_coding	640.904	0.349355	0.128162	2.72581	0.00641446	0.0436249
Axl	AXL receptor tyrosine kinase [Source:MGI Symbol;Acc:MGI:1347244]	26362	Q00993	ENSMUSG00000002602	protein_coding	5020.21	-0.571507	0.174823	-3.26904	0.00107915	0.0115809
AY074887	cDNA sequence AY074887 [Source:MGI Symbol;Acc:MGI:3575512]	246735		ENSMUSG00000044820	protein_coding	0
AY358078	cDNA sequence AY358078 [Source:MGI Symbol;Acc:MGI:2682312]	278676		ENSMUSG00000050961	protein_coding	0
AY761184	cDNA sequence AY761184 [Source:MGI Symbol;Acc:MGI:3611585]	382000		ENSMUSG00000058618	protein_coding	0
AY761185	cDNA sequence AY761185 [Source:MGI Symbol;Acc:MGI:3630303]	100503970		ENSMUSG00000079120	protein_coding	0.186581	0.0263794	0.104259	0.253015	0.800257
Aym1	activator of yeast meiotic promoters 1 [Source:MGI Symbol;Acc:MGI:1891321]	503692		ENSMUSG00000053873	protein_coding	0
Azgp1	alpha-2-glycoprotein 1, zinc [Source:MGI Symbol;Acc:MGI:103163]	12007		ENSMUSG00000037053	protein_coding	85.7083	0.309632	0.261172	1.18531	0.235897	0.479665
Azi2	5-azacytidine induced gene 2 [Source:MGI Symbol;Acc:MGI:1351332]	27215		ENSMUSG00000039285	protein_coding	1621.66	-0.455687	0.125237	-3.63851	0.000274222	0.00400118
Azin1	antizyme inhibitor 1 [Source:MGI Symbol;Acc:MGI:1859169]	54375	O35484	ENSMUSG00000037458	protein_coding	3093.41	-0.0675576	0.131535	-0.513612	0.607524	0.802126
Azin2	antizyme inhibitor 2 [Source:MGI Symbol;Acc:MGI:2442093]	242669		ENSMUSG00000028789	protein_coding	359.58	0.18382	0.162314	1.13246	0.25744	0.502254
B020004J07Rik	RIKEN cDNA B020004J07 gene [Source:MGI Symbol;Acc:MGI:3588238]	545662		ENSMUSG00000035201	protein_coding	0
B020011L13Rik	RIKEN cDNA B020011L13 gene [Source:MGI Symbol;Acc:MGI:3588191]	547097		ENSMUSG00000101303	protein_coding	0
B020031M17Rik	RIKEN cDNA B020031M17 gene [Source:MGI Symbol;Acc:MGI:3588226]	333467		ENSMUSG00000078537	protein_coding	0
B130006D01Rik	RIKEN cDNA B130006D01 gene [Source:MGI Symbol;Acc:MGI:2444371]			ENSMUSG00000075596	protein_coding	2.31903	0.18087	0.257791	0.704789	0.480942
B230104I21Rik	RIKEN cDNA B230104I21 gene [Source:MGI Symbol;Acc:MGI:3642713]			ENSMUSG00000097871	protein_coding	0.159172	-0.0227686	0.104259	-0.21839	0.827126
B230118H07Rik	RIKEN cDNA B230118H07 gene [Source:MGI Symbol;Acc:MGI:1915420]	68170	Q9CQI4	ENSMUSG00000027165	protein_coding	172.081	0.0735663	0.169536	0.433898	0.664362	0.834508
B230217C12Rik	RIKEN cDNA B230217C12 gene [Source:MGI Symbol;Acc:MGI:1915377]	68127		ENSMUSG00000050538	protein_coding	23.2187	0.435856	0.3029	1.43601	0.151	0.367812
B230219D22Rik	RIKEN cDNA B230219D22 gene [Source:MGI Symbol;Acc:MGI:1925771]	78521	Q80X32	ENSMUSG00000045767	protein_coding	2383.8	0.354287	0.0950276	3.72821	0.000192841	0.00302248
B230307C23Rik	RIKEN cDNA B230307C23 gene [Source:MGI Symbol;Acc:MGI:3643396]	245305		ENSMUSG00000080717	protein_coding	42.8355	-0.250624	0.274851	-0.911541	0.362011	0.607671
B230359F08Rik	RIKEN cDNA B230359F08 gene [Source:MGI Symbol;Acc:MGI:3026946]			ENSMUSG00000087666	TR_V_gene	0.143162	-0.0227686	0.104259	-0.21839	0.827126
B2m	beta-2 microglobulin [Source:MGI Symbol;Acc:MGI:88127]	12010	P01887	ENSMUSG00000060802	protein_coding	69232.4	-0.793514	0.150093	-5.28682	1.24459e-07	7.69895e-06
B3galnt1	UDP-GalNAc:betaGlcNAc beta 1,3-galactosaminyltransferase, polypeptide 1 [Source:MGI Symbol;Acc:MGI:1349405]	26879	Q920V1	ENSMUSG00000043300	protein_coding	111.441	-0.173964	0.207181	-0.83951	0.401183	0.642354
B3galnt2	UDP-GalNAc:betaGlcNAc beta 1,3-galactosaminyltransferase, polypeptide 2 [Source:MGI Symbol;Acc:MGI:2145517]	97884	Q8BG28	ENSMUSG00000039242	protein_coding	618.431	0.0514326	0.129845	0.396115	0.69202	0.850852
B3galt1	UDP-Gal:betaGlcNAc beta 1,3-galactosyltransferase, polypeptide 1 [Source:MGI Symbol;Acc:MGI:1349403]	26877		ENSMUSG00000034780	protein_coding	39.32	-0.026243	0.270408	-0.0970112	0.922717	0.967334
B3galt2	UDP-Gal:betaGlcNAc beta 1,3-galactosyltransferase, polypeptide 2 [Source:MGI Symbol;Acc:MGI:1349461]	26878	O54905	ENSMUSG00000033849	protein_coding	37.2772	0.313706	0.320613	0.983939	0.325145	0.57082
B3galt4	UDP-Gal:betaGlcNAc beta 1,3-galactosyltransferase, polypeptide 4 [Source:MGI Symbol;Acc:MGI:1859517]	54218	Q9Z0F0	ENSMUSG00000067370	protein_coding	97.5872	-0.401701	0.21027	-1.90948	0.0562005	0.197077
B3galt5	UDP-Gal:betaGlcNAc beta 1,3-galactosyltransferase, polypeptide 5 [Source:MGI Symbol;Acc:MGI:2136878]	93961	Q9JI67	ENSMUSG00000074892	protein_coding	4.54155	-0.039411	0.317203	-0.123927	0.901373
B3galt6	UDP-Gal:betaGal beta 1,3-galactosyltransferase, polypeptide 6 [Source:MGI Symbol;Acc:MGI:2152819]	117592	Q91Z92	ENSMUSG00000050796	protein_coding	110.807	-0.00933474	0.178172	-0.0523916	0.958217	0.98361
B3gat1	beta-1,3-glucuronyltransferase 1 (glucuronosyltransferase P) [Source:MGI Symbol;Acc:MGI:1924148]	76898	Q9CW73	ENSMUSG00000045994	protein_coding	0
B3gat2	beta-1,3-glucuronyltransferase 2 (glucuronosyltransferase S) [Source:MGI Symbol;Acc:MGI:2389490]	280645		ENSMUSG00000026156	protein_coding	0.327417	0.0551544	0.108354	0.484112	0.628307
B3gat3	beta-1,3-glucuronyltransferase 3 (glucuronosyltransferase I) [Source:MGI Symbol;Acc:MGI:1919977]	72727	P58158	ENSMUSG00000071649	protein_coding	570.541	-0.0462441	0.112628	-0.410587	0.681376	0.844651
B3glct	beta-3-glucosyltransferase [Source:MGI Symbol;Acc:MGI:2685903]	381694	Q8BHT6	ENSMUSG00000051950	protein_coding	263.999	0.21632	0.138958	1.55674	0.119533	0.318486
B3gnt2	UDP-GlcNAc:betaGal beta-1,3-N-acetylglucosaminyltransferase 2 [Source:MGI Symbol;Acc:MGI:1889505]	53625	Q9Z222	ENSMUSG00000051650	protein_coding	3.23892	0.0268567	0.296441	0.090263	0.928078
B3gnt3	UDP-GlcNAc:betaGal beta-1,3-N-acetylglucosaminyltransferase 3 [Source:MGI Symbol;Acc:MGI:2152535]	72297	Q5JCS9	ENSMUSG00000031803	protein_coding	544.45	-0.229838	0.317712	-0.726403	0.467592	0.699165
B3gnt4	UDP-GlcNAc:betaGal beta-1,3-N-acetylglucosaminyltransferase 4 [Source:MGI Symbol;Acc:MGI:2680208]	231727	Q1RLK6	ENSMUSG00000029431	protein_coding	32.2108	0.423019	0.307084	1.37673	0.168596	0.393578
B3gnt5	UDP-GlcNAc:betaGal beta-1,3-N-acetylglucosaminyltransferase 5 [Source:MGI Symbol;Acc:MGI:2137302]	108105	Q8BGY6	ENSMUSG00000022686	protein_coding	240.858	-0.0729321	0.183332	-0.39783	0.690755	0.850273
B3gnt6	UDP-GlcNAc:betaGal beta-1,3-N-acetylglucosaminyltransferase 6 (core 3 synthase) [Source:MGI Symbol;Acc:MGI:3039603]	272411	Q3USF0	ENSMUSG00000074004	protein_coding	7.39999	0.196355	0.329666	0.594581	0.552123	0.76265
B3gnt7	UDP-GlcNAc:betaGal beta-1,3-N-acetylglucosaminyltransferase 7 [Source:MGI Symbol;Acc:MGI:2384394]	227327	Q8K0J2	ENSMUSG00000079445	protein_coding	216.527	-0.204592	0.211091	-0.969058	0.332516	0.57864
B3gnt8	UDP-GlcNAc:betaGal beta-1,3-N-acetylglucosaminyltransferase 8 [Source:MGI Symbol;Acc:MGI:2385269]	232984		ENSMUSG00000059479	protein_coding	114.963	-0.377271	0.263487	-1.43134	0.152331	0.369948
B3gnt9	UDP-GlcNAc:betaGal beta-1,3-N-acetylglucosaminyltransferase 9 [Source:MGI Symbol;Acc:MGI:2142841]	97440	Q8VI16	ENSMUSG00000069920	protein_coding	351.827	0.058638	0.152183	0.385313	0.700006	0.855617
B3gntl1	UDP-GlcNAc:betaGal beta-1,3-N-acetylglucosaminyltransferase-like 1 [Source:MGI Symbol;Acc:MGI:2441705]	210004	Q3U129	ENSMUSG00000046605	protein_coding	132.689	-0.0566694	0.177925	-0.318499	0.750107	0.881064
B430218F22Rik	RIKEN cDNA B430218F22 gene [Source:MGI Symbol;Acc:MGI:3704413]			ENSMUSG00000097411	protein_coding	0.327417	0.0551544	0.108354	0.484112	0.628307
B430305J03Rik	RIKEN cDNA B430305J03 gene [Source:MGI Symbol;Acc:MGI:3697707]			ENSMUSG00000053706	protein_coding	6.34133	-0.309856	0.327503	-0.946605	0.34384
B430306N03Rik	RIKEN cDNA B430306N03 gene [Source:MGI Symbol;Acc:MGI:2443478]	320148		ENSMUSG00000043740	protein_coding	398.123	-0.882021	0.328986	-2.70756	0.00677788	0.0455094
B4galnt1	beta-1,4-N-acetyl-galactosaminyl transferase 1 [Source:MGI Symbol;Acc:MGI:1342057]	14421	Q09200	ENSMUSG00000006731	protein_coding	1943.52	-0.170166	0.113884	-1.49422	0.135118	0.343474
[truncated: 51,470 more rows]
