# Supplementary material for: ANP32B Deficiency Protects Mice From Lethal Influenza A Virus Challenge by Dampening the Host Immune Response
Source: Front Immunol. 2020 Mar 13;11:450. doi: 10.3389/fimmu.2020.00450 (PMC7083139; doi:10.3389/fimmu.2020.00450)
Supplement: Supplementary file 6 [file Table_4.XLSX]

## Sheet: Upregulated log2foldchange>1
GeneSymbol	Description	EntrezID	UniprotID	EnsemblID	GeneType	baseMean	log2FoldChange	lfcSE	stat	pvalue	FDR
Abca6	ATP-binding cassette, sub-family A (ABC1), member 6 [Source:MGI Symbol;Acc:MGI:1923434]	76184	Q8K441	ENSMUSG00000044749	protein_coding	95.9295	1.06211	0.325887	3.25577	0.00113087	0.0104802
Abcc9	ATP-binding cassette, sub-family C (CFTR/MRP), member 9 [Source:MGI Symbol;Acc:MGI:1352630]	20928	P70170	ENSMUSG00000030249	protein_coding	328.569	1.01267	0.248248	4.07758	4.55072e-05	0.000755411
Ackr4	atypical chemokine receptor 4 [Source:MGI Symbol;Acc:MGI:2181676]	252837	Q924I3	ENSMUSG00000079355	protein_coding	68.1957	1.87245	0.2818	6.56645	5.15282e-11	3.99849e-09
Adamts10	a disintegrin-like and metallopeptidase (reprolysin type) with thrombospondin type 1 motif, 10 [Source:MGI Symbol;Acc:MGI:2449112]	224697		ENSMUSG00000024299	protein_coding	1422.65	1.17003	0.175793	6.65474	2.83804e-11	2.33641e-09
Adrb3	adrenergic receptor, beta 3 [Source:MGI Symbol;Acc:MGI:87939]	11556	P25962	ENSMUSG00000031489	protein_coding	109.73	1.00589	0.302382	3.32308	0.000890293	0.00862016
Angptl2	angiopoietin-like 2 [Source:MGI Symbol;Acc:MGI:1347002]	26360	Q9R045	ENSMUSG00000004105	protein_coding	1400.41	1.20831	0.2388	5.0595	4.20362e-07	1.26015e-05
Angptl7	angiopoietin-like 7 [Source:MGI Symbol;Acc:MGI:3605801]	654812	Q8R1Q3	ENSMUSG00000028989	protein_coding	30.5964	1.20573	0.328358	3.64105	0.000271525	0.00330352
Ankrd63	ankyrin repeat domain 63 [Source:MGI Symbol;Acc:MGI:2686183]	383787	A2ARS0	ENSMUSG00000078137	protein_coding	247.942	1.19706	0.317121	3.77438	0.000160403	0.00214106
Ano5	anoctamin 5 [Source:MGI Symbol;Acc:MGI:3576659]	233246	Q75UR0	ENSMUSG00000055489	protein_coding	20.707	1.17448	0.373701	3.11753	0.00182372	0.0151911
Apc2	adenomatosis polyposis coli 2 [Source:MGI Symbol;Acc:MGI:1346052]	23805		ENSMUSG00000020135	protein_coding	86.9121	1.07435	0.27601	3.88399	0.000102755	0.00147738
Aplnr	apelin receptor [Source:MGI Symbol;Acc:MGI:1346086]	23796	Q9WV08	ENSMUSG00000044338	protein_coding	471.832	1.15557	0.226755	5.09391	3.50746e-07	1.07126e-05
Atp6v1b1	ATPase, H+ transporting, lysosomal V1 subunit B1 [Source:MGI Symbol;Acc:MGI:103285]	110935		ENSMUSG00000006269	protein_coding	58.6824	1.31655	0.378854	3.48479	0.000492523	0.00537533
Bank1	B cell scaffold protein with ankyrin repeats 1 [Source:MGI Symbol;Acc:MGI:2442120]	242248		ENSMUSG00000037922	protein_coding	132.505	1.00484	0.256813	3.90746	9.32712e-05	0.00137142
Begain	brain-enriched guanylate kinase-associated [Source:MGI Symbol;Acc:MGI:3044626]	380785		ENSMUSG00000040867	protein_coding	33.7581	1.10781	0.309616	3.55263	0.0003814	0.0043601
Blk	B lymphoid kinase [Source:MGI Symbol;Acc:MGI:88169]	12143	P16277	ENSMUSG00000014453	protein_coding	87.3657	1.14235	0.278855	4.08587	4.39116e-05	0.000733428
C1qtnf3	C1q and tumor necrosis factor related protein 3 [Source:MGI Symbol;Acc:MGI:1932136]	81799	Q9ES30	ENSMUSG00000058914	protein_coding	46.1081	1.36417	0.357455	3.80163	0.000143748	0.00195743
Ccr6	chemokine (C-C motif) receptor 6 [Source:MGI Symbol;Acc:MGI:1333797]	12458		ENSMUSG00000040899	protein_coding	36.5336	1.04863	0.363142	2.87944	0.00398383	0.0280059
Cd19	CD19 antigen [Source:MGI Symbol;Acc:MGI:88319]	12478		ENSMUSG00000030724	protein_coding	192.819	1.33395	0.241176	5.52188	3.35399e-08	1.31389e-06
Cd207	CD207 antigen [Source:MGI Symbol;Acc:MGI:2180021]	246278	Q8VBX4	ENSMUSG00000034783	protein_coding	31.6496	1.30454	0.380279	3.42336	0.000618529	0.00643033
Cd209a	CD209a antigen [Source:MGI Symbol;Acc:MGI:2157942]	170786	Q91ZX1	ENSMUSG00000031494	protein_coding	54.9077	2.17641	0.376468	5.73789	9.58617e-09	4.34269e-07
Cd209d	CD209d antigen [Source:MGI Symbol;Acc:MGI:2157947]	170779	Q91ZW8	ENSMUSG00000031495	protein_coding	12.0893	1.56538	0.389661	3.88823	0.00010098	0.00145855
Cd300lg	CD300 molecule like family member G [Source:MGI Symbol;Acc:MGI:1289168]	52685		ENSMUSG00000017309	protein_coding	303.559	1.20711	0.22408	5.38276	7.33516e-08	2.68536e-06
Cd79a	CD79A antigen (immunoglobulin-associated alpha) [Source:MGI Symbol;Acc:MGI:101774]	12518	P11911	ENSMUSG00000003379	protein_coding	226.77	1.03771	0.282182	3.67508	0.000237775	0.00296633
Cdh26	cadherin-like 26 [Source:MGI Symbol;Acc:MGI:2685856]	381409		ENSMUSG00000039155	protein_coding	29.3736	1.24822	0.390449	3.2191	0.00128592	0.0116249
Ces2b	carboxyesterase 2B [Source:MGI Symbol;Acc:MGI:2448547]	234669		ENSMUSG00000050097	protein_coding	31.4583	1.08249	0.343113	3.13675	0.00170831	0.0145206
Chp2	calcineurin-like EF hand protein 2 [Source:MGI Symbol;Acc:MGI:1917511]	70261	Q9D869	ENSMUSG00000030865	protein_coding	28.9023	1.22661	0.34975	3.47817	0.000504854	0.00545787
Chst3	carbohydrate sulfotransferase 3 [Source:MGI Symbol;Acc:MGI:1858224]	53374	O88199	ENSMUSG00000057337	protein_coding	424.003	1.0194	0.174993	5.82295	5.78174e-09	2.75789e-07
Clec9a	C-type lectin domain family 9, member a [Source:MGI Symbol;Acc:MGI:2444608]	232414	Q8BRU4	ENSMUSG00000046080	protein_coding	53.7045	1.08369	0.342355	3.15771	0.00159014	0.013703
Colgalt2	collagen beta(1-O)galactosyltransferase 2 [Source:MGI Symbol;Acc:MGI:2138232]	269132		ENSMUSG00000032649	protein_coding	259.298	1.09388	0.258725	4.22532	2.38601e-05	0.000442749
Cr2	complement receptor 2 [Source:MGI Symbol;Acc:MGI:88489]	12902		ENSMUSG00000026616	protein_coding	63.6751	1.50177	0.311047	4.79715	1.60937e-06	4.14299e-05
Crlf1	cytokine receptor-like factor 1 [Source:MGI Symbol;Acc:MGI:1340030]	12931	Q9JM58	ENSMUSG00000007888	protein_coding	295.366	1.04306	0.148364	7.02532	2.1357e-12	2.27874e-10
Ctsf	cathepsin F [Source:MGI Symbol;Acc:MGI:1861434]	56464	Q9R013	ENSMUSG00000083282	protein_coding	231.253	1.05249	0.211489	4.97246	6.61081e-07	1.8711e-05
Cxxc4	CXXC finger 4 [Source:MGI Symbol;Acc:MGI:2442112]	319478		ENSMUSG00000044365	protein_coding	42.3125	1.22416	0.336319	3.61953	0.000295144	0.00354829
Cyp1a1	cytochrome P450, family 1, subfamily a, polypeptide 1 [Source:MGI Symbol;Acc:MGI:88588]	13076	P00184	ENSMUSG00000032315	protein_coding	90.4455	1.14557	0.300121	3.80972	0.000139124	0.00190728
D430041D05Rik	RIKEN cDNA D430041D05 gene [Source:MGI Symbol;Acc:MGI:2181743]	241589		ENSMUSG00000068373	protein_coding	29.7784	1.2407	0.363023	3.39449	0.000687562	0.00700432
Dapl1	death associated protein-like 1 [Source:MGI Symbol;Acc:MGI:1923997]	76747	Q9D757	ENSMUSG00000026989	protein_coding	32.2702	1.2711	0.376829	3.36265	0.000771973	0.00771402
Dcbld2	discoidin, CUB and LCCL domain containing 2 [Source:MGI Symbol;Acc:MGI:1920629]	73379	Q91ZV3	ENSMUSG00000035107	protein_coding	556.968	1.08607	0.16158	6.71917	1.82766e-11	1.57272e-09
Dclk3	doublecortin-like kinase 3 [Source:MGI Symbol;Acc:MGI:3039580]	245038	Q8BWQ5	ENSMUSG00000032500	protein_coding	40.1111	1.1853	0.389384	3.07006	0.00214018	0.0173028
Dnah8	dynein, axonemal, heavy chain 8 [Source:MGI Symbol;Acc:MGI:107714]	13417	Q91XQ0	ENSMUSG00000033826	protein_coding	91.2016	1.0709	0.244199	4.37501	1.21426e-05	0.000248647
Efcc1	EF hand and coiled-coil domain containing 1 [Source:MGI Symbol;Acc:MGI:3611451]	58229	Q9JJF6	ENSMUSG00000068263	protein_coding	112.82	1.08879	0.23436	4.6369	3.53667e-06	8.47233e-05
Ephx3	epoxide hydrolase 3 [Source:MGI Symbol;Acc:MGI:1919182]	71932		ENSMUSG00000037577	protein_coding	30.8291	1.12773	0.3474	3.22624	0.00125429	0.0113834
Esr1	estrogen receptor 1 (alpha) [Source:MGI Symbol;Acc:MGI:1352467]	13982	P19785	ENSMUSG00000019768	protein_coding	246.057	2.04771	0.315831	6.47407	9.53965e-11	6.90688e-09
Esr2	estrogen receptor 2 (beta) [Source:MGI Symbol;Acc:MGI:109392]	13983	O08537	ENSMUSG00000021055	protein_coding	52.4224	1.02797	0.274917	3.72492	0.000195378	0.00252481
Fcmr	Fc fragment of IgM receptor [Source:MGI Symbol;Acc:MGI:1916419]	69169		ENSMUSG00000042474	protein_coding	193.133	1.13072	0.237413	4.75713	1.96365e-06	4.97601e-05
Ffar1	free fatty acid receptor 1 [Source:MGI Symbol;Acc:MGI:2684079]	233081	Q76JU9	ENSMUSG00000044453	protein_coding	13.3013	1.12933	0.377628	2.94337	0.00324658	0.0240975
Gcsam	germinal center associated, signaling and motility [Source:MGI Symbol;Acc:MGI:102969]	14525	Q6RFH4	ENSMUSG00000022659	protein_coding	32.0606	1.04684	0.389657	2.70038	0.00692594	0.0423868
Gdf10	growth differentiation factor 10 [Source:MGI Symbol;Acc:MGI:95684]	14560	P97737	ENSMUSG00000021943	protein_coding	114.394	1.5122	0.296086	5.09129	3.5564e-07	1.08264e-05
Ggnbp1	gametogenetin binding protein 1 [Source:MGI Symbol;Acc:MGI:3055306]	70772	Q6K1E7	ENSMUSG00000048731	protein_coding	35.951	1.20573	0.294834	4.0553	5.00705e-05	0.000812856
Glb1l2	galactosidase, beta 1-like 2 [Source:MGI Symbol;Acc:MGI:2388283]	244757		ENSMUSG00000036395	protein_coding	530.299	1.09938	0.209251	5.2521	1.50373e-07	5.13422e-06
Glb1l3	galactosidase, beta 1 like 3 [Source:MGI Symbol;Acc:MGI:1918143]	70893		ENSMUSG00000031966	protein_coding	25.6017	1.204	0.370371	3.23173	0.00123044	0.0112045
Gli1	GLI-Kruppel family member GLI1 [Source:MGI Symbol;Acc:MGI:95727]	14632	P47806	ENSMUSG00000025407	protein_coding	105.666	1.05946	0.226	4.67845	2.89046e-06	7.0264e-05
Glp1r	glucagon-like peptide 1 receptor [Source:MGI Symbol;Acc:MGI:99571]	14652	O35659	ENSMUSG00000024027	protein_coding	440.46	1.7014	0.226839	7.49219	6.77327e-14	9.50238e-12
Gm10644	predicted gene 10644 [Source:MGI Symbol;Acc:MGI:3704314]			ENSMUSG00000074219	protein_coding	14.5061	1.09304	0.369185	2.91913	0.00351012	0.0254935
Gm16485	predicted gene 16485 [Source:MGI Symbol;Acc:MGI:3642771]			ENSMUSG00000078117	protein_coding	12.2269	1.10842	0.388947	2.81756	0.00483896	0.032429
Gpr34	G protein-coupled receptor 34 [Source:MGI Symbol;Acc:MGI:1346334]	23890	Q9R1K6	ENSMUSG00000040229	protein_coding	59.3968	1.01776	0.307015	3.30538	0.000948485	0.00907478
Gpr68	G protein-coupled receptor 68 [Source:MGI Symbol;Acc:MGI:2441763]	238377	Q8BFQ3	ENSMUSG00000047415	protein_coding	114.585	1.15052	0.311126	3.6926	0.000221969	0.00280147
Gprasp2	G protein-coupled receptor associated sorting protein 2 [Source:MGI Symbol;Acc:MGI:2442071]	245607	Q8BUY8	ENSMUSG00000072966	protein_coding	20.6133	1.14954	0.392445	2.95172	0.00316008	0.0235958
Gsg1l	GSG1-like [Source:MGI Symbol;Acc:MGI:2685483]	269994	D3Z7H4	ENSMUSG00000046182	protein_coding	46.5116	1.99522	0.347641	5.64103	1.69032e-08	7.08364e-07
H2-M2	histocompatibility 2, M region locus 2 [Source:MGI Symbol;Acc:MGI:95914]	14990		ENSMUSG00000016283	protein_coding	112.991	1.42128	0.379315	3.77418	0.000160534	0.00214106
H2-Ob	histocompatibility 2, O region beta locus [Source:MGI Symbol;Acc:MGI:95925]	15002		ENSMUSG00000041538	protein_coding	168.493	1.32551	0.26546	4.98454	6.21088e-07	1.77338e-05
Hepacam2	HEPACAM family member 2 [Source:MGI Symbol;Acc:MGI:2141520]	101202	Q4VAH7	ENSMUSG00000044156	protein_coding	43.3349	1.8049	0.318129	5.57855	2.42532e-08	9.80893e-07
Hes2	hes family bHLH transcription factor 2 [Source:MGI Symbol;Acc:MGI:1098624]	15206	O54792	ENSMUSG00000028940	protein_coding	56.0292	1.1174	0.392613	2.92025	0.00349747	0.0254305
Hmcn1	hemicentin 1 [Source:MGI Symbol;Acc:MGI:2685047]	545370	D3YXG0	ENSMUSG00000066842	protein_coding	1387.88	1.5157	0.187744	8.07111	6.96634e-16	1.5064e-13
Hpcal4	hippocalcin-like 4 [Source:MGI Symbol;Acc:MGI:2157521]	170638	Q8BGZ1	ENSMUSG00000046093	protein_coding	88.961	1.32094	0.315899	4.17046	3.03987e-05	0.000536459
Hr	lysine demethylase and nuclear receptor corepressor [Source:MGI Symbol;Acc:MGI:96223]	15460	Q61645	ENSMUSG00000022096	protein_coding	219.71	1.2365	0.171099	7.21678	5.32341e-13	6.30183e-11
Hykk	hydroxylysine kinase 1 [Source:MGI Symbol;Acc:MGI:2443139]	235386	Q5U5V2	ENSMUSG00000035878	protein_coding	294.892	1.14252	0.225191	5.07004	3.97738e-07	1.19676e-05
Ighd	immunoglobulin heavy constant delta [Source:MGI Symbol;Acc:MGI:96447]			ENSMUSG00000104213	IG_C_gene	477.013	1.18865	0.204695	5.80393	6.47765e-09	3.05391e-07
Ighg2b	immunoglobulin heavy constant gamma 2B [Source:MGI Symbol;Acc:MGI:96445]			ENSMUSG00000076613	IG_C_gene	2127.06	1.05946	0.360144	3.94454	7.99544e-05	0.00120736
Ighv1-15	immunoglobulin heavy variable 1-15 [Source:MGI Symbol;Acc:MGI:4439782]			ENSMUSG00000103254	IG_V_gene	41.3962	1.18949	0.377377	3.59485	0.000324573	0.00385071
Ighv1-18	immunoglobulin heavy variable V1-18 [Source:MGI Symbol;Acc:MGI:4439780]			ENSMUSG00000076695	IG_V_gene	45.184	1.75458	0.389685	4.56648	4.95979e-06	0.000113935
Ighv1-19	immunoglobulin heavy variable V1-19 [Source:MGI Symbol;Acc:MGI:4439779]			ENSMUSG00000096410	IG_V_gene	35.6234	1.27417	0.392275	3.35633	0.000789835	0.00786344
Ighv1-26	immunoglobulin heavy variable 1-26 [Source:MGI Symbol;Acc:MGI:4439641]			ENSMUSG00000094546	IG_V_gene	52.362	1.09794	0.388522	2.84669	0.00441763	0.0303921
Ighv14-2	immunoglobulin heavy variable 14-2 [Source:MGI Symbol;Acc:MGI:4439607]			ENSMUSG00000095583	IG_V_gene	35.2023	1.38169	0.387798	3.85523	0.00011562	0.00162912
Ighv1-50	immunoglobulin heavy variable 1-50 [Source:MGI Symbol;Acc:MGI:4439753]			ENSMUSG00000094198	IG_V_gene	26.8141	1.47188	0.388611	4.04936	5.13588e-05	0.00083077
Ighv1-52	immunoglobulin heavy variable 1-52 [Source:MGI Symbol;Acc:MGI:4439752]			ENSMUSG00000095204	IG_V_gene	11.0441	1.10715	0.365201	3.31561	0.000914447	0.00880148
Ighv1-54	immunoglobulin heavy variable V1-54 [Source:MGI Symbol;Acc:MGI:3647133]			ENSMUSG00000094787	IG_V_gene	22.8946	1.07097	0.390219	2.82932	0.00466472	0.0315745
Ighv1-58	immunoglobulin heavy variable 1-58 [Source:MGI Symbol;Acc:MGI:4439557]			ENSMUSG00000095889	IG_V_gene	18.3562	1.14863	0.382091	3.21535	0.00130284	0.0117451
Ighv1-64	immunoglobulin heavy variable 1-64 [Source:MGI Symbol;Acc:MGI:4439789]			ENSMUSG00000094088	IG_V_gene	71.2248	1.82627	0.392517	5.02012	5.16385e-07	1.51442e-05
Ighv1-7	immunoglobulin heavy variable V1-7 [Source:MGI Symbol;Acc:MGI:3704122]			ENSMUSG00000095200	IG_V_gene	33.9814	1.15865	0.378636	3.41753	0.000631924	0.00654023
Ighv5-16	immunoglobulin heavy variable 5-16 [Source:MGI Symbol;Acc:MGI:4439556]			ENSMUSG00000094194	IG_V_gene	37.2833	1.37854	0.384835	3.98224	6.82697e-05	0.00105952
Ighv5-17	immunoglobulin heavy variable 5-17 [Source:MGI Symbol;Acc:MGI:4439533]			ENSMUSG00000095571	IG_V_gene	40.8991	1.52677	0.392527	4.05864	4.93589e-05	0.000805203
Ighv5-6	immunoglobulin heavy variable 5-6 [Source:MGI Symbol;Acc:MGI:4439815]			ENSMUSG00000094951	IG_V_gene	21.9015	1.04735	0.385834	2.84112	0.00449551	0.0307547
Igkv1-122	immunoglobulin kappa chain variable 1-122 [Source:MGI Symbol;Acc:MGI:4439722]			ENSMUSG00000095497	IG_V_gene	17.7592	1.05558	0.35627	3.60099	0.000317007	0.00376922
Igkv12-46	immunoglobulin kappa variable 12-46 [Source:MGI Symbol;Acc:MGI:4439773]			ENSMUSG00000076564	IG_V_gene	48.1718	1.37905	0.391568	3.70579	0.000210736	0.00268266
Igkv14-100	immunoglobulin kappa chain variable 14-100 [Source:MGI Symbol;Acc:MGI:4439559]			ENSMUSG00000096515	IG_V_gene	34.1693	1.09556	0.376174	3.25998	0.00111421	0.0103554
Igkv19-93	immunoglobulin kappa chain variable 19-93 [Source:MGI Symbol;Acc:MGI:107617]			ENSMUSG00000098814	IG_V_gene	72.4938	1.33692	0.391544	3.48325	0.000495365	0.00539556
Igkv3-1	immunoglobulin kappa variable 3-1 [Source:MGI Symbol;Acc:MGI:1330851]			ENSMUSG00000095682	IG_V_gene	27.701	1.06044	0.371443	3.2441	0.00117823	0.0108509
Igkv3-5	immunoglobulin kappa chain variable 3-5 [Source:MGI Symbol;Acc:MGI:1330854]			ENSMUSG00000095335	IG_V_gene	16.2323	1.14544	0.381945	3.18872	0.00142907	0.0126304
Igkv3-7	immunoglobulin kappa variable 3-7 [Source:MGI Symbol;Acc:MGI:1330852]			ENSMUSG00000076598	IG_V_gene	39.8029	1.49542	0.388561	4.20065	2.66153e-05	0.000484996
Igkv5-43	immunoglobulin kappa chain variable 5-43 [Source:MGI Symbol;Acc:MGI:4943320]			ENSMUSG00000094433	IG_V_gene	104.789	1.17429	0.377875	3.57187	0.000354439	0.00412655
Igkv6-15	immunoglobulin kappa variable 6-15 [Source:MGI Symbol;Acc:MGI:1330831]			ENSMUSG00000094797	IG_V_gene	125.334	2.05382	0.37184	5.56241	2.66069e-08	1.06284e-06
Igkv9-120	immunoglobulin kappa chain variable 9-120 [Source:MGI Symbol;Acc:MGI:3647784]			ENSMUSG00000094872	IG_V_gene	16.0282	1.26142	0.390245	3.21225	0.00131699	0.0118332
Iglc2	immunoglobulin lambda constant 2 [Source:MGI Symbol;Acc:MGI:99547]			ENSMUSG00000076937	IG_C_gene	190.957	1.48246	0.365642	4.07062	4.68877e-05	0.00077044
Iglv3	immunoglobulin lambda variable 3 [Source:MGI Symbol;Acc:MGI:3645509]			ENSMUSG00000076939	IG_V_gene	21.4933	1.32314	0.391729	3.47225	0.000516121	0.00555807
Itgae	integrin alpha E, epithelial-associated [Source:MGI Symbol;Acc:MGI:1298377]	16407	Q60677	ENSMUSG00000005947	protein_coding	144.269	1.71121	0.334631	5.10723	3.2691e-07	1.01373e-05
Itprid1	ITPR interacting domain containing 1 [Source:MGI Symbol;Acc:MGI:2685304]	232016	Q14B48	ENSMUSG00000037973	protein_coding	188.756	1.15254	0.275485	4.17943	2.92235e-05	0.000520249
Izumo4	IZUMO family member 4 [Source:MGI Symbol;Acc:MGI:1918814]	71564	D3Z690	ENSMUSG00000055862	protein_coding	143.626	1.02037	0.222284	4.58458	4.54904e-06	0.000105395
Kifc2	kinesin family member C2 [Source:MGI Symbol;Acc:MGI:109187]	16581		ENSMUSG00000004187	protein_coding	100.738	1.23647	0.2462	5.00813	5.49611e-07	1.59456e-05
Klhdc8b	kelch domain containing 8B [Source:MGI Symbol;Acc:MGI:1925517]	78267	Q9D2D9	ENSMUSG00000032609	protein_coding	294.582	1.2466	0.145959	8.53136	1.44639e-17	4.42595e-15
Klhl14	kelch-like 14 [Source:MGI Symbol;Acc:MGI:1921249]	225266	Q69ZK5	ENSMUSG00000042514	protein_coding	7.72784	1.09928	0.387094	2.84025	0.00450782	0.0308082
Lingo4	leucine rich repeat and Ig domain containing 4 [Source:MGI Symbol;Acc:MGI:2444651]	320747		ENSMUSG00000044505	protein_coding	11.3701	1.02089	0.384868	2.61834	0.00883591	0.050625
Lrrc17	leucine rich repeat containing 17 [Source:MGI Symbol;Acc:MGI:1921761]	74511	Q9CXD9	ENSMUSG00000039883	protein_coding	88.1681	1.46258	0.285608	5.09926	3.40981e-07	1.04537e-05
Ltbp4	latent transforming growth factor beta binding protein 4 [Source:MGI Symbol;Acc:MGI:1321395]	108075	Q8K4G1	ENSMUSG00000040488	protein_coding	8922.09	1.01112	0.196976	5.13318	2.8489e-07	8.95417e-06
Mamdc2	MAM domain containing 2 [Source:MGI Symbol;Acc:MGI:1918988]	71738		ENSMUSG00000033207	protein_coding	1546.42	1.11104	0.243046	4.57113	4.85095e-06	0.000111751
Map2k6	mitogen-activated protein kinase kinase 6 [Source:MGI Symbol;Acc:MGI:1346870]	26399	P70236	ENSMUSG00000020623	protein_coding	55.5316	1.09645	0.277756	3.93187	8.42873e-05	0.00125872
Mgl2	macrophage galactose N-acetyl-galactosamine specific lectin 2 [Source:MGI Symbol;Acc:MGI:2385729]	216864		ENSMUSG00000040950	protein_coding	336.728	1.16807	0.232256	5.02609	5.00584e-07	1.47475e-05
Msh5	mutS homolog 5 [Source:MGI Symbol;Acc:MGI:1329021]	17687		ENSMUSG00000007035	protein_coding	24.4047	1.17137	0.341669	3.39365	0.000689674	0.00702143
Mturn	maturin, neural progenitor differentiation regulator homolog (Xenopus) [Source:MGI Symbol;Acc:MGI:1915485]	68235	Q8CGA4	ENSMUSG00000038065	protein_coding	644.846	1.11399	0.279758	3.98173	6.84145e-05	0.00106046
Myh7	myosin, heavy polypeptide 7, cardiac muscle, beta [Source:MGI Symbol;Acc:MGI:2155600]	140781	Q91Z83	ENSMUSG00000053093	protein_coding	290.52	1.06394	0.309551	3.43683	0.000588575	0.00618817
Mzb1	marginal zone B and B1 cell-specific protein 1 [Source:MGI Symbol;Acc:MGI:1917066]	69816	Q9D8I1	ENSMUSG00000024353	protein_coding	76.1095	1.12797	0.372589	3.03255	0.00242493	0.019091
Nccrp1	non-specific cytotoxic cell receptor protein 1 homolog (zebrafish) [Source:MGI Symbol;Acc:MGI:2685009]	233038		ENSMUSG00000047586	protein_coding	26.0203	1.25714	0.383066	3.58972	0.000331039	0.00390174
Nptx1	neuronal pentraxin 1 [Source:MGI Symbol;Acc:MGI:107811]	18164	Q62443	ENSMUSG00000025582	protein_coding	307.388	1.64907	0.21476	7.6661	1.77311e-14	2.81925e-12
Nrep	neuronal regeneration related protein [Source:MGI Symbol;Acc:MGI:99444]	27528	Q07475	ENSMUSG00000042834	protein_coding	586.526	1.02314	0.134364	7.61215	2.69572e-14	4.16373e-12
Ociad2	OCIA domain containing 2 [Source:MGI Symbol;Acc:MGI:1916377]	433904		ENSMUSG00000029153	protein_coding	144.934	1.12555	0.200329	5.60855	2.04025e-08	8.3769e-07
Opcml	opioid binding protein/cell adhesion molecule-like [Source:MGI Symbol;Acc:MGI:97397]	330908		ENSMUSG00000062257	protein_coding	25.0157	1.04991	0.37043	2.81995	0.00480318	0.0322693
P2rx6	purinergic receptor P2X, ligand-gated ion channel, 6 [Source:MGI Symbol;Acc:MGI:1337113]	18440		ENSMUSG00000022758	protein_coding	124.376	1.0035	0.258668	3.87414	0.000107	0.00152758
Pax5	paired box 5 [Source:MGI Symbol;Acc:MGI:97489]	18507	Q02650	ENSMUSG00000014030	protein_coding	243.757	1.10725	0.243236	4.54835	5.40687e-06	0.000122641
Pcolce2	procollagen C-endopeptidase enhancer 2 [Source:MGI Symbol;Acc:MGI:1923727]	76477	Q8R4W6	ENSMUSG00000015354	protein_coding	2793.7	1.13297	0.215309	5.26188	1.42589e-07	4.89939e-06
Pcsk4	proprotein convertase subtilisin/kexin type 4 [Source:MGI Symbol;Acc:MGI:97514]	18551		ENSMUSG00000020131	protein_coding	42.5247	1.03128	0.362863	2.83656	0.00456021	0.0310358
Phex	phosphate regulating endopeptidase homolog, X-linked [Source:MGI Symbol;Acc:MGI:107489]	18675		ENSMUSG00000057457	protein_coding	91.3845	1.14172	0.311804	3.6548	0.000257379	0.00315509
Pianp	PILR alpha associated neural protein [Source:MGI Symbol;Acc:MGI:2441908]	319352	Q6P1B3	ENSMUSG00000030329	protein_coding	26.034	1.04785	0.377332	2.76843	0.00563273	0.0362938
Pigz	phosphatidylinositol glycan anchor biosynthesis, class Z [Source:MGI Symbol;Acc:MGI:2443822]	239827	Q8BTP0	ENSMUSG00000045625	protein_coding	22.954	1.18655	0.335461	3.49525	0.000473616	0.00521106
Pla2g2d	phospholipase A2, group IID [Source:MGI Symbol;Acc:MGI:1341796]	18782	Q9WVF6	ENSMUSG00000041202	protein_coding	58.159	1.73739	0.356083	4.84983	1.23565e-06	3.28462e-05
Pou2af1	POU domain, class 2, associating factor 1 [Source:MGI Symbol;Acc:MGI:105086]	18985	Q64693	ENSMUSG00000032053	protein_coding	209.932	1.13662	0.27438	4.13877	3.49169e-05	0.000601788
Prom2	prominin 2 [Source:MGI Symbol;Acc:MGI:2138997]	192212	Q3UUY6	ENSMUSG00000027376	protein_coding	47.8511	1.08427	0.373765	2.90112	0.00371834	0.026546
Rec8	REC8 meiotic recombination protein [Source:MGI Symbol;Acc:MGI:1929645]	56739	Q8C5S7	ENSMUSG00000002324	protein_coding	136.266	1.19744	0.23645	5.0547	4.3106e-07	1.2851e-05
Rem1	rad and gem related GTP binding protein 1 [Source:MGI Symbol;Acc:MGI:1097696]	19700	O35929	ENSMUSG00000000359	protein_coding	86.8028	1.28977	0.250576	5.12775	2.93229e-07	9.18067e-06
Rgs11	regulator of G-protein signaling 11 [Source:MGI Symbol;Acc:MGI:1354739]	50782		ENSMUSG00000024186	protein_coding	183.398	1.29823	0.187845	6.89832	5.26201e-12	5.23554e-10
S100b	S100 protein, beta polypeptide, neural [Source:MGI Symbol;Acc:MGI:98217]	20203	P50114	ENSMUSG00000033208	protein_coding	27.0617	1.09664	0.372409	2.93192	0.00336875	0.0247511
Scn3a	sodium channel, voltage-gated, type III, alpha [Source:MGI Symbol;Acc:MGI:98249]	20269	A2ASI5	ENSMUSG00000057182	protein_coding	307.271	1.34087	0.257311	5.20678	1.92141e-07	6.39867e-06
Scn4a	sodium channel, voltage-gated, type IV, alpha [Source:MGI Symbol;Acc:MGI:98250]	110880		ENSMUSG00000001027	protein_coding	21.193	1.26325	0.346156	3.59672	0.000322257	0.00382603
Scube1	signal peptide, CUB domain, EGF-like 1 [Source:MGI Symbol;Acc:MGI:1890616]	64706		ENSMUSG00000016763	protein_coding	471.884	1.21621	0.228269	5.32569	1.0057e-07	3.55349e-06
Sema6c	sema domain, transmembrane domain (TM), and cytoplasmic domain, (semaphorin) 6C [Source:MGI Symbol;Acc:MGI:1338032]	20360		ENSMUSG00000038777	protein_coding	36.5823	1.22176	0.301723	4.01599	5.9198e-05	0.000939406
Sept3	septin 3 [Source:MGI Symbol;Acc:MGI:1345148]	24050	Q9Z1S5	ENSMUSG00000022456	protein_coding	69.0363	1.65226	0.361531	4.56111	5.08842e-06	0.000116068
Sh3gl2	SH3-domain GRB2-like 2 [Source:MGI Symbol;Acc:MGI:700009]	20404	Q62420	ENSMUSG00000028488	protein_coding	51.6428	1.41498	0.314	4.47551	7.62298e-06	0.000166617
Shisa2	shisa family member 2 [Source:MGI Symbol;Acc:MGI:2444716]	219134	Q8QZV2	ENSMUSG00000044461	protein_coding	71.5431	1.05738	0.279331	3.77503	0.000159991	0.00213843
Slc22a17	solute carrier family 22 (organic cation transporter), member 17 [Source:MGI Symbol;Acc:MGI:1926225]	59049		ENSMUSG00000022199	protein_coding	153.211	1.07895	0.201609	5.3441	9.08662e-08	3.23173e-06
Slc29a4	solute carrier family 29 (nucleoside transporters), member 4 [Source:MGI Symbol;Acc:MGI:2385330]	243328		ENSMUSG00000050822	protein_coding	17.169	1.00677	0.363278	2.74496	0.00605182	0.0383151
Slc7a10	solute carrier family 7 (cationic amino acid transporter, y+ system), member 10 [Source:MGI Symbol;Acc:MGI:1858261]	53896		ENSMUSG00000030495	protein_coding	176.384	1.51244	0.273649	5.51585	3.47094e-08	1.34669e-06
Smim10l2a	small integral membrane protein 10 like 2A [Source:MGI Symbol;Acc:MGI:2443645]	320237		ENSMUSG00000054850	protein_coding	15.8571	1.00641	0.37244	2.67826	0.00740056	0.0445021
Snhg11	small nucleolar RNA host gene 11 [Source:MGI Symbol;Acc:MGI:2441845]	319317		ENSMUSG00000044349	protein_coding	330.162	1.61957	0.175702	9.20273	3.4897e-20	2.02128e-17
Sptssb	serine palmitoyltransferase, small subunit B [Source:MGI Symbol;Acc:MGI:1913433]	66183	Q925E8	ENSMUSG00000043461	protein_coding	40.63	1.60303	0.391916	4.17749	2.94748e-05	0.00052272
Srpk3	serine/arginine-rich protein specific kinase 3 [Source:MGI Symbol;Acc:MGI:1891338]	56504	Q9Z0G2	ENSMUSG00000002007	protein_coding	20.9679	1.41677	0.374224	3.73373	0.000188666	0.00245569
St8sia2	ST8 alpha-N-acetyl-neuraminide alpha-2,8-sialyltransferase 2 [Source:MGI Symbol;Acc:MGI:106020]	20450	O35696	ENSMUSG00000025789	protein_coding	444.25	1.20215	0.202007	5.94779	2.71782e-09	1.43575e-07
Stac2	SH3 and cysteine rich domain 2 [Source:MGI Symbol;Acc:MGI:2144518]	217154	Q8R1B0	ENSMUSG00000017400	protein_coding	41.5618	1.01302	0.302698	3.33124	0.000864599	0.00844195
Tet1	tet methylcytosine dioxygenase 1 [Source:MGI Symbol;Acc:MGI:1098693]	52463		ENSMUSG00000047146	protein_coding	99.2075	1.27896	0.228871	5.5695	2.55478e-08	1.02667e-06
Tle2	transducin-like enhancer of split 2 [Source:MGI Symbol;Acc:MGI:104635]	21886		ENSMUSG00000034771	protein_coding	404.137	1.17345	0.136767	8.57417	9.98055e-18	3.17381e-15
Tmem191c	transmembrane protein 191C [Source:MGI Symbol;Acc:MGI:107238]	224019	Q9JJB1	ENSMUSG00000055692	protein_coding	25.4703	1.09591	0.338098	3.21366	0.00131056	0.0117951
Tnfrsf25	tumor necrosis factor receptor superfamily, member 25 [Source:MGI Symbol;Acc:MGI:1934667]	85030		ENSMUSG00000024793	protein_coding	49.3136	1.29805	0.275058	4.68554	2.79223e-06	6.81993e-05
Tril	TLR4 interactor with leucine-rich repeats [Source:MGI Symbol;Acc:MGI:1914123]	66873	Q9DBY4	ENSMUSG00000043496	protein_coding	320.448	1.34854	0.283501	4.75412	1.99314e-06	5.04287e-05
Trim7	tripartite motif-containing 7 [Source:MGI Symbol;Acc:MGI:2137353]	94089	Q923T7	ENSMUSG00000040350	protein_coding	66.9916	1.09838	0.285062	3.84077	0.000122649	0.0017074
Ttll3	tubulin tyrosine ligase-like family, member 3 [Source:MGI Symbol;Acc:MGI:2141418]	101100	A4Q9E5	ENSMUSG00000030276	protein_coding	170.502	1.00146	0.268904	3.72084	0.000198559	0.00255168
Wscd2	WSC domain containing 2 [Source:MGI Symbol;Acc:MGI:2445030]	320916	D4PHA7	ENSMUSG00000063430	protein_coding	38.1586	1.1264	0.321671	3.48166	0.000498308	0.00541297
Xcr1	chemokine (C motif) receptor 1 [Source:MGI Symbol;Acc:MGI:1346338]	23832		ENSMUSG00000060509	protein_coding	81.248	1.35404	0.382809	3.56353	0.000365897	0.00421757
Xkrx	X-linked Kx blood group related, X-linked [Source:MGI Symbol;Acc:MGI:3584011]	331524	Q5GH68	ENSMUSG00000031258	protein_coding	21.7778	1.00542	0.365598	2.73199	0.00629526	0.0394635
				ENSMUSG00000075514		59.6284	1.02776	0.301298	3.40169	0.000669699	0.00685681
				ENSMUSG00000098008		18.6689	1.02039	0.363032	2.78673	0.00532421	0.0348586
				ENSMUSG00000085180		32.068	1.28548	0.316812	4.01624	5.91337e-05	0.000939304
				ENSMUSG00000087516		85.209	1.60459	0.279591	5.70534	1.1611e-08	5.07567e-07
				ENSMUSG00000090086		259.955	1.39023	0.192169	7.22432	5.03626e-13	6.00574e-11
				ENSMUSG00000107000		19.9069	1.26387	0.350684	3.54821	0.000387854	0.00441419
				ENSMUSG00000085171		46.8992	1.08298	0.283353	3.80379	0.000142498	0.00194531
				ENSMUSG00000107944		34.3351	1.0969	0.334156	3.26366	0.00109983	0.0102394
				ENSMUSG00000000031		37.9304	1.19398	0.383038	3.40996	0.000649726	0.00669883
				ENSMUSG00000115801		32.0404	1.46937	0.332792	4.35777	1.31392e-05	0.0002657
				ENSMUSG00000086746		17.763	1.20292	0.364398	3.25499	0.00113396	0.0104969
				ENSMUSG00000085882		126.757	1.202	0.214361	5.59464	2.21086e-08	9.03167e-07
				ENSMUSG00000087042		27.9025	1.03071	0.346043	2.96055	0.00307093	0.0230423
				ENSMUSG00000047462		29.6188	1.33991	0.366548	3.62796	0.000285665	0.00344905
				ENSMUSG00000033731		115.65	1.0841	0.285735	3.78805	0.000151832	0.0020508
				ENSMUSG00000021268		78.863	1.13238	0.257356	4.38657	1.15154e-05	0.000237605
				ENSMUSG00000105757		27.044	1.42694	0.377673	4.34563	1.38876e-05	0.00027806
				ENSMUSG00000105160		8.01895	1.00354	0.392645	2.51735	0.0118242	0.0624654
				ENSMUSG00000097740		8.45127	1.07354	0.392191	2.68772	0.00719422	0.0435326

## Sheet: Downregulated log2foldchange<-1
GeneSymbol	Description	EntrezID	UniprotID	EnsemblID	GeneType	baseMean	log2FoldChange	lfcSE	stat	pvalue	FDR
1600014C10Rik	RIKEN cDNA 1600014C10 gene [Source:MGI Symbol;Acc:MGI:1919494]	72244		ENSMUSG00000054676	protein_coding	1649.53	-1.38795	0.243114	-5.70874	1.13816e-08	4.98883e-07
2010005H15Rik	RIKEN cDNA 2010005H15 gene [Source:MGI Symbol;Acc:MGI:1924020]	76770		ENSMUSG00000095620	protein_coding	32.9517	-1.46904	0.35363	-4.11961	3.7951e-05	0.000649935
5430427O19Rik	RIKEN cDNA 5430427O19 gene [Source:MGI Symbol;Acc:MGI:1918648]	71398	Q9D3J9	ENSMUSG00000025058	protein_coding	144.729	-1.08967	0.275768	-3.94737	7.90138e-05	0.00119649
9830107B12Rik	RIKEN cDNA 9830107B12 gene [Source:MGI Symbol;Acc:MGI:3608415]	328829		ENSMUSG00000073386	protein_coding	18.3691	-1.3468	0.39007	-3.585	0.000337073	0.00396421
A2m	alpha-2-macroglobulin [Source:MGI Symbol;Acc:MGI:2449119]	232345		ENSMUSG00000030111	protein_coding	13.0255	-1.13144	0.392694	-2.88052	0.00397022	0.0279345
A530032D15Rik	RIKEN cDNA A530032D15Rik gene [Source:MGI Symbol;Acc:MGI:3037746]	381287		ENSMUSG00000089844	protein_coding	21.0644	-1.1406	0.372742	-3.03916	0.00237236	0.0187683
A530064D06Rik	RIKEN cDNA A530064D06 gene [Source:MGI Symbol;Acc:MGI:2443476]	328830		ENSMUSG00000043939	protein_coding	246.253	-2.09584	0.253587	-8.23925	1.73298e-16	4.32393e-14
AA467197	expressed sequence AA467197 [Source:MGI Symbol;Acc:MGI:3034182]	433470		ENSMUSG00000033213	protein_coding	456.998	-1.32962	0.317405	-4.19071	2.78078e-05	0.000502773
AB124611	cDNA sequence AB124611 [Source:MGI Symbol;Acc:MGI:3043001]	382062		ENSMUSG00000057191	protein_coding	532.826	-1.33756	0.24587	-5.43805	5.38677e-08	2.01761e-06
Abtb2	ankyrin repeat and BTB (POZ) domain containing 2 [Source:MGI Symbol;Acc:MGI:2139365]	99382	Q7TQI7	ENSMUSG00000032724	protein_coding	359.474	-1.09074	0.144265	-7.55692	4.12727e-14	6.06472e-12
Ackr1	atypical chemokine receptor 1 (Duffy blood group) [Source:MGI Symbol;Acc:MGI:1097689]	13349		ENSMUSG00000037872	protein_coding	68.4991	-1.02123	0.346877	-2.94098	0.00327179	0.0242097
Acod1	aconitate decarboxylase 1 [Source:MGI Symbol;Acc:MGI:103206]	16365		ENSMUSG00000022126	protein_coding	1517.41	-2.67802	0.30805	-8.71009	3.03636e-18	1.07052e-15
Adamts4	a disintegrin-like and metallopeptidase (reprolysin type) with thrombospondin type 1 motif, 4 [Source:MGI Symbol;Acc:MGI:1339949]	240913	Q8BNJ2	ENSMUSG00000006403	protein_coding	259.726	-2.43493	0.321552	-7.56026	4.02255e-14	5.9851e-12
Adgrb1	adhesion G protein-coupled receptor B1 [Source:MGI Symbol;Acc:MGI:1933736]	107831	Q3UHD1	ENSMUSG00000034730	protein_coding	114.293	-2.26739	0.360816	-6.2838	3.30387e-10	2.18703e-08
Adgrg5	adhesion G protein-coupled receptor G5 [Source:MGI Symbol;Acc:MGI:2685955]	382045		ENSMUSG00000061577	protein_coding	348.222	-1.17968	0.22566	-5.22497	1.74187e-07	5.87312e-06
Aif1	allograft inflammatory factor 1 [Source:MGI Symbol;Acc:MGI:1343098]	11629	O70200	ENSMUSG00000024397	protein_coding	406.541	-1.11569	0.279685	-3.98819	6.65787e-05	0.00103924
Aldh1b1	aldehyde dehydrogenase 1 family, member B1 [Source:MGI Symbol;Acc:MGI:1919785]	72535	Q9CZS1	ENSMUSG00000035561	protein_coding	175.225	-1.43867	0.244285	-5.87877	4.13316e-09	2.09474e-07
Alpl	alkaline phosphatase, liver/bone/kidney [Source:MGI Symbol;Acc:MGI:87983]	11647	P09242	ENSMUSG00000028766	protein_coding	679.353	-1.7171	0.232133	-7.39283	1.43733e-13	1.86485e-11
Angptl4	angiopoietin-like 4 [Source:MGI Symbol;Acc:MGI:1888999]	57875	Q9Z1P8	ENSMUSG00000002289	protein_coding	1332.85	-1.49422	0.28233	-5.29345	1.20027e-07	4.17726e-06
Ankrd1	ankyrin repeat domain 1 (cardiac muscle) [Source:MGI Symbol;Acc:MGI:1097717]	107765	Q9CR42	ENSMUSG00000024803	protein_coding	893.062	-1.41167	0.237069	-5.95322	2.62925e-09	1.39986e-07
Anp32b	acidic (leucine-rich) nuclear phosphoprotein 32 family, member B [Source:MGI Symbol;Acc:MGI:1914878]	67628	Q9EST5	ENSMUSG00000028333	protein_coding	1331.13	-1.78919	0.263824	-6.78148	1.18954e-11	1.08994e-09
Aoah	acyloxyacyl hydrolase [Source:MGI Symbol;Acc:MGI:1350928]	27052	O35298	ENSMUSG00000021322	protein_coding	217.701	-1.29776	0.245354	-5.28355	1.26703e-07	4.38137e-06
Apobec1	apolipoprotein B mRNA editing enzyme, catalytic polypeptide 1 [Source:MGI Symbol;Acc:MGI:103298]	11810	P51908	ENSMUSG00000040613	protein_coding	901.667	-1.25139	0.203764	-6.14	8.25235e-10	4.79701e-08
Apod	apolipoprotein D [Source:MGI Symbol;Acc:MGI:88056]	11815	P51910	ENSMUSG00000022548	protein_coding	7905.41	-2.31948	0.204526	-11.3404	8.27816e-30	2.6851e-26
Apol10b	apolipoprotein L 10B [Source:MGI Symbol;Acc:MGI:3043522]	328561		ENSMUSG00000050014	protein_coding	425.098	-2.08124	0.186709	-11.1254	9.43287e-29	2.5497e-25
Apol11b	apolipoprotein L 11b [Source:MGI Symbol;Acc:MGI:3036248]	328563		ENSMUSG00000091694	protein_coding	42.0658	-1.09027	0.352014	-3.09107	0.00199438	0.016344
Apol6	apolipoprotein L 6 [Source:MGI Symbol;Acc:MGI:1919189]	71939		ENSMUSG00000033576	protein_coding	221.647	-1.13084	0.281103	-4.02027	5.81315e-05	0.000925197
Apol9a	apolipoprotein L 9a [Source:MGI Symbol;Acc:MGI:3606001]	223672		ENSMUSG00000057346	protein_coding	513.803	-1.18932	0.233083	-5.10082	3.38179e-07	1.0413e-05
Apol9b	apolipoprotein L 9b [Source:MGI Symbol;Acc:MGI:1919148]	71898		ENSMUSG00000068246	protein_coding	786.202	-1.29702	0.204173	-6.35074	2.14287e-10	1.4541e-08
Apon	apolipoprotein N [Source:MGI Symbol;Acc:MGI:88931]	28194		ENSMUSG00000051716	protein_coding	9.97523	-1.61497	0.392645	-3.88944	0.000100477	0.00145364
Arg1	arginase, liver [Source:MGI Symbol;Acc:MGI:88070]	11846	Q61176	ENSMUSG00000019987	protein_coding	158.115	-1.17844	0.360211	-3.27726	0.00104818	0.00984331
Arg2	arginase type II [Source:MGI Symbol;Acc:MGI:1330806]	11847	O08691	ENSMUSG00000021125	protein_coding	312.034	-1.05065	0.196129	-5.35435	8.5865e-08	3.07408e-06
Arsi	arylsulfatase i [Source:MGI Symbol;Acc:MGI:2670959]	545260	Q32KI9	ENSMUSG00000036412	protein_coding	76.889	-1.04282	0.283375	-3.67323	0.000239505	0.00298103
Asb4	ankyrin repeat and SOCS box-containing 4 [Source:MGI Symbol;Acc:MGI:1929751]	65255	Q9WV71	ENSMUSG00000042607	protein_coding	25.4278	-1.02269	0.326627	-3.11197	0.00185841	0.015401
Atf3	activating transcription factor 3 [Source:MGI Symbol;Acc:MGI:109384]	11910	Q60765	ENSMUSG00000026628	protein_coding	859.927	-1.3401	0.226503	-5.9151	3.31668e-09	1.71305e-07
Atp1a3	ATPase, Na+/K+ transporting, alpha 3 polypeptide [Source:MGI Symbol;Acc:MGI:88107]	232975		ENSMUSG00000040907	protein_coding	425.392	-1.13501	0.241016	-4.70761	2.50632e-06	6.19627e-05
Atp8b4	ATPase, class I, type 8B, member 4 [Source:MGI Symbol;Acc:MGI:1859664]	241633		ENSMUSG00000060131	protein_coding	414.238	-1.16521	0.222022	-5.24587	1.55549e-07	5.29979e-06
B2m	beta-2 microglobulin [Source:MGI Symbol;Acc:MGI:88127]	12010	P01887	ENSMUSG00000060802	protein_coding	77664	-1.12537	0.199408	-5.64364	1.66493e-08	6.9953e-07
B430306N03Rik	RIKEN cDNA B430306N03 gene [Source:MGI Symbol;Acc:MGI:2443478]	320148		ENSMUSG00000043740	protein_coding	456.292	-1.94732	0.220994	-8.79953	1.37391e-18	5.43464e-16
Batf2	basic leucine zipper transcription factor, ATF-like 2 [Source:MGI Symbol;Acc:MGI:1921731]	74481	Q8R1H8	ENSMUSG00000039699	protein_coding	683.623	-1.97554	0.191937	-10.2825	8.45234e-25	9.79144e-22
BC147527	cDNA sequence BC147527 [Source:MGI Symbol;Acc:MGI:4840510]	625360		ENSMUSG00000094796	protein_coding	276.701	-1.41604	0.262192	-5.39582	6.82121e-08	2.51996e-06
Bcl3	B cell leukemia/lymphoma 3 [Source:MGI Symbol;Acc:MGI:88140]	12051		ENSMUSG00000053175	protein_coding	883.559	-1.02083	0.195831	-5.21204	1.86771e-07	6.24547e-06
Bdkrb1	bradykinin receptor, beta 1 [Source:MGI Symbol;Acc:MGI:88144]	12061	Q61125	ENSMUSG00000041347	protein_coding	100.227	-1.00292	0.327271	-3.06239	0.00219577	0.0176905
Bean1	brain expressed, associated with Nedd4, 1 [Source:MGI Symbol;Acc:MGI:1929597]	65115		ENSMUSG00000031872	protein_coding	31.2882	-1.69336	0.378072	-4.44415	8.82385e-06	0.000190299
Bst2	bone marrow stromal cell antigen 2 [Source:MGI Symbol;Acc:MGI:1916800]	69550	Q8R2Q8	ENSMUSG00000046718	protein_coding	8778.37	-1.37425	0.181869	-7.55618	4.15084e-14	6.06472e-12
Btbd16	BTB (POZ) domain containing 16 [Source:MGI Symbol;Acc:MGI:3045247]	330660	E9Q173	ENSMUSG00000040298	protein_coding	28.0159	-1.25598	0.381468	-3.28551	0.00101796	0.00960403
C3ar1	complement component 3a receptor 1 [Source:MGI Symbol;Acc:MGI:1097680]	12267	O09047	ENSMUSG00000040552	protein_coding	892.455	-1.64495	0.288496	-5.70269	1.17932e-08	5.14147e-07
C5ar1	complement component 5a receptor 1 [Source:MGI Symbol;Acc:MGI:88232]	12273	P30993	ENSMUSG00000049130	protein_coding	444.446	-1.44688	0.251791	-5.74337	9.28124e-09	4.22818e-07
Calhm6	calcium homeostasis modulator family member 6 [Source:MGI Symbol;Acc:MGI:2443082]	215900	Q8C9E8	ENSMUSG00000046031	protein_coding	277.002	-1.56552	0.273945	-5.70902	1.13629e-08	4.98883e-07
Casp1	caspase 1 [Source:MGI Symbol;Acc:MGI:96544]	12362	P29452	ENSMUSG00000025888	protein_coding	393.767	-1.05612	0.209534	-5.03839	4.69468e-07	1.38939e-05
Casp4	caspase 4, apoptosis-related cysteine peptidase [Source:MGI Symbol;Acc:MGI:107700]	12363		ENSMUSG00000033538	protein_coding	1019.91	-1.40509	0.228245	-6.15471	7.52143e-10	4.43573e-08
Ccl11	chemokine (C-C motif) ligand 11 [Source:MGI Symbol;Acc:MGI:103576]	20292	P48298	ENSMUSG00000020676	protein_coding	384.522	-1.01483	0.25481	-3.98157	6.84612e-05	0.00106046
Ccl12	chemokine (C-C motif) ligand 12 [Source:MGI Symbol;Acc:MGI:108224]	20293	Q62401	ENSMUSG00000035352	protein_coding	221.191	-1.28209	0.316414	-4.05111	5.09743e-05	0.000826702
Ccl2	chemokine (C-C motif) ligand 2 [Source:MGI Symbol;Acc:MGI:98259]	20296	P10148	ENSMUSG00000035385	protein_coding	1514.66	-2.5405	0.289514	-8.78085	1.62245e-18	6.11927e-16
Ccl3	chemokine (C-C motif) ligand 3 [Source:MGI Symbol;Acc:MGI:98260]	20302	P10855	ENSMUSG00000000982	protein_coding	250.292	-2.11093	0.325973	-6.47409	9.53862e-11	6.90688e-09
Ccl4	chemokine (C-C motif) ligand 4 [Source:MGI Symbol;Acc:MGI:98261]	20303	P14097	ENSMUSG00000018930	protein_coding	304.137	-2.14158	0.311847	-6.86178	6.80095e-12	6.68472e-10
Ccl7	chemokine (C-C motif) ligand 7 [Source:MGI Symbol;Acc:MGI:99512]	20306	Q03366	ENSMUSG00000035373	protein_coding	1111.48	-2.26375	0.261854	-8.64229	5.50982e-18	1.86163e-15
Ccr1	chemokine (C-C motif) receptor 1 [Source:MGI Symbol;Acc:MGI:104618]	12768	P51675	ENSMUSG00000025804	protein_coding	852.408	-2.02754	0.235425	-8.60647	7.53454e-18	2.4439e-15
Ccr2	chemokine (C-C motif) receptor 2 [Source:MGI Symbol;Acc:MGI:106185]	12772	P51683	ENSMUSG00000049103	protein_coding	1661.68	-1.00451	0.220118	-4.56327	5.03619e-06	0.000115363
Ccr5	chemokine (C-C motif) receptor 5 [Source:MGI Symbol;Acc:MGI:107182]	12774	P51682	ENSMUSG00000079227	protein_coding	1120.7	-1.54341	0.259066	-5.95703	2.56856e-09	1.37482e-07
Ccrl2	chemokine (C-C motif) receptor-like 2 [Source:MGI Symbol;Acc:MGI:1920904]	54199	O35457	ENSMUSG00000043953	protein_coding	1420.49	-1.15886	0.179398	-6.45907	1.05348e-10	7.59351e-09
Cd180	CD180 antigen [Source:MGI Symbol;Acc:MGI:1194924]	17079	Q62192	ENSMUSG00000021624	protein_coding	1016.59	-1.42889	0.245035	-5.83044	5.52812e-09	2.65251e-07
Cd274	CD274 antigen [Source:MGI Symbol;Acc:MGI:1926446]	60533	Q9EP73	ENSMUSG00000016496	protein_coding	6566.78	-2.11502	0.210253	-10.0592	8.36798e-24	7.53955e-21
Cd300a	CD300A molecule [Source:MGI Symbol;Acc:MGI:2443411]	217303	Q6SJQ0	ENSMUSG00000034652	protein_coding	584.309	-1.05945	0.212792	-4.97764	6.43643e-07	1.83133e-05
Cd300e	CD300E molecule [Source:MGI Symbol;Acc:MGI:2387602]	217306	Q8K249	ENSMUSG00000048498	protein_coding	251.327	-1.15255	0.272029	-4.23471	2.28844e-05	0.00042758
Cd300ld	CD300 molecule like family member d [Source:MGI Symbol;Acc:MGI:2442358]	217305	Q8VCH2	ENSMUSG00000034641	protein_coding	651.219	-1.23522	0.233477	-5.28913	1.22898e-07	4.26802e-06
Cd300lf	CD300 molecule like family member F [Source:MGI Symbol;Acc:MGI:2442359]	246746	Q6SJQ7	ENSMUSG00000047798	protein_coding	1042.68	-1.64864	0.267025	-6.17371	6.6704e-10	4.00669e-08
Cd53	CD53 antigen [Source:MGI Symbol;Acc:MGI:88341]	12508	Q61451	ENSMUSG00000040747	protein_coding	2809.4	-1.19089	0.1925	-6.18612	6.16639e-10	3.74556e-08
Cd80	CD80 antigen [Source:MGI Symbol;Acc:MGI:101775]	12519		ENSMUSG00000075122	protein_coding	107.125	-1.21177	0.266599	-4.53685	5.70996e-06	0.000128617
Cdkn1a	cyclin-dependent kinase inhibitor 1A (P21) [Source:MGI Symbol;Acc:MGI:104556]	12575	P39689	ENSMUSG00000023067	protein_coding	2900.49	-1.29106	0.188557	-6.84665	7.56007e-12	7.21231e-10
Ceacam10	carcinoembryonic antigen-related cell adhesion molecule 10 [Source:MGI Symbol;Acc:MGI:1347248]	26366		ENSMUSG00000054169	protein_coding	26.295	-1.0843	0.387166	-2.93555	0.00332962	0.0245342
Celsr3	cadherin, EGF LAG seven-pass G-type receptor 3 [Source:MGI Symbol;Acc:MGI:1858236]	107934	Q91ZI0	ENSMUSG00000023473	protein_coding	48.5769	-1.26805	0.366148	-3.45964	0.000540899	0.00578223
Ch25h	cholesterol 25-hydroxylase [Source:MGI Symbol;Acc:MGI:1333869]	12642	Q9Z0F5	ENSMUSG00000050370	protein_coding	734.66	-1.633	0.231495	-7.05098	1.77661e-12	1.93377e-10
Cks2	CDC28 protein kinase regulatory subunit 2 [Source:MGI Symbol;Acc:MGI:1913447]	66197	P56390	ENSMUSG00000062248	protein_coding	43.7494	-1.03217	0.310217	-3.31592	0.000913419	0.00879682
Clca3a1	chloride channel accessory 3A1 [Source:MGI Symbol;Acc:MGI:1316732]	12722		ENSMUSG00000056025	protein_coding	208.379	-1.78396	0.236278	-7.53123	5.02645e-14	7.27848e-12
Clec4a1	C-type lectin domain family 4, member a1 [Source:MGI Symbol;Acc:MGI:3036291]	269799		ENSMUSG00000049037	protein_coding	644.599	-1.24433	0.200871	-6.19264	5.9165e-10	3.6098e-08
Clec4a3	C-type lectin domain family 4, member a3 [Source:MGI Symbol;Acc:MGI:1920399]	73149		ENSMUSG00000043832	protein_coding	834.16	-1.3357	0.184538	-7.23595	4.6229e-13	5.67986e-11
Clec4d	C-type lectin domain family 4, member d [Source:MGI Symbol;Acc:MGI:1298389]	17474		ENSMUSG00000030144	protein_coding	388.884	-2.16598	0.288773	-7.49174	6.79662e-14	9.50238e-12
Clec4e	C-type lectin domain family 4, member e [Source:MGI Symbol;Acc:MGI:1861232]	56619	Q9R0Q8	ENSMUSG00000030142	protein_coding	590.028	-2.17759	0.27727	-7.84827	4.21807e-15	7.43573e-13
Clec5a	C-type lectin domain family 5, member a [Source:MGI Symbol;Acc:MGI:1345151]	23845	Q9R007	ENSMUSG00000029915	protein_coding	369.189	-1.4197	0.210269	-6.74635	1.51608e-11	1.33629e-09
Cmpk2	cytidine monophosphate (UMP-CMP) kinase 2, mitochondrial [Source:MGI Symbol;Acc:MGI:99830]	22169	Q3U5Q7	ENSMUSG00000020638	protein_coding	5640.94	-1.45426	0.142008	-10.2402	1.31019e-24	1.32804e-21
Cngb3	cyclic nucleotide gated channel beta 3 [Source:MGI Symbol;Acc:MGI:1353562]	30952	Q9JJZ9	ENSMUSG00000056494	protein_coding	79.3911	-1.32828	0.320165	-4.13766	3.5087e-05	0.000604078
Coch	cochlin [Source:MGI Symbol;Acc:MGI:1278313]	12810	Q62507	ENSMUSG00000020953	protein_coding	41.2121	-1.35832	0.33215	-4.06413	4.82122e-05	0.000789007
Csf2rb	colony stimulating factor 2 receptor, beta, low-affinity (granulocyte-macrophage) [Source:MGI Symbol;Acc:MGI:1339759]	12983	P26955	ENSMUSG00000071713	protein_coding	2157.83	-1.05016	0.160906	-6.52607	6.75164e-11	5.09293e-09
Csf2rb2	colony stimulating factor 2 receptor, beta 2, low-affinity (granulocyte-macrophage) [Source:MGI Symbol;Acc:MGI:1339760]	12984	P26954	ENSMUSG00000071714	protein_coding	828.668	-1.00271	0.207144	-4.83987	1.29924e-06	3.43177e-05
Csf3	colony stimulating factor 3 (granulocyte) [Source:MGI Symbol;Acc:MGI:1339751]	12985	P09920	ENSMUSG00000038067	protein_coding	33.317	-2.06676	0.385705	-5.29598	1.18378e-07	4.12873e-06
Csf3r	colony stimulating factor 3 receptor (granulocyte) [Source:MGI Symbol;Acc:MGI:1339755]	12986	P40223	ENSMUSG00000028859	protein_coding	2126.19	-1.25329	0.389808	-3.2732	0.00106337	0.00995716
Csrnp1	cysteine-serine-rich nuclear protein 1 [Source:MGI Symbol;Acc:MGI:2387989]	215418	P59054	ENSMUSG00000032515	protein_coding	1547.76	-1.03282	0.136134	-7.58608	3.29741e-14	4.99789e-12
Cxcl1	chemokine (C-X-C motif) ligand 1 [Source:MGI Symbol;Acc:MGI:108068]	14825	P12850	ENSMUSG00000029380	protein_coding	220.475	-1.84178	0.292473	-6.28643	3.24844e-10	2.15914e-08
Cxcl10	chemokine (C-X-C motif) ligand 10 [Source:MGI Symbol;Acc:MGI:1352450]	15945	P17515	ENSMUSG00000034855	protein_coding	7488.99	-2.00568	0.220694	-9.08838	1.00524e-19	5.62172e-17
Cxcl11	chemokine (C-X-C motif) ligand 11 [Source:MGI Symbol;Acc:MGI:1860203]			ENSMUSG00000060183	polymorphic_pseudogene	212.434	-2.15017	0.344309	-6.25464	3.9844e-10	2.60561e-08
Cxcl2	chemokine (C-X-C motif) ligand 2 [Source:MGI Symbol;Acc:MGI:1340094]	20310		ENSMUSG00000058427	protein_coding	138.405	-2.00252	0.361106	-5.56557	2.6129e-08	1.04632e-06
Cxcl3	chemokine (C-X-C motif) ligand 3 [Source:MGI Symbol;Acc:MGI:3037818]	330122	Q6W5C0	ENSMUSG00000029379	protein_coding	89.8989	-1.99674	0.338369	-5.87138	4.32185e-09	2.17002e-07
Cxcl5	chemokine (C-X-C motif) ligand 5 [Source:MGI Symbol;Acc:MGI:1096868]	20311	P50228	ENSMUSG00000029371	protein_coding	135.597	-1.35188	0.360694	-3.75546	0.000173022	0.00227396
Cxcl9	chemokine (C-X-C motif) ligand 9 [Source:MGI Symbol;Acc:MGI:1352449]	17329	P18340	ENSMUSG00000029417	protein_coding	1110.98	-1.41308	0.232201	-6.08449	1.16863e-09	6.55807e-08
Cxcr2	chemokine (C-X-C motif) receptor 2 [Source:MGI Symbol;Acc:MGI:105303]	12765	P35343	ENSMUSG00000026180	protein_coding	788.76	-1.18395	0.389851	-3.22239	0.00127125	0.0115179
Cyp4f18	cytochrome P450, family 4, subfamily f, polypeptide 18 [Source:MGI Symbol;Acc:MGI:1919304]	72054	Q99N16	ENSMUSG00000003484	protein_coding	410.951	-1.58247	0.220063	-7.18462	6.73928e-13	7.92012e-11
Cyp7b1	cytochrome P450, family 7, subfamily b, polypeptide 1 [Source:MGI Symbol;Acc:MGI:104978]	13123	Q60991	ENSMUSG00000039519	protein_coding	236.696	-1.23852	0.302742	-4.08954	4.32231e-05	0.000724166
Daxx	Fas death domain-associated protein [Source:MGI Symbol;Acc:MGI:1197015]	13163		ENSMUSG00000002307	protein_coding	2765.94	-1.29737	0.159888	-8.11357	4.9153e-16	1.12277e-13
Dck	deoxycytidine kinase [Source:MGI Symbol;Acc:MGI:102726]	13178	P43346	ENSMUSG00000029366	protein_coding	802.455	-1.02701	0.178624	-5.74857	9.00033e-09	4.13505e-07
Dhrs9	dehydrogenase/reductase (SDR family) member 9 [Source:MGI Symbol;Acc:MGI:2442798]	241452	Q58NB6	ENSMUSG00000027068	protein_coding	233.533	-1.34686	0.357249	-3.77925	0.000157302	0.00211186
Dhx58	DEXH (Asp-Glu-X-His) box polypeptide 58 [Source:MGI Symbol;Acc:MGI:1931560]	80861	Q99J87	ENSMUSG00000017830	protein_coding	2454.63	-1.13698	0.20275	-5.60749	2.05284e-08	8.40732e-07
Dio2	deiodinase, iodothyronine, type II [Source:MGI Symbol;Acc:MGI:1338833]	13371	Q9Z1Y9	ENSMUSG00000007682	protein_coding	155.756	-1.00083	0.376322	-2.66878	0.00761273	0.0454037
Dnmt3c	DNA methyltransferase 3C [Source:MGI Symbol;Acc:MGI:3649996]			ENSMUSG00000082079	protein_coding	14.7651	-1.44302	0.374282	-3.76569	0.000166091	0.00220431
Ear6	eosinophil-associated, ribonuclease A family, member 6 [Source:MGI Symbol;Acc:MGI:1890463]	93719		ENSMUSG00000062148	protein_coding	21.447	-1.44716	0.348771	-4.08022	4.49937e-05	0.000749187
Egr1	early growth response 1 [Source:MGI Symbol;Acc:MGI:95295]	13653	P08046	ENSMUSG00000038418	protein_coding	1228.2	-1.35661	0.244357	-5.55123	2.83664e-08	1.12611e-06
Egr2	early growth response 2 [Source:MGI Symbol;Acc:MGI:95296]	13654	P08152	ENSMUSG00000037868	protein_coding	207.295	-1.06938	0.278912	-3.83197	0.000127122	0.00175912
Emilin2	elastin microfibril interfacer 2 [Source:MGI Symbol;Acc:MGI:2389136]	246707		ENSMUSG00000024053	protein_coding	932.95	-1.01402	0.269272	-3.76576	0.000166042	0.00220431
Enc1	ectodermal-neural cortex 1 [Source:MGI Symbol;Acc:MGI:109610]	13803	O35709	ENSMUSG00000041773	protein_coding	707.771	-1.06131	0.16141	-6.57386	4.90278e-11	3.85987e-09
Entpd3	ectonucleoside triphosphate diphosphohydrolase 3 [Source:MGI Symbol;Acc:MGI:1321386]	215446		ENSMUSG00000041608	protein_coding	204.837	-1.27605	0.313625	-4.06744	4.7533e-05	0.000778677
Epsti1	epithelial stromal interaction 1 (breast) [Source:MGI Symbol;Acc:MGI:1915168]	108670		ENSMUSG00000022014	protein_coding	1348.72	-1.19595	0.22229	-5.37955	7.46732e-08	2.72759e-06
F10	coagulation factor X [Source:MGI Symbol;Acc:MGI:103107]	14058	O88947	ENSMUSG00000031444	protein_coding	654.114	-1.52865	0.242009	-6.31386	2.72152e-10	1.83144e-08
F830016B08Rik	RIKEN cDNA F830016B08 gene [Source:MGI Symbol;Acc:MGI:3588218]	240328		ENSMUSG00000090942	protein_coding	669.6	-1.24501	0.208105	-5.98071	2.2217e-09	1.1931e-07
Fam3b	family with sequence similarity 3, member B [Source:MGI Symbol;Acc:MGI:1270150]	52793	Q9D309	ENSMUSG00000022938	protein_coding	15.2178	-1.30386	0.373406	-3.43401	0.000594726	0.00623482
Fanca	Fanconi anemia, complementation group A [Source:MGI Symbol;Acc:MGI:1341823]	14087	Q9JL70	ENSMUSG00000032815	protein_coding	114.049	-1.68908	0.2326	-7.22787	4.90633e-13	5.89413e-11
Fcer1g	Fc receptor, IgE, high affinity I, gamma polypeptide [Source:MGI Symbol;Acc:MGI:95496]	14127	P20491	ENSMUSG00000058715	protein_coding	3321.96	-1.34679	0.201112	-6.69638	2.1364e-11	1.78599e-09
Fcgr1	Fc receptor, IgG, high affinity I [Source:MGI Symbol;Acc:MGI:95498]	14129	P26151	ENSMUSG00000015947	protein_coding	2350.24	-2.02127	0.218804	-9.23607	2.55727e-20	1.59514e-17
Fcgr3	Fc receptor, IgG, low affinity III [Source:MGI Symbol;Acc:MGI:95500]	14131		ENSMUSG00000059498	protein_coding	1437.01	-1.03718	0.18355	-5.65013	1.60325e-08	6.77124e-07
Fcgr4	Fc receptor, IgG, low affinity IV [Source:MGI Symbol;Acc:MGI:2179523]	246256	A0A0B4J1G0	ENSMUSG00000059089	protein_coding	979.343	-2.05201	0.230025	-8.9153	4.86487e-19	2.19162e-16
Fcrlb	Fc receptor-like B [Source:MGI Symbol;Acc:MGI:3576487]	435653	Q5DRQ8	ENSMUSG00000070524	protein_coding	26.8724	-1.25103	0.376967	-3.30482	0.000950384	0.00907734
Ffar2	free fatty acid receptor 2 [Source:MGI Symbol;Acc:MGI:2441731]	233079	Q8VCK6	ENSMUSG00000051314	protein_coding	81.0221	-1.30167	0.264939	-4.89702	9.73015e-07	2.65663e-05
Fgf23	fibroblast growth factor 23 [Source:MGI Symbol;Acc:MGI:1891427]	64654	Q9EPC2	ENSMUSG00000000182	protein_coding	13.1998	-1.80109	0.392396	-4.34637	1.38408e-05	0.000277466
Fgl2	fibrinogen-like protein 2 [Source:MGI Symbol;Acc:MGI:103266]	14190	P12804	ENSMUSG00000039899	protein_coding	3218.71	-1.11158	0.257954	-4.30948	1.63639e-05	0.000319746
Fgr	FGR proto-oncogene, Src family tyrosine kinase [Source:MGI Symbol;Acc:MGI:95527]	14191	P14234	ENSMUSG00000028874	protein_coding	1380.1	-1.23575	0.198632	-6.22051	4.95535e-10	3.12708e-08
Fkbp5	FK506 binding protein 5 [Source:MGI Symbol;Acc:MGI:104670]	14229	Q64378	ENSMUSG00000024222	protein_coding	2046.78	-1.11392	0.284205	-3.92019	8.84804e-05	0.00131408
Folh1	folate hydrolase 1 [Source:MGI Symbol;Acc:MGI:1858193]	53320	O35409	ENSMUSG00000001773	protein_coding	25.2538	-1.20589	0.358928	-3.33639	0.000848745	0.00831719
Fosl1	fos-like antigen 1 [Source:MGI Symbol;Acc:MGI:107179]	14283	P48755	ENSMUSG00000024912	protein_coding	49.1149	-1.60921	0.370289	-4.33914	1.43042e-05	0.000285182
Fpr2	formyl peptide receptor 2 [Source:MGI Symbol;Acc:MGI:1278319]	14289		ENSMUSG00000052270	protein_coding	360.495	-1.38562	0.258026	-5.36684	8.01295e-08	2.90076e-06
Gadd45g	growth arrest and DNA-damage-inducible 45 gamma [Source:MGI Symbol;Acc:MGI:1346325]	23882		ENSMUSG00000021453	protein_coding	686.549	-1.33718	0.227839	-5.86726	4.43053e-09	2.21773e-07
Gbp10	guanylate-binding protein 10 [Source:MGI Symbol;Acc:MGI:4359647]	626578		ENSMUSG00000105096	protein_coding	404.634	-2.19121	0.252547	-8.65908	4.7557e-18	1.64102e-15
Gbp11	guanylate binding protein 11 [Source:MGI Symbol;Acc:MGI:3646307]	634650		ENSMUSG00000092021	polymorphic_pseudogene	141.94	-1.91541	0.255226	-7.46908	8.07575e-14	1.10994e-11
Gbp2	guanylate binding protein 2 [Source:MGI Symbol;Acc:MGI:102772]	14469	Q9Z0E6	ENSMUSG00000028270	protein_coding	14645.1	-1.88595	0.224293	-8.40914	4.13023e-17	1.17516e-14
Gbp2b	guanylate binding protein 2b [Source:MGI Symbol;Acc:MGI:95666]	14468		ENSMUSG00000040264	protein_coding	111.642	-1.26298	0.322518	-3.91171	9.16454e-05	0.00135242
Gbp3	guanylate binding protein 3 [Source:MGI Symbol;Acc:MGI:1926263]	55932		ENSMUSG00000028268	protein_coding	6660.12	-1.35561	0.183586	-7.38384	1.53786e-13	1.97944e-11
Gbp4	guanylate binding protein 4 [Source:MGI Symbol;Acc:MGI:97072]	17472		ENSMUSG00000079363	protein_coding	5498.91	-1.87361	0.185075	-10.1228	4.37863e-24	4.17721e-21
Gbp5	guanylate binding protein 5 [Source:MGI Symbol;Acc:MGI:2429943]	229898	Q8CFB4	ENSMUSG00000105504	protein_coding	4868.28	-1.86675	0.216276	-8.63111	6.07571e-18	2.01094e-15
Gbp6	guanylate binding protein 6 [Source:MGI Symbol;Acc:MGI:2140937]	100702		ENSMUSG00000104713	protein_coding	849.468	-1.52409	0.186861	-8.15295	3.5514e-16	8.47009e-14
Gbp7	guanylate binding protein 7 [Source:MGI Symbol;Acc:MGI:2444421]	229900		ENSMUSG00000040253	protein_coding	7889.79	-1.52799	0.164583	-9.28366	1.63752e-20	1.10655e-17
Gbp8	guanylate-binding protein 8 [Source:MGI Symbol;Acc:MGI:1923324]	76074		ENSMUSG00000034438	protein_coding	421.219	-1.49271	0.222392	-6.70695	1.98738e-11	1.67872e-09
Gbp9	guanylate-binding protein 9 [Source:MGI Symbol;Acc:MGI:3605620]	236573		ENSMUSG00000029298	protein_coding	5346.15	-1.04498	0.147999	-7.06053	1.65868e-12	1.82996e-10
Gda	guanine deaminase [Source:MGI Symbol;Acc:MGI:95678]	14544	Q9R111	ENSMUSG00000058624	protein_coding	2443.19	-1.29291	0.221246	-5.84351	5.11131e-09	2.49608e-07
Gdf3	growth differentiation factor 3 [Source:MGI Symbol;Acc:MGI:95686]	14562	Q07104	ENSMUSG00000030117	protein_coding	64.7667	-1.06318	0.38426	-2.7804	0.00542925	0.0353195
Gla	galactosidase, alpha [Source:MGI Symbol;Acc:MGI:1347344]	11605		ENSMUSG00000031266	protein_coding	455.804	-1.06154	0.225889	-4.69806	2.6265e-06	6.43452e-05
Glipr2	GLI pathogenesis-related 2 [Source:MGI Symbol;Acc:MGI:1917770]	384009	Q9CYL5	ENSMUSG00000028480	protein_coding	1051.87	-1.07978	0.212633	-5.07754	3.8236e-07	1.15477e-05
Gm12185	predicted gene 12185 [Source:MGI Symbol;Acc:MGI:3652173]	620913		ENSMUSG00000048852	protein_coding	808.211	-1.51238	0.239822	-6.30423	2.89633e-10	1.93303e-08
Gm13889	predicted gene 13889 [Source:MGI Symbol;Acc:MGI:3652053]	620695		ENSMUSG00000087006	protein_coding	811.357	-1.14423	0.212052	-5.39515	6.84667e-08	2.52362e-06
Gm14548	predicted gene 14548 [Source:MGI Symbol;Acc:MGI:3709645]	100038909		ENSMUSG00000074417	protein_coding	67.6003	-1.69759	0.322048	-5.23845	1.61932e-07	5.49418e-06
Gm15056	predicted gene 15056 [Source:MGI Symbol;Acc:MGI:3705859]	100504014		ENSMUSG00000082976	protein_coding	46.8056	-1.88768	0.389106	-4.92199	8.56668e-07	2.36283e-05
Gm15448	predicted gene 15448 [Source:MGI Symbol;Acc:MGI:3705216]	100041146		ENSMUSG00000074419	protein_coding	40.7284	-1.48249	0.328068	-4.48094	7.43143e-06	0.000163089
Gm21188	predicted gene, 21188 [Source:MGI Symbol;Acc:MGI:5434543]	100861753		ENSMUSG00000095609	protein_coding	109.861	-1.19326	0.31935	-3.73191	0.000190032	0.00246939
Gm4070	predicted gene 4070 [Source:MGI Symbol;Acc:MGI:3782245]	100042856	Q80SU7	ENSMUSG00000078606	protein_coding	163.697	-1.14238	0.175144	-6.51407	7.3143e-11	5.44144e-09
Gm4841	predicted gene 4841 [Source:MGI Symbol;Acc:MGI:3643814]	225594		ENSMUSG00000068606	protein_coding	195.245	-1.79112	0.270194	-6.61209	3.78922e-11	3.05739e-09
Gm4951	predicted gene 4951 [Source:MGI Symbol;Acc:MGI:3644953]	240327		ENSMUSG00000073555	protein_coding	1512.13	-1.16275	0.233688	-4.9753	6.51458e-07	1.85032e-05
Gm5150	predicted gene 5150 [Source:MGI Symbol;Acc:MGI:3779469]	381484		ENSMUSG00000078780	protein_coding	105.265	-1.49941	0.316431	-4.72806	2.2667e-06	5.6643e-05
Gm5431	predicted gene 5431 [Source:MGI Symbol;Acc:MGI:3645205]	432555		ENSMUSG00000058163	protein_coding	1062.46	-1.18408	0.220695	-5.36441	8.12161e-08	2.93355e-06
Gm5483	predicted gene 5483 [Source:MGI Symbol;Acc:MGI:3645124]	433016		ENSMUSG00000079597	protein_coding	87.7254	-1.94133	0.389514	-5.14146	2.72617e-07	8.63535e-06
Gm6377	predicted gene 6377 [Source:MGI Symbol;Acc:MGI:3647255]	622976		ENSMUSG00000048621	protein_coding	122.791	-1.43359	0.29137	-4.90942	9.1347e-07	2.50671e-05
Gm9733	predicted gene 9733 [Source:MGI Symbol;Acc:MGI:3780136]	751864		ENSMUSG00000078783	protein_coding	92.1639	-1.27216	0.300045	-4.23095	2.32709e-05	0.000433304
Gp1ba	glycoprotein 1b, alpha polypeptide [Source:MGI Symbol;Acc:MGI:1333744]	14723	O35930	ENSMUSG00000050675	protein_coding	38.0843	-1.37957	0.306119	-4.47039	7.80758e-06	0.000169964
Gpr141	G protein-coupled receptor 141 [Source:MGI Symbol;Acc:MGI:2672983]	353346	Q7TQP0	ENSMUSG00000053101	protein_coding	691.564	-1.71351	0.240448	-7.1228	1.05759e-12	1.18289e-10
Gpr35	G protein-coupled receptor 35 [Source:MGI Symbol;Acc:MGI:1929509]	64095		ENSMUSG00000026271	protein_coding	570.958	-1.46989	0.229854	-6.39178	1.6397e-10	1.13644e-08
Gpr84	G protein-coupled receptor 84 [Source:MGI Symbol;Acc:MGI:1934129]	80910		ENSMUSG00000063234	protein_coding	42.9975	-1.857	0.296525	-6.15576	7.47175e-10	4.42251e-08
Gypa	glycophorin A [Source:MGI Symbol;Acc:MGI:95880]	14934	P14220	ENSMUSG00000051839	protein_coding	59.0365	-1.42019	0.366866	-3.87293	0.000107534	0.00153384
Gzma	granzyme A [Source:MGI Symbol;Acc:MGI:109266]	14938	P11032	ENSMUSG00000023132	protein_coding	555.109	-1.52407	0.192842	-7.89828	2.82776e-15	5.15289e-13
Gzmb	granzyme B [Source:MGI Symbol;Acc:MGI:109267]	14939	P04187	ENSMUSG00000015437	protein_coding	655.584	-1.7158	0.250437	-6.84774	7.50278e-12	7.2e-10
Gzmc	granzyme C [Source:MGI Symbol;Acc:MGI:109256]	14940	P08882	ENSMUSG00000079186	protein_coding	14.3329	-1.29274	0.392309	-3.28583	0.00101683	0.00960403
H2-Q10	histocompatibility 2, Q region locus 10 [Source:MGI Symbol;Acc:MGI:95929]	15007	P01898	ENSMUSG00000067235	protein_coding	117.034	-1.28157	0.31809	-4.02418	5.71736e-05	0.000911383
H2-Q4	histocompatibility 2, Q region locus 4 [Source:MGI Symbol;Acc:MGI:95933]	15015		ENSMUSG00000035929	protein_coding	9014.66	-1.17785	0.195572	-6.02258	1.71657e-09	9.43706e-08
H2-Q6	histocompatibility 2, Q region locus 6 [Source:MGI Symbol;Acc:MGI:95935]	110557		ENSMUSG00000073409	protein_coding	4438.58	-1.1277	0.244797	-4.60686	4.08787e-06	9.59436e-05
H2-Q7	histocompatibility 2, Q region locus 7 [Source:MGI Symbol;Acc:MGI:95936]	15018	P14429	ENSMUSG00000060550	protein_coding	4012.46	-1.14345	0.27187	-4.20646	2.59397e-05	0.000474284
H2-T10	histocompatibility 2, T region locus 10 [Source:MGI Symbol;Acc:MGI:95942]			ENSMUSG00000079491	polymorphic_pseudogene	234.501	-1.17945	0.253993	-4.6401	3.4824e-06	8.36704e-05
H2-T22	histocompatibility 2, T region locus 22 [Source:MGI Symbol;Acc:MGI:95956]	15039		ENSMUSG00000056116	protein_coding	4593.49	-1.44555	0.201849	-7.16131	7.99088e-13	9.25687e-11
H2-T23	histocompatibility 2, T region locus 23 [Source:MGI Symbol;Acc:MGI:95957]	15040	P06339	ENSMUSG00000067212	protein_coding	10754.9	-1.13933	0.17281	-6.59291	4.31288e-11	3.42874e-09
Hcar2	hydroxycarboxylic acid receptor 2 [Source:MGI Symbol;Acc:MGI:1933383]	80885	Q9EP66	ENSMUSG00000045502	protein_coding	429.695	-1.54377	0.270009	-5.71429	1.10164e-08	4.88155e-07
Hck	hemopoietic cell kinase [Source:MGI Symbol;Acc:MGI:96052]	15162	P08103	ENSMUSG00000003283	protein_coding	2234.54	-1.03876	0.159897	-6.49607	8.24462e-11	6.02303e-09
Herc6	hect domain and RLD 6 [Source:MGI Symbol;Acc:MGI:1914388]	67138	F2Z461	ENSMUSG00000029798	protein_coding	2300.88	-1.54008	0.142496	-10.8062	3.21817e-27	6.52403e-24
Hk3	hexokinase 3 [Source:MGI Symbol;Acc:MGI:2670962]	212032	Q3TRM8	ENSMUSG00000025877	protein_coding	505.493	-1.64629	0.265154	-6.20558	5.44948e-10	3.3862e-08
Hpx	hemopexin [Source:MGI Symbol;Acc:MGI:105112]	15458	Q91X72	ENSMUSG00000030895	protein_coding	134.424	-1.38288	0.320582	-4.30911	1.63909e-05	0.00031989
Hrh2	histamine receptor H2 [Source:MGI Symbol;Acc:MGI:108482]	15466	P97292	ENSMUSG00000034987	protein_coding	226.747	-1.43824	0.279644	-5.13783	2.77927e-07	8.78638e-06
Htr7	5-hydroxytryptamine (serotonin) receptor 7 [Source:MGI Symbol;Acc:MGI:99841]	15566	P32304	ENSMUSG00000024798	protein_coding	54.4848	-1.39361	0.356673	-3.89691	9.74294e-05	0.00141969
I830077J02Rik	RIKEN cDNA I830077J02 gene [Source:MGI Symbol;Acc:MGI:3588284]	433638	Q3U7U4	ENSMUSG00000074342	protein_coding	400.15	-1.47041	0.231285	-6.3529	2.11288e-10	1.43978e-08
Ido1	indoleamine 2,3-dioxygenase 1 [Source:MGI Symbol;Acc:MGI:96416]	15930		ENSMUSG00000031551	protein_coding	261.483	-2.48745	0.296633	-8.35442	6.57572e-17	1.77742e-14
Ifi204	interferon activated gene 204 [Source:MGI Symbol;Acc:MGI:96429]	15951	P0DOV2	ENSMUSG00000073489	protein_coding	3863.33	-2.04346	0.20341	-10.0448	9.68421e-24	8.26624e-21
Ifi205	interferon activated gene 205 [Source:MGI Symbol;Acc:MGI:101847]	226695	Q8CGE8	ENSMUSG00000054203	protein_coding	2366.44	-2.24037	0.210416	-10.6443	1.85425e-26	3.00722e-23
Ifi206	interferon activated gene 206 [Source:MGI Symbol;Acc:MGI:3646410]	102639543		ENSMUSG00000037849	protein_coding	2201.36	-1.39894	0.190792	-7.33149	2.27616e-13	2.88397e-11
Ifi207	interferon activated gene 207 [Source:MGI Symbol;Acc:MGI:2138302]	226691		ENSMUSG00000073490	protein_coding	2778.5	-1.56411	0.17632	-8.86985	7.32461e-19	3.04591e-16
Ifi209	interferon activated gene 209 [Source:MGI Symbol;Acc:MGI:2138243]	236312	Q8BV49	ENSMUSG00000043263	protein_coding	2905.58	-1.44901	0.21124	-6.8591	6.92961e-12	6.72961e-10
Ifi211	interferon activated gene 211 [Source:MGI Symbol;Acc:MGI:3041120]	381308	P0DOV1	ENSMUSG00000026536	protein_coding	1029.51	-1.69163	0.204253	-8.27871	1.24518e-16	3.20688e-14
Ifi213	interferon activated gene 213 [Source:MGI Symbol;Acc:MGI:3695276]	623121		ENSMUSG00000073491	protein_coding	1739.89	-1.41417	0.157325	-8.98735	2.53268e-19	1.2447e-16
Ifi27l2b	interferon, alpha-inducible protein 27 like 2B [Source:MGI Symbol;Acc:MGI:1916390]	217845	Q8VC49	ENSMUSG00000021208	protein_coding	22.4293	-1.33971	0.367705	-3.60925	0.00030708	0.0036736
Ifi35	interferon-induced protein 35 [Source:MGI Symbol;Acc:MGI:1917360]	70110	Q9D8C4	ENSMUSG00000010358	protein_coding	2803.65	-1.05197	0.128621	-8.17847	2.87479e-16	6.95871e-14
Ifi44	interferon-induced protein 44 [Source:MGI Symbol;Acc:MGI:2443016]	99899	Q8BV66	ENSMUSG00000028037	protein_coding	5806.63	-1.4791	0.164859	-8.9715	2.92511e-19	1.35541e-16
Ifi47	interferon gamma inducible protein 47 [Source:MGI Symbol;Acc:MGI:99448]	15953		ENSMUSG00000078920	protein_coding	4971.47	-1.35598	0.167484	-8.09582	5.68807e-16	1.28124e-13
Ifih1	interferon induced with helicase C domain 1 [Source:MGI Symbol;Acc:MGI:1918836]	71586	Q8R5F7	ENSMUSG00000026896	protein_coding	6128.08	-1.02756	0.122537	-8.3855	5.05122e-17	1.38849e-14
Ifit1	interferon-induced protein with tetratricopeptide repeats 1 [Source:MGI Symbol;Acc:MGI:99450]	15957	Q64282	ENSMUSG00000034459	protein_coding	17522.4	-1.17703	0.169241	-6.95476	3.53173e-12	3.67164e-10
Ifit1bl1	interferon induced protein with tetratricpeptide repeats 1B like 1 [Source:MGI Symbol;Acc:MGI:3650685]	667373		ENSMUSG00000079339	protein_coding	3633.68	-1.89896	0.265825	-7.14559	8.9611e-13	1.02346e-10
Ifit1bl2	interferon induced protein with tetratricopeptide repeats 1B like 2 [Source:MGI Symbol;Acc:MGI:2148249]	112419		ENSMUSG00000067297	protein_coding	219.309	-1.38742	0.321122	-4.31997	1.56054e-05	0.000306402
Ifit2	interferon-induced protein with tetratricopeptide repeats 2 [Source:MGI Symbol;Acc:MGI:99449]	15958		ENSMUSG00000045932	protein_coding	15387.5	-1.60333	0.216204	-7.41617	1.20555e-13	1.58956e-11
Ifit3	interferon-induced protein with tetratricopeptide repeats 3 [Source:MGI Symbol;Acc:MGI:1101055]	15959	Q64345	ENSMUSG00000074896	protein_coding	22038.5	-1.26957	0.174643	-7.26947	3.60888e-13	4.53712e-11
Ifit3b	interferon-induced protein with tetratricopeptide repeats 3B [Source:MGI Symbol;Acc:MGI:3698419]	667370		ENSMUSG00000062488	protein_coding	5233.95	-1.41192	0.156411	-9.02655	1.77176e-19	9.24131e-17
Ifitm3	interferon induced transmembrane protein 3 [Source:MGI Symbol;Acc:MGI:1913391]	66141	Q9CQW9	ENSMUSG00000025492	protein_coding	36202.4	-1.1964	0.17277	-6.92481	4.36561e-12	4.48111e-10
Ifitm6	interferon induced transmembrane protein 6 [Source:MGI Symbol;Acc:MGI:2686976]	213002		ENSMUSG00000059108	protein_coding	707.281	-1.49662	0.390761	-3.94328	8.03732e-05	0.00121142
Ifna4	interferon alpha 4 [Source:MGI Symbol;Acc:MGI:107664]	15967	P07351	ENSMUSG00000070904	protein_coding	8.78434	-1.37125	0.391518	-3.41732	0.000632415	0.00654114
Ifnb1	interferon beta 1, fibroblast [Source:MGI Symbol;Acc:MGI:107657]	15977	P01575	ENSMUSG00000048806	protein_coding	62.4741	-2.31856	0.347315	-6.57006	5.02939e-11	3.92148e-09
Ifnl2	interferon lambda 2 [Source:MGI Symbol;Acc:MGI:3647279]	330496	Q4VK74	ENSMUSG00000059128	protein_coding	12.4266	-1.54062	0.392458	-3.86251	0.00011223	0.00158964
Ifnl3	interferon lambda 3 [Source:MGI Symbol;Acc:MGI:2450574]	338374	Q8CGK6	ENSMUSG00000060747	protein_coding	12.6105	-1.60905	0.391096	-4.02878	5.60673e-05	0.000897631
Igf2bp2	insulin-like growth factor 2 mRNA binding protein 2 [Source:MGI Symbol;Acc:MGI:1890358]	319765	Q5SF07	ENSMUSG00000033581	protein_coding	709.603	-1.12964	0.170423	-6.62692	3.42753e-11	2.77939e-09
Igsf6	immunoglobulin superfamily, member 6 [Source:MGI Symbol;Acc:MGI:1891393]	80719	P0C6B7	ENSMUSG00000035004	protein_coding	790.417	-1.35768	0.223392	-6.0759	1.23295e-09	6.89517e-08
Igtp	interferon gamma induced GTPase [Source:MGI Symbol;Acc:MGI:107729]	16145		ENSMUSG00000078853	protein_coding	7543.5	-1.65477	0.189431	-8.73524	2.43148e-18	8.76307e-16
Iigp1	interferon inducible GTPase 1 [Source:MGI Symbol;Acc:MGI:1926259]	60440	Q9QZ85	ENSMUSG00000054072	protein_coding	13030.8	-1.27859	0.218242	-5.85875	4.66357e-09	2.32005e-07
Il11	interleukin 11 [Source:MGI Symbol;Acc:MGI:107613]	16156	P47873	ENSMUSG00000004371	protein_coding	18.4271	-1.17795	0.353855	-3.29133	0.000997155	0.0094517
Il18bp	interleukin 18 binding protein [Source:MGI Symbol;Acc:MGI:1333800]	16068	Q9Z0M9	ENSMUSG00000070427	protein_coding	2196.38	-2.14432	0.214059	-10.0147	1.31351e-23	1.06512e-20
Il1a	interleukin 1 alpha [Source:MGI Symbol;Acc:MGI:96542]	16175	P01582	ENSMUSG00000027399	protein_coding	274.367	-1.41667	0.27723	-5.10672	3.27802e-07	1.01455e-05
Il1b	interleukin 1 beta [Source:MGI Symbol;Acc:MGI:96543]	16176	P10749	ENSMUSG00000027398	protein_coding	871.028	-2.26246	0.251859	-8.97648	2.7957e-19	1.33355e-16
Il1f9	interleukin 1 family, member 9 [Source:MGI Symbol;Acc:MGI:2449929]	215257		ENSMUSG00000044103	protein_coding	196.157	-1.89728	0.342145	-5.54932	2.86786e-08	1.13441e-06
Il1r2	interleukin 1 receptor, type II [Source:MGI Symbol;Acc:MGI:96546]	16178		ENSMUSG00000026073	protein_coding	332.239	-2.70212	0.337965	-8.0064	1.18113e-15	2.31556e-13
Il1rn	interleukin 1 receptor antagonist [Source:MGI Symbol;Acc:MGI:96547]	16181	P25085	ENSMUSG00000026981	protein_coding	2369.76	-1.74991	0.362354	-4.86553	1.14152e-06	3.08552e-05
Il27	interleukin 27 [Source:MGI Symbol;Acc:MGI:2384409]	246779	Q8K3I6	ENSMUSG00000044701	protein_coding	41.6068	-1.4214	0.342465	-4.12502	3.70697e-05	0.000636186
Il3ra	interleukin 3 receptor, alpha chain [Source:MGI Symbol;Acc:MGI:96553]	16188	P26952	ENSMUSG00000068758	protein_coding	540.359	-1.10942	0.163652	-6.77695	1.22737e-11	1.11204e-09
Il6	interleukin 6 [Source:MGI Symbol;Acc:MGI:96559]	16193	P08505	ENSMUSG00000025746	protein_coding	181.364	-1.98092	0.333604	-5.93475	2.943e-09	1.52979e-07
Inhba	inhibin beta-A [Source:MGI Symbol;Acc:MGI:96570]	16323	Q04998	ENSMUSG00000041324	protein_coding	243.837	-1.46097	0.300542	-4.85785	1.18665e-06	3.1849e-05
Irf1	interferon regulatory factor 1 [Source:MGI Symbol;Acc:MGI:96590]	16362	P15314	ENSMUSG00000018899	protein_coding	5992.04	-1.2231	0.182301	-6.70908	1.9585e-11	1.67173e-09
Irf5	interferon regulatory factor 5 [Source:MGI Symbol;Acc:MGI:1350924]	27056	P56477	ENSMUSG00000029771	protein_coding	1332.37	-1.19468	0.195161	-6.1207	9.31648e-10	5.33248e-08
Irf7	interferon regulatory factor 7 [Source:MGI Symbol;Acc:MGI:1859212]	54123		ENSMUSG00000025498	protein_coding	25624.1	-1.75973	0.212573	-8.27866	1.24574e-16	3.20688e-14
Irgm1	immunity-related GTPase family M member 1 [Source:MGI Symbol;Acc:MGI:107567]	15944	Q60766	ENSMUSG00000046879	protein_coding	8602.1	-1.26709	0.171353	-7.39447	1.41977e-13	1.85693e-11
Irgm2	immunity-related GTPase family M member 2 [Source:MGI Symbol;Acc:MGI:1926262]	54396		ENSMUSG00000069874	protein_coding	9379.44	-1.07472	0.16477	-6.52243	6.9177e-11	5.19404e-09
Isg15	ISG15 ubiquitin-like modifier [Source:MGI Symbol;Acc:MGI:1855694]	100038882	Q64339	ENSMUSG00000035692	protein_coding	7319.11	-1.44389	0.199242	-7.24684	4.26622e-13	5.28165e-11
Isg20	interferon-stimulated protein [Source:MGI Symbol;Acc:MGI:1928895]	57444	Q9JL16	ENSMUSG00000039236	protein_coding	3654.44	-1.5425	0.185144	-8.33069	8.03708e-17	2.13681e-14
Itga2b	integrin alpha 2b [Source:MGI Symbol;Acc:MGI:96601]	16399	Q9QUM0	ENSMUSG00000034664	protein_coding	183.335	-1.13082	0.205856	-5.48796	4.06604e-08	1.54073e-06
Itgam	integrin alpha M [Source:MGI Symbol;Acc:MGI:96607]	16409		ENSMUSG00000030786	protein_coding	553.127	-1.39382	0.201309	-6.92039	4.50389e-12	4.56526e-10
Junb	jun B proto-oncogene [Source:MGI Symbol;Acc:MGI:96647]	16477	P09450	ENSMUSG00000052837	protein_coding	2430.4	-1.11541	0.191367	-5.82832	5.59872e-09	2.67847e-07
Kcnab1	potassium voltage-gated channel, shaker-related subfamily, beta member 1 [Source:MGI Symbol;Acc:MGI:109155]	16497	P63143	ENSMUSG00000027827	protein_coding	29.9252	-1.00329	0.326463	-3.05861	0.00222365	0.01785
Klra17	killer cell lectin-like receptor, subfamily A, member 17 [Source:MGI Symbol;Acc:MGI:2180674]	170733		ENSMUSG00000014543	protein_coding	28.4961	-1.42206	0.37386	-3.78128	0.000156025	0.00209993
Klra2	killer cell lectin-like receptor, subfamily A, member 2 [Source:MGI Symbol;Acc:MGI:101906]	16633		ENSMUSG00000030187	protein_coding	520.033	-1.7777	0.199567	-8.89901	5.63452e-19	2.46975e-16
Klra7	killer cell lectin-like receptor, subfamily A, member 7 [Source:MGI Symbol;Acc:MGI:101901]	16638	Q60654	ENSMUSG00000067599	protein_coding	35.5562	-1.14612	0.355013	-3.21822	0.00128987	0.0116476
Klra9	killer cell lectin-like receptor subfamily A, member 9 [Source:MGI Symbol;Acc:MGI:1321153]	16640		ENSMUSG00000033024	protein_coding	36.6833	-1.19521	0.308997	-3.84505	0.000120527	0.00168509
Klrb1c	killer cell lectin-like receptor subfamily B member 1C [Source:MGI Symbol;Acc:MGI:107538]	17059		ENSMUSG00000030325	protein_coding	62.2464	-1.13553	0.26477	-4.27511	1.91046e-05	0.000367001
Klri2	killer cell lectin-like receptor family I member 2 [Source:MGI Symbol;Acc:MGI:2443965]	320407	Q5DT36	ENSMUSG00000043932	protein_coding	64.6484	-1.31142	0.288398	-4.53039	5.88758e-06	0.000131844
Klrk1	killer cell lectin-like receptor subfamily K, member 1 [Source:MGI Symbol;Acc:MGI:1196250]	27007		ENSMUSG00000030149	protein_coding	396.012	-1.32659	0.254377	-5.21239	1.86427e-07	6.24547e-06
Krt16	keratin 16 [Source:MGI Symbol;Acc:MGI:96690]	16666	Q9Z2K1	ENSMUSG00000053797	protein_coding	8.73839	-1.0571	0.357145	-3.43966	0.000582443	0.00614178
Lacc1	laccase domain containing 1 [Source:MGI Symbol;Acc:MGI:2445077]	210808	Q8BZT9	ENSMUSG00000044350	protein_coding	461.006	-1.01272	0.205385	-4.92945	8.24595e-07	2.28603e-05
Lair1	leukocyte-associated Ig-like receptor 1 [Source:MGI Symbol;Acc:MGI:105492]	52855	Q8BG84	ENSMUSG00000055541	protein_coding	725.133	-1.35113	0.234492	-5.76023	8.39971e-09	3.87007e-07
Lcn2	lipocalin 2 [Source:MGI Symbol;Acc:MGI:96757]	16819	P11672	ENSMUSG00000026822	protein_coding	27361	-1.28303	0.285782	-4.49111	7.08527e-06	0.000155914
Lcp2	lymphocyte cytosolic protein 2 [Source:MGI Symbol;Acc:MGI:1321402]	16822	Q60787	ENSMUSG00000002699	protein_coding	1207.35	-1.14657	0.207213	-5.53257	3.15564e-08	1.24219e-06
Lgals9	lectin, galactose binding, soluble 9 [Source:MGI Symbol;Acc:MGI:109496]	16859	O08573	ENSMUSG00000001123	protein_coding	10614.8	-1.17074	0.126624	-9.24561	2.33913e-20	1.51744e-17
Lilr4b	leukocyte immunoglobulin-like receptor, subfamily B, member 4B [Source:MGI Symbol;Acc:MGI:102702]	14727	Q61450	ENSMUSG00000112023	protein_coding	1229.53	-1.63325	0.22835	-7.15073	8.63197e-13	9.9286e-11
Lilra6	leukocyte immunoglobulin-like receptor, subfamily A (with TM domain), member 6 [Source:MGI Symbol;Acc:MGI:1195969]	18726		ENSMUSG00000030427	protein_coding	102.176	-1.10275	0.306757	-3.5914	0.0003289	0.00389351
Lin28a	lin-28 homolog A (C. elegans) [Source:MGI Symbol;Acc:MGI:1890546]	83557	Q8K3Y3	ENSMUSG00000050966	protein_coding	12.7327	-1.15892	0.380533	-3.23599	0.00121221	0.0110821
Lipg	lipase, endothelial [Source:MGI Symbol;Acc:MGI:1341803]	16891	Q9WVG5	ENSMUSG00000053846	protein_coding	1833.37	-1.1697	0.247173	-4.73239	2.21887e-06	5.56193e-05
Litaf	LPS-induced TN factor [Source:MGI Symbol;Acc:MGI:1929512]	56722	Q9JLJ0	ENSMUSG00000022500	protein_coding	2199.43	-1.0873	0.158104	-6.87665	6.12764e-12	6.05964e-10
Lrrc25	leucine rich repeat containing 25 [Source:MGI Symbol;Acc:MGI:2445284]	211228		ENSMUSG00000049988	protein_coding	365.081	-1.61245	0.195156	-8.25273	1.54814e-16	3.92309e-14
Lst1	leukocyte specific transcript 1 [Source:MGI Symbol;Acc:MGI:1096324]	16988		ENSMUSG00000073412	protein_coding	464.481	-1.4047	0.290311	-4.8379	1.31219e-06	3.45372e-05
Ly6a	lymphocyte antigen 6 complex, locus A [Source:MGI Symbol;Acc:MGI:107527]	110454	P05533	ENSMUSG00000075602	protein_coding	24431	-1.10072	0.152284	-7.22804	4.90025e-13	5.89413e-11
Ly6c1	lymphocyte antigen 6 complex, locus C1 [Source:MGI Symbol;Acc:MGI:96882]	17067		ENSMUSG00000079018	protein_coding	8747.06	-1.55653	0.13339	-11.6686	1.84425e-31	7.47751e-28
Ly6c2	lymphocyte antigen 6 complex, locus C2 [Source:MGI Symbol;Acc:MGI:3712069]	100041546	P0CW03	ENSMUSG00000022584	protein_coding	5638.79	-2.35562	0.281146	-8.38593	5.03284e-17	1.38849e-14
Ly86	lymphocyte antigen 86 [Source:MGI Symbol;Acc:MGI:1321404]	17084	O88188	ENSMUSG00000021423	protein_coding	693.853	-1.01269	0.205215	-4.93383	8.06325e-07	2.23921e-05
Lypd8	LY6/PLAUR domain containing 8 [Source:MGI Symbol;Acc:MGI:1917413]	70163	Q9D7S0	ENSMUSG00000013643	protein_coding	62.8774	-1.32561	0.339416	-3.89471	9.83144e-05	0.00142745
Majin	membrane anchored junction protein [Source:MGI Symbol;Acc:MGI:1923913]	622554	Q9D992	ENSMUSG00000024786	protein_coding	41.6671	-1.41129	0.317137	-4.41767	9.97704e-06	0.000210687
Mcemp1	mast cell expressed membrane protein 1 [Source:MGI Symbol;Acc:MGI:1916439]	69189	Q9D8U6	ENSMUSG00000013974	protein_coding	742.612	-1.06571	0.252694	-4.21691	2.47673e-05	0.000454899
Mefv	Mediterranean fever [Source:MGI Symbol;Acc:MGI:1859396]	54483	Q9JJ26	ENSMUSG00000022534	protein_coding	291.42	-2.03009	0.27201	-7.4479	9.48363e-14	1.2607e-11
Mgam	maltase-glucoamylase [Source:MGI Symbol;Acc:MGI:1203495]	232714		ENSMUSG00000068587	protein_coding	51.376	-1.21614	0.392629	-3.16625	0.00154419	0.0133852
Milr1	mast cell immunoglobulin like receptor 1 [Source:MGI Symbol;Acc:MGI:2685731]	380732	Q3TB92	ENSMUSG00000040528	protein_coding	251.896	-1.2953	0.225698	-5.73347	9.8396e-09	4.43274e-07
Misp	mitotic spindle positioning [Source:MGI Symbol;Acc:MGI:1926156]	78906	Q9D279	ENSMUSG00000035852	protein_coding	734.335	-1.19101	0.202635	-5.87607	4.20108e-09	2.12253e-07
Mlkl	mixed lineage kinase domain-like [Source:MGI Symbol;Acc:MGI:1921818]	74568	Q9D2Y4	ENSMUSG00000012519	protein_coding	984.881	-1.67946	0.162051	-10.359	3.80785e-25	4.75043e-22
Mmp3	matrix metallopeptidase 3 [Source:MGI Symbol;Acc:MGI:97010]	17392		ENSMUSG00000043613	protein_coding	753.332	-1.71847	0.302997	-5.6741	1.39423e-08	5.95042e-07
Mmp8	matrix metallopeptidase 8 [Source:MGI Symbol;Acc:MGI:1202395]	17394	O70138	ENSMUSG00000005800	protein_coding	847.122	-1.77201	0.392423	-4.79967	1.58931e-06	4.09784e-05
Mrgpra2b	MAS-related GPR, member A2B [Source:MGI Symbol;Acc:MGI:3033098]	235712		ENSMUSG00000096719	protein_coding	8.35365	-1.10131	0.366789	-3.17881	0.00147882	0.01295
Ms4a4a	membrane-spanning 4-domains, subfamily A, member 4A [Source:MGI Symbol;Acc:MGI:3643932]	666907		ENSMUSG00000101389	protein_coding	288.728	-1.75134	0.227815	-7.67416	1.66504e-14	2.70036e-12
Ms4a4c	membrane-spanning 4-domains, subfamily A, member 4C [Source:MGI Symbol;Acc:MGI:1927656]	64380		ENSMUSG00000024675	protein_coding	3246.33	-2.03669	0.252015	-8.08249	6.34563e-16	1.39072e-13
Ms4a6b	membrane-spanning 4-domains, subfamily A, member 6B [Source:MGI Symbol;Acc:MGI:1917024]	69774	Q99N09	ENSMUSG00000024677	protein_coding	2199.31	-1.36331	0.241136	-5.65359	1.57133e-08	6.65372e-07
Ms4a6c	membrane-spanning 4-domains, subfamily A, member 6C [Source:MGI Symbol;Acc:MGI:2385644]	73656	Q99N08	ENSMUSG00000079419	protein_coding	2712.56	-1.8786	0.23122	-8.12421	4.50286e-16	1.05837e-13
Ms4a6d	membrane-spanning 4-domains, subfamily A, member 6D [Source:MGI Symbol;Acc:MGI:1916024]	68774		ENSMUSG00000024679	protein_coding	1891.19	-1.77251	0.227147	-7.80215	6.08598e-15	1.06132e-12
Msr1	macrophage scavenger receptor 1 [Source:MGI Symbol;Acc:MGI:98257]	20288	P30204	ENSMUSG00000025044	protein_coding	690.099	-1.47657	0.281777	-5.23987	1.60694e-07	5.46358e-06
Mt1	metallothionein 1 [Source:MGI Symbol;Acc:MGI:97171]	17748	P02802	ENSMUSG00000031765	protein_coding	1900.5	-1.02487	0.240278	-4.26529	1.99643e-05	0.000380919
Mt2	metallothionein 2 [Source:MGI Symbol;Acc:MGI:97172]	17750	P02798	ENSMUSG00000031762	protein_coding	1790.36	-1.99662	0.251495	-7.93848	2.04669e-15	3.85967e-13
Mx1	MX dynamin-like GTPase 1 [Source:MGI Symbol;Acc:MGI:97243]			ENSMUSG00000000386	protein_coding	3397.39	-1.34947	0.216198	-6.24162	4.33075e-10	2.78715e-08
Mx2	MX dynamin-like GTPase 2 [Source:MGI Symbol;Acc:MGI:97244]	17858		ENSMUSG00000023341	polymorphic_pseudogene	982.945	-1.0078	0.161367	-6.2445	4.25161e-10	2.74712e-08
Mxd1	MAX dimerization protein 1 [Source:MGI Symbol;Acc:MGI:96908]	17119		ENSMUSG00000001156	protein_coding	2574.88	-1.52609	0.234848	-6.49811	8.13353e-11	5.96876e-09
Myd88	myeloid differentiation primary response gene 88 [Source:MGI Symbol;Acc:MGI:108005]	17874	P22366	ENSMUSG00000032508	protein_coding	2113.63	-1.12671	0.139619	-8.0692	7.07589e-16	1.50996e-13
Mymk	myomaker, myoblast fusion factor [Source:MGI Symbol;Acc:MGI:1913389]	66139	Q9D1N4	ENSMUSG00000009214	protein_coding	12.9663	-1.19743	0.388571	-3.05174	0.00227518	0.0181454
Naip2	NLR family, apoptosis inhibitory protein 2 [Source:MGI Symbol;Acc:MGI:1298226]	17948	Q9QUK4	ENSMUSG00000078945	protein_coding	700.128	-1.1101	0.163976	-6.76826	1.30342e-11	1.16148e-09
Nampt	nicotinamide phosphoribosyltransferase [Source:MGI Symbol;Acc:MGI:1929865]	59027		ENSMUSG00000020572	protein_coding	5114.4	-1.06211	0.132178	-8.03525	9.33876e-16	1.91716e-13
Ncf4	neutrophil cytosolic factor 4 [Source:MGI Symbol;Acc:MGI:109186]	17972	P97369	ENSMUSG00000071715	protein_coding	567.882	-1.38644	0.244	-5.67989	1.34783e-08	5.78283e-07
Ncr1	natural cytotoxicity triggering receptor 1 [Source:MGI Symbol;Acc:MGI:1336212]	17086		ENSMUSG00000062524	protein_coding	88.5873	-1.33537	0.297485	-4.47882	7.50578e-06	0.000164276
Neurl3	neuralized E3 ubiquitin protein ligase 3 [Source:MGI Symbol;Acc:MGI:2429944]	214854	Q8CJC5	ENSMUSG00000047180	protein_coding	773.124	-1.12714	0.214052	-5.26469	1.40429e-07	4.84571e-06
Nfe2	nuclear factor, erythroid derived 2 [Source:MGI Symbol;Acc:MGI:97308]	18022		ENSMUSG00000058794	protein_coding	218.356	-1.07403	0.32708	-3.28432	0.0010223	0.0096393
Nfil3	nuclear factor, interleukin 3, regulated [Source:MGI Symbol;Acc:MGI:109495]	18030	O08750	ENSMUSG00000056749	protein_coding	263.804	-1.23753	0.237464	-5.20732	1.91589e-07	6.39338e-06
Ninj2	ninjurin 2 [Source:MGI Symbol;Acc:MGI:1352751]	29862	Q9JL89	ENSMUSG00000041377	protein_coding	11.36	-1.1399	0.387571	-2.90759	0.00364224	0.0261834
Nlrc5	NLR family, CARD domain containing 5 [Source:MGI Symbol;Acc:MGI:3612191]	434341	C3VPR6	ENSMUSG00000074151	protein_coding	3330.52	-1.15707	0.182497	-6.33992	2.2989e-10	1.55348e-08
Nlrp12	NLR family, pyrin domain containing 12 [Source:MGI Symbol;Acc:MGI:2676630]	378425	E9Q5R7	ENSMUSG00000078817	protein_coding	87.284	-1.14677	0.387149	-2.98955	0.00279391	0.0214037
Nlrp1a	NLR family, pyrin domain containing 1A [Source:MGI Symbol;Acc:MGI:2684861]	195046	Q2LKU9	ENSMUSG00000069830	protein_coding	47.4636	-1.28848	0.306789	-4.1777	2.94475e-05	0.00052272
Nlrp3	NLR family, pyrin domain containing 3 [Source:MGI Symbol;Acc:MGI:2653833]	216799	Q8R4B8	ENSMUSG00000032691	protein_coding	259.51	-1.74198	0.21499	-8.08715	6.1076e-16	1.35689e-13
Nmi	N-myc (and STAT) interactor [Source:MGI Symbol;Acc:MGI:1928368]	64685	O35309	ENSMUSG00000026946	protein_coding	1469.69	-1.07278	0.183187	-5.85561	4.7525e-09	2.34274e-07
Nnat	neuronatin [Source:MGI Symbol;Acc:MGI:104716]	18111	Q61979	ENSMUSG00000067786	protein_coding	244.262	-1.02662	0.244366	-4.199	2.68099e-05	0.000487447
Noct	nocturnin [Source:MGI Symbol;Acc:MGI:109382]	12457	O35710	ENSMUSG00000023087	protein_coding	322.472	-1.09775	0.227133	-4.83084	1.3596e-06	3.5622e-05
Nod2	nucleotide-binding oligomerization domain containing 2 [Source:MGI Symbol;Acc:MGI:2429397]	257632		ENSMUSG00000055994	protein_coding	352.059	-1.13434	0.194257	-5.8365	5.33097e-09	2.58082e-07
Nos2	nitric oxide synthase 2, inducible [Source:MGI Symbol;Acc:MGI:97361]	18126	P29477	ENSMUSG00000020826	protein_coding	248.285	-1.48036	0.266374	-5.55129	2.8357e-08	1.12611e-06
Nrgn	neurogranin [Source:MGI Symbol;Acc:MGI:1927184]	64011	P60761	ENSMUSG00000053310	protein_coding	119.277	-1.05324	0.304037	-3.46226	0.000535657	0.00573797
Nt5c3	5'-nucleotidase, cytosolic III [Source:MGI Symbol;Acc:MGI:1927186]	107569	Q9D020	ENSMUSG00000029780	protein_coding	1491.95	-1.35957	0.199885	-6.80072	1.04095e-11	9.7024e-10
Ntsr2	neurotensin receptor 2 [Source:MGI Symbol;Acc:MGI:108018]	18217		ENSMUSG00000020591	protein_coding	31.3064	-1.85295	0.362541	-5.01789	5.22425e-07	1.5214e-05
Oas1a	2'-5' oligoadenylate synthetase 1A [Source:MGI Symbol;Acc:MGI:2180860]	246730	P11928	ENSMUSG00000052776	protein_coding	1458.44	-1.30463	0.237174	-5.50025	3.79255e-08	1.45408e-06
Oas1g	2'-5' oligoadenylate synthetase 1G [Source:MGI Symbol;Acc:MGI:97429]	23960		ENSMUSG00000066861	protein_coding	498.679	-1.47451	0.252161	-5.84444	5.08277e-09	2.4904e-07
Oas2	2'-5' oligoadenylate synthetase 2 [Source:MGI Symbol;Acc:MGI:2180852]	246728	E9Q9A9	ENSMUSG00000032690	protein_coding	2535.13	-1.13008	0.213061	-5.30381	1.1341e-07	3.97924e-06
Oas3	2'-5' oligoadenylate synthetase 3 [Source:MGI Symbol;Acc:MGI:2180850]	246727	Q8VI93	ENSMUSG00000032661	protein_coding	4194.64	-1.59648	0.237484	-6.72272	1.78359e-11	1.54686e-09
Oasl1	2'-5' oligoadenylate synthetase-like 1 [Source:MGI Symbol;Acc:MGI:2180849]	231655	Q8VI94	ENSMUSG00000041827	protein_coding	2988.37	-1.73932	0.215808	-8.05891	7.6979e-16	1.60057e-13
Ocstamp	osteoclast stimulatory transmembrane protein [Source:MGI Symbol;Acc:MGI:1921864]	74614	Q9D611	ENSMUSG00000027670	protein_coding	51.6684	-2.07904	0.293008	-6.95805	3.45006e-12	3.60987e-10
Olfm4	olfactomedin 4 [Source:MGI Symbol;Acc:MGI:2685142]	380924	Q3UZZ4	ENSMUSG00000022026	protein_coding	48.3773	-1.602	0.392525	-4.2198	2.4452e-05	0.000450639
Olfr56	olfactory receptor 56 [Source:MGI Symbol;Acc:MGI:1333785]	18356	Q8VGD6	ENSMUSG00000040328	protein_coding	964.531	-2.0835	0.171113	-12.1663	4.69815e-34	3.80973e-30
Omp	olfactory marker protein [Source:MGI Symbol;Acc:MGI:97436]	18378	Q64288	ENSMUSG00000074006	protein_coding	10.6971	-1.05817	0.390312	-2.68399	0.00727494	0.0439218
Orm1	orosomucoid 1 [Source:MGI Symbol;Acc:MGI:97443]	18405	Q60590	ENSMUSG00000039196	protein_coding	312.941	-1.79264	0.32193	-5.56931	2.5575e-08	1.02667e-06
Orm2	orosomucoid 2 [Source:MGI Symbol;Acc:MGI:97444]	18406	P07361	ENSMUSG00000061540	protein_coding	172.691	-2.05391	0.286897	-7.1299	1.00442e-12	1.13123e-10
Osm	oncostatin M [Source:MGI Symbol;Acc:MGI:104749]	18413	P53347	ENSMUSG00000058755	protein_coding	104.15	-1.69509	0.327784	-5.15842	2.49046e-07	7.95085e-06
P2ry13	purinergic receptor P2Y, G-protein coupled 13 [Source:MGI Symbol;Acc:MGI:1921441]	74191	Q9D8I2	ENSMUSG00000036362	protein_coding	400.509	-1.36956	0.224274	-6.10279	1.04236e-09	5.93157e-08
Parp10	poly (ADP-ribose) polymerase family, member 10 [Source:MGI Symbol;Acc:MGI:3712326]	671535		ENSMUSG00000063268	protein_coding	1945.81	-1.00905	0.151882	-6.64318	3.06983e-11	2.51447e-09
Parp11	poly (ADP-ribose) polymerase family, member 11 [Source:MGI Symbol;Acc:MGI:2141505]	101187	Q8CFF0	ENSMUSG00000037997	protein_coding	1069.23	-1.25598	0.158442	-7.92539	2.27433e-15	4.23967e-13
Pdyn	prodynorphin [Source:MGI Symbol;Acc:MGI:97535]	18610		ENSMUSG00000027400	protein_coding	9.01963	-1.08759	0.390346	-2.79564	0.00517966	0.034134
Phf11a	PHD finger protein 11A [Source:MGI Symbol;Acc:MGI:1918441]	219131	Q8BVM9	ENSMUSG00000044703	protein_coding	467.198	-1.83737	0.256239	-7.16381	7.84632e-13	9.15479e-11
Phf11b	PHD finger protein 11B [Source:MGI Symbol;Acc:MGI:3645789]	236451		ENSMUSG00000091649	protein_coding	1961.43	-1.85902	0.209388	-8.87638	6.90723e-19	2.94793e-16
Phf11c	PHD finger protein 11C [Source:MGI Symbol;Acc:MGI:3648476]	628705		ENSMUSG00000091144	protein_coding	216.894	-1.11865	0.273076	-4.09363	4.24669e-05	0.000712232
Phf11d	PHD finger protein 11D [Source:MGI Symbol;Acc:MGI:1277133]	219132	A6H5X4	ENSMUSG00000068245	protein_coding	5214.92	-1.49716	0.186997	-8.00599	1.18505e-15	2.31556e-13
Pilra	paired immunoglobin-like type 2 receptor alpha [Source:MGI Symbol;Acc:MGI:2450529]	231805	Q2YFS3	ENSMUSG00000046245	protein_coding	466.491	-1.22619	0.143479	-8.54183	1.32108e-17	4.12025e-15
Pilrb1	paired immunoglobin-like type 2 receptor beta 1 [Source:MGI Symbol;Acc:MGI:2450532]	170741		ENSMUSG00000066684	protein_coding	133.284	-1.44171	0.25037	-5.74482	9.20193e-09	4.20386e-07
Pilrb2	paired immunoglobin-like type 2 receptor beta 2 [Source:MGI Symbol;Acc:MGI:2450535]	545812		ENSMUSG00000066682	protein_coding	161.177	-1.33439	0.231049	-5.76574	8.13027e-09	3.7566e-07
Pim1	proviral integration site 1 [Source:MGI Symbol;Acc:MGI:97584]	18712		ENSMUSG00000024014	protein_coding	1889.24	-1.31415	0.174524	-7.52902	5.11227e-14	7.33724e-12
Pirb	paired Ig-like receptor B [Source:MGI Symbol;Acc:MGI:894311]	18733	P97484	ENSMUSG00000058818	protein_coding	1369.84	-1.43176	0.218756	-6.54395	5.9916e-11	4.58358e-09
Piwil2	piwi-like RNA-mediated gene silencing 2 [Source:MGI Symbol;Acc:MGI:1930036]	57746	Q8CDG1	ENSMUSG00000033644	protein_coding	34.9723	-1.27404	0.313886	-4.02888	5.60426e-05	0.000897631
Pla1a	phospholipase A1 member A [Source:MGI Symbol;Acc:MGI:1934677]	85031	Q8VI78	ENSMUSG00000002847	protein_coding	236.16	-1.76698	0.302138	-5.84306	5.12513e-09	2.49608e-07
Pla2g7	phospholipase A2, group VII (platelet-activating factor acetylhydrolase, plasma) [Source:MGI Symbol;Acc:MGI:1351327]	27226		ENSMUSG00000023913	protein_coding	1327.42	-1.50614	0.241421	-6.23788	4.43541e-10	2.84322e-08
Plac8	placenta-specific 8 [Source:MGI Symbol;Acc:MGI:2445289]	231507	Q9JI48	ENSMUSG00000029322	protein_coding	4180.28	-1.8411	0.229727	-8.01432	1.10752e-15	2.21751e-13
Plat	plasminogen activator, tissue [Source:MGI Symbol;Acc:MGI:97610]	18791	P11214	ENSMUSG00000031538	protein_coding	1884.57	-1.18036	0.279567	-4.22283	2.41258e-05	0.000446148
Plau	plasminogen activator, urokinase [Source:MGI Symbol;Acc:MGI:97611]	18792	P06869	ENSMUSG00000021822	protein_coding	500.657	-1.07231	0.298644	-3.59089	0.000329548	0.00389493
Plek	pleckstrin [Source:MGI Symbol;Acc:MGI:1860485]	56193	Q9JHK5	ENSMUSG00000020120	protein_coding	3218.52	-1.16384	0.163867	-7.10197	1.22991e-12	1.36621e-10
Plekha4	pleckstrin homology domain containing, family A (phosphoinositide binding specific) member 4 [Source:MGI Symbol;Acc:MGI:1916467]	69217		ENSMUSG00000040428	protein_coding	754.052	-1.22901	0.186011	-6.60538	3.96496e-11	3.18335e-09
Pnp2	purine-nucleoside phosphorylase 2 [Source:MGI Symbol;Acc:MGI:3712328]	667034		ENSMUSG00000068417	protein_coding	82.7852	-1.06702	0.270552	-3.93598	8.28573e-05	0.00124188
Pou3f1	POU domain, class 3, transcription factor 1 [Source:MGI Symbol;Acc:MGI:101896]	18991	P21952	ENSMUSG00000090125	protein_coding	27.6692	-2.46525	0.367916	-6.23487	4.52167e-10	2.88711e-08
Ppa1	pyrophosphatase (inorganic) 1 [Source:MGI Symbol;Acc:MGI:97831]	67895	Q9D819	ENSMUSG00000020089	protein_coding	845.005	-1.1676	0.185944	-6.27793	3.43106e-10	2.26199e-08
Ppbp	pro-platelet basic protein [Source:MGI Symbol;Acc:MGI:1888712]	57349		ENSMUSG00000029372	protein_coding	161.741	-1.15379	0.273154	-4.2208	2.43442e-05	0.000449163
Ppp1r14d	protein phosphatase 1, regulatory inhibitor subunit 14D [Source:MGI Symbol;Acc:MGI:1919362]	72112	Q7TT52	ENSMUSG00000027317	protein_coding	77.9012	-1.02327	0.311588	-3.27912	0.00104131	0.00979013
Prf1	perforin 1 (pore forming protein) [Source:MGI Symbol;Acc:MGI:97551]	18646	P10820	ENSMUSG00000037202	protein_coding	193.188	-1.34875	0.256337	-5.25546	1.47652e-07	5.05193e-06
Prok2	prokineticin 2 [Source:MGI Symbol;Acc:MGI:1354178]	50501	Q9QXU7	ENSMUSG00000030069	protein_coding	17.6148	-1.23838	0.375675	-3.6847	0.000228975	0.00286538
Prss22	protease, serine 22 [Source:MGI Symbol;Acc:MGI:1918085]	70835		ENSMUSG00000045027	protein_coding	41.4389	-1.51123	0.384186	-3.94687	7.91804e-05	0.0011979
Prtn3	proteinase 3 [Source:MGI Symbol;Acc:MGI:893580]	19152		ENSMUSG00000057729	protein_coding	32.2886	-1.18546	0.378835	-3.12836	0.00175787	0.01481
Psmb10	proteasome (prosome, macropain) subunit, beta type 10 [Source:MGI Symbol;Acc:MGI:1096380]	19171	O35955	ENSMUSG00000031897	protein_coding	2327.33	-1.13486	0.140808	-8.05907	7.6874e-16	1.60057e-13
Psmb8	proteasome (prosome, macropain) subunit, beta type 8 (large multifunctional peptidase 7) [Source:MGI Symbol;Acc:MGI:1346527]	16913		ENSMUSG00000024338	protein_coding	4908.32	-1.07551	0.196236	-5.4806	4.23896e-08	1.59878e-06
Pstpip1	proline-serine-threonine phosphatase-interacting protein 1 [Source:MGI Symbol;Acc:MGI:1321396]	19200		ENSMUSG00000032322	protein_coding	585.562	-1.11998	0.246978	-4.53373	5.79504e-06	0.000130352
Pstpip2	proline-serine-threonine phosphatase-interacting protein 2 [Source:MGI Symbol;Acc:MGI:1335088]	19201	Q99M15	ENSMUSG00000025429	protein_coding	149.226	-1.05178	0.238366	-4.40765	1.04501e-05	0.000219196
Ptafr	platelet-activating factor receptor [Source:MGI Symbol;Acc:MGI:106066]	19204	Q62035	ENSMUSG00000056529	protein_coding	987.319	-1.91027	0.256282	-7.45157	9.22348e-14	1.23625e-11
Ptx3	pentraxin related gene [Source:MGI Symbol;Acc:MGI:104641]	19288	P48759	ENSMUSG00000027832	protein_coding	207.705	-1.78038	0.34438	-5.17665	2.25902e-07	7.33889e-06
Rab20	RAB20, member RAS oncogene family [Source:MGI Symbol;Acc:MGI:102789]	19332	P35295	ENSMUSG00000031504	protein_coding	462.675	-1.12565	0.237774	-4.73264	2.21622e-06	5.56193e-05
Rasl10b	RAS-like, family 10, member B [Source:MGI Symbol;Acc:MGI:2685575]	276952	Q5SSG5	ENSMUSG00000020684	protein_coding	344.593	-2.01388	0.33542	-6.01535	1.795e-09	9.80181e-08
Retnla	resistin like alpha [Source:MGI Symbol;Acc:MGI:1888504]	57262		ENSMUSG00000061100	protein_coding	19728.5	-1.29945	0.373398	-3.50334	0.000459466	0.00508643
Retnlg	resistin like gamma [Source:MGI Symbol;Acc:MGI:2667763]	245195	Q8K426	ENSMUSG00000022651	protein_coding	880.012	-1.39713	0.391259	-3.66921	0.000243301	0.00302133
Rgs1	regulator of G-protein signaling 1 [Source:MGI Symbol;Acc:MGI:1354694]	50778	Q9JL25	ENSMUSG00000026358	protein_coding	223.068	-1.11422	0.31267	-3.56268	0.000367089	0.0042283
Rhcg	Rhesus blood group-associated C glycoprotein [Source:MGI Symbol;Acc:MGI:1888517]	56315	Q9QXP0	ENSMUSG00000030549	protein_coding	33.1603	-2.22515	0.392631	-5.45386	4.92872e-08	1.85032e-06
Rhoc	ras homolog family member C [Source:MGI Symbol;Acc:MGI:106028]	11853	Q62159	ENSMUSG00000002233	protein_coding	2495.82	-1.03044	0.14705	-7.00711	2.43299e-12	2.56222e-10
Rnd1	Rho family GTPase 1 [Source:MGI Symbol;Acc:MGI:2444878]	223881	Q8BLR7	ENSMUSG00000054855	protein_coding	416.186	-1.12056	0.196666	-5.6956	1.22937e-08	5.31677e-07
Rsad2	radical S-adenosyl methionine domain containing 2 [Source:MGI Symbol;Acc:MGI:1929628]	58185	Q8CBB9	ENSMUSG00000020641	protein_coding	11769.3	-1.96606	0.210776	-9.32802	1.07863e-20	7.95143e-18
Rtn4rl2	reticulon 4 receptor-like 2 [Source:MGI Symbol;Acc:MGI:2669796]	269295		ENSMUSG00000050896	protein_coding	175.275	-1.65234	0.245333	-6.71876	1.83281e-11	1.57272e-09
Runx3	runt related transcription factor 3 [Source:MGI Symbol;Acc:MGI:102672]	12399		ENSMUSG00000070691	protein_coding	560.287	-1.03299	0.212915	-4.85051	1.23146e-06	3.28348e-05
S100a8	S100 calcium binding protein A8 (calgranulin A) [Source:MGI Symbol;Acc:MGI:88244]	20201	P27005	ENSMUSG00000056054	protein_coding	3784.97	-1.20392	0.385208	-3.43996	0.000581795	0.00613894
S100a9	S100 calcium binding protein A9 (calgranulin B) [Source:MGI Symbol;Acc:MGI:1338947]	20202	P31725	ENSMUSG00000056071	protein_coding	7049.08	-1.15443	0.38242	-3.3548	0.000794214	0.00790218
Saa1	serum amyloid A 1 [Source:MGI Symbol;Acc:MGI:98221]	20208	P05366	ENSMUSG00000074115	protein_coding	51.7951	-1.41924	0.378637	-3.76041	0.000169635	0.00223669
Saa3	serum amyloid A 3 [Source:MGI Symbol;Acc:MGI:98223]	20210	P04918	ENSMUSG00000040026	protein_coding	13596.1	-1.65094	0.391545	-4.39851	1.08996e-05	0.000227211
Saa4	serum amyloid A 4 [Source:MGI Symbol;Acc:MGI:98224]	20211	P31532	ENSMUSG00000040017	protein_coding	37.116	-1.49354	0.392238	-3.88637	0.000101755	0.0014669
Samhd1	SAM domain and HD domain, 1 [Source:MGI Symbol;Acc:MGI:1927468]	56045	Q60710	ENSMUSG00000027639	protein_coding	13578.4	-1.13673	0.159368	-7.13267	9.84439e-13	1.11648e-10
Samsn1	SAM domain, SH3 domain and nuclear localization signals, 1 [Source:MGI Symbol;Acc:MGI:1914992]	67742	P57725	ENSMUSG00000022876	protein_coding	476.257	-1.04096	0.194855	-5.3406	9.2641e-08	3.28046e-06
Scimp	SLP adaptor and CSK interacting membrane protein [Source:MGI Symbol;Acc:MGI:3610314]	327957	Q3UU41	ENSMUSG00000057135	protein_coding	335.289	-1.56434	0.222463	-7.02418	2.15333e-12	2.28253e-10
Sectm1a	secreted and transmembrane 1A [Source:MGI Symbol;Acc:MGI:2384805]	209588		ENSMUSG00000025165	protein_coding	126.278	-1.80127	0.292866	-6.12606	9.00792e-10	5.19895e-08
Sectm1b	secreted and transmembrane 1B [Source:MGI Symbol;Acc:MGI:1929083]	58210		ENSMUSG00000039364	protein_coding	287.855	-1.3619	0.342049	-3.98604	6.71857e-05	0.0010467
Sele	selectin, endothelial cell [Source:MGI Symbol;Acc:MGI:98278]	20339		ENSMUSG00000026582	protein_coding	193.762	-1.52678	0.266311	-5.72413	1.03968e-08	4.67078e-07
Sell	selectin, lymphocyte [Source:MGI Symbol;Acc:MGI:98279]	20343		ENSMUSG00000026581	protein_coding	2767.55	-1.514	0.258688	-5.85323	4.82127e-09	2.36943e-07
Selp	selectin, platelet [Source:MGI Symbol;Acc:MGI:98280]	20344	Q01102	ENSMUSG00000026580	protein_coding	777.723	-1.86109	0.241858	-7.6907	1.46331e-14	2.40307e-12
Sema7a	sema domain, immunoglobulin domain (Ig), and GPI membrane anchor, (semaphorin) 7A [Source:MGI Symbol;Acc:MGI:1306826]	20361		ENSMUSG00000038264	protein_coding	4132.62	-1.11635	0.203105	-5.49634	3.87752e-08	1.47966e-06
Serpina3f	serine (or cysteine) peptidase inhibitor, clade A, member 3F [Source:MGI Symbol;Acc:MGI:2182838]	238393	Q80X76	ENSMUSG00000066363	protein_coding	1210.63	-2.27749	0.214935	-10.5887	3.36339e-26	4.95886e-23
Serpina3g	serine (or cysteine) peptidase inhibitor, clade A, member 3G [Source:MGI Symbol;Acc:MGI:105046]	20715		ENSMUSG00000041481	protein_coding	1559.8	-1.39139	0.267377	-5.20412	1.94913e-07	6.46449e-06
Serpina3i	serine (or cysteine) peptidase inhibitor, clade A, member 3I [Source:MGI Symbol;Acc:MGI:2182841]	628900		ENSMUSG00000079014	protein_coding	85.4217	-1.47895	0.349105	-4.23165	2.31986e-05	0.000432454
Serpina3m	serine (or cysteine) peptidase inhibitor, clade A, member 3M [Source:MGI Symbol;Acc:MGI:98378]	20717	Q03734	ENSMUSG00000079012	protein_coding	378.865	-2.30811	0.33447	-6.91556	4.6601e-12	4.69426e-10
Serpina3n	serine (or cysteine) peptidase inhibitor, clade A, member 3N [Source:MGI Symbol;Acc:MGI:105045]	20716		ENSMUSG00000021091	protein_coding	9843	-1.81515	0.25117	-7.22827	4.89169e-13	5.89413e-11
Serpinb9b	serine (or cysteine) peptidase inhibitor, clade B, member 9b [Source:MGI Symbol;Acc:MGI:894668]	20706		ENSMUSG00000021403	protein_coding	45.4959	-1.35563	0.309951	-4.34732	1.37814e-05	0.000276617
Serpine1	serine (or cysteine) peptidase inhibitor, clade E, member 1 [Source:MGI Symbol;Acc:MGI:97608]	18787		ENSMUSG00000037411	protein_coding	1655.73	-1.65162	0.16119	-10.2439	1.26085e-24	1.32804e-21
Setdb2	SET domain, bifurcated 2 [Source:MGI Symbol;Acc:MGI:2685139]	239122		ENSMUSG00000071350	protein_coding	612.138	-1.14152	0.149368	-7.64	2.17228e-14	3.42039e-12
Sh3bp2	SH3-domain binding protein 2 [Source:MGI Symbol;Acc:MGI:1346349]	24055		ENSMUSG00000054520	protein_coding	887.338	-1.03344	0.182641	-5.65744	1.53651e-08	6.52331e-07
Sirpb1a	signal-regulatory protein beta 1A [Source:MGI Symbol;Acc:MGI:2444824]	320832		ENSMUSG00000095788	protein_coding	334.718	-1.55447	0.242799	-6.39575	1.59759e-10	1.11201e-08
Sirpb1b	signal-regulatory protein beta 1B [Source:MGI Symbol;Acc:MGI:3779828]	668101		ENSMUSG00000095028	protein_coding	201.117	-1.59117	0.270431	-5.87365	4.26308e-09	2.14716e-07
Sirpb1c	signal-regulatory protein beta 1C [Source:MGI Symbol;Acc:MGI:3807521]	100038947		ENSMUSG00000074677	protein_coding	264.531	-1.19066	0.257284	-4.62485	3.74872e-06	8.9407e-05
Slamf7	SLAM family member 7 [Source:MGI Symbol;Acc:MGI:1922595]	75345		ENSMUSG00000038179	protein_coding	1127.81	-1.16219	0.290152	-4.0061	6.17284e-05	0.000975741
Slc11a1	solute carrier family 11 (proton-coupled divalent metal ion transporters), member 1 [Source:MGI Symbol;Acc:MGI:1345275]	18173		ENSMUSG00000026177	protein_coding	506.89	-1.1192	0.216595	-5.16568	2.39561e-07	7.70036e-06
Slc15a3	solute carrier family 15, member 3 [Source:MGI Symbol;Acc:MGI:1929691]	65221	Q8BPX9	ENSMUSG00000024737	protein_coding	2057.45	-1.36222	0.193256	-7.04807	1.81418e-12	1.96149e-10
Slc1a7	solute carrier family 1 (glutamate transporter), member 7 [Source:MGI Symbol;Acc:MGI:2444087]	242607		ENSMUSG00000008932	protein_coding	11.1745	-1.12805	0.388389	-2.8692	0.00411513	0.0287176
Slc28a2	solute carrier family 28 (sodium-coupled nucleoside transporter), member 2 [Source:MGI Symbol;Acc:MGI:1913105]	269346	O88627	ENSMUSG00000027219	protein_coding	433.59	-1.78151	0.271663	-6.5527	5.65072e-11	4.34329e-09
Slc2a6	solute carrier family 2 (facilitated glucose transporter), member 6 [Source:MGI Symbol;Acc:MGI:2443286]	227659		ENSMUSG00000036067	protein_coding	241.161	-1.41086	0.25629	-5.49901	3.81922e-08	1.46085e-06
Slc39a14	solute carrier family 39 (zinc transporter), member 14 [Source:MGI Symbol;Acc:MGI:2384851]	213053	Q75N73	ENSMUSG00000022094	protein_coding	1163.86	-1.4712	0.225787	-6.51464	7.28628e-11	5.44144e-09
Slc39a2	solute carrier family 39 (zinc transporter), member 2 [Source:MGI Symbol;Acc:MGI:2684326]	214922		ENSMUSG00000072572	protein_coding	149.427	-1.06082	0.306307	-3.46118	0.000537816	0.0057573
Slc4a1	solute carrier family 4 (anion exchanger), member 1 [Source:MGI Symbol;Acc:MGI:109393]	20533	P04919	ENSMUSG00000006574	protein_coding	166.668	-1.46124	0.357094	-4.10203	4.09544e-05	0.000691154
Slc7a8	solute carrier family 7 (cationic amino acid transporter, y+ system), member 8 [Source:MGI Symbol;Acc:MGI:1355323]	50934	Q9QXW9	ENSMUSG00000022180	protein_coding	567.612	-1.37129	0.227271	-6.03124	1.62711e-09	8.97565e-08
Slfn1	schlafen 1 [Source:MGI Symbol;Acc:MGI:1313259]	20555		ENSMUSG00000078763	protein_coding	1950.76	-1.43181	0.232654	-6.15383	7.56345e-10	4.44435e-08
Slfn14	schlafen 14 [Source:MGI Symbol;Acc:MGI:2684866]	237890	V9GXG1	ENSMUSG00000082101	protein_coding	11.3072	-1.11098	0.391504	-2.86886	0.0041195	0.0287232
Slfn2	schlafen 2 [Source:MGI Symbol;Acc:MGI:1313258]	20556		ENSMUSG00000072620	protein_coding	4280.74	-1.2258	0.191591	-6.39777	1.57665e-10	1.10216e-08
Slfn3	schlafen 3 [Source:MGI Symbol;Acc:MGI:1329005]	20557		ENSMUSG00000018986	protein_coding	287.124	-1.35091	0.16862	-8.00322	1.21205e-15	2.34012e-13
Slfn4	schlafen 4 [Source:MGI Symbol;Acc:MGI:1329010]	20558		ENSMUSG00000000204	protein_coding	4675.02	-2.68984	0.229273	-11.7314	8.7962e-32	4.75523e-28
Slfn8	schlafen 8 [Source:MGI Symbol;Acc:MGI:2672859]	276950		ENSMUSG00000035208	protein_coding	2255.58	-1.16922	0.190188	-6.14726	7.88308e-10	4.61544e-08
Slfn9	schlafen 9 [Source:MGI Symbol;Acc:MGI:2445121]	237886	B1ARD6	ENSMUSG00000069793	protein_coding	1418.11	-1.47241	0.16314	-9.0234	1.82342e-19	9.24131e-17
Slitrk4	SLIT and NTRK-like family, member 4 [Source:MGI Symbol;Acc:MGI:2442509]	245446	Q810B8	ENSMUSG00000046699	protein_coding	17.8627	-1.02063	0.374844	-2.70824	0.00676405	0.0416047
Smox	spermine oxidase [Source:MGI Symbol;Acc:MGI:2445356]	228608		ENSMUSG00000027333	protein_coding	655.829	-1.08238	0.175377	-6.17026	6.81785e-10	4.08015e-08
Smpd3	sphingomyelin phosphodiesterase 3, neutral [Source:MGI Symbol;Acc:MGI:1927578]	58994	Q9JJY3	ENSMUSG00000031906	protein_coding	302.851	-1.07741	0.228723	-4.70845	2.49613e-06	6.18048e-05
Smpdl3b	sphingomyelin phosphodiesterase, acid-like 3B [Source:MGI Symbol;Acc:MGI:1916022]	100340	P58242	ENSMUSG00000028885	protein_coding	306.903	-1.08777	0.206548	-5.26373	1.41165e-07	4.86075e-06
Snx10	sorting nexin 10 [Source:MGI Symbol;Acc:MGI:1919232]	71982	Q9CWT3	ENSMUSG00000038301	protein_coding	925.706	-1.08557	0.170298	-6.37345	1.84818e-10	1.27007e-08
Snx20	sorting nexin 20 [Source:MGI Symbol;Acc:MGI:1918857]	71607		ENSMUSG00000031662	protein_coding	430.309	-1.10003	0.238399	-4.61268	3.97515e-06	9.35689e-05
Soat2	sterol O-acyltransferase 2 [Source:MGI Symbol;Acc:MGI:1332226]	223920	O88908	ENSMUSG00000023045	protein_coding	42.7432	-1.37802	0.327779	-4.17736	2.94912e-05	0.00052272
Socs1	suppressor of cytokine signaling 1 [Source:MGI Symbol;Acc:MGI:1354910]	12703	O35716	ENSMUSG00000038037	protein_coding	389.633	-1.12864	0.255113	-4.42253	9.75507e-06	0.000207349
Socs3	suppressor of cytokine signaling 3 [Source:MGI Symbol;Acc:MGI:1201791]	12702	O35718	ENSMUSG00000053113	protein_coding	2569.25	-1.39298	0.189772	-7.33963	2.14185e-13	2.73515e-11
Sp110	Sp110 nuclear body protein [Source:MGI Symbol;Acc:MGI:1923364]	109032	Q8BVK9	ENSMUSG00000070034	protein_coding	1092.1	-1.08384	0.175353	-6.18001	6.40969e-10	3.87882e-08
Sp140	Sp140 nuclear body protein [Source:MGI Symbol;Acc:MGI:3702467]	434484		ENSMUSG00000070031	protein_coding	806.169	-1.23323	0.181741	-6.78386	1.17004e-11	1.07816e-09
Spi1	spleen focus forming virus (SFFV) proviral integration oncogene [Source:MGI Symbol;Acc:MGI:98282]	20375		ENSMUSG00000002111	protein_coding	1738.09	-1.21008	0.188955	-6.40344	1.5192e-10	1.07123e-08
Srgn	serglycin [Source:MGI Symbol;Acc:MGI:97756]	19073	P13609	ENSMUSG00000020077	protein_coding	4484.93	-1.1721	0.151432	-7.73982	9.95541e-15	1.68184e-12
Stfa1	stefin A1 [Source:MGI Symbol;Acc:MGI:106198]	20861		ENSMUSG00000071562	protein_coding	23.9216	-1.00493	0.374373	-2.95044	0.00317323	0.0236723
Stra6l	STRA6-like [Source:MGI Symbol;Acc:MGI:1921402]	74152	Q9DBN1	ENSMUSG00000028327	protein_coding	142.9	-1.25275	0.345786	-3.62453	0.000289485	0.0034859
Syt12	synaptotagmin XII [Source:MGI Symbol;Acc:MGI:2159601]	171180	Q920N7	ENSMUSG00000049303	protein_coding	64.7557	-1.07023	0.33402	-3.1985	0.00138146	0.0122822
Tap1	transporter 1, ATP-binding cassette, sub-family B (MDR/TAP) [Source:MGI Symbol;Acc:MGI:98483]	21354	P21958	ENSMUSG00000037321	protein_coding	5815.7	-1.26707	0.186361	-6.79883	1.05471e-11	9.77442e-10
Tapbp	TAP binding protein [Source:MGI Symbol;Acc:MGI:1201689]	21356		ENSMUSG00000024308	protein_coding	13090	-1.12738	0.11753	-9.59211	8.6299e-22	6.66475e-19
Tarm1	T cell-interacting, activating receptor on myeloid cells 1 [Source:MGI Symbol;Acc:MGI:2442280]	245126		ENSMUSG00000053338	protein_coding	143.665	-2.40989	0.281572	-8.48445	2.16733e-17	6.50921e-15
Tcf23	transcription factor 23 [Source:MGI Symbol;Acc:MGI:1934960]	69852	Q9JLR5	ENSMUSG00000006642	protein_coding	136.782	-1.03108	0.283996	-3.62782	0.000285826	0.00344905
Tfpi2	tissue factor pathway inhibitor 2 [Source:MGI Symbol;Acc:MGI:108543]	21789	O35536	ENSMUSG00000029664	protein_coding	62.3251	-1.12258	0.375987	-2.99394	0.002754	0.0211579
Tgfbi	transforming growth factor, beta induced [Source:MGI Symbol;Acc:MGI:99959]	21810		ENSMUSG00000035493	protein_coding	6419.03	-1.34364	0.199234	-6.74394	1.54148e-11	1.35134e-09
Tgtp1	T cell specific GTPase 1 [Source:MGI Symbol;Acc:MGI:98734]	21822	Q62293	ENSMUSG00000078922	protein_coding	1595.56	-1.29132	0.266248	-4.85026	1.23298e-06	3.28348e-05
Tgtp2	T cell specific GTPase 2 [Source:MGI Symbol;Acc:MGI:3710083]	100039796	Q62293	ENSMUSG00000078921	protein_coding	2210.84	-1.1187	0.220659	-5.06958	3.987e-07	1.19743e-05
Themis2	thymocyte selection associated family member 2 [Source:MGI Symbol;Acc:MGI:2446213]	230787	Q91YX0	ENSMUSG00000037731	protein_coding	1930.59	-1.68514	0.216065	-7.79805	6.28706e-15	1.08472e-12
Tifa	TRAF-interacting protein with forkhead-associated domain [Source:MGI Symbol;Acc:MGI:2182965]	211550	Q793I8	ENSMUSG00000046688	protein_coding	524.384	-1.0399	0.220533	-4.71412	2.42753e-06	6.01984e-05
Tifab	TRAF-interacting protein with forkhead-associated domain, family member B [Source:MGI Symbol;Acc:MGI:2385852]	212937	Q8JZM6	ENSMUSG00000049625	protein_coding	845.076	-1.12265	0.154756	-7.25281	4.082e-13	5.09245e-11
Timp1	tissue inhibitor of metalloproteinase 1 [Source:MGI Symbol;Acc:MGI:98752]	21857	P12032	ENSMUSG00000001131	protein_coding	2344.9	-1.81283	0.370012	-4.95443	7.25424e-07	2.03898e-05
Tinagl1	tubulointerstitial nephritis antigen-like 1 [Source:MGI Symbol;Acc:MGI:2137617]	94242	Q99JR5	ENSMUSG00000028776	protein_coding	4808.16	-1.43782	0.221223	-6.49948	8.05969e-11	5.94146e-09
Tlr1	toll-like receptor 1 [Source:MGI Symbol;Acc:MGI:1341295]	21897	Q9EPQ1	ENSMUSG00000044827	protein_coding	308.234	-1.06681	0.252163	-4.22879	2.34952e-05	0.000436979
Tlr13	toll-like receptor 13 [Source:MGI Symbol;Acc:MGI:3045213]	279572	Q6R5N8	ENSMUSG00000033777	protein_coding	1299.76	-1.78552	0.203161	-8.78562	1.55508e-18	6.00484e-16
Tlr2	toll-like receptor 2 [Source:MGI Symbol;Acc:MGI:1346060]	24088		ENSMUSG00000027995	protein_coding	1311.83	-1.11463	0.165526	-6.73304	1.66152e-11	1.44874e-09
Tlr6	toll-like receptor 6 [Source:MGI Symbol;Acc:MGI:1341296]	21899		ENSMUSG00000051498	protein_coding	110.739	-1.00101	0.281526	-3.55163	0.000382854	0.00437255
Tlr7	toll-like receptor 7 [Source:MGI Symbol;Acc:MGI:2176882]	170743	P58681	ENSMUSG00000044583	protein_coding	831.439	-1.05067	0.172166	-6.10155	1.05047e-09	5.95683e-08
Tlr9	toll-like receptor 9 [Source:MGI Symbol;Acc:MGI:1932389]	81897	Q9EQU3	ENSMUSG00000045322	protein_coding	1043.22	-1.61706	0.244984	-6.5992	4.13371e-11	3.30249e-09
Tmem106a	transmembrane protein 106A [Source:MGI Symbol;Acc:MGI:1922056]	217203	Q8VC04	ENSMUSG00000034947	protein_coding	1309.69	-1.18697	0.191112	-6.21007	5.29623e-10	3.30363e-08
Tmem156	transmembrane protein 156 [Source:MGI Symbol;Acc:MGI:2685292]	243025		ENSMUSG00000037913	protein_coding	83.7867	-1.26471	0.243341	-5.18119	2.2048e-07	7.20916e-06
Tmem171	transmembrane protein 171 [Source:MGI Symbol;Acc:MGI:2685751]	380863	Q4KL18	ENSMUSG00000052485	protein_coding	139.728	-1.27715	0.310965	-4.10264	4.08461e-05	0.000690044
Tnf	tumor necrosis factor [Source:MGI Symbol;Acc:MGI:104798]	21926	P06804	ENSMUSG00000024401	protein_coding	212.008	-1.76692	0.268323	-6.57155	4.97953e-11	3.90135e-09
Tnfaip2	tumor necrosis factor, alpha-induced protein 2 [Source:MGI Symbol;Acc:MGI:104960]	21928	Q61333	ENSMUSG00000021281	protein_coding	2118.83	-1.23922	0.188882	-6.56027	5.37093e-11	4.14789e-09
Tnfaip3	tumor necrosis factor, alpha-induced protein 3 [Source:MGI Symbol;Acc:MGI:1196377]	21929	Q60769	ENSMUSG00000019850	protein_coding	1518.55	-1.08093	0.140542	-7.69039	1.46691e-14	2.40307e-12
Tnfrsf12a	tumor necrosis factor receptor superfamily, member 12a [Source:MGI Symbol;Acc:MGI:1351484]	27279	Q9CR75	ENSMUSG00000023905	protein_coding	558.58	-1.02156	0.27954	-3.65433	0.000257852	0.00315849
Tnfrsf9	tumor necrosis factor receptor superfamily, member 9 [Source:MGI Symbol;Acc:MGI:1101059]	21942		ENSMUSG00000028965	protein_coding	221.984	-1.32872	0.274739	-4.83173	1.35354e-06	3.55206e-05
Tnfsf14	tumor necrosis factor (ligand) superfamily, member 14 [Source:MGI Symbol;Acc:MGI:1355317]	50930	Q9QYH9	ENSMUSG00000005824	protein_coding	96.6555	-1.04063	0.35566	-2.92709	0.0034215	0.0250291
Tor3a	torsin family 3, member A [Source:MGI Symbol;Acc:MGI:1353652]	30935		ENSMUSG00000060519	protein_coding	4895.48	-1.04071	0.111661	-9.31999	1.16349e-20	8.20409e-18
Trafd1	TRAF type zinc finger domain containing 1 [Source:MGI Symbol;Acc:MGI:1923551]	231712		ENSMUSG00000042726	protein_coding	5317.02	-1.0271	0.159401	-6.4433	1.16904e-10	8.38912e-09
Trem1	triggering receptor expressed on myeloid cells 1 [Source:MGI Symbol;Acc:MGI:1930005]	58217		ENSMUSG00000042265	protein_coding	266.498	-1.87955	0.300541	-6.24684	4.18834e-10	2.71964e-08
Trem3	triggering receptor expressed on myeloid cells 3 [Source:MGI Symbol;Acc:MGI:1930003]	58218	Q9JKE1	ENSMUSG00000041754	protein_coding	76.5306	-1.84533	0.341596	-5.37801	7.53148e-08	2.73931e-06
Treml2	triggering receptor expressed on myeloid cells-like 2 [Source:MGI Symbol;Acc:MGI:2147038]	328833		ENSMUSG00000071068	protein_coding	606.021	-1.56163	0.247461	-6.30769	2.83232e-10	1.89812e-08
Trim10	tripartite motif-containing 10 [Source:MGI Symbol;Acc:MGI:1338757]	19824	Q9WUH5	ENSMUSG00000073400	protein_coding	47.6364	-1.33014	0.377466	-3.53168	0.000412932	0.00464571
Trim17	tripartite motif-containing 17 [Source:MGI Symbol;Acc:MGI:1861440]	56631		ENSMUSG00000036964	protein_coding	27.333	-1.01692	0.339198	-2.98204	0.00286333	0.0217914
Trim30a	tripartite motif-containing 30A [Source:MGI Symbol;Acc:MGI:98178]	20128	P15533	ENSMUSG00000030921	protein_coding	6279.95	-1.295	0.148012	-8.74898	2.15281e-18	7.93506e-16
Trim30b	tripartite motif-containing 30B [Source:MGI Symbol;Acc:MGI:4821256]	102640171		ENSMUSG00000052749	protein_coding	467.257	-1.65513	0.272525	-6.07022	1.27733e-09	7.11883e-08
Trim30c	tripartite motif-containing 30C [Source:MGI Symbol;Acc:MGI:4821257]			ENSMUSG00000078616	protein_coding	275.79	-2.0257	0.266867	-7.57316	3.6424e-14	5.46967e-12
Trim30d	tripartite motif-containing 30D [Source:MGI Symbol;Acc:MGI:3035181]	209387		ENSMUSG00000057596	protein_coding	2546.5	-1.15267	0.171849	-6.70702	1.98633e-11	1.67872e-09
Trim69	tripartite motif-containing 69 [Source:MGI Symbol;Acc:MGI:1918178]	70928	Q80X56	ENSMUSG00000033368	protein_coding	23.5866	-1.12458	0.337152	-3.30897	0.000936407	0.00899683
Trpm2	transient receptor potential cation channel, subfamily M, member 2 [Source:MGI Symbol;Acc:MGI:1351901]	28240	Q91YD4	ENSMUSG00000009292	protein_coding	161.811	-1.08935	0.292214	-3.72508	0.000195257	0.00252481
Tubb1	tubulin, beta 1 class VI [Source:MGI Symbol;Acc:MGI:107814]	545486	A2AQ07	ENSMUSG00000016255	protein_coding	139.631	-1.4271	0.233631	-6.09447	1.09801e-09	6.18318e-08
Tubb3	tubulin, beta 3 class III [Source:MGI Symbol;Acc:MGI:107813]	22152	Q9ERD7	ENSMUSG00000062380	protein_coding	14.8118	-1.41728	0.392732	-3.61271	0.000303013	0.00363213
Ubd	ubiquitin D [Source:MGI Symbol;Acc:MGI:1344410]	24108	P63072	ENSMUSG00000035186	protein_coding	56.5469	-1.4538	0.379681	-3.8428	0.000121638	0.0016977
Ube2l6	ubiquitin-conjugating enzyme E2L 6 [Source:MGI Symbol;Acc:MGI:1914500]	56791	Q9QZU9	ENSMUSG00000027078	protein_coding	2509.11	-1.38491	0.152617	-9.07346	1.15297e-19	6.23295e-17
Upp1	uridine phosphorylase 1 [Source:MGI Symbol;Acc:MGI:1097668]	22271	P52624	ENSMUSG00000020407	protein_coding	565.524	-1.69167	0.199853	-8.45817	2.71614e-17	8.00917e-15
Usp18	ubiquitin specific peptidase 18 [Source:MGI Symbol;Acc:MGI:1344364]	24110	Q9WTV6	ENSMUSG00000030107	protein_coding	6838.91	-1.28075	0.185009	-6.92246	4.4386e-12	4.52737e-10
Vav1	vav 1 oncogene [Source:MGI Symbol;Acc:MGI:98923]	22324		ENSMUSG00000034116	protein_coding	1003.33	-1.1187	0.210325	-5.31812	1.04843e-07	3.69639e-06
Vcan	versican [Source:MGI Symbol;Acc:MGI:102889]	13003		ENSMUSG00000021614	protein_coding	1391.34	-1.9136	0.156322	-12.236	1.99536e-34	3.23608e-30
Wars	tryptophanyl-tRNA synthetase [Source:MGI Symbol;Acc:MGI:104630]	22375	P32921	ENSMUSG00000021266	protein_coding	6946.02	-1.49482	0.143593	-10.4097	2.23959e-25	3.02681e-22
Xaf1	XIAP associated factor 1 [Source:MGI Symbol;Acc:MGI:3772572]	327959		ENSMUSG00000040483	protein_coding	2605.65	-1.08891	0.142743	-7.62801	2.38405e-14	3.71774e-12
Xcl1	chemokine (C motif) ligand 1 [Source:MGI Symbol;Acc:MGI:104593]	16963	P47993	ENSMUSG00000026573	protein_coding	52.0141	-1.21252	0.35207	-3.4372	0.000587767	0.00618586
Xdh	xanthine dehydrogenase [Source:MGI Symbol;Acc:MGI:98973]	22436		ENSMUSG00000024066	protein_coding	16206.6	-1.06117	0.176577	-6.00963	1.85946e-09	1.00859e-07
Zbp1	Z-DNA binding protein 1 [Source:MGI Symbol;Acc:MGI:1927449]	58203		ENSMUSG00000027514	protein_coding	6612.84	-1.56006	0.221029	-7.05833	1.68521e-12	1.84667e-10
Znfx1	zinc finger, NFX1-type containing 1 [Source:MGI Symbol;Acc:MGI:2138982]	98999	Q8R151	ENSMUSG00000039501	protein_coding	11692.2	-1.09637	0.12365	-8.86659	7.54172e-19	3.05779e-16
				ENSMUSG00000085894		34.0661	-1.30829	0.318867	-4.06971	4.70718e-05	0.000772682
				ENSMUSG00000072109		26.3736	-1.03201	0.361097	-2.84599	0.00442732	0.0304376
				ENSMUSG00000086006		36.377	-1.08955	0.327915	-3.30851	0.000937922	0.00900605
				ENSMUSG00000086196		11.8279	-1.49314	0.392059	-3.72094	0.000198481	0.00255168
				ENSMUSG00000089898		12.3104	-1.02376	0.389837	-2.67023	0.00757984	0.0452569
				ENSMUSG00000055110		46.1645	-2.09258	0.345807	-5.94181	2.819e-09	1.47479e-07
				ENSMUSG00000072844		55.5502	-1.47529	0.368172	-4.00289	6.25728e-05	0.000987165
				ENSMUSG00000085295		79.4464	-1.97754	0.354986	-5.55103	2.83992e-08	1.12611e-06
				ENSMUSG00000086765		18.1954	-1.00935	0.385472	-2.61128	0.00902036	0.051457
				ENSMUSG00000106609		24.3813	-1.26071	0.381298	-3.29425	0.000986835	0.0093758
				ENSMUSG00000087477		34.028	-2.04567	0.355435	-5.61271	1.99187e-08	8.26194e-07
				ENSMUSG00000073144		38.0573	-1.01952	0.33714	-3.01594	0.0025618	0.0199085
				ENSMUSG00000108291		15.6857	-1.25982	0.380177	-3.27661	0.00105063	0.0098606
				ENSMUSG00000081723		194.129	-1.48581	0.230812	-6.42575	1.3122e-10	9.37497e-09
				ENSMUSG00000099241		18.8041	-1.03632	0.352813	-2.91325	0.00357683	0.0258162
				ENSMUSG00000063286		3478.09	-1.07542	0.208702	-5.1528	2.56622e-07	8.1766e-06
				ENSMUSG00000073902		1713.62	-1.08666	0.273202	-3.97782	6.95512e-05	0.00107223
				ENSMUSG00000109093		9.78876	-1.11907	0.389382	-2.83244	0.00461936	0.0313328
				ENSMUSG00000109036		35.0542	-1.27946	0.338242	-3.75899	0.000170601	0.00224761
				ENSMUSG00000097134		14.0462	-1.03425	0.38955	-2.64619	0.00814039	0.047661
				ENSMUSG00000087256		21.643	-1.20324	0.37872	-3.15779	0.00158973	0.013703
				ENSMUSG00000090665		54.8098	-1.48984	0.37043	-4.02404	5.72073e-05	0.000911383
				ENSMUSG00000068631		26.7194	-1.15319	0.333499	-3.43164	0.000599953	0.0062815
				ENSMUSG00000109729		36.4501	-1.08719	0.313229	-3.45399	0.000552365	0.00587042
				ENSMUSG00000109675		46.3231	-1.17915	0.312096	-3.76195	0.000168596	0.0022248
				ENSMUSG00000097111		15.3931	-1.63056	0.390129	-4.08729	4.36443e-05	0.000730468
				ENSMUSG00000087052		11.8719	-1.01372	0.390154	-2.58605	0.00970824	0.0542738
				ENSMUSG00000097457		32.9734	-1.71746	0.363296	-4.66789	3.04303e-06	7.35497e-05
				ENSMUSG00000082292		2048.23	-1.76641	0.227824	-7.75236	9.02035e-15	1.53992e-12
				ENSMUSG00000072621		146.131	-1.3654	0.257768	-5.28728	1.24147e-07	4.30216e-06
				ENSMUSG00000113701		36.3058	-2.23965	0.391989	-5.69664	1.22192e-08	5.29868e-07
				ENSMUSG00000114055		8.76812	-1.18432	0.385092	-3.11143	0.00186187	0.0154217
				ENSMUSG00000114608		133.246	-1.24963	0.249258	-5.00473	5.59417e-07	1.62011e-05
				ENSMUSG00000112792		17.3188	-1.11114	0.376954	-2.92655	0.00342745	0.0250502
				ENSMUSG00000113136		133.143	-1.66485	0.269256	-6.1637	7.10644e-10	4.23721e-08
				ENSMUSG00000041449		34.4757	-1.02082	0.358046	-2.84483	0.00444356	0.0304729
				ENSMUSG00000099775		72.7839	-2.63229	0.38632	-6.85645	7.05914e-12	6.81459e-10
				ENSMUSG00000102051		378.833	-2.27441	0.328253	-6.93624	4.02669e-12	4.15954e-10
				ENSMUSG00000092920		19.441	-1.45087	0.385714	-3.73172	0.000190176	0.00246939
				ENSMUSG00000092368		67.2487	-1.75292	0.256393	-6.77373	1.25502e-11	1.12452e-09
				ENSMUSG00000085977		54.0212	-1.31849	0.318755	-4.11826	3.81746e-05	0.000652388
				ENSMUSG00000063388		186.258	-1.38051	0.245666	-5.61088	2.01303e-08	8.32841e-07
				ENSMUSG00000101264		8.3378	-1.35117	0.392737	-3.33193	0.000862465	0.00842618
				ENSMUSG00000075010		2793.94	-1.1239	0.240805	-4.66727	3.05221e-06	7.36619e-05
				ENSMUSG00000086213		25.6366	-1.08011	0.345737	-3.10543	0.00190005	0.0156688
				ENSMUSG00000111118		595.551	-1.52582	0.225115	-6.7743	1.25011e-11	1.12452e-09
				ENSMUSG00000114761		38.0138	-1.1428	0.329392	-3.45271	0.000554982	0.0058905
				ENSMUSG00000097855		44.758	-1.46987	0.330434	-4.41869	9.93009e-06	0.000210243
				ENSMUSG00000097779		34.5714	-1.04197	0.336709	-3.08383	0.00204354	0.0167047

## Sheet: Unfiltered
GeneSymbol	Description	EntrezID	UniprotID	EnsemblID	GeneType	baseMean	log2FoldChange	lfcSE	stat	pvalue	FDR
0610009B22Rik	RIKEN cDNA 0610009B22 gene [Source:MGI Symbol;Acc:MGI:1913300]	66050		ENSMUSG00000007777	protein_coding	148.34	-0.223197	0.191691	-1.1643	0.244302	0.465406
0610010F05Rik	RIKEN cDNA 0610010F05 gene [Source:MGI Symbol;Acc:MGI:1918925]	71675		ENSMUSG00000042208	protein_coding	395.735	0.11651	0.149768	0.777936	0.436607	0.654781
0610010K14Rik	RIKEN cDNA 0610010K14 gene [Source:MGI Symbol;Acc:MGI:1915609]	104457		ENSMUSG00000020831	protein_coding	8.39085	0.467686	0.391153	1.19309	0.232834	0.45178
0610012G03Rik	RIKEN cDNA 0610012G03 gene [Source:MGI Symbol;Acc:MGI:1913301]			ENSMUSG00000107002	protein_coding	361.561	0.121664	0.133521	0.911179	0.362201	0.587445
0610030E20Rik	RIKEN cDNA 0610030E20 gene [Source:MGI Symbol;Acc:MGI:1915614]	68364	Q149G0	ENSMUSG00000058706	protein_coding	807.686	0.0889641	0.131228	0.677933	0.497814	0.704559
0610037L13Rik	RIKEN cDNA 0610037L13 gene [Source:MGI Symbol;Acc:MGI:1921348]	74098	Q8BHG2	ENSMUSG00000028608	protein_coding	532.726	-0.106772	0.164153	-0.650447	0.515404	0.717249
0610040J01Rik	RIKEN cDNA 0610040J01 gene [Source:MGI Symbol;Acc:MGI:1923511]	76261	Q99K99	ENSMUSG00000060512	protein_coding	484.408	-0.357189	0.185343	-1.92709	0.0539689	0.179149
1110002E22Rik	RIKEN cDNA 1110002E22 gene [Source:MGI Symbol;Acc:MGI:1915066]	102634333	E0CYV9	ENSMUSG00000090066	protein_coding	15.5908	-0.228938	0.390018	-0.586653	0.557437	0.748387
1110004F10Rik	RIKEN cDNA 1110004F10 gene [Source:MGI Symbol;Acc:MGI:1929274]	56372		ENSMUSG00000030663	protein_coding	798.052	-0.163638	0.117308	-1.39494	0.163033	0.365204
1110008L16Rik	RIKEN cDNA 1110008L16 gene [Source:MGI Symbol;Acc:MGI:1913382]	66132		ENSMUSG00000021023	protein_coding	145.254	-0.138907	0.21205	-0.655025	0.512452	0.714457
1110008P14Rik	RIKEN cDNA 1110008P14 gene [Source:MGI Symbol;Acc:MGI:1920987]	73737		ENSMUSG00000039195	protein_coding	498.881	-0.393448	0.184552	-2.13184	0.0330201	0.127866
1110012L19Rik	RIKEN cDNA 1110012L19 gene [Source:MGI Symbol;Acc:MGI:1915868]	68618	Q9D1F3	ENSMUSG00000045237	protein_coding	170.428	-0.178778	0.178507	-1.00154	0.316566	0.543749
1110017D15Rik	RIKEN cDNA 1110017D15 gene [Source:MGI Symbol;Acc:MGI:1920971]	73721		ENSMUSG00000028441	protein_coding	349.097	0.433044	0.228541	1.89459	0.0581463	0.18883
1110025L11Rik	RIKEN cDNA 1110025L11 gene [Source:MGI Symbol;Acc:MGI:1915887]	68637		ENSMUSG00000068073	protein_coding	0
1110032A03Rik	RIKEN cDNA 1110032A03 gene [Source:MGI Symbol;Acc:MGI:1915971]	68721	Q9D131	ENSMUSG00000037971	protein_coding	627.75	0.3011	0.131143	2.29588	0.021683	0.0958421
1110032F04Rik	RIKEN cDNA 1110032F04 gene [Source:MGI Symbol;Acc:MGI:1915975]	68725	E9Q0B3	ENSMUSG00000046999	protein_coding	11.5279	-0.116337	0.377335	-0.308358	0.75781	0.877493
1110038F14Rik	RIKEN cDNA 1110038F14 gene [Source:MGI Symbol;Acc:MGI:2152337]	117171	Q3U6N9	ENSMUSG00000063236	protein_coding	441.525	-0.345536	0.133219	-2.59369	0.00949524	0.053322
1110051M20Rik	RIKEN cDNA 1110051M20 gene [Source:MGI Symbol;Acc:MGI:1915079]	228356	Q8BHR8	ENSMUSG00000040591	protein_coding	377.762	0.0842322	0.135463	0.621807	0.534069	0.732042
1110057P08Rik	RIKEN cDNA 1110057P08 gene [Source:MGI Symbol;Acc:MGI:1916094]			ENSMUSG00000068067	protein_coding	0
1110059E24Rik	RIKEN cDNA 1110059E24 gene [Source:MGI Symbol;Acc:MGI:1913456]	66206		ENSMUSG00000035171	protein_coding	433.007	-0.0752773	0.118317	-0.636235	0.524623	0.724484
1110059G10Rik	RIKEN cDNA 1110059G10 gene [Source:MGI Symbol;Acc:MGI:1913452]	66202	Q8K039	ENSMUSG00000032551	protein_coding	255.289	-0.108387	0.141788	-0.764431	0.44461	0.661408
1110065P20Rik	RIKEN cDNA 1110065P20 gene [Source:MGI Symbol;Acc:MGI:1916170]	68920	B1ARW8	ENSMUSG00000078570	protein_coding	114.343	0.0116267	0.196168	0.059271	0.952736	0.979642
1190002N15Rik	RIKEN cDNA 1190002N15 gene [Source:MGI Symbol;Acc:MGI:1916111]	68861	Q3USZ8	ENSMUSG00000045414	protein_coding	1711.91	0.628121	0.170462	3.6847	0.000228976	0.00286538
1190005I06Rik	RIKEN cDNA 1190005I06 gene [Source:MGI Symbol;Acc:MGI:1916168]	68918		ENSMUSG00000043687	protein_coding	1.78945	0.226519	0.308789	0.745657	0.455875
1190007I07Rik	RIKEN cDNA 1190007I07 gene [Source:MGI Symbol;Acc:MGI:3698433]	544717	Q8BTC1	ENSMUSG00000063320	protein_coding	44.2858	0.323184	0.277327	1.1648	0.244099	0.465232
1300017J02Rik	RIKEN cDNA 1300017J02 gene [Source:MGI Symbol;Acc:MGI:1919025]	71775	Q9DBD0	ENSMUSG00000033688	protein_coding	3.56812	-0.594638	0.356376	-1.70104	0.0889359
1500009C09Rik	RIKEN cDNA 1500009C09 gene [Source:MGI Symbol;Acc:MGI:1923755]			ENSMUSG00000068099	protein_coding	4.1996	-0.438545	0.313467	-1.51729	0.129194
1500009L16Rik	RIKEN cDNA 1500009L16 gene [Source:MGI Symbol;Acc:MGI:1917034]	69784	P0C913	ENSMUSG00000087651	protein_coding	46.3883	-0.286168	0.295782	-0.967399	0.333344	0.561156
1500011B03Rik	RIKEN cDNA 1500011B03 gene [Source:MGI Symbol;Acc:MGI:1913486]	330173		ENSMUSG00000072694	protein_coding	93.7097	-0.037163	0.233332	-0.159263	0.873462	0.940552
1500015O10Rik	RIKEN cDNA 1500015O10 gene [Source:MGI Symbol;Acc:MGI:1926146]	78896	Q99LS0	ENSMUSG00000026051	protein_coding	6.80617	0.109825	0.389181	0.281642	0.778218
1520401A03Rik	RIKEN cDNA 1520401A03 gene [Source:MGI Symbol;Acc:MGI:2443785]	320309		ENSMUSG00000043747	protein_coding	0.329882	-0.00490524	0.145796	-0.0336476	0.973158
1600002K03Rik	RIKEN cDNA 1600002K03 gene [Source:MGI Symbol;Acc:MGI:1917020]	69770	Q9DAZ5	ENSMUSG00000035595	protein_coding	73.067	-0.314332	0.244469	-1.2856	0.198583	0.41137
1600012H06Rik	RIKEN cDNA 1600012H06 gene [Source:MGI Symbol;Acc:MGI:1915162]	67912	Q9DAY5	ENSMUSG00000050088	protein_coding	702.005	-0.0908889	0.118552	-0.76666	0.443284	0.660311
1600014C10Rik	RIKEN cDNA 1600014C10 gene [Source:MGI Symbol;Acc:MGI:1919494]	72244		ENSMUSG00000054676	protein_coding	1649.53	-1.38795	0.243114	-5.70874	1.13816e-08	4.98883e-07
1600014C23Rik	RIKEN cDNA 1600014C23 gene [Source:MGI Symbol;Acc:MGI:1919490]	72240		ENSMUSG00000094690	protein_coding	0.173639	-0.0392696	0.145796	-0.269351	0.78766
1600015I10Rik	RIKEN cDNA 1600015I10 gene [Source:MGI Symbol;Acc:MGI:1917011]	69761		ENSMUSG00000029813	protein_coding	0.70641	-0.235887	0.208469	-1.11644	0.264235
1700001C02Rik	RIKEN cDNA 1700001C02 gene [Source:MGI Symbol;Acc:MGI:1922684]	75434	Q9DAS2	ENSMUSG00000029182	protein_coding	153.673	0.548112	0.244862	2.23757	0.0252489	0.106085
1700001C19Rik	RIKEN cDNA 1700001C19 gene [Source:MGI Symbol;Acc:MGI:1922712]	75462		ENSMUSG00000047150	protein_coding	2.8549	0.00114281	0.335056	0.00341704	0.997274
1700001F09Rik	RIKEN cDNA 1700001F09 gene [Source:MGI Symbol;Acc:MGI:1919076]	71826		ENSMUSG00000095384	protein_coding	0
1700001J03Rik	RIKEN cDNA 1700001J03 gene [Source:MGI Symbol;Acc:MGI:1916532]	69282		ENSMUSG00000095040	protein_coding	2.54613	-0.242549	0.321174	-0.76516	0.444176
1700001K19Rik	RIKEN cDNA 1700001K19 gene [Source:MGI Symbol;Acc:MGI:1913573]	66323		ENSMUSG00000056508	protein_coding	0.149465	0.0294591	0.145796	0.202054	0.839875
1700001L19Rik	RIKEN cDNA 1700001L19 gene [Source:MGI Symbol;Acc:MGI:1916565]	69315	Q9DAR0	ENSMUSG00000021534	protein_coding	96.4058	-0.1027	0.305271	-0.336351	0.736606	0.863857
1700001O22Rik	RIKEN cDNA 1700001O22 gene [Source:MGI Symbol;Acc:MGI:1923631]	73598		ENSMUSG00000044320	protein_coding	5.83857	0.538665	0.390768	1.37593	0.168845
1700001P01Rik	RIKEN cDNA 1700001P01 gene [Source:MGI Symbol;Acc:MGI:1919465]	72215	Q9DAQ5	ENSMUSG00000018543	protein_coding	3.4162	-0.413583	0.364738	-1.14259	0.253208
1700003E16Rik	RIKEN cDNA 1700003E16 gene [Source:MGI Symbol;Acc:MGI:1919087]	71837	Q9DAQ4	ENSMUSG00000030030	protein_coding	148.277	0.0919899	0.218312	0.421341	0.673506	0.82831
1700003F12Rik	RIKEN cDNA 1700003F12 gene [Source:MGI Symbol;Acc:MGI:1922730]	75480		ENSMUSG00000038523	protein_coding	1.53746	-0.0913175	0.314828	-0.291499	0.77067
1700003H04Rik	RIKEN cDNA 1700003H04 gene [Source:MGI Symbol;Acc:MGI:1923637]			ENSMUSG00000039174	protein_coding	0
1700006A11Rik	RIKEN cDNA 1700006A11 gene [Source:MGI Symbol;Acc:MGI:1919074]	71824		ENSMUSG00000027973	protein_coding	0
1700007K13Rik	RIKEN cDNA 1700007K13 gene [Source:MGI Symbol;Acc:MGI:1916577]	69327	Q5BN45	ENSMUSG00000026831	protein_coding	277.134	0.29436	0.214997	1.369	0.171001	0.376346
1700008O03Rik	RIKEN cDNA 1700008O03 gene [Source:MGI Symbol;Acc:MGI:1916599]	69349	D3Z070	ENSMUSG00000008028	protein_coding	2.61373	0.154135	0.342465	0.450662	0.652233
1700008P02Rik	RIKEN cDNA 1700008P02 gene [Source:MGI Symbol;Acc:MGI:1916597]	69347		ENSMUSG00000069118	protein_coding	0
1700009N14Rik	RIKEN cDNA 1700009N14 gene [Source:MGI Symbol;Acc:MGI:1922721]	75471		ENSMUSG00000028287	protein_coding	0
1700010B08Rik	RIKEN cDNA 1700010B08 gene [Source:MGI Symbol;Acc:MGI:1922735]	75485		ENSMUSG00000057047	protein_coding	0
1700010I14Rik	RIKEN cDNA 1700010I14 gene [Source:MGI Symbol;Acc:MGI:1914181]	66931		ENSMUSG00000023873	protein_coding	27.8911	0.0637739	0.344647	0.18494	0.853276	0.92919
1700011L22Rik	RIKEN cDNA 1700011L22 gene [Source:MGI Symbol;Acc:MGI:1914937]	67687	Q9DAF8	ENSMUSG00000031682	protein_coding	0.663262	-0.0108892	0.198423	-0.0548398	0.956266
1700011M02Rik	RIKEN cDNA 1700011M02 gene [Source:MGI Symbol;Acc:MGI:1922693]			ENSMUSG00000079476	protein_coding	0
1700012A03Rik	RIKEN cDNA 1700012A03 gene [Source:MGI Symbol;Acc:MGI:1923632]	76382		ENSMUSG00000029766	protein_coding	0
1700012B07Rik	RIKEN cDNA 1700012B07 gene [Source:MGI Symbol;Acc:MGI:1916574]	69324		ENSMUSG00000020617	protein_coding	3.20107	-0.236069	0.30575	-0.789588	0.429768
1700012B09Rik	RIKEN cDNA 1700012B09 gene [Source:MGI Symbol;Acc:MGI:1916575]	69325		ENSMUSG00000031927	protein_coding	33.827	0.063312	0.328646	0.1926	0.847272	0.926384
1700012P22Rik	RIKEN cDNA 1700012P22 gene [Source:MGI Symbol;Acc:MGI:1916614]	69364	Q4KKZ1	ENSMUSG00000028589	protein_coding	0
1700013F07Rik	RIKEN cDNA 1700013F07 gene [Source:MGI Symbol;Acc:MGI:1922754]	75504	Q9DAD0	ENSMUSG00000027886	protein_coding	97.702	0.267702	0.242231	1.1049	0.269204	0.493796
1700013G24Rik	RIKEN cDNA 1700013G24 gene [Source:MGI Symbol;Acc:MGI:1916630]	69380		ENSMUSG00000041399	protein_coding	0
1700013H16Rik	RIKEN cDNA 1700013H16 gene [Source:MGI Symbol;Acc:MGI:1922764]	75514		ENSMUSG00000054727	protein_coding	0
1700014D04Rik	RIKEN cDNA 1700014D04 gene [Source:MGI Symbol;Acc:MGI:1921474]	102638268		ENSMUSG00000051054	protein_coding	1.87796	-0.189498	0.316703	-0.603909	0.545904
1700015F17Rik	RIKEN cDNA 1700015F17 gene [Source:MGI Symbol;Acc:MGI:2686532]	381716		ENSMUSG00000079666	protein_coding	0.33146	-0.00490524	0.145796	-0.0336476	0.973158
1700015G11Rik	RIKEN cDNA 1700015G11 gene [Source:MGI Symbol;Acc:MGI:1922779]	100503036	J3QM76	ENSMUSG00000094445	protein_coding	0
1700016C15Rik	RIKEN cDNA 1700016C15 gene [Source:MGI Symbol;Acc:MGI:1916678]	69428	Q9DAA7	ENSMUSG00000015962	protein_coding	5.89171	0.233973	0.391808	0.596456	0.550871
1700016D06Rik	RIKEN cDNA 1700016D06 gene [Source:MGI Symbol;Acc:MGI:1923663]	76413		ENSMUSG00000031509	protein_coding	0
1700016H13Rik	RIKEN cDNA 1700016H13 gene [Source:MGI Symbol;Acc:MGI:1921468]	74218	Q9DAA3	ENSMUSG00000029320	protein_coding	3.64222	0.242171	0.376911	0.643265	0.520052
1700016K19Rik	RIKEN cDNA 1700016K19 gene [Source:MGI Symbol;Acc:MGI:1921480]	74230	Q810M6	ENSMUSG00000053783	protein_coding	389.173	0.342024	0.254335	1.34468	0.178729	0.386901
1700017B05Rik	RIKEN cDNA 1700017B05 gene [Source:MGI Symbol;Acc:MGI:1921461]	74211	Q3TEI4	ENSMUSG00000032300	protein_coding	706.279	-0.173538	0.143471	-1.20956	0.226446	0.445192
1700017D01Rik	RIKEN cDNA 1700017D01 gene [Source:MGI Symbol;Acc:MGI:1916619]	69369		ENSMUSG00000024729	protein_coding	0.345315	-0.00490524	0.145796	-0.0336476	0.973158
1700017N19Rik	RIKEN cDNA 1700017N19 gene [Source:MGI Symbol;Acc:MGI:1913855]	66605		ENSMUSG00000056912	protein_coding	0
1700018B08Rik	RIKEN cDNA 1700018B08 gene [Source:MGI Symbol;Acc:MGI:1923655]	76405		ENSMUSG00000031809	protein_coding	0.342421	-0.073634	0.145796	-0.487513	0.625895
1700018F24Rik	RIKEN cDNA 1700018F24 gene [Source:MGI Symbol;Acc:MGI:1916646]	69396		ENSMUSG00000029620	protein_coding	0.350777	-0.073634	0.145796	-0.495275	0.620406
1700018G05Rik	RIKEN cDNA 1700018G05 gene [Source:MGI Symbol;Acc:MGI:1916638]			ENSMUSG00000109745	protein_coding	0.173639	-0.0392696	0.145796	-0.269351	0.78766
1700019A02Rik	RIKEN cDNA 1700019A02 gene [Source:MGI Symbol;Acc:MGI:1916647]	69397		ENSMUSG00000060715	protein_coding	0
1700019D03Rik	RIKEN cDNA 1700019D03 gene [Source:MGI Symbol;Acc:MGI:1914330]	67080	Q9CPS8	ENSMUSG00000043629	protein_coding	12.8237	0.34326	0.374097	0.916306	0.359507	0.584938
1700019N19Rik	RIKEN cDNA 1700019N19 gene [Source:MGI Symbol;Acc:MGI:1914757]	67507		ENSMUSG00000026931	protein_coding	0.821767	-0.0759964	0.239215	-0.31824	0.750303
1700020A23Rik	RIKEN cDNA 1700020A23 gene [Source:MGI Symbol;Acc:MGI:1922906]	75656		ENSMUSG00000027409	protein_coding	0.181995	-0.0392696	0.145796	-0.269351	0.78766
1700020D05Rik	RIKEN cDNA 1700020D05 gene [Source:MGI Symbol;Acc:MGI:1922805]	75555		ENSMUSG00000100937	protein_coding	4.54183	0.157186	0.381671	0.412899	0.67968
1700020L24Rik	RIKEN cDNA 1700020L24 gene [Source:MGI Symbol;Acc:MGI:1913580]	66330	Q8C1R3	ENSMUSG00000035085	protein_coding	5.84883	-1.06569	0.389583	-2.68655	0.00721946
1700020N01Rik	RIKEN cDNA 1700020N01 gene [Source:MGI Symbol;Acc:MGI:1914942]			ENSMUSG00000050844	protein_coding	1.04883	-0.343816	0.244227	-1.549	0.121383
1700020N15Rik	RIKEN cDNA 1700020N15 gene [Source:MGI Symbol;Acc:MGI:1922759]	75509		ENSMUSG00000059690	protein_coding	0
1700021F05Rik	RIKEN cDNA 1700021F05 gene [Source:MGI Symbol;Acc:MGI:1915101]	67851	Q9CQF4	ENSMUSG00000019797	protein_coding	126.182	-0.19839	0.185771	-1.0679	0.285566	0.510282
1700021F07Rik	RIKEN cDNA 1700021F07 gene [Source:MGI Symbol;Acc:MGI:1919471]	72221	Q9DA42	ENSMUSG00000027518	protein_coding	0
1700022I11Rik	RIKEN cDNA 1700022I11 gene [Source:MGI Symbol;Acc:MGI:1914567]	67317		ENSMUSG00000028451	protein_coding	0.149465	0.0294591	0.145796	0.202054	0.839875
1700023F06Rik	RIKEN cDNA 1700023F06 gene [Source:MGI Symbol;Acc:MGI:1916691]	69441		ENSMUSG00000020940	protein_coding	2.59437	0.379265	0.34938	1.09344	0.274199
1700024B05Rik	RIKEN cDNA 1700024B05 gene [Source:MGI Symbol;Acc:MGI:1922768]			ENSMUSG00000052334	protein_coding	0
1700024G13Rik	RIKEN cDNA 1700024G13 gene [Source:MGI Symbol;Acc:MGI:1914335]	67085	Q3KNL4	ENSMUSG00000072473	protein_coding	100.836	0.702671	0.286846	2.44761	0.0143808	0.0716303
1700024P04Rik	RIKEN cDNA 1700024P04 gene [Source:MGI Symbol;Acc:MGI:1916632]	69382	Q9D9Z7	ENSMUSG00000045022	protein_coding	0
1700025B11Rik	RIKEN cDNA 1700025B11 gene [Source:MGI Symbol;Acc:MGI:1923659]			ENSMUSG00000101113	protein_coding	0
1700025C18Rik	RIKEN cDNA 1700025C18 gene [Source:MGI Symbol;Acc:MGI:1919461]			ENSMUSG00000078935	protein_coding	0
1700025F22Rik	RIKEN cDNA 1700025F22 gene [Source:MGI Symbol;Acc:MGI:1916666]	69416		ENSMUSG00000024728	protein_coding	0
1700025G04Rik	RIKEN cDNA 1700025G04 gene [Source:MGI Symbol;Acc:MGI:1916649]	69399	Q8K207	ENSMUSG00000032666	protein_coding	476.808	0.290047	0.139974	2.07209	0.0382574	0.141106
1700028J19Rik	RIKEN cDNA 1700028J19 gene [Source:MGI Symbol;Acc:MGI:1917254]			ENSMUSG00000038782	protein_coding	5.785	-0.628145	0.391081	-1.60207	0.109141
1700028K03Rik	RIKEN cDNA 1700028K03 gene [Source:MGI Symbol;Acc:MGI:1923671]	76421		ENSMUSG00000089798	protein_coding	0.838479	-0.0794231	0.239701	-0.333065	0.739085
1700028P14Rik	RIKEN cDNA 1700028P14 gene [Source:MGI Symbol;Acc:MGI:1914733]	67483	Q9CQC3	ENSMUSG00000033053	protein_coding	61.0419	0.152361	0.320674	0.474963	0.634814	0.802823
1700029F12Rik	RIKEN cDNA 1700029F12 gene [Source:MGI Symbol;Acc:MGI:1913729]	66479		ENSMUSG00000052075	protein_coding	0.347278	-0.073634	0.145796	-0.492084	0.62266
1700029H14Rik	RIKEN cDNA 1700029H14 gene [Source:MGI Symbol;Acc:MGI:1913751]	66501		ENSMUSG00000031452	protein_coding	0.181995	-0.0392696	0.145796	-0.269351	0.78766
1700029I15Rik	RIKEN cDNA 1700029I15 gene [Source:MGI Symbol;Acc:MGI:1916742]	75641		ENSMUSG00000044916	protein_coding	13.3726	-0.335337	0.369789	-0.906032	0.364919	0.589996
1700029J07Rik	RIKEN cDNA 1700029J07 gene [Source:MGI Symbol;Acc:MGI:1916729]	69479	Q3U1D9	ENSMUSG00000071103	protein_coding	90.373	0.767038	0.268695	2.85133	0.00435367	0.0300331
1700029P11Rik	RIKEN cDNA 1700029P11 gene [Source:MGI Symbol;Acc:MGI:1913596]	66346		ENSMUSG00000061633	protein_coding	0
1700030J22Rik	RIKEN cDNA 1700030J22 gene [Source:MGI Symbol;Acc:MGI:1916778]	69528	Q8BHB7	ENSMUSG00000031847	protein_coding	110.755	-0.00493626	0.257965	-0.0191324	0.984736	0.994981
1700030K09Rik	RIKEN cDNA 1700030K09 gene [Source:MGI Symbol;Acc:MGI:1919504]	72254	Q922C1	ENSMUSG00000052794	protein_coding	134.477	0.363239	0.18892	1.92225	0.0545738	0.180628
1700031F05Rik	RIKEN cDNA 1700031F05 gene [Source:MGI Symbol;Acc:MGI:1920550]	73300		ENSMUSG00000032894	protein_coding	0
1700034E13Rik	RIKEN cDNA 1700034E13 gene [Source:MGI Symbol;Acc:MGI:1925664]	78414		ENSMUSG00000024532	protein_coding	2.32674	-0.140572	0.336452	-0.417846	0.67606
1700034I23Rik	RIKEN cDNA 1700034I23 gene [Source:MGI Symbol;Acc:MGI:1920547]			ENSMUSG00000074619	protein_coding	0.181995	-0.0392696	0.145796	-0.269351	0.78766
1700034J05Rik	RIKEN cDNA 1700034J05 gene [Source:MGI Symbol;Acc:MGI:1920594]	73344	Q80W69	ENSMUSG00000040163	protein_coding	0
1700037C18Rik	RIKEN cDNA 1700037C18 gene [Source:MGI Symbol;Acc:MGI:1920511]	73261		ENSMUSG00000005983	protein_coding	102.447	-0.0344895	0.241067	-0.143058	0.886244	0.947893
1700037H04Rik	RIKEN cDNA 1700037H04 gene [Source:MGI Symbol;Acc:MGI:1914576]	67326		ENSMUSG00000027327	protein_coding	153.865	0.123976	0.178671	0.693859	0.487771	0.696484
1700040F15Rik	RIKEN cDNA 1700040F15 gene [Source:MGI Symbol;Acc:MGI:1920579]			ENSMUSG00000100667	protein_coding	0
1700042G07Rik	RIKEN cDNA 1700042G07 gene [Source:MGI Symbol;Acc:MGI:1914573]	67323		ENSMUSG00000078593	protein_coding	0
1700047I17Rik2	RIKEN cDNA 1700047I17 gene 2 [Source:MGI Symbol;Acc:MGI:3714351]	100101807	Q8BR63	ENSMUSG00000094103	protein_coding	0
1700049E17Rik1	RIKEN cDNA 1700049E17 gene, gene 1 [Source:MGI Symbol;Acc:MGI:1920665]	100041722		ENSMUSG00000079271	protein_coding	0
1700049E17Rik2	tandem duplication of RIKEN cDNA 1700049E17 gene, gene 2 [Source:MGI Symbol;Acc:MGI:3796510]	100041722		ENSMUSG00000090440	protein_coding	0
1700056E22Rik	RIKEN cDNA 1700056E22 gene [Source:MGI Symbol;Acc:MGI:1920613]	73363		ENSMUSG00000044854	protein_coding	10.178	0.135683	0.389004	0.348445	0.727506	0.859587
1700057G04Rik	RIKEN cDNA 1700057G04 gene [Source:MGI Symbol;Acc:MGI:1925709]	78459		ENSMUSG00000074139	protein_coding	0.694128	-0.00388846	0.199599	-0.0196209	0.984346
1700061G19Rik	RIKEN cDNA 1700061G19 gene [Source:MGI Symbol;Acc:MGI:1925875]	78625		ENSMUSG00000024209	protein_coding	6.12607	0.0402442	0.390883	0.10293	0.918018
1700064H15Rik	RIKEN cDNA 1700064H15 gene [Source:MGI Symbol;Acc:MGI:1920674]			ENSMUSG00000082766	protein_coding	0
1700066B19Rik	RIKEN cDNA 1700066B19 gene [Source:MGI Symbol;Acc:MGI:1920699]	73449	Q3TS39	ENSMUSG00000073598	protein_coding	22.7534	-0.550757	0.367691	-1.49566	0.134741	0.324218
1700066M21Rik	RIKEN cDNA 1700066M21 gene [Source:MGI Symbol;Acc:MGI:1920717]	73467	Q9D9H8	ENSMUSG00000038323	protein_coding	111.863	0.207728	0.19938	1.04177	0.297519	0.523677
1700067K01Rik	RIKEN cDNA 1700067K01 gene [Source:MGI Symbol;Acc:MGI:1920703]	73453	Q8CF25	ENSMUSG00000046408	protein_coding	1.62643	0.190757	0.307725	0.626799	0.530791
1700067P10Rik	RIKEN cDNA 1700067P10 gene [Source:MGI Symbol;Acc:MGI:1915474]	68224		ENSMUSG00000021545	protein_coding	0
1700069L16Rik	RIKEN cDNA 1700069L16 gene [Source:MGI Symbol;Acc:MGI:1920726]			ENSMUSG00000042184	protein_coding	0.173639	-0.0392696	0.145796	-0.269351	0.78766
1700074P13Rik	RIKEN cDNA 1700074P13 gene [Source:MGI Symbol;Acc:MGI:1920731]	73481		ENSMUSG00000029883	protein_coding	0
1700080E11Rik	RIKEN cDNA 1700080E11 gene [Source:MGI Symbol;Acc:MGI:1920782]	73532		ENSMUSG00000032566	protein_coding	0
1700080O16Rik	RIKEN cDNA 1700080O16 gene [Source:MGI Symbol;Acc:MGI:1921529]	74279		ENSMUSG00000031118	protein_coding	0.323104	-0.00490524	0.145796	-0.0336476	0.973158
1700084M14Rik	RIKEN cDNA 1700084M14 gene [Source:MGI Symbol;Acc:MGI:1920737]			ENSMUSG00000057805	protein_coding	0
1700086D15Rik	RIKEN cDNA 1700086D15 gene [Source:MGI Symbol;Acc:MGI:1921532]			ENSMUSG00000020548	protein_coding	1.12517	0.12742	0.252862	0.513944	0.607291
1700088E04Rik	RIKEN cDNA 1700088E04 gene [Source:MGI Symbol;Acc:MGI:1920774]	27660		ENSMUSG00000033029	protein_coding	348.246	0.26541	0.212455	1.24917	0.211605	0.42725
1700092M07Rik	RIKEN cDNA 1700092M07 gene [Source:MGI Symbol;Acc:MGI:1921557]	74307	G3UW99	ENSMUSG00000090840	protein_coding	0.171676	0.0294591	0.145796	0.202054	0.839875
1700093K21Rik	RIKEN cDNA 1700093K21 gene [Source:MGI Symbol;Acc:MGI:1914608]	67358	Q810S2	ENSMUSG00000020286	protein_coding	2.00296	-0.0412732	0.331288	-0.124615	0.900828
1700102P08Rik	RIKEN cDNA 1700102P08 gene [Source:MGI Symbol;Acc:MGI:2148248]	112418		ENSMUSG00000032611	protein_coding	7.98193	0.33953	0.39209	0.864079	0.387545	0.612013
1700109H08Rik	RIKEN cDNA 1700109H08 gene [Source:MGI Symbol;Acc:MGI:1924286]	77036		ENSMUSG00000008307	protein_coding	21.7478	0.574131	0.344207	1.66361	0.0961899	0.263782
1700113H08Rik	RIKEN cDNA 1700113H08 gene [Source:MGI Symbol;Acc:MGI:1923890]	76640		ENSMUSG00000047129	protein_coding	0.998258	0.103107	0.251517	0.415117	0.678056
1700122O11Rik	RIKEN cDNA 1700122O11 gene [Source:MGI Symbol;Acc:MGI:1923901]	76651		ENSMUSG00000094928	protein_coding	0.168782	-0.0392696	0.145796	-0.269351	0.78766
1700123K08Rik	RIKEN cDNA 1700123K08 gene [Source:MGI Symbol;Acc:MGI:1923908]	76658		ENSMUSG00000029526	protein_coding	0.149465	0.0294591	0.145796	0.202054	0.839875
1700123L14Rik	RIKEN cDNA 1700123L14 gene [Source:MGI Symbol;Acc:MGI:1925732]			ENSMUSG00000072878	protein_coding	0.505099	-0.0653191	0.184921	-0.340604	0.733402
1700123O20Rik	RIKEN cDNA 1700123O20 gene [Source:MGI Symbol;Acc:MGI:1920893]	58248	Q9JJ93	ENSMUSG00000040822	protein_coding	430.438	-0.19996	0.156045	-1.28143	0.200044	0.413183
1700125H20Rik	RIKEN cDNA 1700125H20 gene [Source:MGI Symbol;Acc:MGI:1920884]	73634	Q9D979	ENSMUSG00000018479	protein_coding	1.13673	-0.0535351	0.223928	-0.239433	0.81077
1700129C05Rik	RIKEN cDNA 1700129C05 gene [Source:MGI Symbol;Acc:MGI:1915182]	67932		ENSMUSG00000021977	protein_coding	0.36399	-0.073634	0.145796	-0.507361	0.611902
1810009A15Rik	RIKEN cDNA 1810009A15 gene [Source:MGI Symbol;Acc:MGI:1913526]	66276	Q9D937	ENSMUSG00000071653	protein_coding	1.92566	0.262057	0.311658	0.856522	0.391709
1810009J06Rik	RIKEN cDNA 1810009J06 gene [Source:MGI Symbol;Acc:MGI:1920876]	73626		ENSMUSG00000094808	protein_coding	0
1810010D01Rik	RIKEN cDNA 1810010D01 gene [Source:MGI Symbol;Acc:MGI:1916283]			ENSMUSG00000109305	protein_coding	16.7179	0.723549	0.37817	1.90585	0.0566694	0.185295
1810010H24Rik	RIKEN cDNA 1810010H24 gene [Source:MGI Symbol;Acc:MGI:1916316]	69066		ENSMUSG00000078607	protein_coding	695.463	0.658913	0.20751	3.17506	0.00149804	0.013076
1810013L24Rik	RIKEN cDNA 1810013L24 gene [Source:MGI Symbol;Acc:MGI:1916303]	69053	Q14AM7	ENSMUSG00000022507	protein_coding	1179.85	-0.0500383	0.106327	-0.470609	0.63792	0.804994
1810022K09Rik	RIKEN cDNA 1810022K09 gene [Source:MGI Symbol;Acc:MGI:1916376]	69126		ENSMUSG00000078784	protein_coding	277.987	-0.224449	0.210992	-1.06377	0.287434	0.51249
1810024B03Rik	RIKEN cDNA 1810024B03 gene [Source:MGI Symbol;Acc:MGI:1925560]	329509		ENSMUSG00000044145	protein_coding	29.3004	0.458688	0.326968	1.40112	0.161177	0.362519
1810030O07Rik	RIKEN cDNA 1810030O07 gene [Source:MGI Symbol;Acc:MGI:1916405]	69155	Q8C5K5	ENSMUSG00000044148	protein_coding	797.668	0.029746	0.116924	0.254404	0.799183	0.900967
1810032O08Rik	RIKEN cDNA 1810032O08 gene [Source:MGI Symbol;Acc:MGI:1913543]			ENSMUSG00000020812	protein_coding	40.685	0.024103	0.310221	0.0776734	0.938088	0.973566
1810037I17Rik	RIKEN cDNA 1810037I17 gene [Source:MGI Symbol;Acc:MGI:1914954]	67704	Q99M08	ENSMUSG00000054091	protein_coding	1036.52	-0.25564	0.148798	-1.71803	0.0857918	0.245488
1810043G02Rik	RIKEN cDNA 1810043G02 gene [Source:MGI Symbol;Acc:MGI:1915134]	67884	Q8C6G1	ENSMUSG00000020284	protein_coding	219.138	-0.0690532	0.190135	-0.363165	0.716482	0.853447
1810046K07Rik	RIKEN cDNA 1810046K07 gene [Source:MGI Symbol;Acc:MGI:1917059]	69809	Q9D8Q6	ENSMUSG00000036027	protein_coding	1.82318	0.0278427	0.333179	0.0835694	0.933399
1810049J17Rik	RIKEN cDNA 1810049J17 gene [Source:MGI Symbol;Acc:MGI:3704453]			ENSMUSG00000097221	protein_coding	1.81418	0.258319	0.317822	0.823225	0.41038
1810055G02Rik	RIKEN cDNA 1810055G02 gene [Source:MGI Symbol;Acc:MGI:1919306]	72056	Q9D8N1	ENSMUSG00000035372	protein_coding	522.17	-0.512356	0.132923	-3.85431	0.000116054	0.00163383
1810062G17Rik	RIKEN cDNA 1810062G17 gene [Source:MGI Symbol;Acc:MGI:1919532]	72282		ENSMUSG00000027713	protein_coding	12.5529	0.10418	0.387834	0.268278	0.788485	0.894491
1810065E05Rik	RIKEN cDNA 1810065E05 gene [Source:MGI Symbol;Acc:MGI:1917114]	69864		ENSMUSG00000013653	protein_coding	2.36248	-0.461255	0.338105	-1.38353	0.166502
2010003K11Rik	RIKEN cDNA 2010003K11 gene [Source:MGI Symbol;Acc:MGI:1917111]	69861	Q8VC23	ENSMUSG00000042041	protein_coding	2.13277	0.0176708	0.343097	0.0514067	0.959001
2010005H15Rik	RIKEN cDNA 2010005H15 gene [Source:MGI Symbol;Acc:MGI:1924020]	76770		ENSMUSG00000095620	protein_coding	32.9517	-1.46904	0.35363	-4.11961	3.7951e-05	0.000649935
2010106E10Rik	RIKEN cDNA 2010106E10 gene [Source:MGI Symbol;Acc:MGI:1914965]	67715		ENSMUSG00000025528	protein_coding	0.149465	0.0294591	0.145796	0.202054	0.839875
2010109A12Rik	RIKEN cDNA 2010109A12 gene [Source:MGI Symbol;Acc:MGI:1922860]	75610		ENSMUSG00000029384	protein_coding	1.91249	0.280084	0.316647	0.896554	0.369957
2010109I03Rik	RIKEN cDNA 2010109I03 gene [Source:MGI Symbol;Acc:MGI:1914288]	67038		ENSMUSG00000063522	protein_coding	21.7768	0.563753	0.38802	1.45277	0.146286	0.341461
2010111I01Rik	RIKEN cDNA 2010111I01 gene [Source:MGI Symbol;Acc:MGI:1919311]	72061		ENSMUSG00000021458	protein_coding	855.468	0.0655258	0.134681	0.486528	0.626593	0.796589
2010300C02Rik	RIKEN cDNA 2010300C02 gene [Source:MGI Symbol;Acc:MGI:1919347]	72097		ENSMUSG00000026090	protein_coding	736.818	0.248823	0.180416	1.37913	0.167854	0.372197
2010315B03Rik	RIKEN cDNA 2010315B03 gene [Source:MGI Symbol;Acc:MGI:1919321]	630836		ENSMUSG00000074829	protein_coding	253.826	-0.0970102	0.165141	-0.587436	0.556911	0.747819
2200002D01Rik	RIKEN cDNA 2200002D01 gene [Source:MGI Symbol;Acc:MGI:1919525]	72275		ENSMUSG00000030587	protein_coding	229.147	-0.325268	0.226152	-1.43823	0.150369	0.347116
2200002J24Rik	RIKEN cDNA 2200002J24 gene [Source:MGI Symbol;Acc:MGI:1916397]	69147		ENSMUSG00000013083	protein_coding	0
2210010C04Rik	RIKEN cDNA 2210010C04 gene [Source:MGI Symbol;Acc:MGI:1914623]	67373		ENSMUSG00000029882	protein_coding	0.355634	-0.073634	0.145796	-0.499779	0.617231
2210011C24Rik	RIKEN cDNA 2210011C24 gene [Source:MGI Symbol;Acc:MGI:1917384]	70134		ENSMUSG00000074217	protein_coding	204.765	0.833621	0.208684	3.99225	6.54505e-05	0.00102657
2210016F16Rik	RIKEN cDNA 2210016F16 gene [Source:MGI Symbol;Acc:MGI:1917403]	70153		ENSMUSG00000021550	protein_coding	629.445	-0.343711	0.133282	-2.57878	0.009915	0.0551256
2210016L21Rik	RIKEN cDNA 2210016L21 gene [Source:MGI Symbol;Acc:MGI:1919607]	72357		ENSMUSG00000029559	protein_coding	464.792	0.050355	0.13036	0.386278	0.699291	0.843957
2210017I01Rik	RIKEN cDNA 2210017I01 gene [Source:MGI Symbol;Acc:MGI:3588251]			ENSMUSG00000103523	protein_coding	3.43769	0.229928	0.205991	1.74535	0.0809243
2210407C18Rik	RIKEN cDNA 2210407C18 gene [Source:MGI Symbol;Acc:MGI:1925604]	78354		ENSMUSG00000037145	protein_coding	4.25647	-0.912679	0.363419	-2.5211	0.0116988
2210408I21Rik	RIKEN cDNA 2210408I21 gene [Source:MGI Symbol;Acc:MGI:1919621]	72371	Q3UPC7	ENSMUSG00000071252	protein_coding	181.487	0.34136	0.238578	1.43056	0.152556	0.350597
2210418O10Rik	RIKEN cDNA 2210418O10 gene [Source:MGI Symbol;Acc:MGI:1924208]	100504263		ENSMUSG00000078894	protein_coding	0
2300002M23Rik	RIKEN cDNA 2300002M23 gene [Source:MGI Symbol;Acc:MGI:1916792]	69542	Q8BM15	ENSMUSG00000039269	protein_coding	12.555	0.127138	0.157975	1.79662
2300003K06Rik	RIKEN cDNA 2300003K06 gene [Source:MGI Symbol;Acc:MGI:1916701]	100502865		ENSMUSG00000078257	protein_coding	0
2300009A05Rik	RIKEN cDNA 2300009A05 gene [Source:MGI Symbol;Acc:MGI:1916728]	69478	Q0VG49	ENSMUSG00000032403	protein_coding	103.062	0.328732	0.211096	1.55691	0.119492	0.301905
2310002L09Rik	RIKEN cDNA 2310002L09 gene [Source:MGI Symbol;Acc:MGI:1916780]	71886		ENSMUSG00000028396	protein_coding	2.04931	-0.433731	0.31319	-1.43579	0.151061
2310003L06Rik	RIKEN cDNA 2310003L06 gene [Source:MGI Symbol;Acc:MGI:1921498]			ENSMUSG00000007457	protein_coding	0
2310007B03Rik	RIKEN cDNA 2310007B03 gene [Source:MGI Symbol;Acc:MGI:1919124]	71874	Q8CEZ4	ENSMUSG00000034159	protein_coding	914.15	-0.246248	0.187469	-1.31354	0.189	0.39901
2310009B15Rik	RIKEN cDNA 2310009B15 gene [Source:MGI Symbol;Acc:MGI:1916799]	69549		ENSMUSG00000079283	protein_coding	58.0605	-0.416804	0.247592	-1.68279	0.0924154	0.25748
2310011J03Rik	RIKEN cDNA 2310011J03 gene [Source:MGI Symbol;Acc:MGI:1913624]	66374	Q9D7E4	ENSMUSG00000020133	protein_coding	602.06	-0.215325	0.115292	-1.86763	0.0618136	0.196567
2310022A10Rik	RIKEN cDNA 2310022A10 gene [Source:MGI Symbol;Acc:MGI:1913617]	66367		ENSMUSG00000049643	protein_coding	407.029	-0.537672	0.174857	-3.07468	0.00210732	0.0170712
2310022B05Rik	RIKEN cDNA 2310022B05 gene [Source:MGI Symbol;Acc:MGI:1916801]	69551	Q8C3W1	ENSMUSG00000031983	protein_coding	1465.82	0.308625	0.135363	2.27996	0.0226103	0.0984941
2310030G06Rik	RIKEN cDNA 2310030G06 gene [Source:MGI Symbol;Acc:MGI:1914202]	66952	Q9D8L0	ENSMUSG00000032062	protein_coding	348.65	0.188978	0.134629	1.40366	0.160421	0.36153
2310033P09Rik	RIKEN cDNA 2310033P09 gene [Source:MGI Symbol;Acc:MGI:1915112]	67862	Q99LX5	ENSMUSG00000020441	protein_coding	231.678	0.3088	0.180105	1.71446	0.0864449	0.246521
2310034C09Rik	RIKEN cDNA 2310034C09 gene [Source:MGI Symbol;Acc:MGI:2152338]	117172		ENSMUSG00000068078	protein_coding	0
2310034G01Rik	RIKEN cDNA 2310034G01 gene [Source:MGI Symbol;Acc:MGI:1922829]			ENSMUSG00000099655	protein_coding	113.982	0.344132	0.2496	1.37836	0.168092	0.372515
2310039H08Rik	RIKEN cDNA 2310039H08 gene [Source:MGI Symbol;Acc:MGI:1914351]	67101	Q9D727	ENSMUSG00000062619	protein_coding	113.425	0.194379	0.241592	0.804502	0.421107	0.64145
2310046K23Rik	RIKEN cDNA 2310046K23 gene [Source:MGI Symbol;Acc:MGI:1924218]			ENSMUSG00000102308	protein_coding	0.29893	0.0638235	0.145796	0.406534	0.68435
2310050C09Rik	RIKEN cDNA 2310050C09 gene [Source:MGI Symbol;Acc:MGI:1913783]	66533		ENSMUSG00000090314	protein_coding	2.83983	0.210662	0.198434	1.59537	0.110629
2310057J18Rik	RIKEN cDNA 2310057J18 gene [Source:MGI Symbol;Acc:MGI:1914969]	67719		ENSMUSG00000015519	protein_coding	0
2310057M21Rik	RIKEN cDNA 2310057M21 gene [Source:MGI Symbol;Acc:MGI:1915527]	68277	Q9D2Q3	ENSMUSG00000040177	protein_coding	190.924	-0.00585179	0.162583	-0.0359924	0.971288	0.98798
2310057N15Rik	RIKEN cDNA 2310057N15 gene [Source:MGI Symbol;Acc:MGI:1916946]	69696		ENSMUSG00000048830	protein_coding	0
2310061I04Rik	RIKEN cDNA 2310061I04 gene [Source:MGI Symbol;Acc:MGI:1916912]	69662		ENSMUSG00000050705	protein_coding	381.251	-0.0396885	0.142161	-0.279181	0.780106	0.888466
2310061N02Rik	RIKEN cDNA 2310061N02 gene [Source:MGI Symbol;Acc:MGI:1916911]	69661		ENSMUSG00000050704	protein_coding	0
2310079G19Rik	RIKEN cDNA 2310079G19 gene [Source:MGI Symbol;Acc:MGI:1916949]	69699		ENSMUSG00000045331	protein_coding	0
2410002F23Rik	RIKEN cDNA 2410002F23 gene [Source:MGI Symbol;Acc:MGI:1914226]	668661		ENSMUSG00000045411	protein_coding	244.063	0.191402	0.20543	0.931674	0.351505	0.577565
2410004B18Rik	RIKEN cDNA 2410004B18 gene [Source:MGI Symbol;Acc:MGI:1913671]	66421	Q9CWU4	ENSMUSG00000036873	protein_coding	291.149	-0.331277	0.141755	-2.33687	0.0194461	0.0888885
2410004P03Rik	RIKEN cDNA 2410004P03 gene [Source:MGI Symbol;Acc:MGI:1920917]	73667		ENSMUSG00000071398	protein_coding	598.291	0.261514	0.273339	0.956701	0.338718	0.5672
2410015M20Rik	RIKEN cDNA 2410015M20 gene [Source:MGI Symbol;Acc:MGI:2442174]	224904	Q8R404	ENSMUSG00000049760	protein_coding	547.768	0.0692366	0.152882	0.452871	0.650642	0.813265
2410131K14Rik	RIKEN cDNA 2410131K14 gene [Source:MGI Symbol;Acc:MGI:1924042]	76792	Q8BTG6	ENSMUSG00000032840	protein_coding	330.649	0.0871995	0.156255	0.558059	0.576804	0.761466
2410137M14Rik	RIKEN cDNA 2410137M14 gene [Source:MGI Symbol;Acc:MGI:1924047]	76797		ENSMUSG00000064308	protein_coding	1.13322	0.338699	0.24491	1.53191	0.125544
2410141K09Rik	RIKEN cDNA 2410141K09 gene [Source:MGI Symbol;Acc:MGI:1924053]	76803		ENSMUSG00000074832	protein_coding	0
2510002D24Rik	RIKEN cDNA 2510002D24 gene [Source:MGI Symbol;Acc:MGI:1919557]	72307	Q3U595	ENSMUSG00000071632	protein_coding	165.238	0.294193	0.199795	1.47232	0.140935	0.333628
2510009E07Rik	RIKEN cDNA 2510009E07 gene [Source:MGI Symbol;Acc:MGI:1919440]	72190	Q6GQU0	ENSMUSG00000043391	protein_coding	1257.56	0.390199	0.147436	2.64653	0.00813229	0.0476307
2510039O18Rik	RIKEN cDNA 2510039O18 gene [Source:MGI Symbol;Acc:MGI:1924284]	77034	Q91X21	ENSMUSG00000044496	protein_coding	1350.81	-0.169441	0.0918907	-1.84394	0.0651925	0.204031
2610001J05Rik	RIKEN cDNA 2610001J05 gene [Source:MGI Symbol;Acc:MGI:1913770]	66520		ENSMUSG00000052419	protein_coding	953.202	-0.0477938	0.128305	-0.372502	0.709519	0.85054
2610002M06Rik	RIKEN cDNA 2610002M06 gene [Source:MGI Symbol;Acc:MGI:1914278]	67028	Q9CQD4	ENSMUSG00000031242	protein_coding	675.602	0.0484998	0.101344	0.478566	0.632248	0.800952
2610008E11Rik	RIKEN cDNA 2610008E11 gene [Source:MGI Symbol;Acc:MGI:1919378]	72128		ENSMUSG00000060301	protein_coding	397.876	0.452044	0.140668	3.21325	0.00131241	0.0118051
2610021A01Rik	RIKEN cDNA 2610021A01 gene [Source:MGI Symbol;Acc:MGI:1922662]			ENSMUSG00000091474	protein_coding	241.274	0.24937	0.17354	1.43689	0.150751	0.347678
2610028H24Rik	RIKEN cDNA 2610028H24 gene [Source:MGI Symbol;Acc:MGI:1924214]	76964		ENSMUSG00000009114	protein_coding	797.302	0.182337	0.165881	1.09918	0.271689	0.495937
2610042L04Rik	RIKEN cDNA 2610042L04 gene [Source:MGI Symbol;Acc:MGI:1914305]	554327		ENSMUSG00000079388	protein_coding	0.337564	-0.073634	0.145796	-0.482902	0.629165
2610044O15Rik8	RIKEN cDNA 2610044O15 gene [Source:MGI Symbol;Acc:MGI:1919389]	72139		ENSMUSG00000071302	protein_coding	214.475	0.143942	0.170196	0.845721	0.397709	0.621152
2610301B20Rik	RIKEN cDNA 2610301B20 gene [Source:MGI Symbol;Acc:MGI:1914407]	67157		ENSMUSG00000059482	protein_coding	323.476	0.270591	0.175228	1.54412	0.12256	0.306683
2610318N02Rik	RIKEN cDNA 2610318N02 gene [Source:MGI Symbol;Acc:MGI:1917708]	70458		ENSMUSG00000049916	protein_coding	3.21067	-0.234853	0.337919	-0.699997	0.483929
2610507B11Rik	RIKEN cDNA 2610507B11 gene [Source:MGI Symbol;Acc:MGI:1919753]	72503	Q5SYL3	ENSMUSG00000010277	protein_coding	5301.47	-0.0924988	0.0848115	-1.09064	0.275431	0.50033
2610528A11Rik	RIKEN cDNA 2610528A11 gene [Source:MGI Symbol;Acc:MGI:1917295]	70045	A0A0B4J1N3	ENSMUSG00000096001	protein_coding	9.09606	0.145945	0.343602	0.426206	0.669958	0.825763
2610528J11Rik	RIKEN cDNA 2610528J11 gene [Source:MGI Symbol;Acc:MGI:1913701]	66451	Q9CQM1	ENSMUSG00000028536	protein_coding	119.51	0.206584	0.194777	1.06051	0.28891	0.513992
2700049A03Rik	RIKEN cDNA 2700049A03 gene [Source:MGI Symbol;Acc:MGI:1924217]	76967	E9PV87	ENSMUSG00000034601	protein_coding	218.623	0.266233	0.173791	1.53181	0.125568	0.311205
2700062C07Rik	RIKEN cDNA 2700062C07 gene [Source:MGI Symbol;Acc:MGI:1915296]	68046		ENSMUSG00000024273	protein_coding	176.156	-0.155821	0.161398	-0.96543	0.33433	0.561998
2700081O15Rik	RIKEN cDNA 2700081O15 gene [Source:MGI Symbol;Acc:MGI:1919667]	108899	Q4VA45	ENSMUSG00000053080	protein_coding	499.143	0.670078	0.151524	4.42156	9.79911e-06	0.000208013
2700097O09Rik	RIKEN cDNA 2700097O09 gene [Source:MGI Symbol;Acc:MGI:1919908]	72658		ENSMUSG00000062198	protein_coding	66.7824	0.26884	0.246235	1.09158	0.27502	0.499694
2810004N23Rik	RIKEN cDNA 2810004N23 gene [Source:MGI Symbol;Acc:MGI:1913773]	66523	Q8CIL4	ENSMUSG00000031984	protein_coding	431.536	-0.0523792	0.129169	-0.405511	0.685102	0.83466
2810006K23Rik	RIKEN cDNA 2810006K23 gene [Source:MGI Symbol;Acc:MGI:1919900]	72650	Q80VP5	ENSMUSG00000047635	protein_coding	121.554	-0.0120944	0.188262	-0.0642431	0.948777	0.977574
2810021J22Rik	RIKEN cDNA 2810021J22 gene [Source:MGI Symbol;Acc:MGI:1917194]	69944		ENSMUSG00000020491	protein_coding	85.0509	0.182738	0.217539	0.839914	0.400957	0.623858
2810408A11Rik	RIKEN cDNA 2810408A11 gene [Source:MGI Symbol;Acc:MGI:1917669]	70419		ENSMUSG00000018570	protein_coding	12.8719	0.628149	0.383276	1.63392	0.102276	0.273625
2810459M11Rik	RIKEN cDNA 2810459M11 gene [Source:MGI Symbol;Acc:MGI:1920042]	72792	Q9CYS6	ENSMUSG00000026227	protein_coding	9.38847	0.181202	0.392631	0.462215	0.643927	0.808416
2900011O08Rik	RIKEN cDNA 2900011O08 gene [Source:MGI Symbol;Acc:MGI:1914504]	67254	Q8R1Y2	ENSMUSG00000044117	protein_coding	1.34681	-0.0223808	0.28792	-0.0778831	0.937921
2900026A02Rik	RIKEN cDNA 2900026A02 gene [Source:MGI Symbol;Acc:MGI:1920194]	243219		ENSMUSG00000051339	protein_coding	1565.85	0.388734	0.144863	2.68342	0.00728731	0.0439515
2900055J20Rik	RIKEN cDNA 2900055J20 gene [Source:MGI Symbol;Acc:MGI:1920251]			ENSMUSG00000071860	protein_coding	0
2900092C05Rik	RIKEN cDNA 2900092C05 gene [Source:MGI Symbol;Acc:MGI:1920340]	73090		ENSMUSG00000030385	protein_coding	0
3100002H09Rik	RIKEN cDNA 3100002H09 gene [Source:MGI Symbol;Acc:MGI:1917499]			ENSMUSG00000051219	protein_coding	0.355634	-0.073634	0.145796	-0.499779	0.617231
3110001I22Rik	RIKEN cDNA 3110001I22 gene [Source:MGI Symbol;Acc:MGI:1913848]	67118		ENSMUSG00000079737	protein_coding	40.0327	-0.396269	0.302456	-1.30968	0.190303	0.400889
3110009E18Rik	RIKEN cDNA 3110009E18 gene [Source:MGI Symbol;Acc:MGI:1920353]	73103	Q9CRW3	ENSMUSG00000026388	protein_coding	24.0974	0.0721546	0.327376	0.220329	0.825615	0.916158
3110018I06Rik	RIKEN cDNA 3110018I06 gene [Source:MGI Symbol;Acc:MGI:1920410]			ENSMUSG00000060375	protein_coding	0
3110021N24Rik	RIKEN cDNA 3110021N24 gene [Source:MGI Symbol;Acc:MGI:1920383]			ENSMUSG00000094958	protein_coding	1.97489	0.425943	0.325014	1.34204	0.179582
3110040M04Rik	RIKEN cDNA 3110040M04 gene [Source:MGI Symbol;Acc:MGI:1920426]	73176		ENSMUSG00000114582	protein_coding	0
3110040N11Rik	RIKEN cDNA 3110040N11 gene [Source:MGI Symbol;Acc:MGI:1914540]	67290	Q9CRC3	ENSMUSG00000025102	protein_coding	111.977	-0.0576655	0.220925	-0.261019	0.794078	0.89801
3110070M22Rik	RIKEN cDNA 3110070M22 gene [Source:MGI Symbol;Acc:MGI:1914554]			ENSMUSG00000074635	protein_coding	12.2251	0.41963	0.37752	1.10979	0.26709	0.491341
3110082I17Rik	RIKEN cDNA 3110082I17 gene [Source:MGI Symbol;Acc:MGI:1920462]	73212	Q9CXL3	ENSMUSG00000053553	protein_coding	187.249	-0.286528	0.188954	-1.51631	0.129441	0.316871
3110082J24Rik	RIKEN cDNA 3110082J24 gene [Source:MGI Symbol;Acc:MGI:3641994]	433868		ENSMUSG00000086815	protein_coding	0.173639	-0.0392696	0.145796	-0.269351	0.78766
3300002I08Rik	RIKEN cDNA 3300002I08 gene [Source:MGI Symbol;Acc:MGI:1916527]	69277		ENSMUSG00000063364	protein_coding	9.9808	-0.0285706	0.388194	-0.0735982	0.94133	0.974731
3425401B19Rik	RIKEN cDNA 3425401B19 gene [Source:MGI Symbol;Acc:MGI:3588196]	100504518	D3Z1D3	ENSMUSG00000071540	protein_coding	43.5427	0.287473	0.305522	0.940339	0.347044	0.574101
3830403N18Rik	RIKEN cDNA 3830403N18 gene [Source:MGI Symbol;Acc:MGI:1917941]	70691		ENSMUSG00000031125	protein_coding	6.53955	-0.3063	0.39043	-0.784344	0.432838
3830406C13Rik	RIKEN cDNA 3830406C13 gene [Source:MGI Symbol;Acc:MGI:1917937]	218734	Q8BGD0	ENSMUSG00000033111	protein_coding	325.685	0.092756	0.141819	0.654043	0.513084	0.715002
3830417A13Rik	RIKEN cDNA 3830417A13 gene [Source:MGI Symbol;Acc:MGI:1917946]	70696		ENSMUSG00000031179	protein_coding	0
4430402I18Rik	RIKEN cDNA 4430402I18 gene [Source:MGI Symbol;Acc:MGI:1918036]	381218		ENSMUSG00000064202	protein_coding	118.27	0.45088	0.240319	1.87542	0.0607356	0.194282
4833420G17Rik	RIKEN cDNA 4833420G17 gene [Source:MGI Symbol;Acc:MGI:1914642]	67392	Q3UJC8	ENSMUSG00000062822	protein_coding	527.063	0.317293	0.140384	2.26009	0.0238158	0.101911
4833423E24Rik	RIKEN cDNA 4833423E24 gene [Source:MGI Symbol;Acc:MGI:2687041]	228151	Q0VAX3	ENSMUSG00000075217	protein_coding	19.8215	0.771526	0.344392	2.66925
4833427G06Rik	RIKEN cDNA 4833427G06 gene [Source:MGI Symbol;Acc:MGI:1921013]	235345	Q80Y73	ENSMUSG00000032057	protein_coding	159.009	0.0712635	0.258514	0.275643	0.782822	0.890309
4833439L19Rik	RIKEN cDNA 4833439L19 gene [Source:MGI Symbol;Acc:MGI:1921162]	97820	Q9DBN4	ENSMUSG00000025871	protein_coding	2528.64	-0.133003	0.107639	-1.23564	0.216591	0.433663
4921501E09Rik	RIKEN cDNA 4921501E09 gene [Source:MGI Symbol;Acc:MGI:1921292]	74042		ENSMUSG00000023350	protein_coding	0
4921504E06Rik	RIKEN cDNA 4921504E06 gene [Source:MGI Symbol;Acc:MGI:1918087]	70909		ENSMUSG00000026734	protein_coding	1.24599	0.162585	0.257707	0.646525	0.517939
4921507P07Rik	RIKEN cDNA 4921507P07 gene [Source:MGI Symbol;Acc:MGI:1918071]	70821	Q9D5Y0	ENSMUSG00000029828	protein_coding	17.9707	0.310018	0.369837	0.837779	0.402155	0.625146
4921509C19Rik	RIKEN cDNA 4921509C19 gene [Source:MGI Symbol;Acc:MGI:2685851]	381393	Q8C0X8	ENSMUSG00000061525	protein_coding	0
4921511C20Rik	RIKEN cDNA 4921511C20 gene [Source:MGI Symbol;Acc:MGI:2685229]			ENSMUSG00000049815	protein_coding	0
4921511M17Rik	RIKEN cDNA 4921511M17 gene [Source:MGI Symbol;Acc:MGI:1925342]	100040020		ENSMUSG00000094577	protein_coding	0
4921517D22Rik	RIKEN cDNA 4921517D22 gene [Source:MGI Symbol;Acc:MGI:1918150]	70900		ENSMUSG00000049902	protein_coding	0
4921524J17Rik	RIKEN cDNA 4921524J17 gene [Source:MGI Symbol;Acc:MGI:1913964]	66714	Q9CR55	ENSMUSG00000036934	protein_coding	133.108	-0.063098	0.220137	-0.286638	0.774389	0.885202
4921524L21Rik	RIKEN cDNA 4921524L21 gene [Source:MGI Symbol;Acc:MGI:1918151]	70901		ENSMUSG00000039540	protein_coding	0
4921530L21Rik	RIKEN cDNA 4921530L21 gene [Source:MGI Symbol;Acc:MGI:1913982]	66732		ENSMUSG00000034689	protein_coding	0
4921536K21Rik	RIKEN cDNA 4921536K21 gene [Source:MGI Symbol;Acc:MGI:1914680]	67430	Q9CR34	ENSMUSG00000020434	protein_coding	19.9679	-0.0250263	0.374301	-0.066831	0.946716	0.976832
4921539E11Rik	RIKEN cDNA 4921539E11 gene [Source:MGI Symbol;Acc:MGI:1918191]	70941	Q9D5Q8	ENSMUSG00000028520	protein_coding	0
4922502D21Rik	RIKEN cDNA 4922502D21 gene [Source:MGI Symbol;Acc:MGI:2685920]	381816		ENSMUSG00000047720	protein_coding	0.702911	-0.154944	0.172835	-0.893271	0.371712
4930402F06Rik	RIKEN cDNA 4930402F06 gene [Source:MGI Symbol;Acc:MGI:1922104]	74854		ENSMUSG00000079421	protein_coding	0
4930402H24Rik	RIKEN cDNA 4930402H24 gene [Source:MGI Symbol;Acc:MGI:1923029]	228602	Q7TT23	ENSMUSG00000027309	protein_coding	1512.3	0.0241387	0.138828	0.173876	0.861963	0.933242
4930402K13Rik	RIKEN cDNA 4930402K13 gene [Source:MGI Symbol;Acc:MGI:1923025]	75775		ENSMUSG00000045797	protein_coding	0.448394	0.0927465	0.146036	0.556495	0.577873
4930404H24Rik	RIKEN cDNA 4930404H24 gene [Source:MGI Symbol;Acc:MGI:1925401]			ENSMUSG00000079001	protein_coding	0.173639	-0.0392696	0.145796	-0.269351	0.78766
4930404N11Rik	RIKEN cDNA 4930404N11 gene [Source:MGI Symbol;Acc:MGI:1921072]	432479		ENSMUSG00000020234	protein_coding	53.9192	0.518391	0.305378	1.69592	0.0899019	0.253174
4930407I10Rik	RIKEN cDNA 4930407I10 gene [Source:MGI Symbol;Acc:MGI:2685593]	328573		ENSMUSG00000075524	protein_coding	0.181995	-0.0392696	0.145796	-0.269351	0.78766
4930412O13Rik	RIKEN cDNA 4930412O13 gene [Source:MGI Symbol;Acc:MGI:1921185]			ENSMUSG00000025783	protein_coding	0.83038	0.0403644	0.210746	0.192544	0.847316
4930415L06Rik	RIKEN cDNA 4930415L06 gene [Source:MGI Symbol;Acc:MGI:3588286]	245511	Q3V0Y1	ENSMUSG00000035387	protein_coding	0
4930415O20Rik	RIKEN cDNA 4930415O20 gene [Source:MGI Symbol;Acc:MGI:1921113]	73863		ENSMUSG00000022993	protein_coding	8.03291	0.439649	0.39237	1.11886	0.263201	0.487061
4930426L09Rik	RIKEN cDNA 4930426L09 gene [Source:MGI Symbol;Acc:MGI:1921879]			ENSMUSG00000026736	protein_coding	7.22038	-0.00942722	0.392734	-0.0239698	0.980877
4930430A15Rik	RIKEN cDNA 4930430A15 gene [Source:MGI Symbol;Acc:MGI:1914825]	67575		ENSMUSG00000027157	protein_coding	2.23039	0.278647	0.33952	0.824506	0.409652
4930430F08Rik	RIKEN cDNA 4930430F08 gene [Source:MGI Symbol;Acc:MGI:1921197]	68281	Q8BHN7	ENSMUSG00000046567	protein_coding	87.4084	0.281046	0.25052	1.12171	0.261985	0.48553
4930432K21Rik	RIKEN cDNA 4930432K21 gene [Source:MGI Symbol;Acc:MGI:1921916]	74666		ENSMUSG00000008129	protein_coding	24.4571	0.194848	0.357804	0.544733	0.585937	0.768083
4930432M17Rik	RIKEN cDNA 4930432M17 gene [Source:MGI Symbol;Acc:MGI:3588188]	619318		ENSMUSG00000074248	protein_coding	0.492816	0.109219	0.154353	0.6252	0.53184
4930433I11Rik	RIKEN cDNA 4930433I11 gene [Source:MGI Symbol;Acc:MGI:2685327]	243944		ENSMUSG00000091692	protein_coding	0
4930435E12Rik	RIKEN cDNA 4930435E12 gene [Source:MGI Symbol;Acc:MGI:1921913]	74663		ENSMUSG00000022798	protein_coding	0
4930438A08Rik	RIKEN cDNA 4930438A08 gene [Source:MGI Symbol;Acc:MGI:1921238]	73988		ENSMUSG00000069873	protein_coding	7.94636	-0.804592	0.345561	-2.65024	0.00804347	0.0472984
4930442H23Rik	RIKEN cDNA 4930442H23 gene [Source:MGI Symbol;Acc:MGI:1922144]			ENSMUSG00000053603	protein_coding	0
4930444G20Rik	RIKEN cDNA 4930444G20 gene [Source:MGI Symbol;Acc:MGI:2149738]	114671		ENSMUSG00000069712	protein_coding	0
4930444P10Rik	RIKEN cDNA 4930444P10 gene [Source:MGI Symbol;Acc:MGI:1923049]	75799		ENSMUSG00000067795	protein_coding	24.1142	0.296097	0.387864	0.763104	0.445401	0.661741
4930447A16Rik	RIKEN cDNA 4930447A16 gene [Source:MGI Symbol;Acc:MGI:1922142]	74892		ENSMUSG00000022288	protein_coding	0
4930447C04Rik	RIKEN cDNA 4930447C04 gene [Source:MGI Symbol;Acc:MGI:1923051]	75801	Q9CTN5	ENSMUSG00000021098	protein_coding	0
4930447F04Rik	RIKEN cDNA 4930447F04 gene [Source:MGI Symbol;Acc:MGI:1922112]			ENSMUSG00000031182	protein_coding	0.156243	0.0294591	0.145796	0.202054	0.839875
4930449I24Rik	RIKEN cDNA 4930449I24 gene [Source:MGI Symbol;Acc:MGI:1914660]	67410		ENSMUSG00000079093	protein_coding	0
4930451I11Rik	RIKEN cDNA 4930451I11 gene [Source:MGI Symbol;Acc:MGI:1925368]	78118		ENSMUSG00000045989	protein_coding	0
4930452B06Rik	RIKEN cDNA 4930452B06 gene [Source:MGI Symbol;Acc:MGI:1926154]	74430	Q6P2K3	ENSMUSG00000021747	protein_coding	47.8547	0.453177	0.296694	1.52627	0.126942	0.313498
4930453N24Rik	RIKEN cDNA 4930453N24 gene [Source:MGI Symbol;Acc:MGI:1914859]	67609	Q3TTL0	ENSMUSG00000059920	protein_coding	746.947	-0.266419	0.113858	-2.3399	0.0192891	0.0883953
4930455H04Rik	RIKEN cDNA 4930455H04 gene [Source:MGI Symbol;Acc:MGI:1921904]			ENSMUSG00000080907	protein_coding	0.168782	-0.0392696	0.145796	-0.269351	0.78766
4930467E23Rik	RIKEN cDNA 4930467E23 gene [Source:MGI Symbol;Acc:MGI:1923056]	626415		ENSMUSG00000096265	protein_coding	0
4930469K13Rik	RIKEN cDNA 4930469K13 gene [Source:MGI Symbol;Acc:MGI:1924124]			ENSMUSG00000085684	protein_coding	0
4930470P17Rik	RIKEN cDNA 4930470P17 gene [Source:MGI Symbol;Acc:MGI:1914887]			ENSMUSG00000043583	protein_coding	0
4930474N05Rik	RIKEN cDNA 4930474N05 gene [Source:MGI Symbol;Acc:MGI:3586330]	218921		ENSMUSG00000096405	protein_coding	0
4930480E11Rik	RIKEN cDNA 4930480E11 gene [Source:MGI Symbol;Acc:MGI:1922160]	74910		ENSMUSG00000035651	protein_coding	0
4930486L24Rik	RIKEN cDNA 4930486L24 gene [Source:MGI Symbol;Acc:MGI:1922258]	214639	Q80UB0	ENSMUSG00000050345	protein_coding	0
4930502E18Rik	RIKEN cDNA 4930502E18 gene [Source:MGI Symbol;Acc:MGI:1922263]	75013		ENSMUSG00000055555	protein_coding	1.30107	0.0984409	0.289094	0.340989	0.733112
4930503B20Rik	RIKEN cDNA 4930503B20 gene [Source:MGI Symbol;Acc:MGI:1922264]	75015		ENSMUSG00000090202	protein_coding	1.55943	-0.387809	0.286755	-1.52058	0.128365
4930503E14Rik	RIKEN cDNA 4930503E14 gene [Source:MGI Symbol;Acc:MGI:1922204]	74954		ENSMUSG00000072595	protein_coding	0
4930503L19Rik	RIKEN cDNA 4930503L19 gene [Source:MGI Symbol;Acc:MGI:1922045]	269033	Q8CB14	ENSMUSG00000044906	protein_coding	260.032	-0.230368	0.159748	-1.44207	0.149282	0.345667
4930504O13Rik	RIKEN cDNA 4930504O13 gene [Source:MGI Symbol;Acc:MGI:2685370]	403200		ENSMUSG00000052642	protein_coding	0
4930505A04Rik	RIKEN cDNA 4930505A04 gene [Source:MGI Symbol;Acc:MGI:1922337]	75087	Q5SPV6	ENSMUSG00000040919	protein_coding	12.5937	0.21699	0.381166	0.568546	0.569664	0.756608
4930507D05Rik	RIKEN cDNA 4930507D05 gene [Source:MGI Symbol;Acc:MGI:1921956]			ENSMUSG00000097129	protein_coding	1.26402	0.310051	0.27549	1.23414	0.217149
4930512M02Rik	RIKEN cDNA 4930512M02 gene [Source:MGI Symbol;Acc:MGI:1922360]	102631730		ENSMUSG00000062511	protein_coding	0
4930513O06Rik	RIKEN cDNA 4930513O06 gene [Source:MGI Symbol;Acc:MGI:1922375]	75125		ENSMUSG00000031270	protein_coding	0
4930516K23Rik	RIKEN cDNA 4930516K23 gene [Source:MGI Symbol;Acc:MGI:1924125]	259081		ENSMUSG00000090219	protein_coding	0
4930518I15Rik	RIKEN cDNA 4930518I15 gene [Source:MGI Symbol;Acc:MGI:1921954]			ENSMUSG00000074629	protein_coding	19.747	-0.00352102	0.352194	-0.00999511	0.992025	0.997066
4930519G04Rik	RIKEN cDNA 4930519G04 gene [Source:MGI Symbol;Acc:MGI:1914843]	67593		ENSMUSG00000029564	protein_coding	0
4930519P11Rik	RIKEN cDNA 4930519P11 gene [Source:MGI Symbol;Acc:MGI:1921971]			ENSMUSG00000097602	protein_coding	1.72666	-0.228902	0.254747	-0.967692	0.333198
4930522H14Rik	RIKEN cDNA 4930522H14 gene [Source:MGI Symbol;Acc:MGI:1914896]	67646	Q9CPZ3	ENSMUSG00000060491	protein_coding	0
4930522L14Rik	RIKEN cDNA 4930522L14 gene [Source:MGI Symbol;Acc:MGI:1925270]	100041734		ENSMUSG00000072762	protein_coding	60.8107	0.158515	0.258985	0.612062	0.540497	0.736248
4930523C07Rik	RIKEN cDNA 4930523C07 gene [Source:MGI Symbol;Acc:MGI:1914897]	67647		ENSMUSG00000090394	protein_coding	2303.76	0.14863	0.140522	1.0577	0.290191	0.515391
4930524B15Rik	RIKEN cDNA 4930524B15 gene [Source:MGI Symbol;Acc:MGI:1914842]	67592	Q24JP4	ENSMUSG00000020299	protein_coding	0.509239	-0.0406685	0.154987	-0.261505	0.793703
4930524J08Rik	RIKEN cDNA 4930524J08 gene [Source:MGI Symbol;Acc:MGI:1922379]			ENSMUSG00000035364	protein_coding	4.61708	0.100404	0.376891	0.266341	0.789976
4930524N10Rik	RIKEN cDNA 4930524N10 gene [Source:MGI Symbol;Acc:MGI:1922321]	75071		ENSMUSG00000059663	protein_coding	0
4930535I16Rik	RIKEN cDNA 4930535I16 gene [Source:MGI Symbol;Acc:MGI:1922470]			ENSMUSG00000096969	protein_coding	0
4930539E08Rik	RIKEN cDNA 4930539E08 gene [Source:MGI Symbol;Acc:MGI:1925441]	207819	Q8CC96	ENSMUSG00000048905	protein_coding	9.48065	-0.687561	0.384944	-1.80664	0.0708183	0.216174
4930544D05Rik	RIKEN cDNA 4930544D05 gene [Source:MGI Symbol;Acc:MGI:2148639]	668433		ENSMUSG00000087279	protein_coding	0.168782	-0.0392696	0.145796	-0.269351	0.78766
4930544G11Rik	RIKEN cDNA 4930544G11 gene [Source:MGI Symbol;Acc:MGI:1914903]	67653		ENSMUSG00000036463	protein_coding	0
4930546C10Rik	RIKEN cDNA 4930546C10 gene [Source:MGI Symbol;Acc:MGI:1926181]			ENSMUSG00000024546	protein_coding	0
4930548H24Rik	RIKEN cDNA 4930548H24 gene [Source:MGI Symbol;Acc:MGI:1914906]	67656		ENSMUSG00000029138	protein_coding	2.03774	-0.020593	0.324154	-0.0637365	0.94918
4930550C14Rik	RIKEN cDNA 4930550C14 gene [Source:MGI Symbol;Acc:MGI:1922561]	75311		ENSMUSG00000005131	protein_coding	32.3416	0.145132	0.329649	0.440044	0.659905	0.819538
4930550L24Rik	RIKEN cDNA 4930550L24 gene [Source:MGI Symbol;Acc:MGI:1922602]	75352		ENSMUSG00000046180	protein_coding	1.01237	-0.0107153	0.249421	-0.0430679	0.965647
4930553J12Rik	RIKEN cDNA 4930553J12 gene [Source:MGI Symbol;Acc:MGI:1922601]	26560	Q9QZU5	ENSMUSG00000022931	protein_coding	0
4930555G01Rik	RIKEN cDNA 4930555G01 gene [Source:MGI Symbol;Acc:MGI:1922055]	108978		ENSMUSG00000096197	protein_coding	0
4930556J24Rik	RIKEN cDNA 4930556J24 gene [Source:MGI Symbol;Acc:MGI:1922592]			ENSMUSG00000034493	protein_coding	0.524416	-0.182972	0.188827	-0.871974	0.383223
4930558C23Rik	RIKEN cDNA 4930558C23 gene [Source:MGI Symbol;Acc:MGI:1914904]		A0A1B0GQX3	ENSMUSG00000105734	protein_coding	2.11764	0.0176063	0.34102	0.0514685	0.958952
4930558K02Rik	RIKEN cDNA 4930558K02 gene [Source:MGI Symbol;Acc:MGI:1922618]	75368		ENSMUSG00000086277	protein_coding	0.171676	0.0294591	0.145796	0.202054	0.839875
4930562C15Rik	RIKEN cDNA 4930562C15 gene [Source:MGI Symbol;Acc:MGI:1926059]	78809	E9QMW4	ENSMUSG00000022518	protein_coding	354.271	0.383655	0.253221	1.51496	0.129783	0.317326
4930563M21Rik	RIKEN cDNA 4930563M21 gene [Source:MGI Symbol;Acc:MGI:1922508]	75258		ENSMUSG00000050702	protein_coding	0
4930564D02Rik	RIKEN cDNA 4930564D02 gene [Source:MGI Symbol;Acc:MGI:1922519]	75269		ENSMUSG00000051788	protein_coding	0
4930568D16Rik	RIKEN cDNA 4930568D16 gene [Source:MGI Symbol;Acc:MGI:1923109]	75859	A2AUQ7	ENSMUSG00000026882	protein_coding	0
4930572O03Rik	RIKEN cDNA 4930572O03 gene [Source:MGI Symbol;Acc:MGI:2441686]			ENSMUSG00000069720	protein_coding	0
4930578C19Rik	RIKEN cDNA 4930578C19 gene [Source:MGI Symbol;Acc:MGI:1923155]	75905	Q8C3I9	ENSMUSG00000037358	protein_coding	105.32	0.180972	0.250626	0.722017	0.470284	0.682512
4930578G10Rik	RIKEN cDNA 4930578G10 gene [Source:MGI Symbol;Acc:MGI:1923202]			ENSMUSG00000054885	protein_coding	0.626848	0.211965	0.201219	0.972863	0.330621
4930578I06Rik	RIKEN cDNA 4930578I06 gene [Source:MGI Symbol;Acc:MGI:1915000]	67750	Q80ZQ3	ENSMUSG00000021961	protein_coding	0
4930579F01Rik	RIKEN cDNA 4930579F01 gene [Source:MGI Symbol;Acc:MGI:1914991]	67741		ENSMUSG00000012042	protein_coding	0.173639	-0.0392696	0.145796	-0.269351	0.78766
4930579G24Rik	RIKEN cDNA 4930579G24 gene [Source:MGI Symbol;Acc:MGI:1923189]	75939	Q3UUX7	ENSMUSG00000027811	protein_coding	39.5197	-0.0864506	0.319501	-0.270593	0.786704	0.893221
4930583I09Rik	RIKEN cDNA 4930583I09 gene [Source:MGI Symbol;Acc:MGI:1925307]	78057		ENSMUSG00000024088	protein_coding	0
4930590J08Rik	RIKEN cDNA 4930590J08 gene [Source:MGI Symbol;Acc:MGI:2685917]	381798	Q8CDN1	ENSMUSG00000034063	protein_coding	11.9171	0.166822	0.387989	0.429798	0.667342	0.823874
4930595D18Rik	RIKEN cDNA 4930595D18 gene [Source:MGI Symbol;Acc:MGI:1925312]			ENSMUSG00000083193	protein_coding	0
4930595M18Rik	RIKEN cDNA 4930595M18 gene [Source:MGI Symbol;Acc:MGI:3045300]	245492		ENSMUSG00000060673	protein_coding	0
4930596D02Rik	RIKEN cDNA 4930596D02 gene [Source:MGI Symbol;Acc:MGI:3588288]	239036		ENSMUSG00000041068	protein_coding	0
4931400O07Rik	RIKEN cDNA 4931400O07 gene [Source:MGI Symbol;Acc:MGI:1918186]			ENSMUSG00000031194	protein_coding	0
4931406B18Rik	RIKEN cDNA 4931406B18 gene [Source:MGI Symbol;Acc:MGI:1921304]	74054		ENSMUSG00000013353	protein_coding	1.68789	-0.271694	0.277376	-1.03478	0.300769
4931406C07Rik	RIKEN cDNA 4931406C07 gene [Source:MGI Symbol;Acc:MGI:1918234]	70984	Q91V76	ENSMUSG00000031938	protein_coding	1021.36	0.18172	0.163996	1.10806	0.267836	0.492323
4931406P16Rik	RIKEN cDNA 4931406P16 gene [Source:MGI Symbol;Acc:MGI:1924311]	233103		ENSMUSG00000066571	protein_coding	3614.79	0.144017	0.160059	0.899779	0.368238	0.593169
4931408C20Rik	RIKEN cDNA 4931408C20 gene [Source:MGI Symbol;Acc:MGI:3588222]	210940		ENSMUSG00000073722	protein_coding	0
4931409K22Rik	RIKEN cDNA 4931409K22 gene [Source:MGI Symbol;Acc:MGI:3045319]	231045		ENSMUSG00000038199	protein_coding	0.355634	-0.073634	0.145796	-0.499779	0.617231
4931414P19Rik	RIKEN cDNA 4931414P19 gene [Source:MGI Symbol;Acc:MGI:1921609]	74359	Q8K2W9	ENSMUSG00000022179	protein_coding	99.5811	0.0328384	0.200868	0.163479	0.870141	0.938796
4931417E11Rik	RIKEN cDNA 4931417E11 gene [Source:MGI Symbol;Acc:MGI:1913990]	66740		ENSMUSG00000056197	protein_coding	0
4931422A03Rik	RIKEN cDNA 4931422A03 gene [Source:MGI Symbol;Acc:MGI:1918236]	70986		ENSMUSG00000046085	protein_coding	0.323104	-0.00490524	0.145796	-0.0336476	0.973158
4931423N10Rik	RIKEN cDNA 4931423N10 gene [Source:MGI Symbol;Acc:MGI:1918231]	70981		ENSMUSG00000026774	protein_coding	0.687735	-0.108283	0.203313	-0.567322	0.570496
4931428F04Rik	RIKEN cDNA 4931428F04 gene [Source:MGI Symbol;Acc:MGI:1921606]	74356	Q810A5	ENSMUSG00000014837	protein_coding	57.2989	0.323956	0.265222	1.22097	0.222097	0.440338
4931428L18Rik	RIKEN cDNA 4931428L18 gene [Source:MGI Symbol;Acc:MGI:1918238]			ENSMUSG00000086727	protein_coding	1.89125	0.333252	0.29803	1.1677	0.242927
4931429L15Rik	RIKEN cDNA 4931429L15 gene [Source:MGI Symbol;Acc:MGI:1921611]	74361		ENSMUSG00000056617	protein_coding	0
4931440F15Rik	RIKEN cDNA 4931440F15 gene [Source:MGI Symbol;Acc:MGI:2441689]	216622	Q8C0T1	ENSMUSG00000078157	protein_coding	0.79563	0.177618	0.241678	0.753295	0.451273
4932411N23Rik	RIKEN cDNA 4932411N23 gene [Source:MGI Symbol;Acc:MGI:3045322]	237029		ENSMUSG00000058670	protein_coding	0
4932414N04Rik	RIKEN cDNA 4932414N04 gene [Source:MGI Symbol;Acc:MGI:1922971]	75721		ENSMUSG00000079324	protein_coding	0
4932415D10Rik	RIKEN cDNA 4932415D10 gene [Source:MGI Symbol;Acc:MGI:3045298]	102635990		ENSMUSG00000044581	protein_coding	0.173639	-0.0392696	0.145796	-0.269351	0.78766
4932429P05Rik	RIKEN cDNA 4932429P05 gene [Source:MGI Symbol;Acc:MGI:3588287]	245509		ENSMUSG00000079513	protein_coding	0
4932438A13Rik	RIKEN cDNA 4932438A13 gene [Source:MGI Symbol;Acc:MGI:2444631]	229227		ENSMUSG00000037270	protein_coding	1923.11	-0.0732736	0.115026	-0.637017	0.524114	0.723989
4932438H23Rik	RIKEN cDNA 4932438H23 gene [Source:MGI Symbol;Acc:MGI:1921637]	74387	Q9D4G1	ENSMUSG00000039851	protein_coding	4.94885	-0.514235	0.385674	-1.33552	0.181705
4933400A11Rik	RIKEN cDNA 4933400A11 gene [Source:MGI Symbol;Acc:MGI:1913997]			ENSMUSG00000055357	protein_coding	0
4933402D24Rik	RIKEN cDNA 4933402D24 gene [Source:MGI Symbol;Acc:MGI:1921676]	74426		ENSMUSG00000025961	protein_coding	0
4933402E13Rik	RIKEN cDNA 4933402E13 gene [Source:MGI Symbol;Acc:MGI:1921687]	74437		ENSMUSG00000045330	protein_coding	0
4933402J07Rik	RIKEN cDNA 4933402J07 gene [Source:MGI Symbol;Acc:MGI:3607717]	330820		ENSMUSG00000069971	protein_coding	0
4933402N03Rik	RIKEN cDNA 4933402N03 gene [Source:MGI Symbol;Acc:MGI:1914681]	233918		ENSMUSG00000013668	protein_coding	0
4933402N22Rik	RIKEN cDNA 4933402N22 gene [Source:MGI Symbol;Acc:MGI:3703021]	545732		ENSMUSG00000067848	protein_coding	0.337564	-0.073634	0.145796	-0.482902	0.629165
4933403O08Rik	RIKEN cDNA 4933403O08 gene [Source:MGI Symbol;Acc:MGI:1918280]	71030		ENSMUSG00000079460	protein_coding	2.80042	0.371715	0.338323	1.11928	0.26302
4933405L10Rik	RIKEN cDNA 4933405L10 gene [Source:MGI Symbol;Acc:MGI:1918296]	71046	Q9D4A5	ENSMUSG00000013158	protein_coding	0.338238	-0.00490524	0.145796	-0.0336476	0.973158
4933405O20Rik	RIKEN cDNA 4933405O20 gene [Source:MGI Symbol;Acc:MGI:2142174]	243996	Q8BPC6	ENSMUSG00000084234	protein_coding	0
4933406M09Rik	RIKEN cDNA 4933406M09 gene [Source:MGI Symbol;Acc:MGI:3045320]	240755		ENSMUSG00000050526	protein_coding	0
4933407L21Rik	RIKEN cDNA 4933407L21 gene [Source:MGI Symbol;Acc:MGI:1918391]			ENSMUSG00000026224	protein_coding	0.474489	0.0441205	0.183194	0.228226	0.81947
4933408B17Rik	RIKEN cDNA 4933408B17 gene [Source:MGI Symbol;Acc:MGI:3045347]	271508		ENSMUSG00000049357	protein_coding	12.9026	-0.076938	0.389289	-0.197531	0.843412	0.924782
4933409G03Rik	RIKEN cDNA 4933409G03 gene [Source:MGI Symbol;Acc:MGI:3045336]	227998		ENSMUSG00000053896	protein_coding	0
4933411K16Rik	RIKEN cDNA 4933411K16 gene [Source:MGI Symbol;Acc:MGI:1914015]	66765	Q80Y39	ENSMUSG00000090369	protein_coding	9.6977	-0.0219928	0.390856	-0.0562949	0.955107	0.980424
4933412E24Rik	RIKEN cDNA 4933412E24 gene [Source:MGI Symbol;Acc:MGI:1918338]	71088	Q9D454	ENSMUSG00000071749	protein_coding	0
4933414I15Rik	RIKEN cDNA 4933414I15 gene [Source:MGI Symbol;Acc:MGI:1918374]			ENSMUSG00000072983	protein_coding	0
4933415A04Rik	RIKEN cDNA 4933415A04 gene [Source:MGI Symbol;Acc:MGI:1922977]			ENSMUSG00000045877	protein_coding	3.30219	-0.0462203	0.344457	-0.134018	0.893388
4933415F23Rik	RIKEN cDNA 4933415F23 gene [Source:MGI Symbol;Acc:MGI:1914005]	66755		ENSMUSG00000073730	protein_coding	0
4933416C03Rik	RIKEN cDNA 4933416C03 gene [Source:MGI Symbol;Acc:MGI:3588269]	619332		ENSMUSG00000074734	protein_coding	0
4933417A18Rik	RIKEN cDNA 4933417A18 gene [Source:MGI Symbol;Acc:MGI:1914011]	66761	Q497N7	ENSMUSG00000021415	protein_coding	0.156243	0.0294591	0.145796	0.202054	0.839875
4933421I07Rik	RIKEN cDNA 4933421I07 gene [Source:MGI Symbol;Acc:MGI:1918412]	71162		ENSMUSG00000030463	protein_coding	0
4933424G06Rik	RIKEN cDNA 4933424G06 gene [Source:MGI Symbol;Acc:MGI:1918416]			ENSMUSG00000102416	protein_coding	0
4933425L06Rik	RIKEN cDNA 4933425L06 gene [Source:MGI Symbol;Acc:MGI:1914013]	66763		ENSMUSG00000021718	protein_coding	0
4933427D14Rik	RIKEN cDNA 4933427D14 gene [Source:MGI Symbol;Acc:MGI:1921727]	74477		ENSMUSG00000020807	protein_coding	240.2	0.117232	0.155088	0.755893	0.449713	0.6654
4933427I04Rik	Riken cDNA 4933427I04 gene [Source:MGI Symbol;Acc:MGI:3613760]			ENSMUSG00000073761	protein_coding	0.173639	-0.0392696	0.145796	-0.269351	0.78766
4933428G20Rik	RIKEN cDNA 4933428G20 gene [Source:MGI Symbol;Acc:MGI:1918475]	100141474		ENSMUSG00000047988	protein_coding	0.149465	0.0294591	0.145796	0.202054	0.839875
4933428M09Rik	RIKEN cDNA 4933428M09 gene [Source:MGI Symbol;Acc:MGI:1918498]	71248		ENSMUSG00000042525	protein_coding	0
4933430I17Rik	RIKEN cDNA 4933430I17 gene [Source:MGI Symbol;Acc:MGI:3045314]	214106		ENSMUSG00000058046	protein_coding	5.01389	0.0342939	0.361959	0.09451	0.924704
4933434E20Rik	RIKEN cDNA 4933434E20 gene [Source:MGI Symbol;Acc:MGI:1914027]	73545	Q8R092	ENSMUSG00000027942	protein_coding	1148.45	0.175427	0.155828	1.12576	0.260268	0.483921
4933436I01Rik	RIKEN cDNA 4933436I01 gene [Source:MGI Symbol;Acc:MGI:1914030]	66780		ENSMUSG00000025288	protein_coding	0
5031410I06Rik	RIKEN cDNA 5031410I06 gene [Source:MGI Symbol;Acc:MGI:3036277]	381622		ENSMUSG00000051940	protein_coding	0
5031439G07Rik	RIKEN cDNA 5031439G07 gene [Source:MGI Symbol;Acc:MGI:2444899]	223739	Q3UE31	ENSMUSG00000036046	protein_coding	1678	-0.123019	0.136167	-0.903438	0.366293	0.59157
5330417C22Rik	RIKEN cDNA 5330417C22 gene [Source:MGI Symbol;Acc:MGI:1923930]	229722		ENSMUSG00000040412	protein_coding	2149.24	0.275676	0.144079	1.91335	0.0557035	0.183357
5330417H12Rik	RIKEN cDNA 5330417H12 gene [Source:MGI Symbol;Acc:MGI:1923929]			ENSMUSG00000049740	protein_coding	0
5430401F13Rik	RIKEN cDNA 5430401F13 gene [Source:MGI Symbol;Acc:MGI:1918642]	71392		ENSMUSG00000094113	protein_coding	0
5430402E10Rik	RIKEN cDNA 5430402E10 gene [Source:MGI Symbol;Acc:MGI:1918601]	71351		ENSMUSG00000044121	protein_coding	0
5430403G16Rik	RIKEN cDNA 5430403G16 gene [Source:MGI Symbol;Acc:MGI:1924450]			ENSMUSG00000072763	protein_coding	49.1419	0.204906	0.281236	0.728383	0.466379	0.678971
5430419D17Rik	RIKEN cDNA 5430419D17 gene [Source:MGI Symbol;Acc:MGI:1918645]	71395	Q8BZE1	ENSMUSG00000006204	protein_coding	7.0522	0.667969	0.39266	1.69581	0.0899223
5430427O19Rik	RIKEN cDNA 5430427O19 gene [Source:MGI Symbol;Acc:MGI:1918648]	71398	Q9D3J9	ENSMUSG00000025058	protein_coding	144.729	-1.08967	0.275768	-3.94737	7.90138e-05	0.00119649
5530400C23Rik	RIKEN cDNA 5530400C23 gene [Source:MGI Symbol;Acc:MGI:1918650]	232426		ENSMUSG00000055594	protein_coding	0
5530401A14Rik	RIKEN cDNA 5530401A14 gene [Source:MGI Symbol;Acc:MGI:1918638]			ENSMUSG00000020703	protein_coding	0
5730409E04Rik	RIKEN cDNA 5730409E04Rik gene [Source:MGI Symbol;Acc:MGI:3609248]	230757	Q8BP99	ENSMUSG00000073755	protein_coding	308.304	0.315129	0.184151	1.7112	0.0870443	0.24749
5730455P16Rik	RIKEN cDNA 5730455P16 gene [Source:MGI Symbol;Acc:MGI:1917841]	70591	Q9CYI0	ENSMUSG00000057181	protein_coding	487.409	0.224286	0.141647	1.58338	0.113334	0.291894
5730480H06Rik	RIKEN cDNA 5730480H06 gene [Source:MGI Symbol;Acc:MGI:1917842]	66768	Q9D3X5	ENSMUSG00000029089	protein_coding	136.618	0.0578579	0.188192	0.307439	0.758509	0.877797
5730507C01Rik	RIKEN cDNA 5730507C01 gene [Source:MGI Symbol;Acc:MGI:1917882]	236366		ENSMUSG00000073197	protein_coding	8.67059	-0.207093	0.387753	-0.533826	0.593462	0.773684
5730522E02Rik	RIKEN cDNA 5730522E02 gene [Source:MGI Symbol;Acc:MGI:1917876]			ENSMUSG00000032985	protein_coding	0.171676	0.0294591	0.145796	0.202054	0.839875
5730596B20Rik	RIKEN cDNA 5730596B20 gene [Source:MGI Symbol;Acc:MGI:1924830]			ENSMUSG00000056468	protein_coding	6.2955	0.584875	0.389415	1.5034	0.132736
5830411N06Rik	RIKEN cDNA 5830411N06 gene [Source:MGI Symbol;Acc:MGI:2443685]	244234		ENSMUSG00000054672	protein_coding	20.0156	0.726322	0.352728	2.05043	0.0403229	0.145958
5830473C10Rik	RIKEN cDNA 5830473C10 gene [Source:MGI Symbol;Acc:MGI:1923342]	622307		ENSMUSG00000070690	protein_coding	0.342421	-0.073634	0.145796	-0.487513	0.625895
5930422O12Rik	RIKEN cDNA 5930422O12 gene [Source:MGI Symbol;Acc:MGI:2442538]			ENSMUSG00000048544	protein_coding	1.64988	0.0858134	0.304012	0.282817	0.777317
6030408B16Rik	RIKEN cDNA 6030408B16 gene [Source:MGI Symbol;Acc:MGI:1924967]			ENSMUSG00000075408	protein_coding	122.657	0.102357	0.204758	0.499899	0.617146	0.790255
6030445D17Rik	RIKEN cDNA 6030445D17 gene [Source:MGI Symbol;Acc:MGI:2443447]			ENSMUSG00000066178	protein_coding	4.78008	0.359467	0.377157	0.957279	0.338427
6030452D12Rik	RIKEN cDNA 6030452D12 gene [Source:MGI Symbol;Acc:MGI:3045356]			ENSMUSG00000054069	protein_coding	0
6030458C11Rik	RIKEN cDNA 6030458C11 gene [Source:MGI Symbol;Acc:MGI:1925127]	77877	Q8BGC1	ENSMUSG00000022195	protein_coding	430.826	0.00817292	0.146264	0.0558792	0.955438	0.980441
6030468B19Rik	RIKEN cDNA 6030468B19 gene [Source:MGI Symbol;Acc:MGI:1924977]	77727	Q9CX63	ENSMUSG00000025573	protein_coding	2.78613	0.281425	0.342851	0.828588	0.407337
6030498E09Rik	RIKEN cDNA 6030498E09 gene [Source:MGI Symbol;Acc:MGI:1925133]	77883		ENSMUSG00000051361	protein_coding	0
6330409D20Rik	RIKEN cDNA 6330409D20 gene [Source:MGI Symbol;Acc:MGI:1917980]	70730		ENSMUSG00000009551	protein_coding	0.342421	-0.073634	0.145796	-0.487513	0.625895
6430531B16Rik	RIKEN cDNA 6430531B16 gene [Source:MGI Symbol;Acc:MGI:2685939]	381933		ENSMUSG00000073795	protein_coding	59.5255	0.138687	0.270332	0.512923	0.608005	0.783335
6430548M08Rik	RIKEN cDNA 6430548M08 gene [Source:MGI Symbol;Acc:MGI:2443793]	234797	Q8R0A7	ENSMUSG00000031824	protein_coding	2285.62	0.0151473	0.213649	0.0708998	0.943478	0.975334
6430550D23Rik	RIKEN cDNA 6430550D23 gene [Source:MGI Symbol;Acc:MGI:2443361]	320095		ENSMUSG00000074646	protein_coding	5.99883	0.414692	0.385431	1.08093	0.279728
6430571L13Rik	RIKEN cDNA 6430571L13 gene [Source:MGI Symbol;Acc:MGI:2445137]	235599	Q8BGK9	ENSMUSG00000037977	protein_coding	5.98664	0.563413	0.390992	1.43813	0.150398
6430628N08Rik	RIKEN cDNA 6430628N08 gene [Source:MGI Symbol;Acc:MGI:1923487]	76237		ENSMUSG00000034185	protein_coding	0
6720489N17Rik	RIKEN cDNA 6720489N17 gene [Source:MGI Symbol;Acc:MGI:2443901]	211378		ENSMUSG00000072066	protein_coding	50.6215	-0.0475489	0.285827	-0.166391	0.867849	0.937256
6820408C15Rik	RIKEN cDNA 6820408C15 gene [Source:MGI Symbol;Acc:MGI:3045333]	228778		ENSMUSG00000032680	protein_coding	231.88	0.0903699	0.29792	0.303311	0.761653	0.879245
7420426K07Rik	RIKEN cDNA 7420426K07 gene [Source:MGI Symbol;Acc:MGI:3588253]	546157		ENSMUSG00000074123	protein_coding	0
7530416G11Rik	RIKEN cDNA 7530416G11 gene [Source:MGI Symbol;Acc:MGI:3036279]	328577		ENSMUSG00000096607	protein_coding	0
8030411F24Rik	RIKEN cDNA 8030411F24 gene [Source:MGI Symbol;Acc:MGI:1925859]	78609	Q8VII3	ENSMUSG00000027444	protein_coding	0
8030462N17Rik	RIKEN cDNA 8030462N17 gene [Source:MGI Symbol;Acc:MGI:2444951]	212163		ENSMUSG00000047466	protein_coding	415.912	-0.0682802	0.138838	-0.4918	0.622861	0.794104
8030474K03Rik	RIKEN cDNA 8030474K03 gene [Source:MGI Symbol;Acc:MGI:2685988]	382231		ENSMUSG00000046774	protein_coding	0.983755	0.200504	0.195279	1.12008	0.262681
9030612E09Rik	RIKEN cDNA 9030612E09 gene [Source:MGI Symbol;Acc:MGI:1921780]			ENSMUSG00000045008	protein_coding	2.7935	0.400581	0.319597	1.30801	0.190871
9030624G23Rik	RIKEN cDNA 9030624G23 gene [Source:MGI Symbol;Acc:MGI:1914058]	66808		ENSMUSG00000073158	protein_coding	2.46231	0.00522643	0.350989	0.0148651	0.98814
9130008F23Rik	RIKEN cDNA 9130008F23 gene [Source:MGI Symbol;Acc:MGI:1918833]	71583		ENSMUSG00000054951	protein_coding	49.2002	0.0474184	0.285438	0.166126	0.868058	0.937357
9130019O22Rik	RIKEN cDNA 9130019O22 gene [Source:MGI Symbol;Acc:MGI:1926171]	78921		ENSMUSG00000030823	protein_coding	104.501	0.147896	0.200574	0.737291	0.460946	0.674451
9130023H24Rik	RIKEN cDNA 9130023H24 gene [Source:MGI Symbol;Acc:MGI:2442738]	100043133		ENSMUSG00000062944	protein_coding	196.18	-0.0623911	0.156344	-0.399066	0.689845	0.837307
9130204L05Rik	RIKEN cDNA 9130204L05 gene [Source:MGI Symbol;Acc:MGI:2684973]	229550		ENSMUSG00000091175	protein_coding	0
9130213A22Rik	RIKEN cDNA 9130213A22 gene [Source:MGI Symbol;Acc:MGI:3642718]			ENSMUSG00000097386	protein_coding	5.66897	0.0181214	0.388173	0.046704	0.962749
9130230L23Rik	RIKEN cDNA 9130230L23 gene [Source:MGI Symbol;Acc:MGI:3041166]			ENSMUSG00000054598	protein_coding	76.3764	0.322878	0.226288	1.42637	0.153763	0.352172
9130401M01Rik	RIKEN cDNA 9130401M01 gene [Source:MGI Symbol;Acc:MGI:1923008]	75758	Q9D2X8	ENSMUSG00000101892	protein_coding	69.0803	-0.105567	0.277718	-0.380096	0.703874	0.846968
9130409I23Rik	RIKEN cDNA 9130409I23 gene [Source:MGI Symbol;Acc:MGI:3588271]	619326		ENSMUSG00000038768	protein_coding	0
9230102O04Rik	RIKEN cDNA 9230102O04 gene [Source:MGI Symbol;Acc:MGI:1924932]			ENSMUSG00000079602	protein_coding	0
9230104L09Rik	RIKEN cDNA 9230104L09 gene [Source:MGI Symbol;Acc:MGI:1924955]	77705		ENSMUSG00000027446	protein_coding	155.483	0.283193	0.207933	1.36187	0.17324	0.378858
9230110F15Rik	RIKEN cDNA 9230110F15 gene [Source:MGI Symbol;Acc:MGI:1924330]	77080		ENSMUSG00000047980	protein_coding	0
9230112D13Rik	RIKEN cDNA 9230112D13 gene [Source:MGI Symbol;Acc:MGI:1925493]	78243		ENSMUSG00000021797	protein_coding	0.345315	-0.00490524	0.145796	-0.0336476	0.973158
9230113P08Rik	RIKEN cDNA 9230113P08 gene [Source:MGI Symbol;Acc:MGI:1925158]	77908		ENSMUSG00000078934	protein_coding	0
9330159F19Rik	RIKEN cDNA 9330159F19 gene [Source:MGI Symbol;Acc:MGI:3036239]	212448		ENSMUSG00000004360	protein_coding	36.7139	0.400803	0.323418	1.23877	0.215431	0.432088
9330161L09Rik	RIKEN cDNA 9330161L09 gene [Source:MGI Symbol;Acc:MGI:1924475]			ENSMUSG00000055271	protein_coding	8.87156	-0.307719	0.386378	-0.795722	0.426194	0.645655
9330182L06Rik	RIKEN cDNA 9330182L06 gene [Source:MGI Symbol;Acc:MGI:2443264]	231014		ENSMUSG00000056004	protein_coding	274.08	0.252787	0.216971	1.16503	0.244005	0.465232
9330182O14Rik	RIKEN cDNA 9330182O14 gene [Source:MGI Symbol;Acc:MGI:3045378]	328531		ENSMUSG00000094112	protein_coding	0.312485	0.0638235	0.145796	0.420768	0.673924
9430007A20Rik	RIKEN cDNA 9430007A20 gene [Source:MGI Symbol;Acc:MGI:2685880]	381572	Q8BM81	ENSMUSG00000028593	protein_coding	0
9430015G10Rik	RIKEN cDNA 9430015G10 gene [Source:MGI Symbol;Acc:MGI:2444364]	230996		ENSMUSG00000059939	protein_coding	109.589	0.478196	0.205364	2.32758	0.0199343	0.0903295
9430038I01Rik	RIKEN cDNA 9430038I01 gene [Source:MGI Symbol;Acc:MGI:1924502]	77252	Q9CX25	ENSMUSG00000040139	protein_coding	97.1571	-0.285827	0.210937	-1.35498	0.175423	0.382137
9430069I07Rik	RIKEN cDNA 9430069I07 gene [Source:MGI Symbol;Acc:MGI:1924608]	77358		ENSMUSG00000094447	protein_coding	1.16866	-0.0860924	0.283257	-0.304412	0.760814
9430097D07Rik	RIKEN cDNA 9430097D07 gene [Source:MGI Symbol;Acc:MGI:2441749]			ENSMUSG00000075405	protein_coding	0.683552	-0.0113007	0.22641	-0.0501748	0.959983
9530002B09Rik	RIKEN cDNA 9530002B09 gene [Source:MGI Symbol;Acc:MGI:1924682]	77432		ENSMUSG00000023263	protein_coding	0
9530003J23Rik	RIKEN cDNA 9530003J23 gene [Source:MGI Symbol;Acc:MGI:1924647]	77397		ENSMUSG00000020177	protein_coding	4.25654	0.215927	0.384608	0.560791	0.57494
9530053A07Rik	RIKEN cDNA 9530053A07 gene [Source:MGI Symbol;Acc:MGI:2442118]	319482		ENSMUSG00000078776	protein_coding	46.3753	0.968747	0.331556	2.91358	0.00357315	0.0258089
9530068E07Rik	RIKEN cDNA 9530068E07 gene [Source:MGI Symbol;Acc:MGI:2654705]	213673		ENSMUSG00000036275	protein_coding	3891.83	-0.280059	0.0778402	-3.59787	0.000320832	0.00381191
9530077C05Rik	RIKEN cDNA 9530077C05 gene [Source:MGI Symbol;Acc:MGI:1915533]	68283	Q7TQE7	ENSMUSG00000036411	protein_coding	70.6669	0.173151	0.302673	0.571956	0.567351	0.755466
9630041A04Rik	RIKEN cDNA 9630041A04 gene [Source:MGI Symbol;Acc:MGI:3045242]			ENSMUSG00000057710	protein_coding	0.156243	0.0294591	0.145796	0.202054	0.839875
9830107B12Rik	RIKEN cDNA 9830107B12 gene [Source:MGI Symbol;Acc:MGI:3608415]	328829		ENSMUSG00000073386	protein_coding	18.3691	-1.3468	0.39007	-3.585	0.000337073	0.00396421
9930012K11Rik	RIKEN cDNA 9930012K11 gene [Source:MGI Symbol;Acc:MGI:2145726]	268759	Q66JV7	ENSMUSG00000044551	protein_coding	148.339	0.339116	0.203346	1.6675	0.095415	0.262723
9930021J03Rik	RIKEN cDNA 9930021J03 gene [Source:MGI Symbol;Acc:MGI:2444398]	240613		ENSMUSG00000046138	protein_coding	1022.89	0.0544261	0.132301	0.411382	0.680793	0.832656
9930022D16Rik	RIKEN cDNA 9930022D16 gene [Source:MGI Symbol;Acc:MGI:2444178]			ENSMUSG00000045065	protein_coding	2.57512	-0.398005	0.319308	-1.30108	0.193229
9930104L06Rik	RIKEN cDNA 9930104L06 gene [Source:MGI Symbol;Acc:MGI:3041172]	194268	Q499E6	ENSMUSG00000044730	protein_coding	256.77	0.353061	0.152202	2.31943	0.0203718	0.0918513
9930111J21Rik1	RIKEN cDNA 9930111J21 gene 1 [Source:MGI Symbol;Acc:MGI:3041173]	667214		ENSMUSG00000069893	protein_coding	454.064	-0.830631	0.148704	-5.58464	2.34185e-08	9.49504e-07
9930111J21Rik2	RIKEN cDNA 9930111J21 gene 2 [Source:MGI Symbol;Acc:MGI:3711310]	245240		ENSMUSG00000069892	protein_coding	1133.63	-0.842997	0.155531	-5.41967	5.97098e-08	2.21554e-06
a	nonagouti [Source:MGI Symbol;Acc:MGI:87853]	50518		ENSMUSG00000027596	protein_coding	0.960614	0.0922234	0.246506	0.376822	0.706306
A030003K21Rik	RIKEN cDNA A030003K21 gene [Source:MGI Symbol;Acc:MGI:1925163]			ENSMUSG00000113084	protein_coding	0.347278	-0.073634	0.145796	-0.492084	0.62266
A030005K14Rik	RIKEN cDNA A030005K14 gene [Source:MGI Symbol;Acc:MGI:1925171]			ENSMUSG00000104423	protein_coding	0
A030005L19Rik	RIKEN cDNA A030005L19 gene [Source:MGI Symbol;Acc:MGI:1925172]			ENSMUSG00000113880	protein_coding	1.84381	0.0362551	0.332923	0.10909	0.913131
A030014E15Rik	RIKEN cDNA A030014E15 gene [Source:MGI Symbol;Acc:MGI:1925167]			ENSMUSG00000113973	protein_coding	0.988586	-0.0157954	0.27144	-0.0580681	0.953694
A130010J15Rik	RIKEN cDNA A130010J15 gene [Source:MGI Symbol;Acc:MGI:2441776]	319266	Q9DAE8	ENSMUSG00000079144	protein_coding	83.9247	-0.0555279	0.231747	-0.239593	0.810646	0.908385
A1bg	alpha-1-B glycoprotein [Source:MGI Symbol;Acc:MGI:2152878]	117586	Q19LI2	ENSMUSG00000022347	protein_coding	0
A1cf	APOBEC1 complementation factor [Source:MGI Symbol;Acc:MGI:1917115]	69865	Q5YD48	ENSMUSG00000052595	protein_coding	0.149465	0.0294591	0.145796	0.202054	0.839875
A230050P20Rik	RIKEN cDNA A230050P20 gene [Source:MGI Symbol;Acc:MGI:2441788]	319278	Q8CAK3	ENSMUSG00000038884	protein_coding	542.216	-0.210019	0.133815	-1.56945	0.116543	0.296749
A230072I06Rik	RIKEN cDNA A230072I06 gene [Source:MGI Symbol;Acc:MGI:3588221]			ENSMUSG00000074473	protein_coding	0
A26c2	ANKRD26-like family C, member 2 [Source:MGI Symbol;Acc:MGI:3644757]			ENSMUSG00000109344	protein_coding	0
A2m	alpha-2-macroglobulin [Source:MGI Symbol;Acc:MGI:2449119]	232345		ENSMUSG00000030111	protein_coding	13.0255	-1.13144	0.392694	-2.88052	0.00397022	0.0279345
A2ml1	alpha-2-macroglobulin like 1 [Source:MGI Symbol;Acc:MGI:3039594]	232400	Q3UU35	ENSMUSG00000047228	protein_coding	1594.8	0.115829	0.371913	0.311865	0.755143	0.875718
A330070K13Rik	RIKEN cDNA A330070K13 gene [Source:MGI Symbol;Acc:MGI:2685897]	381673		ENSMUSG00000052014	protein_coding	0
A3galt2	alpha 1,3-galactosyltransferase 2 (isoglobotriaosylceramide synthase) [Source:MGI Symbol;Acc:MGI:2685279]	215493	Q3V1N9	ENSMUSG00000028794	protein_coding	11.958	0.275967	0.378207	0.729322	0.465805	0.678378
A430005L14Rik	RIKEN cDNA A430005L14 gene [Source:MGI Symbol;Acc:MGI:2140680]	97159	Q80WR5	ENSMUSG00000047613	protein_coding	194.539	-0.278031	0.187583	-1.48212	0.138308	0.32935
A430033K04Rik	RIKEN cDNA A430033K04 gene [Source:MGI Symbol;Acc:MGI:3583896]	243308		ENSMUSG00000056014	protein_coding	165.096	0.358567	0.182518	1.96425	0.0495006	0.16862
A430078G23Rik	RIKEN cDNA A430078G23 gene [Source:MGI Symbol;Acc:MGI:2442135]	319493		ENSMUSG00000074497	protein_coding	67.5562	0.232539	0.287841	0.807656	0.419289	0.640183
A430089I19Rik	RIKEN cDNA A430089I19 gene [Source:MGI Symbol;Acc:MGI:2683305]	331195		ENSMUSG00000094560	protein_coding	0
A4galt	alpha 1,4-galactosyltransferase [Source:MGI Symbol;Acc:MGI:3512453]	239559	Q67BJ4	ENSMUSG00000047878	protein_coding	480.611	-0.483915	0.215364	-2.24695	0.0246433	0.104406
A4gnt	alpha-1,4-N-acetylglucosaminyltransferase [Source:MGI Symbol;Acc:MGI:2143261]	333424	Q14BT6	ENSMUSG00000037953	protein_coding	0
A530016L24Rik	RIKEN cDNA A530016L24 gene [Source:MGI Symbol;Acc:MGI:2443020]	319942		ENSMUSG00000043122	protein_coding	16.4431	0.527743	0.374186	1.44139	0.149474	0.345914
A530032D15Rik	RIKEN cDNA A530032D15Rik gene [Source:MGI Symbol;Acc:MGI:3037746]	381287		ENSMUSG00000089844	protein_coding	21.0644	-1.1406	0.372742	-3.03916	0.00237236	0.0187683
A530064D06Rik	RIKEN cDNA A530064D06 gene [Source:MGI Symbol;Acc:MGI:2443476]	328830		ENSMUSG00000043939	protein_coding	246.253	-2.09584	0.253587	-8.23925	1.73298e-16	4.32393e-14
A530084C06Rik	RIKEN cDNA A530084C06 gene [Source:MGI Symbol;Acc:MGI:3704402]			ENSMUSG00000090863	protein_coding	22.6743	0.246349	0.359745	0.684387	0.493731	0.701474
A630001G21Rik	RIKEN cDNA A630001G21 gene [Source:MGI Symbol;Acc:MGI:2443131]	319997		ENSMUSG00000052760	protein_coding	117.221	-0.469964	0.233558	-2.01172	0.0442495	0.156201
A630010A05Rik	RIKEN cDNA A630010A05 gene [Source:MGI Symbol;Acc:MGI:3584518]			ENSMUSG00000075395	protein_coding	0.836227	-0.150217	0.213802	-0.742464	0.457806
A630023A22Rik	RIKEN cDNA A630023A22 gene [Source:MGI Symbol;Acc:MGI:2145657]	105518		ENSMUSG00000095493	protein_coding	7.71241	-0.480071	0.384765	-1.25263	0.21034	0.425667
A630073D07Rik	RIKEN cDNA A630073D07 gene [Source:MGI Symbol;Acc:MGI:2686534]	381819		ENSMUSG00000067541	protein_coding	0
A630076J17Rik	RIKEN cDNA A630076J17 gene [Source:MGI Symbol;Acc:MGI:2442999]	319929		ENSMUSG00000094613	protein_coding	0
A630095E13Rik	RIKEN cDNA A630095E13 gene [Source:MGI Symbol;Acc:MGI:3055869]	235973	Q3UN54	ENSMUSG00000070313	protein_coding	0
A630095N17Rik	RIKEN cDNA A630095N17 gene [Source:MGI Symbol;Acc:MGI:2686470]	381272		ENSMUSG00000096094	protein_coding	0
A730009L09Rik	RIKEN cDNA A730009L09 gene [Source:MGI Symbol;Acc:MGI:3028032]			ENSMUSG00000110358	protein_coding	0
A730015C16Rik	RIKEN cDNA A730015C16 gene [Source:MGI Symbol;Acc:MGI:3704235]			ENSMUSG00000090551	protein_coding	1.42833	0.117083	0.273748	0.430213	0.667041
A730046J19Rik	RIKEN cDNA A730046J19 gene [Source:MGI Symbol;Acc:MGI:2442684]	319764	A0A1B0GSN8	ENSMUSG00000085139	protein_coding	47.505	-0.138167	0.356244	-0.387893	0.698095	0.843188
A730049H05Rik	RIKEN cDNA A730049H05 gene [Source:MGI Symbol;Acc:MGI:1921766]			ENSMUSG00000048636	protein_coding	14.6175	-0.954682	0.382881	-2.48197	0.0130659	0.0668254
A730061H03Rik	RIKEN cDNA A730061H03 gene [Source:MGI Symbol;Acc:MGI:2445099]			ENSMUSG00000053588	protein_coding	0.156243	0.0294591	0.145796	0.202054	0.839875
A730071L15Rik	RIKEN cDNA A730071L15Rik gene [Source:MGI Symbol;Acc:MGI:3642498]			ENSMUSG00000096923	protein_coding	1.50908	0.0388562	0.293193	0.132824	0.894332
A830005F24Rik	RIKEN cDNA A830005F24 gene [Source:MGI Symbol;Acc:MGI:3045249]	442803		ENSMUSG00000053181	protein_coding	1.63257	-0.0326143	0.303458	-0.107093	0.914715
A830018L16Rik	RIKEN cDNA A830018L16 gene [Source:MGI Symbol;Acc:MGI:2444149]	320492	Q8BZJ8	ENSMUSG00000057715	protein_coding	57.1387	0.447815	0.28848	1.55125	0.120843	0.304227
A830031A19Rik	RIKEN cDNA A830031A19 gene [Source:MGI Symbol;Acc:MGI:2685508]			ENSMUSG00000055010	protein_coding	0
A930002H24Rik	RIKEN cDNA A930002H24 gene [Source:MGI Symbol;Acc:MGI:2443151]			ENSMUSG00000045506	protein_coding	3.38673	0.0539001	0.34292	0.157614	0.874761
A930004D18Rik	RIKEN cDNA A930004D18 gene [Source:MGI Symbol;Acc:MGI:1925190]			ENSMUSG00000054057	protein_coding	75.6324	0.225193	0.245768	0.916246	0.359538	0.584938
A930009A15Rik	RIKEN cDNA A930009A15 gene [Source:MGI Symbol;Acc:MGI:1925048]	77798		ENSMUSG00000092210	protein_coding	0.350777	-0.073634	0.145796	-0.495275	0.620406
A930017K11Rik	RIKEN cDNA A930017K11 gene [Source:MGI Symbol;Acc:MGI:2442713]	100034748		ENSMUSG00000025727	protein_coding	0.846487	0.133093	0.212878	0.670148	0.502763
A930018P22Rik	RIKEN cDNA A930018P22 gene [Source:MGI Symbol;Acc:MGI:1915493]	68243	Q9D1Z2	ENSMUSG00000032671	protein_coding	0.33146	-0.00490524	0.145796	-0.0336476	0.973158
A930033H14Rik	RIKEN cDNA A930033H14 gene [Source:MGI Symbol;Acc:MGI:2444562]	320700		ENSMUSG00000090622	protein_coding	19.0792	0.447087	0.370847	1.20427	0.228484	0.446666
AA467197	expressed sequence AA467197 [Source:MGI Symbol;Acc:MGI:3034182]	433470		ENSMUSG00000033213	protein_coding	456.998	-1.32962	0.317405	-4.19071	2.78078e-05	0.000502773
AA792892	expressed sequence AA792892 [Source:MGI Symbol;Acc:MGI:2140789]	100554		ENSMUSG00000073497	protein_coding	0
AA986860	expressed sequence AA986860 [Source:MGI Symbol;Acc:MGI:2138143]	212439	Q8BI29	ENSMUSG00000042510	protein_coding	2569.89	-0.145303	0.167416	-0.867914	0.385441	0.610279
Aaas	achalasia, adrenocortical insufficiency, alacrimia [Source:MGI Symbol;Acc:MGI:2443767]	223921	P58742	ENSMUSG00000036678	protein_coding	247.205	-0.106167	0.187296	-0.566855	0.570813	0.757503
Aacs	acetoacetyl-CoA synthetase [Source:MGI Symbol;Acc:MGI:1926144]	78894	Q9D2R0	ENSMUSG00000029482	protein_coding	511.989	-0.0640179	0.148134	-0.432158	0.665627	0.82289
Aadac	arylacetamide deacetylase [Source:MGI Symbol;Acc:MGI:1915008]	67758	Q99PG0	ENSMUSG00000027761	protein_coding	4.41508	0.239527	0.38463	0.622556	0.533576
Aadacl2	arylacetamide deacetylase like 2 [Source:MGI Symbol;Acc:MGI:3646333]	639634		ENSMUSG00000091376	protein_coding	3.43769	0.229928	0.205991	1.74535	0.0809243
Aadacl3	arylacetamide deacetylase like 3 [Source:MGI Symbol;Acc:MGI:2685281]	230883	A2A7Z8	ENSMUSG00000078507	protein_coding	0.29893	0.0638235	0.145796	0.406534	0.68435
Aadacl4	arylacetamide deacetylase like 4 [Source:MGI Symbol;Acc:MGI:3650257]	435815		ENSMUSG00000070609	protein_coding	0
Aadat	aminoadipate aminotransferase [Source:MGI Symbol;Acc:MGI:1345167]	23923	Q9WVM8	ENSMUSG00000057228	protein_coding	0
Aaed1	AhpC/TSA antioxidant enzyme domain containing 1 [Source:MGI Symbol;Acc:MGI:1913379]	66129		ENSMUSG00000021482	protein_coding	1502.7	0.757274	0.185568	4.08063	4.49135e-05	0.00074862
Aagab	alpha- and gamma-adaptin binding protein [Source:MGI Symbol;Acc:MGI:1914189]	66939	Q8R2R3	ENSMUSG00000037257	protein_coding	561.722	-0.148244	0.126411	-1.1727	0.240915	0.461799
Aak1	AP2 associated kinase 1 [Source:MGI Symbol;Acc:MGI:1098687]	269774	Q3UHJ0	ENSMUSG00000057230	protein_coding	1903.11	0.0976955	0.112174	0.870933	0.383791	0.608676
Aamdc	adipogenesis associated Mth938 domain containing [Source:MGI Symbol;Acc:MGI:1913523]	66273	Q8R0P4	ENSMUSG00000035642	protein_coding	224.724	0.163971	0.148158	1.1067	0.268425	0.492958
Aamp	angio-associated migratory protein [Source:MGI Symbol;Acc:MGI:107809]	227290		ENSMUSG00000006299	protein_coding	1690.02	-0.0171577	0.0898404	-0.19098	0.848542	0.927134
Aanat	arylalkylamine N-acetyltransferase [Source:MGI Symbol;Acc:MGI:1328365]	11298		ENSMUSG00000020804	protein_coding	0.29893	0.0638235	0.145796	0.406534	0.68435
Aar2	AAR2 splicing factor homolog [Source:MGI Symbol;Acc:MGI:1915545]	68295	Q9D2V5	ENSMUSG00000027628	protein_coding	548.908	-0.255596	0.135043	-1.89269	0.0583996	0.189387
Aard	alanine and arginine rich domain containing protein [Source:MGI Symbol;Acc:MGI:2181621]	239435	Q811W1	ENSMUSG00000068522	protein_coding	175.47	0.801406	0.263369	3.04155	0.00235366	0.0186659
Aars	alanyl-tRNA synthetase [Source:MGI Symbol;Acc:MGI:2384560]	234734		ENSMUSG00000031960	protein_coding	2369.03	-0.514863	0.159068	-3.23671	0.00120917	0.011073
Aars2	alanyl-tRNA synthetase 2, mitochondrial [Source:MGI Symbol;Acc:MGI:2681839]	224805	Q14CH7	ENSMUSG00000023938	protein_coding	136.582	0.164393	0.209832	0.783442	0.433368	0.651776
Aarsd1	alanyl-tRNA synthetase domain containing 1 [Source:MGI Symbol;Acc:MGI:1916934]	69684	Q3THG9	ENSMUSG00000075528	protein_coding	3.13811	0.112044	0.369137	0.303456	0.761542
Aasdh	aminoadipate-semialdehyde dehydrogenase [Source:MGI Symbol;Acc:MGI:2442517]	231326		ENSMUSG00000055923	protein_coding	125.567	0.681388	0.198224	3.43485	0.000592884	0.00621952
Aasdhppt	aminoadipate-semialdehyde dehydrogenase-phosphopantetheinyl transferase [Source:MGI Symbol;Acc:MGI:1914868]	67618	Q9CQF6	ENSMUSG00000025894	protein_coding	264.587	-0.0922898	0.145732	-0.633289	0.526545	0.726022
Aass	aminoadipate-semialdehyde synthase [Source:MGI Symbol;Acc:MGI:1353573]	30956	Q99K67	ENSMUSG00000029695	protein_coding	105.052	0.750502	0.274732	2.72991	0.00633516	0.0396235
Aatf	apoptosis antagonizing transcription factor [Source:MGI Symbol;Acc:MGI:1929608]	56321	Q9JKX4	ENSMUSG00000018697	protein_coding	338.505	-0.388587	0.179966	-2.15916	0.0308381	0.122224
Aatk	apoptosis-associated tyrosine kinase [Source:MGI Symbol;Acc:MGI:1197518]	11302		ENSMUSG00000025375	protein_coding	365.146	0.31731	0.159978	1.98338	0.0473247	0.163439
AB124611	cDNA sequence AB124611 [Source:MGI Symbol;Acc:MGI:3043001]	382062		ENSMUSG00000057191	protein_coding	532.826	-1.33756	0.24587	-5.43805	5.38677e-08	2.01761e-06
Abat	4-aminobutyrate aminotransferase [Source:MGI Symbol;Acc:MGI:2443582]	268860	P61922	ENSMUSG00000057880	protein_coding	113.104	0.395557	0.30893	1.28035	0.200421	0.413612
Abca1	ATP-binding cassette, sub-family A (ABC1), member 1 [Source:MGI Symbol;Acc:MGI:99607]	11303	P41233	ENSMUSG00000015243	protein_coding	2173.48	0.394064	0.248538	1.58554	0.112844	0.291186
Abca12	ATP-binding cassette, sub-family A (ABC1), member 12 [Source:MGI Symbol;Acc:MGI:2676312]	74591		ENSMUSG00000050296	protein_coding	14.1702	0.692315	0.327131	2.66632
Abca13	ATP-binding cassette, sub-family A (ABC1), member 13 [Source:MGI Symbol;Acc:MGI:2388707]	268379	Q5SSE9	ENSMUSG00000004668	protein_coding	27.0613	-0.698174	0.382675	-1.87434	0.060883	0.194559
Abca14	ATP-binding cassette, sub-family A (ABC1), member 14 [Source:MGI Symbol;Acc:MGI:2388708]	67928		ENSMUSG00000062017	protein_coding	3.51848	-0.155876	0.355662	-0.43914	0.66056
Abca15	ATP-binding cassette, sub-family A (ABC1), member 15 [Source:MGI Symbol;Acc:MGI:2388709]	320631		ENSMUSG00000054746	protein_coding	0
Abca16	ATP-binding cassette, sub-family A (ABC1), member 16 [Source:MGI Symbol;Acc:MGI:2388711]	233810		ENSMUSG00000051900	protein_coding	0
Abca17	ATP-binding cassette, sub-family A (ABC1), member 17 [Source:MGI Symbol;Acc:MGI:3625331]	381072	E9PX95	ENSMUSG00000035435	protein_coding	14.8865	0.263542	0.386576	0.681633	0.495471	0.703051
Abca2	ATP-binding cassette, sub-family A (ABC1), member 2 [Source:MGI Symbol;Acc:MGI:99606]	11305		ENSMUSG00000026944	protein_coding	1521.51	0.602063	0.115273	5.2227	1.76332e-07	5.93309e-06
Abca3	ATP-binding cassette, sub-family A (ABC1), member 3 [Source:MGI Symbol;Acc:MGI:1351617]	27410	Q8R420	ENSMUSG00000024130	protein_coding	9228.79	0.268512	0.163835	1.63891	0.101232	0.272305
Abca4	ATP-binding cassette, sub-family A (ABC1), member 4 [Source:MGI Symbol;Acc:MGI:109424]	11304	O35600	ENSMUSG00000028125	protein_coding	150.276	-0.107764	0.248001	-0.43452	0.663911	0.82212
Abca5	ATP-binding cassette, sub-family A (ABC1), member 5 [Source:MGI Symbol;Acc:MGI:2386607]	217265	Q8K448	ENSMUSG00000018800	protein_coding	1040.05	0.518678	0.221155	2.34525	0.0190144	0.087532
Abca6	ATP-binding cassette, sub-family A (ABC1), member 6 [Source:MGI Symbol;Acc:MGI:1923434]	76184	Q8K441	ENSMUSG00000044749	protein_coding	95.9295	1.06211	0.325887	3.25577	0.00113087	0.0104802
Abca7	ATP-binding cassette, sub-family A (ABC1), member 7 [Source:MGI Symbol;Acc:MGI:1351646]	27403	Q91V24	ENSMUSG00000035722	protein_coding	1073.21	-0.084287	0.124234	-0.678454	0.497484	0.704439
Abca8a	ATP-binding cassette, sub-family A (ABC1), member 8a [Source:MGI Symbol;Acc:MGI:2386846]	217258	Q8K442	ENSMUSG00000041828	protein_coding	1432.14	0.680452	0.256015	2.65787	0.00786369	0.0464309
Abca8b	ATP-binding cassette, sub-family A (ABC1), member 8b [Source:MGI Symbol;Acc:MGI:1351668]	27404	Q8K440	ENSMUSG00000020620	protein_coding	457.354	0.396583	0.228987	1.73185	0.0832999	0.241372
Abca9	ATP-binding cassette, sub-family A (ABC1), member 9 [Source:MGI Symbol;Acc:MGI:2386796]	217262	Q8K449	ENSMUSG00000041797	protein_coding	260.578	0.760121	0.242489	3.13371	0.00172614	0.0146033
Abcb10	ATP-binding cassette, sub-family B (MDR/TAP), member 10 [Source:MGI Symbol;Acc:MGI:1860508]	56199	Q9JI39	ENSMUSG00000031974	protein_coding	477.641	0.151718	0.136607	1.11062	0.266734	0.490887
Abcb11	ATP-binding cassette, sub-family B (MDR/TAP), member 11 [Source:MGI Symbol;Acc:MGI:1351619]	27413	Q9QY30	ENSMUSG00000027048	protein_coding	1.32332	-0.0204667	0.287964	-0.0709841	0.94341
Abcb1a	ATP-binding cassette, sub-family B (MDR/TAP), member 1A [Source:MGI Symbol;Acc:MGI:97570]	18671	P21447	ENSMUSG00000040584	protein_coding	936.286	0.306167	0.152152	2.01222	0.0441971	0.156129
Abcb1b	ATP-binding cassette, sub-family B (MDR/TAP), member 1B [Source:MGI Symbol;Acc:MGI:97568]	18669		ENSMUSG00000028970	protein_coding	216.454	-0.836236	0.236868	-3.52916	0.000416886	0.00467893
Abcb4	ATP-binding cassette, sub-family B (MDR/TAP), member 4 [Source:MGI Symbol;Acc:MGI:97569]	18670	P21440	ENSMUSG00000042476	protein_coding	12.0701	-0.053155	0.390672	-0.135984	0.891834	0.951063
Abcb5	ATP-binding cassette, sub-family B (MDR/TAP), member 5 [Source:MGI Symbol;Acc:MGI:1924956]	77706	B5X0E4	ENSMUSG00000072791	protein_coding	0
Abcb6	ATP-binding cassette, sub-family B (MDR/TAP), member 6 [Source:MGI Symbol;Acc:MGI:1921354]	74104	Q9DC29	ENSMUSG00000026198	protein_coding	9.66621	0.329509	0.388877	0.84721	0.396878	0.620426
Abcb7	ATP-binding cassette, sub-family B (MDR/TAP), member 7 [Source:MGI Symbol;Acc:MGI:109533]	11306	Q61102	ENSMUSG00000031333	protein_coding	578.692	0.0605277	0.111164	0.544491	0.586104	0.76824
Abcb8	ATP-binding cassette, sub-family B (MDR/TAP), member 8 [Source:MGI Symbol;Acc:MGI:1351667]	74610		ENSMUSG00000028973	protein_coding	282.761	0.14895	0.186626	0.798084	0.424822	0.644905
Abcb9	ATP-binding cassette, sub-family B (MDR/TAP), member 9 [Source:MGI Symbol;Acc:MGI:1861729]	56325	Q9JJ59	ENSMUSG00000029408	protein_coding	160.959	0.361127	0.197739	1.82602	0.0678473	0.209635
Abcc1	ATP-binding cassette, sub-family C (CFTR/MRP), member 1 [Source:MGI Symbol;Acc:MGI:102676]	17250		ENSMUSG00000023088	protein_coding	879.457	0.135503	0.117582	1.1524	0.249155	0.470946
Abcc10	ATP-binding cassette, sub-family C (CFTR/MRP), member 10 [Source:MGI Symbol;Acc:MGI:2386976]	224814	Q8R4P9	ENSMUSG00000032842	protein_coding	142.967	0.214874	0.197064	1.09033	0.275567	0.500521
Abcc12	ATP-binding cassette, sub-family C (CFTR/MRP), member 12 [Source:MGI Symbol;Acc:MGI:2441679]	244562	Q80WJ6	ENSMUSG00000036872	protein_coding	3.74564	0.38532	0.379313	1.01499	0.310109
Abcc2	ATP-binding cassette, sub-family C (CFTR/MRP), member 2 [Source:MGI Symbol;Acc:MGI:1352447]	12780	Q8VI47	ENSMUSG00000025194	protein_coding	2.71717	-0.302623	0.338174	-0.906005	0.364933
Abcc3	ATP-binding cassette, sub-family C (CFTR/MRP), member 3 [Source:MGI Symbol;Acc:MGI:1923658]	76408		ENSMUSG00000020865	protein_coding	942.63	0.167943	0.142525	1.17833	0.238663	0.45933
Abcc4	ATP-binding cassette, sub-family C (CFTR/MRP), member 4 [Source:MGI Symbol;Acc:MGI:2443111]	239273		ENSMUSG00000032849	protein_coding	350.292	-0.115522	0.193054	-0.598378	0.549588	0.744319
Abcc5	ATP-binding cassette, sub-family C (CFTR/MRP), member 5 [Source:MGI Symbol;Acc:MGI:1351644]	27416	Q9R1X5	ENSMUSG00000022822	protein_coding	1847.39	0.115554	0.104633	1.10437	0.269433	0.493915
Abcc6	ATP-binding cassette, sub-family C (CFTR/MRP), member 6 [Source:MGI Symbol;Acc:MGI:1351634]	27421		ENSMUSG00000030834	protein_coding	3.06364	-0.126716	0.356065	-0.357205	0.720938
Abcc8	ATP-binding cassette, sub-family C (CFTR/MRP), member 8 [Source:MGI Symbol;Acc:MGI:1352629]	20927		ENSMUSG00000040136	protein_coding	33.7966	-0.0347173	0.380912	-0.0910947	0.927417	0.968805
Abcc9	ATP-binding cassette, sub-family C (CFTR/MRP), member 9 [Source:MGI Symbol;Acc:MGI:1352630]	20928	P70170	ENSMUSG00000030249	protein_coding	328.569	1.01267	0.248248	4.07758	4.55072e-05	0.000755411
Abcd1	ATP-binding cassette, sub-family D (ALD), member 1 [Source:MGI Symbol;Acc:MGI:1349215]	11666	P48410	ENSMUSG00000031378	protein_coding	1342	-0.000694266	0.110512	-0.00628166	0.994988	0.998474
Abcd2	ATP-binding cassette, sub-family D (ALD), member 2 [Source:MGI Symbol;Acc:MGI:1349467]	26874		ENSMUSG00000055782	protein_coding	620.929	-0.284762	0.151105	-1.88451	0.0594958	0.191569
Abcd3	ATP-binding cassette, sub-family D (ALD), member 3 [Source:MGI Symbol;Acc:MGI:1349216]	19299		ENSMUSG00000028127	protein_coding	2610.66	0.329603	0.117175	2.81289	0.00490986	0.0327957
Abcd4	ATP-binding cassette, sub-family D (ALD), member 4 [Source:MGI Symbol;Acc:MGI:1349217]	19300		ENSMUSG00000021240	protein_coding	184.47	0.0956433	0.163453	0.585138	0.558455	0.749382
Abce1	ATP-binding cassette, sub-family E (OABP), member 1 [Source:MGI Symbol;Acc:MGI:1195458]	24015	P61222	ENSMUSG00000058355	protein_coding	1681.41	-0.187339	0.0966738	-1.93785	0.0526415	0.176174
Abcf1	ATP-binding cassette, sub-family F (GCN20), member 1 [Source:MGI Symbol;Acc:MGI:1351658]	224742	Q6P542	ENSMUSG00000038762	protein_coding	2108.48	-0.205025	0.0899967	-2.27814	0.0227183	0.098832
Abcf2	ATP-binding cassette, sub-family F (GCN20), member 2 [Source:MGI Symbol;Acc:MGI:1351657]	27407	Q99LE6	ENSMUSG00000028953	protein_coding	1051.29	-0.197785	0.104895	-1.88555	0.0593562	0.191236
Abcf3	ATP-binding cassette, sub-family F (GCN20), member 3 [Source:MGI Symbol;Acc:MGI:1351656]	27406	Q8K268	ENSMUSG00000003234	protein_coding	825.092	0.045454	0.11105	0.409313	0.68231	0.832822
Abcg1	ATP binding cassette subfamily G member 1 [Source:MGI Symbol;Acc:MGI:107704]	11307	Q64343	ENSMUSG00000024030	protein_coding	2244.62	-0.26512	0.158966	-1.66777	0.0953606	0.262707
Abcg2	ATP binding cassette subfamily G member 2 (Junior blood group) [Source:MGI Symbol;Acc:MGI:1347061]	26357		ENSMUSG00000029802	protein_coding	448.932	0.373622	0.209202	1.78589	0.0741173	0.222311
Abcg3	ATP binding cassette subfamily G member 3 [Source:MGI Symbol;Acc:MGI:1351624]	27405	Q99P81	ENSMUSG00000029299	protein_coding	163.043	0.345111	0.213078	1.6194	0.105361	0.279571
Abcg4	ATP binding cassette subfamily G member 4 [Source:MGI Symbol;Acc:MGI:1890594]	192663		ENSMUSG00000032131	protein_coding	14.0754	0.101234	0.377224	0.26851	0.788307	0.894472
Abcg5	ATP binding cassette subfamily G member 5 [Source:MGI Symbol;Acc:MGI:1351659]	27409	Q99PE8	ENSMUSG00000040505	protein_coding	3.41289	0.62512	0.373099	1.67244	0.0944385
Abcg8	ATP binding cassette subfamily G member 8 [Source:MGI Symbol;Acc:MGI:1914720]	67470		ENSMUSG00000024254	protein_coding	1.42891	0.344238	0.281465	1.35469	0.175516
Abhd10	abhydrolase domain containing 10 [Source:MGI Symbol;Acc:MGI:2442422]	213012	Q6PE15	ENSMUSG00000033157	protein_coding	157.336	-0.0966349	0.19298	-0.500744	0.616551	0.790016
Abhd11	abhydrolase domain containing 11 [Source:MGI Symbol;Acc:MGI:1916008]	68758		ENSMUSG00000040532	protein_coding	456.634	0.0697312	0.130019	0.53631	0.591745	0.772885
Abhd12	abhydrolase domain containing 12 [Source:MGI Symbol;Acc:MGI:1923442]	76192	Q99LR1	ENSMUSG00000032046	protein_coding	1481.03	-0.187937	0.121388	-1.54824	0.121565	0.305343
Abhd12b	abhydrolase domain containing 12B [Source:MGI Symbol;Acc:MGI:2685650]	100504285		ENSMUSG00000090121	protein_coding	15.9328	0.195818	0.384444	0.509474	0.61042	0.78527
Abhd13	abhydrolase domain containing 13 [Source:MGI Symbol;Acc:MGI:1916154]	68904	Q80UX8	ENSMUSG00000040396	protein_coding	983.043	-0.0945819	0.107481	-0.879991	0.378864	0.603637
Abhd14a	abhydrolase domain containing 14A [Source:MGI Symbol;Acc:MGI:1915894]	68644		ENSMUSG00000042210	protein_coding	170.703	0.296499	0.195603	1.51562	0.129616	0.317062
Abhd14b	abhydrolase domain containing 14b [Source:MGI Symbol;Acc:MGI:1923741]	76491		ENSMUSG00000042073	protein_coding	590.329	0.750246	0.147576	5.08294	3.71628e-07	1.12445e-05
Abhd15	abhydrolase domain containing 15 [Source:MGI Symbol;Acc:MGI:1914727]	67477	Q5F2F2	ENSMUSG00000000686	protein_coding	80.1774	-0.45926	0.255233	-1.79876	0.072057	0.218393
Abhd16a	abhydrolase domain containing 16A [Source:MGI Symbol;Acc:MGI:99476]	193742	Q9Z1Q2	ENSMUSG00000007036	protein_coding	1620.69	-0.115099	0.0998516	-1.1527	0.249035	0.470894
Abhd16b	abhydrolase domain containing 16B [Source:MGI Symbol;Acc:MGI:3607711]	241850	Q80YU0	ENSMUSG00000055882	protein_coding	1.30269	-0.0296188	0.288037	-0.102388	0.918448
Abhd17a	abhydrolase domain containing 17A [Source:MGI Symbol;Acc:MGI:106388]	216169	Q99JW1	ENSMUSG00000003346	protein_coding	733.757	0.130372	0.106087	1.22891	0.219105	0.436434
Abhd17b	abhydrolase domain containing 17B [Source:MGI Symbol;Acc:MGI:1917816]	226016	Q7M759	ENSMUSG00000047368	protein_coding	601.848	0.0956837	0.143221	0.668079	0.504083	0.708755
Abhd17c	abhydrolase domain containing 17C [Source:MGI Symbol;Acc:MGI:1917428]	70178	Q8VCV1	ENSMUSG00000038459	protein_coding	1406.28	-0.194226	0.12782	-1.51954	0.128628	0.315748
Abhd18	abhydrolase domain containing 18 [Source:MGI Symbol;Acc:MGI:1915468]	269423	Q8C1A9	ENSMUSG00000037818	protein_coding	94.4063	0.0904404	0.215409	0.41985	0.674595	0.829146
Abhd2	abhydrolase domain containing 2 [Source:MGI Symbol;Acc:MGI:1914344]	54608	Q9QXM0	ENSMUSG00000039202	protein_coding	7494.71	0.104988	0.142709	0.735678	0.461927	0.675095
Abhd3	abhydrolase domain containing 3 [Source:MGI Symbol;Acc:MGI:2147183]	106861	Q91ZH7	ENSMUSG00000002475	protein_coding	96.1595	0.374411	0.261768	1.4299	0.152747	0.350786
Abhd4	abhydrolase domain containing 4 [Source:MGI Symbol;Acc:MGI:1915938]	105501		ENSMUSG00000040997	protein_coding	1484.12	0.149458	0.138698	1.07758	0.28122	0.506028
Abhd5	abhydrolase domain containing 5 [Source:MGI Symbol;Acc:MGI:1914719]	67469	Q9DBL9	ENSMUSG00000032540	protein_coding	1253.6	-0.192177	0.141108	-1.36192	0.173223	0.378858
Abhd6	abhydrolase domain containing 6 [Source:MGI Symbol;Acc:MGI:1913332]	66082	Q8R2Y0	ENSMUSG00000025277	protein_coding	179.644	-0.0475679	0.16868	-0.281998	0.777945	0.887501
Abhd8	abhydrolase domain containing 8 [Source:MGI Symbol;Acc:MGI:1918946]	64296	Q8R0P8	ENSMUSG00000007950	protein_coding	347.451	0.417406	0.154996	2.69277	0.00708603	0.0430465
Abi1	abl-interactor 1 [Source:MGI Symbol;Acc:MGI:104913]	11308	Q8CBW3	ENSMUSG00000058835	protein_coding	3056.07	-0.345185	0.118602	-2.91045	0.00360906	0.025991
Abi2	abl-interactor 2 [Source:MGI Symbol;Acc:MGI:106913]	329165	P62484	ENSMUSG00000026782	protein_coding	447.203	0.282985	0.157414	1.79767	0.0722297	0.218875
Abi3	ABI gene family, member 3 [Source:MGI Symbol;Acc:MGI:1913860]	66610	Q8BYZ1	ENSMUSG00000018381	protein_coding	1322.75	-0.883356	0.150806	-5.85721	4.70694e-09	2.33447e-07
Abi3bp	ABI gene family, member 3 (NESH) binding protein [Source:MGI Symbol;Acc:MGI:2444583]	320712		ENSMUSG00000035258	protein_coding	1458.67	0.765604	0.192937	3.96794	7.24952e-05	0.00111338
Abl1	c-abl oncogene 1, non-receptor tyrosine kinase [Source:MGI Symbol;Acc:MGI:87859]	11350	P00520	ENSMUSG00000026842	protein_coding	2078.62	0.304537	0.139522	2.1827	0.0290578	0.117258
Abl2	v-abl Abelson murine leukemia viral oncogene 2 (arg, Abelson-related gene) [Source:MGI Symbol;Acc:MGI:87860]	11352		ENSMUSG00000026596	protein_coding	1096.43	-0.058811	0.110484	-0.532304	0.594515	0.774496
Ablim1	actin-binding LIM protein 1 [Source:MGI Symbol;Acc:MGI:1194500]	226251		ENSMUSG00000025085	protein_coding	4262.55	0.370596	0.10256	3.61345	0.000302145	0.0036244
Ablim2	actin-binding LIM protein 2 [Source:MGI Symbol;Acc:MGI:2385758]	231148		ENSMUSG00000029095	protein_coding	83.4763	0.744503	0.258634	2.8754	0.00403511	0.0282955
Ablim3	actin binding LIM protein family, member 3 [Source:MGI Symbol;Acc:MGI:2442582]	319713	Q69ZX8	ENSMUSG00000032735	protein_coding	1896.33	0.28177	0.134076	2.10156	0.0355917	0.134677
Abo	ABO blood group (transferase A, alpha 1-3-N-acetylgalactosaminyltransferase, transferase B, alpha 1-3-galactosyltransferase) [Source:MGI Symbol;Acc:MGI:2135738]	80908		ENSMUSG00000015787	protein_coding	0.29893	0.0638235	0.145796	0.406534	0.68435
Abr	active BCR-related gene [Source:MGI Symbol;Acc:MGI:107771]	109934	Q5SSL4	ENSMUSG00000017631	protein_coding	2495.51	-0.415479	0.13603	-3.0543	0.00225586	0.018058
Abra	actin-binding Rho activating protein [Source:MGI Symbol;Acc:MGI:2444891]	223513	Q8BUZ1	ENSMUSG00000042895	protein_coding	25.9867	0.217598	0.328243	0.662697	0.507524	0.711612
Abracl	ABRA C-terminal like [Source:MGI Symbol;Acc:MGI:1920362]	73112		ENSMUSG00000078453	protein_coding	483.818	-0.18159	0.134837	-1.34673	0.178068	0.386182
Abraxas1	BRCA1 A complex subunit [Source:MGI Symbol;Acc:MGI:1917931]	70681		ENSMUSG00000035234	protein_coding	79.6705	0.134635	0.235557	0.571531	0.56764	0.755579
Abraxas2	BRISC complex subunit [Source:MGI Symbol;Acc:MGI:1926116]	109359		ENSMUSG00000030965	protein_coding	737.814	-0.13494	0.117873	-1.14479	0.252295	0.474209
Abt1	activator of basal transcription 1 [Source:MGI Symbol;Acc:MGI:1353636]	30946	Q9QYL7	ENSMUSG00000036376	protein_coding	193.226	-0.110654	0.168724	-0.65583	0.511934	0.714394
Abtb1	ankyrin repeat and BTB (POZ) domain containing 1 [Source:MGI Symbol;Acc:MGI:1933148]	80283		ENSMUSG00000030083	protein_coding	396.307	0.0969349	0.230143	0.421191	0.673616	0.828382
Abtb2	ankyrin repeat and BTB (POZ) domain containing 2 [Source:MGI Symbol;Acc:MGI:2139365]	99382	Q7TQI7	ENSMUSG00000032724	protein_coding	359.474	-1.09074	0.144265	-7.55692	4.12727e-14	6.06472e-12
AC087559.2				ENSMUSG00000079773	protein_coding	0
AC087559.3				ENSMUSG00000094576	protein_coding	0
AC102264.1	vomeronasal 1 receptor Vmn1r187 [Source:NCBI gene;Acc:100039499]	100039499		ENSMUSG00000096244	protein_coding	0
AC123873.1	PRAME family member 8-like [Source:NCBI gene;Acc:108168683]	108169101		ENSMUSG00000094383	protein_coding	0
AC123873.2	PRAME family member 8-like [Source:NCBI gene;Acc:100041712]	100041712		ENSMUSG00000094474	protein_coding	0
AC123873.3				ENSMUSG00000094836	protein_coding	0
AC124606.1	PRAME family member 8-like [Source:NCBI gene;Acc:100038995]	100038995		ENSMUSG00000095523	protein_coding	0
AC124606.2	PRAME family member 8-like [Source:NCBI gene;Acc:100039010]	100039010		ENSMUSG00000095763	protein_coding	0
AC125149.1				ENSMUSG00000079192	protein_coding	0
AC125149.2				ENSMUSG00000079794	protein_coding	0.305708	0.0638235	0.145796	0.4137	0.679094
AC125149.3				ENSMUSG00000079800	protein_coding	0
AC125149.4				ENSMUSG00000094799	protein_coding	0
AC125149.5				ENSMUSG00000095092	protein_coding	0
AC125178.1	PRAME family member 8-like [Source:NCBI gene;Acc:100862245]	100862245		ENSMUSG00000094722	protein_coding	0
AC125178.2				ENSMUSG00000095076	protein_coding	0
AC125178.3				ENSMUSG00000095728	protein_coding	0
AC126035.1				ENSMUSG00000094791	protein_coding	0
AC132444.1				ENSMUSG00000079222	protein_coding	0.149465	0.0294591	0.145796	0.202054	0.839875
AC132444.2				ENSMUSG00000094728	protein_coding	0
AC132444.3	sp110 nuclear body protein-like [Source:NCBI gene;Acc:102633783]	102633783		ENSMUSG00000094874	protein_coding	0
AC132444.4				ENSMUSG00000095450	protein_coding	0
AC132444.5				ENSMUSG00000095500	protein_coding	0.168782	-0.0392696	0.145796	-0.269351	0.78766
AC132444.6				ENSMUSG00000096808	protein_coding	0
AC133095.1	uncharacterized LOC620639 [Source:NCBI gene;Acc:620639]	620639		ENSMUSG00000094855	protein_coding	0
AC133095.2	uncharacterized LOC545763 [Source:NCBI gene;Acc:545763]	545763		ENSMUSG00000095475	protein_coding	0
AC133103.1	sp110 nuclear body protein-like [Source:NCBI gene;Acc:100041057]	100041057		ENSMUSG00000079190	protein_coding	3.08324	0.264346	0.313413	0.863646	0.387783
AC133103.3	component of Sp100-rs-like [Source:NCBI gene;Acc:102636558]	102636558		ENSMUSG00000094514	protein_coding	0
AC133103.4				ENSMUSG00000095250	protein_coding	0
AC133103.5				ENSMUSG00000095672	protein_coding	0
AC133103.6				ENSMUSG00000095787	protein_coding	0
AC133103.7				ENSMUSG00000096100	protein_coding	0
AC140267.1	novel protein			ENSMUSG00000115798	protein_coding	0
AC140325.1				ENSMUSG00000074720	protein_coding	0
AC140325.2	PRAME family member 8-like [Source:NCBI gene;Acc:100503733]	100503733		ENSMUSG00000094741	protein_coding	0
AC140325.3	PRAME family member 8-like [Source:NCBI gene;Acc:624931]	624931		ENSMUSG00000095570	protein_coding	0
AC140325.4	PRAME family member 8-like [Source:NCBI gene;Acc:665755]	665755		ENSMUSG00000096728	protein_coding	0
AC140365.1	PRAME family member 8-like [Source:NCBI gene;Acc:108168685]	108168685		ENSMUSG00000091585	protein_coding	0
AC149090.1				ENSMUSG00000095041	protein_coding	1184.95	0.74885	0.254518	2.94213	0.00325967	0.0241394
AC163611.1	PRAME family member 8-like [Source:NCBI gene;Acc:620551]	620551		ENSMUSG00000094172	protein_coding	0
AC163611.2	PRAME family member 9/15-like [Source:NCBI gene;Acc:100041806]	100041806		ENSMUSG00000094887	protein_coding	0
AC164084.1				ENSMUSG00000095505	protein_coding	0
AC164084.2	PRAME family member 8-like [Source:NCBI gene;Acc:100862115]	100862115		ENSMUSG00000095666	protein_coding	0
AC164084.3	PRAME family member 8-like [Source:NCBI gene;Acc:102634529]	102634529		ENSMUSG00000096680	protein_coding	0
AC165294.1	PRAME family member 8-like [Source:NCBI gene;Acc:108168681]	108168681		ENSMUSG00000094303	protein_coding	0
AC165294.2	PRAME family member 8-like [Source:NCBI gene;Acc:100862192]	100862192		ENSMUSG00000096236	protein_coding	0
AC165294.3	PRAME family member 8-like [Source:NCBI gene;Acc:100862202]	100862202		ENSMUSG00000096756	protein_coding	0
AC168977.1	sp110 nuclear body protein-like [Source:NCBI gene;Acc:102638047]	102638047		ENSMUSG00000079808	protein_coding	11.8517	-0.533011	0.388341	-1.36991	0.170716	0.376025
AC168977.2	component of Sp100-rs-like [Source:NCBI gene;Acc:671917]	671917		ENSMUSG00000094915	protein_coding	0
AC234645.1				ENSMUSG00000095019	protein_coding	0
Acaa1a	acetyl-Coenzyme A acyltransferase 1A [Source:MGI Symbol;Acc:MGI:2148491]	113868		ENSMUSG00000036138	protein_coding	1135.58	-0.0585333	0.123531	-0.473833	0.635619	0.803466
Acaa1b	acetyl-Coenzyme A acyltransferase 1B [Source:MGI Symbol;Acc:MGI:3605455]	235674	Q8VCH0	ENSMUSG00000010651	protein_coding	18.456	0.858626	0.374291	2.28462	0.0223353	0.0978141
Acaa2	acetyl-Coenzyme A acyltransferase 2 (mitochondrial 3-oxoacyl-Coenzyme A thiolase) [Source:MGI Symbol;Acc:MGI:1098623]	52538	Q8BWT1	ENSMUSG00000036880	protein_coding	1435.37	0.281965	0.121644	2.31792	0.0204538	0.0920932
Acaca	acetyl-Coenzyme A carboxylase alpha [Source:MGI Symbol;Acc:MGI:108451]	107476		ENSMUSG00000020532	protein_coding	780.208	0.444377	0.195915	2.26812	0.023322	0.100435
Acacb	acetyl-Coenzyme A carboxylase beta [Source:MGI Symbol;Acc:MGI:2140940]	100705	E9Q4Z2	ENSMUSG00000042010	protein_coding	423.742	0.667571	0.150416	4.4373	9.10935e-06	0.000195159
Acad10	acyl-Coenzyme A dehydrogenase family, member 10 [Source:MGI Symbol;Acc:MGI:1919235]	71985	Q8K370	ENSMUSG00000029456	protein_coding	137.226	0.563439	0.218614	2.57611	0.00999174	0.0554116
Acad11	acyl-Coenzyme A dehydrogenase family, member 11 [Source:MGI Symbol;Acc:MGI:2143169]	102632		ENSMUSG00000090150	protein_coding	446.698	0.32654	0.159099	2.05233	0.0401373	0.145528
Acad12	acyl-Coenzyme A dehydrogenase family, member 12 [Source:MGI Symbol;Acc:MGI:2443320]	338350		ENSMUSG00000042647	protein_coding	166.048	0.549761	0.1901	2.89094	0.00384088	0.0272252
Acad8	acyl-Coenzyme A dehydrogenase family, member 8 [Source:MGI Symbol;Acc:MGI:1914198]	66948		ENSMUSG00000031969	protein_coding	414.882	0.181143	0.125224	1.44652	0.148031	0.34395
Acad9	acyl-Coenzyme A dehydrogenase family, member 9 [Source:MGI Symbol;Acc:MGI:1914272]	229211	Q8JZN5	ENSMUSG00000027710	protein_coding	339.832	-0.0106959	0.128527	-0.0832187	0.933678	0.971226
Acadl	acyl-Coenzyme A dehydrogenase, long-chain [Source:MGI Symbol;Acc:MGI:87866]	11363		ENSMUSG00000026003	protein_coding	3248.25	-0.467053	0.158188	-2.95249	0.00315227	0.0235483
Acadm	acyl-Coenzyme A dehydrogenase, medium chain [Source:MGI Symbol;Acc:MGI:87867]	11364	P45952	ENSMUSG00000062908	protein_coding	862.797	0.263747	0.146199	1.804	0.0712313	0.21686
Acads	acyl-Coenzyme A dehydrogenase, short chain [Source:MGI Symbol;Acc:MGI:87868]	11409	Q07417	ENSMUSG00000029545	protein_coding	311.452	0.151288	0.150751	1.00355	0.315596	0.542657
Acadsb	acyl-Coenzyme A dehydrogenase, short/branched chain [Source:MGI Symbol;Acc:MGI:1914135]	66885	Q9DBL1	ENSMUSG00000030861	protein_coding	1669.55	-0.0230557	0.133699	-0.172444	0.863088	0.934043
Acadvl	acyl-Coenzyme A dehydrogenase, very long chain [Source:MGI Symbol;Acc:MGI:895149]	11370	P50544	ENSMUSG00000018574	protein_coding	1228.37	-0.0397226	0.110591	-0.359182	0.719459	0.855283
Acan	aggrecan [Source:MGI Symbol;Acc:MGI:99602]	11595	Q61282	ENSMUSG00000030607	protein_coding	0
Acap1	ArfGAP with coiled-coil, ankyrin repeat and PH domains 1 [Source:MGI Symbol;Acc:MGI:2388270]	216859		ENSMUSG00000001588	protein_coding	197.541	0.440181	0.231515	1.90087	0.0573196	0.186781
Acap2	ArfGAP with coiled-coil, ankyrin repeat and PH domains 2 [Source:MGI Symbol;Acc:MGI:1925868]	78618		ENSMUSG00000049076	protein_coding	2775.2	-0.0709036	0.177471	-0.399523	0.689508	0.837197
Acap3	ArfGAP with coiled-coil, ankyrin repeat and PH domains 3 [Source:MGI Symbol;Acc:MGI:2153589]	140500		ENSMUSG00000029033	protein_coding	467.023	0.298123	0.148201	2.01157	0.0442655	0.156201
Acat1	acetyl-Coenzyme A acetyltransferase 1 [Source:MGI Symbol;Acc:MGI:87870]	110446	Q8QZT1	ENSMUSG00000032047	protein_coding	1366.69	0.0219767	0.103241	0.21287	0.831429	0.918348
Acat2	acetyl-Coenzyme A acetyltransferase 2 [Source:MGI Symbol;Acc:MGI:87871]	110460	Q8CAY6	ENSMUSG00000023832	protein_coding	303.224	0.287944	0.185004	1.55633	0.119629	0.302204
Acat3	acetyl-Coenzyme A acetyltransferase 3 [Source:MGI Symbol;Acc:MGI:109182]	224530		ENSMUSG00000062480	protein_coding	8.5815	-0.860621	0.392588	-2.18794	0.0286738	0.116292
Acbd3	acyl-Coenzyme A binding domain containing 3 [Source:MGI Symbol;Acc:MGI:2181074]	170760		ENSMUSG00000026499	protein_coding	1286.38	-0.248335	0.0950698	-2.61212	0.00899815	0.0513845
Acbd4	acyl-Coenzyme A binding domain containing 4 [Source:MGI Symbol;Acc:MGI:1914381]	67131		ENSMUSG00000056938	protein_coding	346.344	0.373688	0.178902	2.08866	0.0367382	0.137571
Acbd5	acyl-Coenzyme A binding domain containing 5 [Source:MGI Symbol;Acc:MGI:1921409]	74159		ENSMUSG00000026781	protein_coding	1519.19	0.00340253	0.10978	0.0309948	0.975274	0.989489
Acbd6	acyl-Coenzyme A binding domain containing 6 [Source:MGI Symbol;Acc:MGI:1919732]	72482	Q9D061	ENSMUSG00000033701	protein_coding	545.724	0.0436521	0.115873	0.376725	0.706378	0.848658
Acbd7	acyl-Coenzyme A binding domain containing 7 [Source:MGI Symbol;Acc:MGI:1925495]	78245	Q9D258	ENSMUSG00000026644	protein_coding	3.10912	-0.0864569	0.339849	-0.253794	0.799655
Accs	1-aminocyclopropane-1-carboxylate synthase (non-functional) [Source:MGI Symbol;Acc:MGI:1919717]	329470	A2AIG8	ENSMUSG00000040272	protein_coding	113.078	0.437941	0.198051	2.21048	0.0270717	0.111519
Accsl	1-aminocyclopropane-1-carboxylate synthase (non-functional)-like [Source:MGI Symbol;Acc:MGI:3584519]	381411	Q3UX83	ENSMUSG00000075023	protein_coding	0.670339	-0.00801106	0.225916	-0.0355062	0.971676
Acd	adrenocortical dysplasia [Source:MGI Symbol;Acc:MGI:87873]	497652		ENSMUSG00000038000	protein_coding	386.38	-0.104379	0.145632	-0.716741	0.473534	0.685388
Ace	angiotensin I converting enzyme (peptidyl-dipeptidase A) 1 [Source:MGI Symbol;Acc:MGI:87874]	11421	P09470	ENSMUSG00000020681	protein_coding	26362.4	-0.102268	0.189151	-0.540671	0.588734	0.77038
Ace2	angiotensin I converting enzyme (peptidyl-dipeptidase A) 2 [Source:MGI Symbol;Acc:MGI:1917258]	70008	Q8R0I0	ENSMUSG00000015405	protein_coding	380.575	0.212176	0.169104	1.25466	0.209603	0.424718
Ace3	angiotensin I converting enzyme (peptidyl-dipeptidase A) 3 [Source:MGI Symbol;Acc:MGI:3644400]	217246	D0G895	ENSMUSG00000101605	protein_coding	27.2502	0.0529311	0.342312	0.154629	0.877114	0.942686
Acer1	alkaline ceramidase 1 [Source:MGI Symbol;Acc:MGI:2181962]	171168	Q8R4X1	ENSMUSG00000045019	protein_coding	3.28823	0.225465	0.204283	1.71031	0.0872079
Acer2	alkaline ceramidase 2 [Source:MGI Symbol;Acc:MGI:1920932]	230379	Q8VD53	ENSMUSG00000038007	protein_coding	5506.52	0.414491	0.21329	1.94333	0.0519764	0.174416
Acer3	alkaline ceramidase 3 [Source:MGI Symbol;Acc:MGI:1913440]	66190	Q9D099	ENSMUSG00000030760	protein_coding	1063.34	-0.199775	0.104972	-1.90313	0.0570238	0.186188
Ache	acetylcholinesterase [Source:MGI Symbol;Acc:MGI:87876]	11423		ENSMUSG00000023328	protein_coding	14.1081	-0.108296	0.384349	-0.281676	0.778192	0.887533
Acin1	apoptotic chromatin condensation inducer 1 [Source:MGI Symbol;Acc:MGI:1891824]	56215	Q9JIX8	ENSMUSG00000022185	protein_coding	3268.57	0.115185	0.0861793	1.33657	0.181363	0.389655
Ackr1	atypical chemokine receptor 1 (Duffy blood group) [Source:MGI Symbol;Acc:MGI:1097689]	13349		ENSMUSG00000037872	protein_coding	68.4991	-1.02123	0.346877	-2.94098	0.00327179	0.0242097
Ackr2	atypical chemokine receptor 2 [Source:MGI Symbol;Acc:MGI:1891697]	59289	O08707	ENSMUSG00000044534	protein_coding	899.916	0.0147734	0.254843	0.0579731	0.95377	0.979933
Ackr3	atypical chemokine receptor 3 [Source:MGI Symbol;Acc:MGI:109562]	12778	P56485	ENSMUSG00000044337	protein_coding	1264.25	-0.754512	0.140898	-5.35477	8.56642e-08	3.07368e-06
Ackr4	atypical chemokine receptor 4 [Source:MGI Symbol;Acc:MGI:2181676]	252837	Q924I3	ENSMUSG00000079355	protein_coding	68.1957	1.87245	0.2818	6.56645	5.15282e-11	3.99849e-09
Acly	ATP citrate lyase [Source:MGI Symbol;Acc:MGI:103251]	104112		ENSMUSG00000020917	protein_coding	4685.46	0.208697	0.108139	1.92989	0.0536207	0.17853
Acmsd	amino carboxymuconate semialdehyde decarboxylase [Source:MGI Symbol;Acc:MGI:2386323]	266645	Q8R519	ENSMUSG00000026348	protein_coding	2.24783	0.138137	0.315762	0.438608	0.660945
Acnat1	acyl-coenzyme A amino acid N-acyltransferase 1 [Source:MGI Symbol;Acc:MGI:2140197]	230161	A2AKK5	ENSMUSG00000070985	protein_coding	5.63234	0.461842	0.385093	1.20045	0.229963
Acnat2	acyl-coenzyme A amino acid N-acyltransferase 2 [Source:MGI Symbol;Acc:MGI:2444345]	209186	Q8BGG9	ENSMUSG00000060317	protein_coding	0
Aco1	aconitase 1 [Source:MGI Symbol;Acc:MGI:87879]	11428	P28271	ENSMUSG00000028405	protein_coding	1170.3	0.288377	0.11755	2.45319	0.0141594	0.0709634
Aco2	aconitase 2, mitochondrial [Source:MGI Symbol;Acc:MGI:87880]	11429	Q99KI0	ENSMUSG00000022477	protein_coding	3227.2	-0.0298888	0.114191	-0.261744	0.793519	0.89757
Acod1	aconitate decarboxylase 1 [Source:MGI Symbol;Acc:MGI:103206]	16365		ENSMUSG00000022126	protein_coding	1517.41	-2.67802	0.30805	-8.71009	3.03636e-18	1.07052e-15
Acot1	acyl-CoA thioesterase 1 [Source:MGI Symbol;Acc:MGI:1349396]	26897	O55137	ENSMUSG00000072949	protein_coding	217.774	0.199978	0.253961	0.787389	0.431054	0.649657
Acot10	acyl-CoA thioesterase 10 [Source:MGI Symbol;Acc:MGI:1928940]	64833	Q32MW3	ENSMUSG00000047565	protein_coding	3.29624	-0.121951	0.358383	-0.339888	0.733941
Acot11	acyl-CoA thioesterase 11 [Source:MGI Symbol;Acc:MGI:1913736]	329910	Q8VHQ9	ENSMUSG00000034853	protein_coding	461.794	0.268251	0.14048	1.90946	0.0562027	0.184464
Acot12	acyl-CoA thioesterase 12 [Source:MGI Symbol;Acc:MGI:1921406]	74156	Q9DBK0	ENSMUSG00000021620	protein_coding	2.27183	0.189541	0.291307	0.664235	0.50654
Acot13	acyl-CoA thioesterase 13 [Source:MGI Symbol;Acc:MGI:1914084]	66834	Q9CQR4	ENSMUSG00000006717	protein_coding	343.258	0.303861	0.157634	1.92752	0.0539153	0.179111
Acot2	acyl-CoA thioesterase 2 [Source:MGI Symbol;Acc:MGI:2159605]	171210	Q9QYR9	ENSMUSG00000021226	protein_coding	202.01	0.245727	0.186579	1.31692	0.187865	0.397933
Acot3	acyl-CoA thioesterase 3 [Source:MGI Symbol;Acc:MGI:2159619]	171281	Q9QYR7	ENSMUSG00000021228	protein_coding	0.345315	-0.00490524	0.145796	-0.0336476	0.973158
Acot4	acyl-CoA thioesterase 4 [Source:MGI Symbol;Acc:MGI:2159621]	171282	Q8BWN8	ENSMUSG00000052392	protein_coding	9.56993	-0.112516	0.386343	-0.291412	0.770736	0.884003
Acot5	acyl-CoA thioesterase 5 [Source:MGI Symbol;Acc:MGI:2384969]	217698	Q6Q2Z6	ENSMUSG00000042540	protein_coding	0
Acot6	acyl-CoA thioesterase 6 [Source:MGI Symbol;Acc:MGI:1921287]	217700	Q32Q92	ENSMUSG00000043487	protein_coding	44.2941	0.409886	0.267618	1.53047	0.125901	0.311783
Acot7	acyl-CoA thioesterase 7 [Source:MGI Symbol;Acc:MGI:1917275]	70025	Q91V12	ENSMUSG00000028937	protein_coding	1695.98	0.175003	0.170138	1.02859	0.30367	0.529846
Acot8	acyl-CoA thioesterase 8 [Source:MGI Symbol;Acc:MGI:2158201]	170789		ENSMUSG00000017307	protein_coding	212.654	-0.472019	0.169508	-2.78433	0.0053639	0.035035
Acot9	acyl-CoA thioesterase 9 [Source:MGI Symbol;Acc:MGI:1928939]	56360	Q9R0X4	ENSMUSG00000025287	protein_coding	761.163	-0.379416	0.140173	-2.70673	0.00679495	0.0417426
Acox1	acyl-Coenzyme A oxidase 1, palmitoyl [Source:MGI Symbol;Acc:MGI:1330812]	11430	Q9R0H0	ENSMUSG00000020777	protein_coding	2468.25	0.200832	0.10464	1.91926	0.0549509	0.181543
Acox2	acyl-Coenzyme A oxidase 2, branched chain [Source:MGI Symbol;Acc:MGI:1934852]	93732	Q9QXD1	ENSMUSG00000021751	protein_coding	425.601	0.317474	0.274389	1.15694	0.247296	0.469246
Acox3	acyl-Coenzyme A oxidase 3, pristanoyl [Source:MGI Symbol;Acc:MGI:1933156]	80911	Q9EPL9	ENSMUSG00000029098	protein_coding	999.943	0.221717	0.124913	1.77495	0.0759062	0.226337
Acoxl	acyl-Coenzyme A oxidase-like [Source:MGI Symbol;Acc:MGI:1921371]	74121	Q9DBS4	ENSMUSG00000027380	protein_coding	587.832	0.730082	0.249098	2.93061	0.00338296	0.0248033
Acp1	acid phosphatase 1, soluble [Source:MGI Symbol;Acc:MGI:87881]	11431	Q9D358	ENSMUSG00000044573	protein_coding	316.406	-0.137671	0.131205	-1.04928	0.294052	0.519604
Acp2	acid phosphatase 2, lysosomal [Source:MGI Symbol;Acc:MGI:87882]	11432		ENSMUSG00000002103	protein_coding	1572.13	-0.35548	0.151464	-2.34694	0.0189281	0.087335
Acp4	acid phosphatase 4 [Source:MGI Symbol;Acc:MGI:3644563]	100503991		ENSMUSG00000012777	protein_coding	0
Acp5	acid phosphatase 5, tartrate resistant [Source:MGI Symbol;Acc:MGI:87883]	11433	Q05117	ENSMUSG00000001348	protein_coding	563.086	0.0432832	0.232083	0.186498	0.852054	0.928545
Acp6	acid phosphatase 6, lysophosphatidic [Source:MGI Symbol;Acc:MGI:1931010]	66659	Q8BP40	ENSMUSG00000028093	protein_coding	247.147	0.422505	0.172246	2.45259	0.0141832	0.0709934
Acp7	acid phosphatase 7, tartrate resistant [Source:MGI Symbol;Acc:MGI:2142121]	101744		ENSMUSG00000037469	protein_coding	13.9011	0.204548	0.373817	0.548354	0.583449	0.766122
Acpp	acid phosphatase, prostate [Source:MGI Symbol;Acc:MGI:1928480]	56318	Q8CE08	ENSMUSG00000032561	protein_coding	277.456	-0.367424	0.227963	-1.61163	0.107043	0.282234
Acr	acrosin prepropeptide [Source:MGI Symbol;Acc:MGI:87884]	11434	P23578	ENSMUSG00000022622	protein_coding	10.6299	-0.0438451	0.388647	-0.11295	0.91007	0.960156
Acrbp	proacrosin binding protein [Source:MGI Symbol;Acc:MGI:1859515]	54137	Q3V140	ENSMUSG00000072770	protein_coding	34.3295	0.763663	0.314852	2.4182	0.0155976	0.0760422
Acrv1	acrosomal vesicle protein 1 [Source:MGI Symbol;Acc:MGI:104590]	11451	P50289	ENSMUSG00000032110	protein_coding	0.168782	-0.0392696	0.145796	-0.269351	0.78766
Acsbg1	acyl-CoA synthetase bubblegum family member 1 [Source:MGI Symbol;Acc:MGI:2385656]	94180	Q99PU5	ENSMUSG00000032281	protein_coding	62.8545	0.772092	0.373216	2.07015	0.0384383	0.141482
Acsbg2	acyl-CoA synthetase bubblegum family member 2 [Source:MGI Symbol;Acc:MGI:3587728]	328845	Q2XU92	ENSMUSG00000024207	protein_coding	0
Acsf2	acyl-CoA synthetase family member 2 [Source:MGI Symbol;Acc:MGI:2388287]	264895	Q8VCW8	ENSMUSG00000076435	protein_coding	515.243	0.36007	0.149369	2.41049	0.0159311	0.077204
Acsf3	acyl-CoA synthetase family member 3 [Source:MGI Symbol;Acc:MGI:2182591]	257633		ENSMUSG00000015016	protein_coding	193.991	0.154098	0.16564	0.930286	0.352223	0.578349
Acsl1	acyl-CoA synthetase long-chain family member 1 [Source:MGI Symbol;Acc:MGI:102797]	14081	P41216	ENSMUSG00000018796	protein_coding	1697.58	0.265591	0.19547	1.35871	0.174238	0.38022
Acsl3	acyl-CoA synthetase long-chain family member 3 [Source:MGI Symbol;Acc:MGI:1921455]	74205	Q9CZW4	ENSMUSG00000032883	protein_coding	498.437	0.309697	0.227031	1.36404	0.172555	0.378279
Acsl4	acyl-CoA synthetase long-chain family member 4 [Source:MGI Symbol;Acc:MGI:1354713]	50790	Q9QUJ7	ENSMUSG00000031278	protein_coding	4171.17	-0.0954112	0.117823	-0.80978	0.418067	0.639341
Acsl5	acyl-CoA synthetase long-chain family member 5 [Source:MGI Symbol;Acc:MGI:1919129]	433256		ENSMUSG00000024981	protein_coding	4221.95	-0.0985325	0.0971078	-1.01467	0.310263	0.536885
Acsl6	acyl-CoA synthetase long-chain family member 6 [Source:MGI Symbol;Acc:MGI:894291]	216739	Q91WC3	ENSMUSG00000020333	protein_coding	6.96162	-0.387126	0.39272	-0.986158	0.324056
Acsm1	acyl-CoA synthetase medium-chain family member 1 [Source:MGI Symbol;Acc:MGI:2152200]	117147		ENSMUSG00000033533	protein_coding	209.897	-0.62763	0.300504	-2.08825	0.036775	0.13758
Acsm2	acyl-CoA synthetase medium-chain family member 2 [Source:MGI Symbol;Acc:MGI:2385289]	233799	Q8K0L3	ENSMUSG00000030945	protein_coding	0
Acsm3	acyl-CoA synthetase medium-chain family member 3 [Source:MGI Symbol;Acc:MGI:99538]	20216	Q3UNX5	ENSMUSG00000030935	protein_coding	33.2241	-0.168627	0.302976	-0.556572	0.57782	0.762019
Acsm4	acyl-CoA synthetase medium-chain family member 4 [Source:MGI Symbol;Acc:MGI:2681844]	233801	Q80W40	ENSMUSG00000047026	protein_coding	0
Acsm5	acyl-CoA synthetase medium-chain family member 5 [Source:MGI Symbol;Acc:MGI:2444086]	272428		ENSMUSG00000030972	protein_coding	3.44474	-0.137211	0.341254	-0.402051	0.687647
Acss1	acyl-CoA synthetase short-chain family member 1 [Source:MGI Symbol;Acc:MGI:1915988]	68738	Q99NB1	ENSMUSG00000027452	protein_coding	1017.77	0.462727	0.182513	2.5352	0.0112385	0.0602331
Acss2	acyl-CoA synthetase short-chain family member 2 [Source:MGI Symbol;Acc:MGI:1890410]	60525	Q9QXG4	ENSMUSG00000027605	protein_coding	531.095	0.40862	0.129849	3.14666	0.00165147	0.0141264
Acss3	acyl-CoA synthetase short-chain family member 3 [Source:MGI Symbol;Acc:MGI:2685720]	380660	Q14DH7	ENSMUSG00000035948	protein_coding	210.84	0.0710135	0.26901	0.263994	0.791785	0.896541
Acta1	actin, alpha 1, skeletal muscle [Source:MGI Symbol;Acc:MGI:87902]	11459	P68134	ENSMUSG00000031972	protein_coding	96.6772	0.334911	0.243282	2.63749
Acta2	actin, alpha 2, smooth muscle, aorta [Source:MGI Symbol;Acc:MGI:87909]	11475	P62737	ENSMUSG00000035783	protein_coding	2587.11	0.371185	0.258	1.43871	0.150233	0.34706
Actb	actin, beta [Source:MGI Symbol;Acc:MGI:87904]	11461	P60710	ENSMUSG00000029580	protein_coding	57064.2	-0.376397	0.131958	-2.8524	0.0043391	0.0299589
Actbl2	actin, beta-like 2 [Source:MGI Symbol;Acc:MGI:2444552]	238880	Q8BFZ3	ENSMUSG00000055194	protein_coding	0.171676	0.0294591	0.145796	0.202054	0.839875
Actc1	actin, alpha, cardiac muscle 1 [Source:MGI Symbol;Acc:MGI:87905]	11464	P68033	ENSMUSG00000068614	protein_coding	1068.01	0.262155	0.385698	0.680036	0.496481	0.703656
Actg1	actin, gamma, cytoplasmic 1 [Source:MGI Symbol;Acc:MGI:87906]	11465	P63260	ENSMUSG00000062825	protein_coding	3598.2	-0.188589	0.136503	-1.38157	0.167103	0.371346
Actg2	actin, gamma 2, smooth muscle, enteric [Source:MGI Symbol;Acc:MGI:104589]	11468	P63268	ENSMUSG00000059430	protein_coding	276.91	0.234147	0.323971	0.722754	0.469831	0.682221
Actl10	actin-like 10 [Source:MGI Symbol;Acc:MGI:1917612]	70362		ENSMUSG00000078129	protein_coding	0
Actl11	actin-like 11 [Source:MGI Symbol;Acc:MGI:1914972]	67722		ENSMUSG00000066368	protein_coding	0
Actl6a	actin-like 6A [Source:MGI Symbol;Acc:MGI:1861453]	56456		ENSMUSG00000027671	protein_coding	555.547	-0.244584	0.129892	-1.88296	0.059706	0.192049
Actl6b	actin-like 6B [Source:MGI Symbol;Acc:MGI:1933548]	83766		ENSMUSG00000029712	protein_coding	0.325025	-0.00490524	0.145796	-0.0336476	0.973158
Actl7a	actin-like 7a [Source:MGI Symbol;Acc:MGI:1343051]	11470	Q9QY84	ENSMUSG00000070979	protein_coding	0
Actl7b	actin-like 7b [Source:MGI Symbol;Acc:MGI:1343053]	11471	Q9QY83	ENSMUSG00000070980	protein_coding	0.350777	-0.073634	0.145796	-0.495275	0.620406
Actl9	actin-like 9 [Source:MGI Symbol;Acc:MGI:1916731]	69481	Q8CG27	ENSMUSG00000092519	protein_coding	0.173639	-0.0392696	0.145796	-0.269351	0.78766
Actn1	actinin, alpha 1 [Source:MGI Symbol;Acc:MGI:2137706]	109711	Q7TPR4	ENSMUSG00000015143	protein_coding	4321.52	-0.363966	0.102683	-3.54455	0.000393279	0.0044634
Actn2	actinin alpha 2 [Source:MGI Symbol;Acc:MGI:109192]	11472	Q9JI91	ENSMUSG00000052374	protein_coding	184.392	-0.105971	0.38996	-0.271826	0.785755	0.892582
Actn3	actinin alpha 3 [Source:MGI Symbol;Acc:MGI:99678]	11474	O88990	ENSMUSG00000006457	protein_coding	14.5581	0.985209	0.391957	2.5406	0.0110663	0.0595468
Actn4	actinin alpha 4 [Source:MGI Symbol;Acc:MGI:1890773]	60595	P57780	ENSMUSG00000054808	protein_coding	8091.96	-0.18422	0.104782	-1.75813	0.0787259	0.232522
Actr10	ARP10 actin-related protein 10 [Source:MGI Symbol;Acc:MGI:1891654]	56444	Q9QZB7	ENSMUSG00000021076	protein_coding	942.051	-0.280262	0.101129	-2.77133	0.00558277	0.0360722
Actr1a	ARP1 actin-related protein 1A, centractin alpha [Source:MGI Symbol;Acc:MGI:1858964]	54130	P61164	ENSMUSG00000025228	protein_coding	2682.52	-0.0392613	0.118749	-0.330624	0.740929	0.866584
Actr1b	ARP1 actin-related protein 1B, centractin beta [Source:MGI Symbol;Acc:MGI:1917446]	226977	Q8R5C5	ENSMUSG00000037351	protein_coding	1755.58	-0.0159298	0.114218	-0.139468	0.889081	0.94925
Actr2	ARP2 actin-related protein 2 [Source:MGI Symbol;Acc:MGI:1913963]	66713	P61161	ENSMUSG00000020152	protein_coding	5316.56	-0.417948	0.117598	-3.55402	0.00037939	0.0043453
Actr3	ARP3 actin-related protein 3 [Source:MGI Symbol;Acc:MGI:1921367]	74117	Q99JY9	ENSMUSG00000026341	protein_coding	3693.89	-0.56013	0.127821	-4.38209	1.17547e-05	0.000241926
Actr3b	ARP3 actin-related protein 3B [Source:MGI Symbol;Acc:MGI:2661120]	242894	Q641P0	ENSMUSG00000056367	protein_coding	18.4428	-0.451797	0.352282	-1.28086	0.200245	0.413439
Actr5	ARP5 actin-related protein 5 [Source:MGI Symbol;Acc:MGI:1924748]	109275		ENSMUSG00000037761	protein_coding	159.071	0.152104	0.18493	0.82248	0.410804	0.633068
Actr6	ARP6 actin-related protein 6 [Source:MGI Symbol;Acc:MGI:1914269]	67019		ENSMUSG00000019948	protein_coding	129.113	-0.030359	0.211138	-0.14378	0.885674	0.947646
Actr8	ARP8 actin-related protein 8 [Source:MGI Symbol;Acc:MGI:1860775]	56249	Q8R2S9	ENSMUSG00000015971	protein_coding	634.745	0.162705	0.123537	1.31705	0.187823	0.397933
Actrt1	actin-related protein T1 [Source:MGI Symbol;Acc:MGI:1920610]	73360	Q9D9J3	ENSMUSG00000046615	protein_coding	0
Actrt2	actin-related protein T2 [Source:MGI Symbol;Acc:MGI:1920603]	73353	Q9D9L5	ENSMUSG00000051276	protein_coding	0
Actrt3	actin related protein T3 [Source:MGI Symbol;Acc:MGI:1923902]	76652	Q8BXF8	ENSMUSG00000037737	protein_coding	0
Acvr1	activin A receptor, type 1 [Source:MGI Symbol;Acc:MGI:87911]	11477	P37172	ENSMUSG00000026836	protein_coding	560.208	0.171736	0.116776	1.47062	0.141393	0.334175
Acvr1b	activin A receptor, type 1B [Source:MGI Symbol;Acc:MGI:1338944]	11479	Q61271	ENSMUSG00000000532	protein_coding	1742.74	-0.17829	0.0976581	-1.82565	0.0679028	0.209683
Acvr1c	activin A receptor, type IC [Source:MGI Symbol;Acc:MGI:2661081]	269275	Q8K348	ENSMUSG00000026834	protein_coding	13.0514	0.281579	0.385066	0.732528	0.463846	0.676925
Acvr2a	activin receptor IIA [Source:MGI Symbol;Acc:MGI:102806]	11480	P27038	ENSMUSG00000052155	protein_coding	861.217	0.253259	0.158063	1.60225	0.109101	0.285341
Acvr2b	activin receptor IIB [Source:MGI Symbol;Acc:MGI:87912]	11481	P27040	ENSMUSG00000061393	protein_coding	125.925	0.408543	0.211942	1.92721	0.0539533	0.179149
Acvrl1	activin A receptor, type II-like 1 [Source:MGI Symbol;Acc:MGI:1338946]	11482	Q61288	ENSMUSG00000000530	protein_coding	9723.43	0.380284	0.212344	1.79089	0.0733105	0.220871
Acy1	aminoacylase 1 [Source:MGI Symbol;Acc:MGI:87913]	109652		ENSMUSG00000023262	protein_coding	79.398	0.10879	0.264415	0.411482	0.680719	0.832656
Acy3	aspartoacylase (aminoacylase) 3 [Source:MGI Symbol;Acc:MGI:1918920]	71670	Q91XE4	ENSMUSG00000024866	protein_coding	111.874	0.306787	0.19217	1.59611	0.110465	0.287506
Acyp1	acylphosphatase 1, erythrocyte (common) type [Source:MGI Symbol;Acc:MGI:1913454]	66204	P56376	ENSMUSG00000008822	protein_coding	95.6965	0.0323142	0.224217	0.14412	0.885406	0.947572
Acyp2	acylphosphatase 2, muscle type [Source:MGI Symbol;Acc:MGI:1922822]	75572	P56375	ENSMUSG00000060923	protein_coding	128.739	-0.302829	0.196413	-1.54165	0.123158	0.307619
Ada	adenosine deaminase [Source:MGI Symbol;Acc:MGI:87916]	11486	P03958	ENSMUSG00000017697	protein_coding	164.103	0.462553	0.371977	1.24409	0.213466	0.429741
Adad1	adenosine deaminase domain containing 1 (testis specific) [Source:MGI Symbol;Acc:MGI:103258]	21744	Q5SUE7	ENSMUSG00000027719	protein_coding	0
Adad2	adenosine deaminase domain containing 2 [Source:MGI Symbol;Acc:MGI:1923023]	75773		ENSMUSG00000024266	protein_coding	0
Adal	adenosine deaminase-like [Source:MGI Symbol;Acc:MGI:1923144]	75894	Q80SY6	ENSMUSG00000027259	protein_coding	152.868	0.14665	0.208992	0.701718	0.482855	0.69322
Adam10	a disintegrin and metallopeptidase domain 10 [Source:MGI Symbol;Acc:MGI:109548]	11487	O35598	ENSMUSG00000054693	protein_coding	3029.4	-0.0422404	0.0873913	-0.483347	0.628849	0.798581
Adam11	a disintegrin and metallopeptidase domain 11 [Source:MGI Symbol;Acc:MGI:1098667]	11488	Q9R1V4	ENSMUSG00000020926	protein_coding	47.0835	0.0169783	0.289521	0.0586392	0.953239	0.979822
Adam12	a disintegrin and metallopeptidase domain 12 (meltrin alpha) [Source:MGI Symbol;Acc:MGI:105378]	11489	Q61824	ENSMUSG00000054555	protein_coding	51.5721	-0.285843	0.319826	-0.893663	0.371502	0.596254
Adam15	a disintegrin and metallopeptidase domain 15 (metargidin) [Source:MGI Symbol;Acc:MGI:1333882]	11490	O88839	ENSMUSG00000028041	protein_coding	2645.99	-0.54333	0.12607	-4.30971	1.6347e-05	0.000319746
Adam17	a disintegrin and metallopeptidase domain 17 [Source:MGI Symbol;Acc:MGI:1096335]	11491		ENSMUSG00000052593	protein_coding	1704.79	-0.341795	0.120444	-2.83778	0.00454283	0.0309822
Adam18	a disintegrin and metallopeptidase domain 18 [Source:MGI Symbol;Acc:MGI:105986]	13524	Q9R157	ENSMUSG00000031552	protein_coding	0.513454	-0.044662	0.154355	-0.285607	0.775179
Adam19	a disintegrin and metallopeptidase domain 19 (meltrin beta) [Source:MGI Symbol;Acc:MGI:105377]	11492	O35674	ENSMUSG00000011256	protein_coding	1401.53	0.222287	0.133953	1.65942	0.0970308	0.265448
Adam1a	a disintegrin and metallopeptidase domain 1a [Source:MGI Symbol;Acc:MGI:2429504]	280668	Q60813	ENSMUSG00000072647	protein_coding	24.7057	0.0890903	0.329087	0.270683	0.786635	0.893204
Adam1b	a disintegrin and metallopeptidase domain 1b [Source:MGI Symbol;Acc:MGI:2429506]	280667	Q8R534	ENSMUSG00000062438	protein_coding	0.338238	-0.00490524	0.145796	-0.0336476	0.973158
Adam2	a disintegrin and metallopeptidase domain 2 [Source:MGI Symbol;Acc:MGI:1340894]	11495	Q60718	ENSMUSG00000022039	protein_coding	0.173639	-0.0392696	0.145796	-0.269351	0.78766
Adam20	a disintegrin and metallopeptidase domain 20 [Source:MGI Symbol;Acc:MGI:2152342]	384806		ENSMUSG00000046282	protein_coding	0
Adam21	a disintegrin and metallopeptidase domain 21 [Source:MGI Symbol;Acc:MGI:1861229]	56622	Q9JI76	ENSMUSG00000008438	protein_coding	1.68276	-0.13489	0.310096	-0.437062	0.662066
Adam22	a disintegrin and metallopeptidase domain 22 [Source:MGI Symbol;Acc:MGI:1340046]	11496	Q9R1V6	ENSMUSG00000040537	protein_coding	194.506	0.753965	0.203672	3.6999	0.000215688	0.00273497
Adam23	a disintegrin and metallopeptidase domain 23 [Source:MGI Symbol;Acc:MGI:1345162]	23792	Q9R1V7	ENSMUSG00000025964	protein_coding	145.793	0.236053	0.214644	1.09966	0.271481	0.495931
Adam24	a disintegrin and metallopeptidase domain 24 (testase 1) [Source:MGI Symbol;Acc:MGI:105984]	13526	Q9R160	ENSMUSG00000046723	protein_coding	0
Adam25	a disintegrin and metallopeptidase domain 25 (testase 2) [Source:MGI Symbol;Acc:MGI:1345157]	23793		ENSMUSG00000071937	protein_coding	0
Adam26a	a disintegrin and metallopeptidase domain 26A (testase 3) [Source:MGI Symbol;Acc:MGI:105985]	13525	Q9R158	ENSMUSG00000048516	protein_coding	0
Adam26b	a disintegrin and metallopeptidase domain 26B [Source:MGI Symbol;Acc:MGI:3588304]	382007		ENSMUSG00000063900	protein_coding	0
Adam28	a disintegrin and metallopeptidase domain 28 [Source:MGI Symbol;Acc:MGI:105988]	13522	Q9JLN6	ENSMUSG00000014725	protein_coding	527.33	0.21896	0.284966	0.768337	0.442287	0.659466
Adam29	a disintegrin and metallopeptidase domain 29 [Source:MGI Symbol;Acc:MGI:2676326]	244486		ENSMUSG00000046258	protein_coding	0
Adam3	a disintegrin and metallopeptidase domain 3 (cyritestin) [Source:MGI Symbol;Acc:MGI:102518]	11497		ENSMUSG00000031553	protein_coding	33.7796	-0.299245	0.332934	-0.899017	0.368644	0.59341
Adam30	a disintegrin and metallopeptidase domain 30 [Source:MGI Symbol;Acc:MGI:1918328]	71078		ENSMUSG00000043468	protein_coding	0.8372	-0.0714099	0.239456	-0.300076	0.764119
Adam32	a disintegrin and metallopeptidase domain 32 [Source:MGI Symbol;Acc:MGI:2653822]	353188	Q8K410	ENSMUSG00000037437	protein_coding	4.20351	-0.326296	0.371328	-0.88141	0.378096
Adam33	a disintegrin and metallopeptidase domain 33 [Source:MGI Symbol;Acc:MGI:1341813]	110751	Q923W9	ENSMUSG00000027318	protein_coding	107.88	0.976596	0.234986	4.14937	3.33389e-05	0.000580762
Adam34	a disintegrin and metallopeptidase domain 34 [Source:MGI Symbol;Acc:MGI:2181992]	384814		ENSMUSG00000079058	protein_coding	0
Adam39	a disintegrin and metallopeptidase domain 39 [Source:MGI Symbol;Acc:MGI:3045694]	546055		ENSMUSG00000054033	protein_coding	0
Adam4	a disintegrin and metallopeptidase domain 4 [Source:MGI Symbol;Acc:MGI:104731]	11498		ENSMUSG00000072972	protein_coding	3.77984	0.000340292	0.357423	0.000951805	0.999241
Adam5	a disintegrin and metallopeptidase domain 5 [Source:MGI Symbol;Acc:MGI:104730]	11499		ENSMUSG00000031554	protein_coding	17.5057	0.89142	0.373282	2.37369	0.0176111	0.083149
Adam6a	a disintegrin and metallopeptidase domain 6A [Source:MGI Symbol;Acc:MGI:2676316]	238406		ENSMUSG00000043945	protein_coding	0
Adam6b	a disintegrin and metallopeptidase domain 6B [Source:MGI Symbol;Acc:MGI:2444636]	238405		ENSMUSG00000051804	protein_coding	0.486124	0.0310529	0.152638	0.191771	0.847921
Adam7	a disintegrin and metallopeptidase domain 7 [Source:MGI Symbol;Acc:MGI:107247]	11500	O35227	ENSMUSG00000022056	protein_coding	1.11878	0.0124794	0.186624	0.0667412	0.946788
Adam8	a disintegrin and metallopeptidase domain 8 [Source:MGI Symbol;Acc:MGI:107825]	11501		ENSMUSG00000025473	protein_coding	953.087	-0.1668	0.376342	-0.443255	0.657581	0.818086
Adam9	a disintegrin and metallopeptidase domain 9 (meltrin gamma) [Source:MGI Symbol;Acc:MGI:105376]	11502		ENSMUSG00000031555	protein_coding	3875.29	-0.297194	0.114089	-2.60492	0.00918948	0.0521562
Adamdec1	ADAM-like, decysin 1 [Source:MGI Symbol;Acc:MGI:1917650]	58860	Q9R0X2	ENSMUSG00000022057	protein_coding	182.146	0.3423	0.31545	1.08494	0.277947	0.502831
Adamts1	a disintegrin-like and metallopeptidase (reprolysin type) with thrombospondin type 1 motif, 1 [Source:MGI Symbol;Acc:MGI:109249]	11504	P97857	ENSMUSG00000022893	protein_coding	2004.48	0.302393	0.212849	1.42068	0.155408	0.354238
Adamts10	a disintegrin-like and metallopeptidase (reprolysin type) with thrombospondin type 1 motif, 10 [Source:MGI Symbol;Acc:MGI:2449112]	224697		ENSMUSG00000024299	protein_coding	1422.65	1.17003	0.175793	6.65474	2.83804e-11	2.33641e-09
Adamts12	a disintegrin-like and metallopeptidase (reprolysin type) with thrombospondin type 1 motif, 12 [Source:MGI Symbol;Acc:MGI:2146046]	239337	Q811B3	ENSMUSG00000047497	protein_coding	64.4361	0.191728	0.34416	0.557055	0.57749	0.76194
Adamts13	a disintegrin-like and metallopeptidase (reprolysin type) with thrombospondin type 1 motif, 13 [Source:MGI Symbol;Acc:MGI:2685556]	279028		ENSMUSG00000014852	protein_coding	4.36094	0.421243	0.38261	1.09971	0.271457
Adamts14	a disintegrin-like and metallopeptidase (reprolysin type) with thrombospondin type 1 motif, 14 [Source:MGI Symbol;Acc:MGI:2179942]	237360		ENSMUSG00000059901	protein_coding	91.6643	-0.575955	0.279473	-2.06047	0.0393536	0.143812
Adamts15	a disintegrin-like and metallopeptidase (reprolysin type) with thrombospondin type 1 motif, 15 [Source:MGI Symbol;Acc:MGI:2449569]	235130	P59384	ENSMUSG00000033453	protein_coding	1067.85	-0.857207	0.265692	-3.22639	0.00125362	0.0113834
Adamts16	a disintegrin-like and metallopeptidase (reprolysin type) with thrombospondin type 1 motif, 16 [Source:MGI Symbol;Acc:MGI:2429637]	271127	Q69Z28	ENSMUSG00000049538	protein_coding	0
Adamts17	a disintegrin-like and metallopeptidase (reprolysin type) with thrombospondin type 1 motif, 17 [Source:MGI Symbol;Acc:MGI:3588195]	233332		ENSMUSG00000058145	protein_coding	50.3837	0.717024	0.361868	1.98082	0.0476118	0.163977
Adamts18	a disintegrin-like and metallopeptidase (reprolysin type) with thrombospondin type 1 motif, 18 [Source:MGI Symbol;Acc:MGI:2442600]	208936	Q4VC17	ENSMUSG00000053399	protein_coding	1.22181	0.207376	0.231346	0.991554	0.321415
Adamts19	a disintegrin-like and metallopeptidase (reprolysin type) with thrombospondin type 1 motif, 19 [Source:MGI Symbol;Acc:MGI:2442875]	240322	P59509	ENSMUSG00000053441	protein_coding	5.24615	0.083102	0.385601	0.215283	0.829547
Adamts2	a disintegrin-like and metallopeptidase (reprolysin type) with thrombospondin type 1 motif, 2 [Source:MGI Symbol;Acc:MGI:1347356]	216725	Q8C9W3	ENSMUSG00000036545	protein_coding	1177.9	-0.0362452	0.245414	-0.147689	0.882588	0.945868
Adamts20	a disintegrin-like and metallopeptidase (reprolysin type) with thrombospondin type 1 motif, 20 [Source:MGI Symbol;Acc:MGI:2660628]	223838	P59511	ENSMUSG00000022449	protein_coding	14.7624	0.317206	0.380278	0.833304	0.404674	0.62727
Adamts3	a disintegrin-like and metallopeptidase (reprolysin type) with thrombospondin type 1 motif, 3 [Source:MGI Symbol;Acc:MGI:3045353]	330119		ENSMUSG00000043635	protein_coding	69.9483	-0.763964	0.231239	-3.29977	0.000967654	0.009226
Adamts4	a disintegrin-like and metallopeptidase (reprolysin type) with thrombospondin type 1 motif, 4 [Source:MGI Symbol;Acc:MGI:1339949]	240913	Q8BNJ2	ENSMUSG00000006403	protein_coding	259.726	-2.43493	0.321552	-7.56026	4.02255e-14	5.9851e-12
Adamts5	a disintegrin-like and metallopeptidase (reprolysin type) with thrombospondin type 1 motif, 5 (aggrecanase-2) [Source:MGI Symbol;Acc:MGI:1346321]	23794	Q9R001	ENSMUSG00000022894	protein_coding	388.231	0.0284389	0.138814	0.204874	0.837671	0.921372
Adamts6	a disintegrin-like and metallopeptidase (reprolysin type) with thrombospondin type 1 motif, 6 [Source:MGI Symbol;Acc:MGI:1347348]	108154		ENSMUSG00000046169	protein_coding	184.047	-0.679168	0.17571	-3.86391	0.000111588	0.0015847
Adamts7	a disintegrin-like and metallopeptidase (reprolysin type) with thrombospondin type 1 motif, 7 [Source:MGI Symbol;Acc:MGI:1347346]	108153	Q68SA9	ENSMUSG00000032363	protein_coding	50.3707	0.365025	0.292234	1.24871	0.211772	0.427391
Adamts8	a disintegrin-like and metallopeptidase (reprolysin type) with thrombospondin type 1 motif, 8 [Source:MGI Symbol;Acc:MGI:1353468]	30806		ENSMUSG00000031994	protein_coding	424.194	0.446096	0.238364	1.87143	0.0612857	0.195485
Adamts9	a disintegrin-like and metallopeptidase (reprolysin type) with thrombospondin type 1 motif, 9 [Source:MGI Symbol;Acc:MGI:1916320]	101401		ENSMUSG00000030022	protein_coding	1005.75	-0.789272	0.211582	-3.73018	0.000191341	0.00248254
Adamtsl1	ADAMTS-like 1 [Source:MGI Symbol;Acc:MGI:1924989]	77739		ENSMUSG00000066113	protein_coding	465.881	-0.0467304	0.124448	-0.375501	0.707288	0.848924
Adamtsl2	ADAMTS-like 2 [Source:MGI Symbol;Acc:MGI:1925044]	77794	Q7TSK7	ENSMUSG00000036040	protein_coding	870.119	-0.0621729	0.230215	-0.270066	0.78711	0.893556
Adamtsl3	ADAMTS-like 3 [Source:MGI Symbol;Acc:MGI:3028499]	269959		ENSMUSG00000070469	protein_coding	339.114	0.376545	0.172415	2.18381	0.0289762	0.117074
Adamtsl4	ADAMTS-like 4 [Source:MGI Symbol;Acc:MGI:2389008]	229595	Q80T21	ENSMUSG00000015850	protein_coding	1349.25	-0.0790978	0.175836	-0.449843	0.652824	0.814636
Adamtsl5	ADAMTS-like 5 [Source:MGI Symbol;Acc:MGI:1913798]	66548		ENSMUSG00000043822	protein_coding	547.813	0.541507	0.207885	2.60468	0.00919598	0.0521652
Adap1	ArfGAP with dual PH domains 1 [Source:MGI Symbol;Acc:MGI:2442201]	231821		ENSMUSG00000056413	protein_coding	325.97	-0.835486	0.24372	-3.42718	0.000609891	0.0063691
Adap2	ArfGAP with dual PH domains 2 [Source:MGI Symbol;Acc:MGI:2663075]	216991	Q8R2V5	ENSMUSG00000020709	protein_coding	559.918	-0.646847	0.167173	-3.869	0.000109281	0.0015533
Adar	adenosine deaminase, RNA-specific [Source:MGI Symbol;Acc:MGI:1889575]	56417	Q99MU3	ENSMUSG00000027951	protein_coding	4567.12	-0.580843	0.120611	-4.81579	1.46622e-06	3.81688e-05
Adarb1	adenosine deaminase, RNA-specific, B1 [Source:MGI Symbol;Acc:MGI:891999]	110532	Q91ZS8	ENSMUSG00000020262	protein_coding	1580.93	0.465191	0.196713	2.36479	0.0180401	0.0845155
Adarb2	adenosine deaminase, RNA-specific, B2 [Source:MGI Symbol;Acc:MGI:2151118]	94191	Q9JI20	ENSMUSG00000052551	protein_coding	0
Adat1	adenosine deaminase, tRNA-specific 1 [Source:MGI Symbol;Acc:MGI:1353631]	30947	Q9JHI2	ENSMUSG00000031949	protein_coding	56.0811	0.440119	0.259156	1.69709	0.0896803	0.252725
Adat2	adenosine deaminase, tRNA-specific 2 [Source:MGI Symbol;Acc:MGI:1914007]	66757	Q6P6J0	ENSMUSG00000019808	protein_coding	46.0228	-0.00121144	0.272631	-0.00444254	0.996455	0.998711
Adat3	adenosine deaminase, tRNA-specific 3 [Source:MGI Symbol;Acc:MGI:1924344]	100113398	Q6PAT0	ENSMUSG00000113640	protein_coding	0
Adck1	aarF domain containing kinase 1 [Source:MGI Symbol;Acc:MGI:1919363]	72113	Q9D0L4	ENSMUSG00000021044	protein_coding	210.413	-0.254422	0.162845	-1.56232	0.118213	0.299683
Adck2	aarF domain containing kinase 2 [Source:MGI Symbol;Acc:MGI:1889336]	57869		ENSMUSG00000046947	protein_coding	196.138	0.0690437	0.174964	0.394606	0.693134	0.839552
Adck5	aarF domain containing kinase 5 [Source:MGI Symbol;Acc:MGI:2679274]	268822		ENSMUSG00000022550	protein_coding	137.902	0.218042	0.181663	1.20016	0.230077	0.448538
Adcy1	adenylate cyclase 1 [Source:MGI Symbol;Acc:MGI:99677]	432530	O88444	ENSMUSG00000020431	protein_coding	37.0218	0.402401	0.36397	1.10511	0.269113	0.493796
Adcy10	adenylate cyclase 10 [Source:MGI Symbol;Acc:MGI:2660854]	271639		ENSMUSG00000026567	protein_coding	1.4699	-0.0697178	0.276835	-0.25142	0.80149
Adcy2	adenylate cyclase 2 [Source:MGI Symbol;Acc:MGI:99676]	210044		ENSMUSG00000021536	protein_coding	363.755	0.0118251	0.159778	0.0740115	0.941001	0.974721
Adcy3	adenylate cyclase 3 [Source:MGI Symbol;Acc:MGI:99675]	104111		ENSMUSG00000020654	protein_coding	452.066	0.262685	0.159559	1.64629	0.0997038	0.269724
Adcy4	adenylate cyclase 4 [Source:MGI Symbol;Acc:MGI:99674]	104110	Q91WF3	ENSMUSG00000022220	protein_coding	1743.83	-0.108915	0.202598	-0.537594	0.590857	0.772224
Adcy5	adenylate cyclase 5 [Source:MGI Symbol;Acc:MGI:99673]	224129	P84309	ENSMUSG00000022840	protein_coding	352.103	0.815198	0.209759	3.88528	0.000102211	0.00147178
Adcy6	adenylate cyclase 6 [Source:MGI Symbol;Acc:MGI:87917]	11512		ENSMUSG00000022994	protein_coding	1229.32	0.31619	0.114165	2.76955	0.00561344	0.0362272
Adcy7	adenylate cyclase 7 [Source:MGI Symbol;Acc:MGI:102891]	11513	P51829	ENSMUSG00000031659	protein_coding	1666.33	0.316747	0.109226	2.89989	0.00373289	0.0266227
Adcy8	adenylate cyclase 8 [Source:MGI Symbol;Acc:MGI:1341110]	11514	P97490	ENSMUSG00000022376	protein_coding	540.774	0.543903	0.240573	2.26074	0.0237755	0.10182
Adcy9	adenylate cyclase 9 [Source:MGI Symbol;Acc:MGI:108450]	11515	P51830	ENSMUSG00000005580	protein_coding	578.415	0.453624	0.156069	2.9064	0.00365608	0.0262597
Adcyap1	adenylate cyclase activating polypeptide 1 [Source:MGI Symbol;Acc:MGI:105094]	11516		ENSMUSG00000024256	protein_coding	0.505099	-0.0653191	0.184921	-0.340604	0.733402
Adcyap1r1	adenylate cyclase activating polypeptide 1 receptor 1 [Source:MGI Symbol;Acc:MGI:108449]	11517	P70205	ENSMUSG00000029778	protein_coding	96.7398	0.135813	0.293689	0.462354	0.643827	0.808416
Add1	adducin 1 (alpha) [Source:MGI Symbol;Acc:MGI:87918]	11518	Q9QYC0	ENSMUSG00000029106	protein_coding	5076.6	0.136761	0.115527	1.18381	0.23649	0.456757
Add2	adducin 2 (beta) [Source:MGI Symbol;Acc:MGI:87919]	11519	Q9QYB8	ENSMUSG00000030000	protein_coding	3.91727	-0.476665	0.364446	-1.32671	0.184604
Add3	adducin 3 (gamma) [Source:MGI Symbol;Acc:MGI:1351615]	27360	Q9QYB5	ENSMUSG00000025026	protein_coding	2927.2	0.193538	0.171907	1.12583	0.260236	0.483921
Adgb	androglobin [Source:MGI Symbol;Acc:MGI:3605549]	215772		ENSMUSG00000050994	protein_coding	373.983	0.333089	0.24817	1.34207	0.179573	0.387613
Adgra1	adhesion G protein-coupled receptor A1 [Source:MGI Symbol;Acc:MGI:1277167]	52389	Q8C4G9	ENSMUSG00000025475	protein_coding	0.501557	0.0490216	0.184735	0.256106	0.797869
Adgra2	adhesion G protein-coupled receptor A2 [Source:MGI Symbol;Acc:MGI:1925810]	78560		ENSMUSG00000031486	protein_coding	1594.48	0.0202243	0.158085	0.127934	0.898201	0.954514
Adgra3	adhesion G protein-coupled receptor A3 [Source:MGI Symbol;Acc:MGI:1917943]	70693	Q7TT36	ENSMUSG00000029090	protein_coding	1549.53	0.079129	0.182509	0.433566	0.664603	0.822413
Adgrb1	adhesion G protein-coupled receptor B1 [Source:MGI Symbol;Acc:MGI:1933736]	107831	Q3UHD1	ENSMUSG00000034730	protein_coding	114.293	-2.26739	0.360816	-6.2838	3.30387e-10	2.18703e-08
Adgrb2	adhesion G protein-coupled receptor B2 [Source:MGI Symbol;Acc:MGI:2451244]	230775		ENSMUSG00000028782	protein_coding	19.1053	-0.742031	0.375233	-1.9726	0.0485414	0.166401
Adgrb3	adhesion G protein-coupled receptor B3 [Source:MGI Symbol;Acc:MGI:2441837]	210933		ENSMUSG00000033569	protein_coding	0.305708	0.0638235	0.145796	0.4137	0.679094
Adgrd1	adhesion G protein-coupled receptor D1 [Source:MGI Symbol;Acc:MGI:3041203]	243277	Q80T32	ENSMUSG00000044017	protein_coding	636.552	-0.744607	0.170191	-4.3747	1.21602e-05	0.000248693
Adgre1	adhesion G protein-coupled receptor E1 [Source:MGI Symbol;Acc:MGI:106912]	13733	Q61549	ENSMUSG00000004730	protein_coding	779.622	-0.397897	0.173502	-2.29325	0.0218337	0.0963536
Adgre4	adhesion G protein-coupled receptor E4 [Source:MGI Symbol;Acc:MGI:1196464]	52614	Q91ZE5	ENSMUSG00000032915	protein_coding	253.504	-0.450439	0.257856	-1.74677	0.0806773	0.236348
Adgre5	adhesion G protein-coupled receptor E5 [Source:MGI Symbol;Acc:MGI:1347095]	26364		ENSMUSG00000002885	protein_coding	10692.1	0.294016	0.220153	1.33551	0.181709	0.390015
Adgrf1	adhesion G protein-coupled receptor F1 [Source:MGI Symbol;Acc:MGI:1924846]	77596	Q8VEC3	ENSMUSG00000041293	protein_coding	0.878086	-0.205793	0.247377	-0.900354	0.367932
Adgrf2	adhesion G protein-coupled receptor F2 [Source:MGI Symbol;Acc:MGI:2182728]	435529	E9Q4J9	ENSMUSG00000057899	protein_coding	6.38357	0.693607	0.390246	1.7735	0.0761452
Adgrf3	adhesion G protein-coupled receptor F3 [Source:MGI Symbol;Acc:MGI:2685887]	381628	Q58Y75	ENSMUSG00000067642	protein_coding	4.2874	-0.246695	0.361519	-0.683601	0.494227
Adgrf4	adhesion G protein-coupled receptor F4 [Source:MGI Symbol;Acc:MGI:1925499]	78249		ENSMUSG00000023918	protein_coding	6.82771	0.505595	0.381812	1.33281	0.182595
Adgrf5	adhesion G protein-coupled receptor F5 [Source:MGI Symbol;Acc:MGI:2182928]	224792	G5E8Q8	ENSMUSG00000056492	protein_coding	31254.2	0.151946	0.173108	0.877755	0.380077	0.605271
Adgrg1	adhesion G protein-coupled receptor G1 [Source:MGI Symbol;Acc:MGI:1340051]	14766		ENSMUSG00000031785	protein_coding	2460.83	0.0483484	0.103843	0.46559	0.641509	0.807325
Adgrg2	adhesion G protein-coupled receptor G2 [Source:MGI Symbol;Acc:MGI:2446854]	237175	Q8CJ12	ENSMUSG00000031298	protein_coding	105.092	0.0256382	0.263312	0.0973701	0.922433	0.966159
Adgrg3	adhesion G protein-coupled receptor G3 [Source:MGI Symbol;Acc:MGI:1859670]	54672	Q8R0T6	ENSMUSG00000060470	protein_coding	148.742	-0.614463	0.210802	-2.914	0.00356833	0.0257893
Adgrg4	adhesion G protein-coupled receptor G4 [Source:MGI Symbol;Acc:MGI:2685213]	236798	B7ZCC9	ENSMUSG00000053852	protein_coding	0.345315	-0.00490524	0.145796	-0.0336476	0.973158
Adgrg5	adhesion G protein-coupled receptor G5 [Source:MGI Symbol;Acc:MGI:2685955]	382045		ENSMUSG00000061577	protein_coding	348.222	-1.17968	0.22566	-5.22497	1.74187e-07	5.87312e-06
Adgrg6	adhesion G protein-coupled receptor G6 [Source:MGI Symbol;Acc:MGI:1916151]	215798	Q6F3F9	ENSMUSG00000039116	protein_coding	1814.47	0.670951	0.17016	3.94292	8.04953e-05	0.00121214
Adgrg7	adhesion G protein-coupled receptor G7 [Source:MGI Symbol;Acc:MGI:2441732]	239853	Q8BM96	ENSMUSG00000022755	protein_coding	4.79486	-0.184562	0.383819	-0.480078	0.631172
Adgrl1	adhesion G protein-coupled receptor L1 [Source:MGI Symbol;Acc:MGI:1929461]	330814	Q80TR1	ENSMUSG00000013033	protein_coding	1077.61	0.787679	0.226739	3.47375	0.000513235	0.00553066
Adgrl2	adhesion G protein-coupled receptor L2 [Source:MGI Symbol;Acc:MGI:2139714]	99633		ENSMUSG00000028184	protein_coding	2728.93	-0.058677	0.17038	-0.344389	0.730553	0.861118
Adgrl3	adhesion G protein-coupled receptor L3 [Source:MGI Symbol;Acc:MGI:2441950]	319387		ENSMUSG00000037605	protein_coding	1340.46	0.0250322	0.208291	0.120181	0.904339	0.957208
Adgrl4	adhesion G protein-coupled receptor L4 [Source:MGI Symbol;Acc:MGI:2655562]	170757	Q923X1	ENSMUSG00000039167	protein_coding	5115.23	-0.105714	0.201185	-0.525455	0.599267	0.777508
Adgrv1	adhesion G protein-coupled receptor V1 [Source:MGI Symbol;Acc:MGI:1274784]	110789		ENSMUSG00000069170	protein_coding	33.0822	0.294736	0.305387	0.964489	0.334801	0.562557
Adh1	alcohol dehydrogenase 1 (class I) [Source:MGI Symbol;Acc:MGI:87921]	11522	P00329	ENSMUSG00000074207	protein_coding	1770.05	0.368155	0.160791	2.28963	0.0220429	0.0970391
Adh4	alcohol dehydrogenase 4 (class II), pi polypeptide [Source:MGI Symbol;Acc:MGI:1349472]	26876		ENSMUSG00000037797	protein_coding	1.03211	-0.0993579	0.221462	-0.460703	0.645012
Adh5	alcohol dehydrogenase 5 (class III), chi polypeptide [Source:MGI Symbol;Acc:MGI:87929]	11532	P28474	ENSMUSG00000028138	protein_coding	881.645	0.0115269	0.111199	0.10366	0.917439	0.963418
Adh6a	alcohol dehydrogenase 6A (class V) [Source:MGI Symbol;Acc:MGI:1916367]	69117		ENSMUSG00000053054	protein_coding	0.472568	0.028672	0.151781	0.176323	0.86004
Adh6b	alcohol dehydrogenase 6B (class V) [Source:MGI Symbol;Acc:MGI:2446626]	100417514		ENSMUSG00000074206	protein_coding	1.76238	0.178442	0.2823	0.645986	0.518289
Adh7	alcohol dehydrogenase 7 (class IV), mu or sigma polypeptide [Source:MGI Symbol;Acc:MGI:87926]	11529	Q64437	ENSMUSG00000055301	protein_coding	278.482	0.652532	0.34234	1.90652	0.0565824	0.185198
Adhfe1	alcohol dehydrogenase, iron containing, 1 [Source:MGI Symbol;Acc:MGI:1923437]	76187	Q8R0N6	ENSMUSG00000025911	protein_coding	184.933	-0.115923	0.222742	-0.520445	0.602754	0.779949
Adi1	acireductone dioxygenase 1 [Source:MGI Symbol;Acc:MGI:2144929]	104923	Q99JT9	ENSMUSG00000020629	protein_coding	571.282	0.467307	0.134888	3.46413	0.000531947	0.00571072
Adig	adipogenin [Source:MGI Symbol;Acc:MGI:2675492]	246747	Q8R400	ENSMUSG00000044405	protein_coding	31.2513	0.15297	0.373084	0.409734	0.682001	0.832822
Adipoq	adiponectin, C1Q and collagen domain containing [Source:MGI Symbol;Acc:MGI:106675]	11450	Q60994	ENSMUSG00000022878	protein_coding	117.757	0.616891	0.387956	1.59463	0.110796	0.288028
Adipor1	adiponectin receptor 1 [Source:MGI Symbol;Acc:MGI:1919924]	72674	Q91VH1	ENSMUSG00000026457	protein_coding	3692.3	-0.33036	0.137175	-2.4083	0.0160269	0.0775663
Adipor2	adiponectin receptor 2 [Source:MGI Symbol;Acc:MGI:93830]	68465	Q8BQS5	ENSMUSG00000030168	protein_coding	3826.66	-0.128662	0.103817	-1.23931	0.215232	0.431794
Adk	adenosine kinase [Source:MGI Symbol;Acc:MGI:87930]	11534	P55264	ENSMUSG00000039197	protein_coding	1185.06	0.294636	0.134701	2.1873	0.0287203	0.116417
Adm	adrenomedullin [Source:MGI Symbol;Acc:MGI:108058]	11535	P97297	ENSMUSG00000030790	protein_coding	257.222	-0.382596	0.392005	-0.978043	0.328053	0.556076
Adm2	adrenomedullin 2 [Source:MGI Symbol;Acc:MGI:2675256]	223780	Q7TNK8	ENSMUSG00000054136	protein_coding	6.48346	0.329275	0.362647	0.915928	0.359704
Adnp	activity-dependent neuroprotective protein [Source:MGI Symbol;Acc:MGI:1338758]	11538	Q9Z103	ENSMUSG00000051149	protein_coding	33.7029	0.569684	0.313984	1.81144	0.0700729	0.214707
Adnp2	ADNP homeobox 2 [Source:MGI Symbol;Acc:MGI:2448562]	240442	Q8CHC8	ENSMUSG00000053950	protein_coding	536.35	-0.0990789	0.109941	-0.901202	0.367481	0.592558
Ado	2-aminoethanethiol (cysteamine) dioxygenase [Source:MGI Symbol;Acc:MGI:2685083]	211488	Q6PDY2	ENSMUSG00000057134	protein_coding	542.626	-0.0192987	0.121498	-0.15884	0.873795	0.940671
Adora1	adenosine A1 receptor [Source:MGI Symbol;Acc:MGI:99401]	11539	Q60612	ENSMUSG00000042429	protein_coding	183.603	0.0921116	0.216109	0.426205	0.669959	0.825763
Adora2a	adenosine A2a receptor [Source:MGI Symbol;Acc:MGI:99402]	11540	Q60613	ENSMUSG00000020178	protein_coding	168.109	-0.805474	0.244678	-3.29052	0.00100003	0.00947341
Adora2b	adenosine A2b receptor [Source:MGI Symbol;Acc:MGI:99403]	11541	Q60614	ENSMUSG00000018500	protein_coding	300.061	-0.360084	0.28461	-1.26509	0.20584	0.420442
Adora3	adenosine A3 receptor [Source:MGI Symbol;Acc:MGI:104847]	11542		ENSMUSG00000000562	protein_coding	41.8622	-0.765341	0.289718	-2.63641	0.00837882	0.048725
Adpgk	ADP-dependent glucokinase [Source:MGI Symbol;Acc:MGI:1919391]	72141		ENSMUSG00000025236	protein_coding	556.39	-0.276419	0.200933	-1.37566	0.168926	0.373367
Adprh	ADP-ribosylarginine hydrolase [Source:MGI Symbol;Acc:MGI:1098234]	11544	P54923	ENSMUSG00000002844	protein_coding	862.063	-0.270752	0.129257	-2.09467	0.0362002	0.136407
Adprhl1	ADP-ribosylhydrolase like 1 [Source:MGI Symbol;Acc:MGI:2442168]	234072		ENSMUSG00000031448	protein_coding	17.9282	-0.075138	0.392145	-0.19147	0.848158	0.92693
Adprhl2	ADP-ribosylhydrolase like 2 [Source:MGI Symbol;Acc:MGI:2140364]	100206	Q8CG72	ENSMUSG00000042558	protein_coding	331.573	0.214139	0.135557	1.57964	0.114189	0.293396
Adprm	ADP-ribose/CDP-alcohol diphosphatase, manganese dependent [Source:MGI Symbol;Acc:MGI:1913608]	66358	Q99KS6	ENSMUSG00000020910	protein_coding	267.542	-0.200568	0.165325	-1.21315	0.225072	0.443791
Adra1a	adrenergic receptor, alpha 1a [Source:MGI Symbol;Acc:MGI:104773]	11549		ENSMUSG00000045875	protein_coding	256.254	0.36872	0.254954	1.44619	0.148125	0.34407
Adra1b	adrenergic receptor, alpha 1b [Source:MGI Symbol;Acc:MGI:104774]	11548		ENSMUSG00000050541	protein_coding	51.6621	-0.149896	0.348916	-0.429548	0.667524	0.823952
Adra1d	adrenergic receptor, alpha 1d [Source:MGI Symbol;Acc:MGI:106673]	11550		ENSMUSG00000027335	protein_coding	24.8332	0.264135	0.352314	0.74965	0.453465	0.667662
Adra2a	adrenergic receptor, alpha 2a [Source:MGI Symbol;Acc:MGI:87934]	11551		ENSMUSG00000033717	protein_coding	34.8214	0.30667	0.382906	0.800563	0.423384	0.643468
Adra2b	adrenergic receptor, alpha 2b [Source:MGI Symbol;Acc:MGI:87935]	11552		ENSMUSG00000058620	protein_coding	5.08608	0.819468	0.373433	2.22131	0.0263301
Adra2c	adrenergic receptor, alpha 2c [Source:MGI Symbol;Acc:MGI:87936]	11553	Q01337	ENSMUSG00000045318	protein_coding	1.63087	0.204006	0.307992	0.66834	0.503917
Adrb1	adrenergic receptor, beta 1 [Source:MGI Symbol;Acc:MGI:87937]	11554	P34971	ENSMUSG00000035283	protein_coding	674.719	0.310877	0.218417	1.42331	0.154645	0.353542
Adrb2	adrenergic receptor, beta 2 [Source:MGI Symbol;Acc:MGI:87938]	11555	P18762	ENSMUSG00000045730	protein_coding	1296.78	-0.0540538	0.274013	-0.197267	0.843619	0.924884
Adrb3	adrenergic receptor, beta 3 [Source:MGI Symbol;Acc:MGI:87939]	11556	P25962	ENSMUSG00000031489	protein_coding	109.73	1.00589	0.302382	3.32308	0.000890293	0.00862016
Adrm1	adhesion regulating molecule 1 [Source:MGI Symbol;Acc:MGI:1929289]	56436	Q9JKV1	ENSMUSG00000039041	protein_coding	686.419	-0.25422	0.128141	-1.98388	0.0472688	0.163351
Adsl	adenylosuccinate lyase [Source:MGI Symbol;Acc:MGI:103202]	11564	P54822	ENSMUSG00000022407	protein_coding	571.884	-0.218398	0.130695	-1.67104	0.0947144	0.26146
Adss	adenylosuccinate synthetase, non muscle [Source:MGI Symbol;Acc:MGI:87948]	11566	P46664	ENSMUSG00000015961	protein_coding	1429.17	-0.00708634	0.0909578	-0.0779074	0.937902	0.973559
Adssl1	adenylosuccinate synthetase like 1 [Source:MGI Symbol;Acc:MGI:87947]	11565	P28650	ENSMUSG00000011148	protein_coding	496.39	-0.267812	0.145633	-1.83893	0.0659253	0.205525
Adtrp	androgen dependent TFPI regulating protein [Source:MGI Symbol;Acc:MGI:1924596]	109254		ENSMUSG00000058022	protein_coding	12.8823	0.226566	0.387071	0.584733	0.558727	0.749588
Aebp1	AE binding protein 1 [Source:MGI Symbol;Acc:MGI:1197012]	11568	Q640N1	ENSMUSG00000020473	protein_coding	2886.36	0.0543771	0.13244	0.410582	0.681379	0.832822
Aebp2	AE binding protein 2 [Source:MGI Symbol;Acc:MGI:1338038]	11569	Q9Z248	ENSMUSG00000030232	protein_coding	1378.66	0.00983993	0.107518	0.0915192	0.92708	0.96865
Aen	apoptosis enhancing nuclease [Source:MGI Symbol;Acc:MGI:1915298]	68048	Q9CZI9	ENSMUSG00000030609	protein_coding	395.847	-0.166679	0.161782	-1.03026	0.302887	0.529505
Aes	amino-terminal enhancer of split [Source:MGI Symbol;Acc:MGI:95806]	14797	P63002	ENSMUSG00000054452	protein_coding	4692.03	0.220386	0.112598	1.95729	0.0503139	0.170495
AF067061	cDNA sequence AF067061 [Source:MGI Symbol;Acc:MGI:2681166]	236546		ENSMUSG00000095071	protein_coding	0.623954	0.090694	0.197765	0.446486	0.655246
AF067063	cDNA sequence AF067063 [Source:MGI Symbol;Acc:MGI:2687009]	380878		ENSMUSG00000094237	protein_coding	0
AF366264	cDNA sequence AF366264 [Source:MGI Symbol;Acc:MGI:2667157]	231201		ENSMUSG00000057116	protein_coding	0
Afap1	actin filament associated protein 1 [Source:MGI Symbol;Acc:MGI:1917542]	70292	Q80YS6	ENSMUSG00000029094	protein_coding	655.359	0.145452	0.139432	1.04317	0.296868	0.522962
Afap1l1	actin filament associated protein 1-like 1 [Source:MGI Symbol;Acc:MGI:2147199]	106877		ENSMUSG00000033032	protein_coding	4287.84	0.276844	0.179004	1.54658	0.121964	0.305753
Afap1l2	actin filament associated protein 1-like 2 [Source:MGI Symbol;Acc:MGI:2147658]	226250	Q5DTU0	ENSMUSG00000025083	protein_coding	362.561	-0.0392516	0.219328	-0.178966	0.857964	0.931776
Afdn	afadin, adherens junction formation factor [Source:MGI Symbol;Acc:MGI:1314653]	17356		ENSMUSG00000068036	protein_coding	3999.68	0.00228907	0.121543	0.0188342	0.984973	0.995
Aff1	AF4/FMR2 family, member 1 [Source:MGI Symbol;Acc:MGI:1100819]	17355		ENSMUSG00000029313	protein_coding	4202.64	-0.157358	0.112837	-1.39456	0.163149	0.365363
Aff2	AF4/FMR2 family, member 2 [Source:MGI Symbol;Acc:MGI:1202294]	14266	O55112	ENSMUSG00000031189	protein_coding	70.5471	0.54425	0.282915	1.92271	0.0545169	0.180513
Aff3	AF4/FMR2 family, member 3 [Source:MGI Symbol;Acc:MGI:106927]	16764		ENSMUSG00000037138	protein_coding	1114.19	0.315008	0.291624	1.08022	0.280045	0.50481
Aff4	AF4/FMR2 family, member 4 [Source:MGI Symbol;Acc:MGI:2136171]	93736	Q9ESC8	ENSMUSG00000049470	protein_coding	4024.57	0.170793	0.113043	1.51087	0.130821	0.319094
Afg1l	AFG1 like ATPase [Source:MGI Symbol;Acc:MGI:2148801]	215951	Q3V384	ENSMUSG00000038302	protein_coding	243.607	0.158493	0.173463	0.913683	0.360883	0.586219
Afg3l1	AFG3-like AAA ATPase 1 [Source:MGI Symbol;Acc:MGI:1928277]	114896	Q920A7	ENSMUSG00000031967	protein_coding	774.269	-0.154505	0.141387	-1.09278	0.274491	0.49907
Afg3l2	AFG3-like AAA ATPase 2 [Source:MGI Symbol;Acc:MGI:1916847]	69597	Q8JZQ2	ENSMUSG00000024527	protein_coding	681.413	0.0971013	0.110937	0.875276	0.381424	0.606286
Afm	afamin [Source:MGI Symbol;Acc:MGI:2429409]	280662	O89020	ENSMUSG00000029369	protein_coding	3.87933	0.40782	0.379337	1.07479	0.282469
Afmid	arylformamidase [Source:MGI Symbol;Acc:MGI:2448704]	71562	Q8K4H1	ENSMUSG00000017718	protein_coding	16.479	-0.120463	0.374708	-0.321439	0.747878	0.871324
Afp	alpha fetoprotein [Source:MGI Symbol;Acc:MGI:87951]	11576	P02772	ENSMUSG00000054932	protein_coding	11.6837	-0.782255	0.378585	-2.0538	0.0399954	0.145176
Aftph	aftiphilin [Source:MGI Symbol;Acc:MGI:1923012]	216549	Q80WT5	ENSMUSG00000049659	protein_coding	2178.75	-0.533403	0.106936	-4.98797	6.10185e-07	1.7515e-05
Aga	aspartylglucosaminidase [Source:MGI Symbol;Acc:MGI:104873]	11593		ENSMUSG00000031521	protein_coding	324.466	-0.0610602	0.154801	-0.394443	0.693254	0.839552
Agap1	ArfGAP with GTPase domain, ankyrin repeat and PH domain 1 [Source:MGI Symbol;Acc:MGI:2653690]	347722	Q8BXK8	ENSMUSG00000055013	protein_coding	1555.87	0.293676	0.197023	1.49056	0.136076	0.325931
Agap2	ArfGAP with GTPase domain, ankyrin repeat and PH domain 2 [Source:MGI Symbol;Acc:MGI:3580016]	216439	Q3UHD9	ENSMUSG00000025422	protein_coding	166.48	0.43671	0.236926	1.84278	0.0653609	0.20424
Agap3	ArfGAP with GTPase domain, ankyrin repeat and PH domain 3 [Source:MGI Symbol;Acc:MGI:2183446]	213990		ENSMUSG00000023353	protein_coding	1386.5	0.343478	0.103278	3.32569	0.000881991	0.00857035
Agbl1	ATP/GTP binding protein-like 1 [Source:MGI Symbol;Acc:MGI:3646469]	244071		ENSMUSG00000025754	protein_coding	0.805275	-0.0389389	0.175194	-0.223999	0.822758
Agbl2	ATP/GTP binding protein-like 2 [Source:MGI Symbol;Acc:MGI:2443254]	271813	Q8CDK2	ENSMUSG00000040812	protein_coding	266.053	0.497438	0.199411	2.49404	0.0126298	0.0652948
Agbl3	ATP/GTP binding protein-like 3 [Source:MGI Symbol;Acc:MGI:1923473]	76223	Q8CDP0	ENSMUSG00000038836	protein_coding	94.2547	0.251138	0.239914	1.04652	0.295319	0.521105
Agbl4	ATP/GTP binding protein-like 4 [Source:MGI Symbol;Acc:MGI:1918244]	78933		ENSMUSG00000061298	protein_coding	10.5539	0.340781	0.390782	0.870615	0.383964	0.608832
Agbl5	ATP/GTP binding protein-like 5 [Source:MGI Symbol;Acc:MGI:2441745]	231093		ENSMUSG00000029165	protein_coding	368.285	0.36066	0.146082	2.46869	0.0135607	0.0687456
Ager	advanced glycosylation end product-specific receptor [Source:MGI Symbol;Acc:MGI:893592]	11596	Q62151	ENSMUSG00000015452	protein_coding	34260.2	-0.225044	0.151473	-1.4857	0.137357	0.327838
Agfg1	ArfGAP with FG repeats 1 [Source:MGI Symbol;Acc:MGI:1333754]	15463	Q8K2K6	ENSMUSG00000026159	protein_coding	2517.95	-0.297169	0.128976	-2.30407	0.0212188	0.0945527
Agfg2	ArfGAP with FG repeats 2 [Source:MGI Symbol;Acc:MGI:2443267]	231801	Q80WC7	ENSMUSG00000029722	protein_coding	362.662	-0.205043	0.165051	-1.2423	0.214126	0.430643
Aggf1	angiogenic factor with G patch and FHA domains 1 [Source:MGI Symbol;Acc:MGI:1913799]	66549	Q7TN31	ENSMUSG00000021681	protein_coding	981.046	0.078471	0.102003	0.769302	0.441714	0.659339
Agk	acylglycerol kinase [Source:MGI Symbol;Acc:MGI:1917173]	69923	Q9ESW4	ENSMUSG00000029916	protein_coding	107.65	0.144944	0.199877	0.725147	0.468362	0.680802
Agl	amylo-1,6-glucosidase, 4-alpha-glucanotransferase [Source:MGI Symbol;Acc:MGI:1924809]	77559		ENSMUSG00000033400	protein_coding	476.921	0.420037	0.136508	3.07678	0.00209252	0.0169682
Agmat	agmatine ureohydrolase (agmatinase) [Source:MGI Symbol;Acc:MGI:1923236]	75986	A2AS89	ENSMUSG00000040706	protein_coding	1.82454	0.0215584	0.305837	0.0705093	0.943788
Agmo	alkylglycerol monooxygenase [Source:MGI Symbol;Acc:MGI:2442495]	319660	Q8BS35	ENSMUSG00000050103	protein_coding	300.987	0.546792	0.215632	2.5353	0.011235	0.0602331
Ago1	argonaute RISC catalytic subunit 1 [Source:MGI Symbol;Acc:MGI:2446630]	236511	Q8CJG1	ENSMUSG00000041530	protein_coding	2143.54	0.538861	0.128061	4.20775	2.57929e-05	0.000472666
Ago2	argonaute RISC catalytic subunit 2 [Source:MGI Symbol;Acc:MGI:2446632]	239528	Q8CJG0	ENSMUSG00000036698	protein_coding	2321.67	0.0874514	0.142224	0.614887	0.538629	0.734816
Ago3	argonaute RISC catalytic subunit 3 [Source:MGI Symbol;Acc:MGI:2446634]	214150		ENSMUSG00000028842	protein_coding	601.019	0.290622	0.168422	1.72552	0.0844331	0.243308
Ago4	argonaute RISC catalytic subunit 4 [Source:MGI Symbol;Acc:MGI:1924100]	76850	Q8CJF8	ENSMUSG00000042500	protein_coding	374.841	0.559452	0.210004	2.66371	0.00772831	0.0459281
Agpat1	1-acylglycerol-3-phosphate O-acyltransferase 1 (lysophosphatidic acid acyltransferase, alpha) [Source:MGI Symbol;Acc:MGI:1932075]	55979		ENSMUSG00000034254	protein_coding	1225.97	-0.222003	0.105672	-2.10087	0.0356527	0.134814
Agpat2	1-acylglycerol-3-phosphate O-acyltransferase 2 (lysophosphatidic acid acyltransferase, beta) [Source:MGI Symbol;Acc:MGI:1914762]	67512	Q8K3K7	ENSMUSG00000026922	protein_coding	597.123	-0.000901821	0.144089	-0.00625818	0.995007	0.998474
Agpat3	1-acylglycerol-3-phosphate O-acyltransferase 3 [Source:MGI Symbol;Acc:MGI:1336186]	28169	Q9D517	ENSMUSG00000001211	protein_coding	2216.21	0.0317559	0.112539	0.282178	0.777807	0.887406
Agpat4	1-acylglycerol-3-phosphate O-acyltransferase 4 (lysophosphatidic acid acyltransferase, delta) [Source:MGI Symbol;Acc:MGI:1915512]	68262		ENSMUSG00000023827	protein_coding	804.513	-0.0806711	0.165903	-0.48626	0.626783	0.796705
Agpat5	1-acylglycerol-3-phosphate O-acyltransferase 5 (lysophosphatidic acid acyltransferase, epsilon) [Source:MGI Symbol;Acc:MGI:1196345]	52123	Q9D1E8	ENSMUSG00000031467	protein_coding	380.83	0.0611496	0.141379	0.432527	0.665358	0.822782
Agps	alkylglycerone phosphate synthase [Source:MGI Symbol;Acc:MGI:2443065]	228061		ENSMUSG00000042410	protein_coding	1452.45	0.0354569	0.0946617	0.374564	0.707984	0.849393
Agr2	anterior gradient 2 [Source:MGI Symbol;Acc:MGI:1344405]	23795	O88312	ENSMUSG00000020581	protein_coding	331.45	-0.344192	0.368772	-0.946127	0.344084	0.571509
Agr3	anterior gradient 3 [Source:MGI Symbol;Acc:MGI:2685734]	403205	Q8R3W7	ENSMUSG00000036231	protein_coding	120.852	0.236174	0.308113	0.766347	0.44347	0.660379
Agrn	agrin [Source:MGI Symbol;Acc:MGI:87961]	11603		ENSMUSG00000041936	protein_coding	8036.98	-0.084757	0.100933	-0.839733	0.401058	0.62386
Agrp	agouti related neuropeptide [Source:MGI Symbol;Acc:MGI:892013]	11604	P56473	ENSMUSG00000005705	protein_coding	25.9076	0.503059	0.322203	1.55863	0.119083	0.3012
Agt	angiotensinogen (serpin peptidase inhibitor, clade A, member 8) [Source:MGI Symbol;Acc:MGI:87963]	11606		ENSMUSG00000031980	protein_coding	15.0385	0.255041	0.376576	0.676986	0.498415	0.704857
Agtpbp1	ATP/GTP binding protein 1 [Source:MGI Symbol;Acc:MGI:2159437]	67269	Q641K1	ENSMUSG00000021557	protein_coding	670.715	-0.0245091	0.140742	-0.174143	0.861753	0.933223
Agtr1a	angiotensin II receptor, type 1a [Source:MGI Symbol;Acc:MGI:87964]	11607		ENSMUSG00000049115	protein_coding	212.785	0.237184	0.276179	0.858826	0.390436	0.614154
Agtr1b	angiotensin II receptor, type 1b [Source:MGI Symbol;Acc:MGI:87965]	11608	P29755	ENSMUSG00000054988	protein_coding	4.53329	0.572984	0.386497	1.47732	0.13959
Agtr2	angiotensin II receptor, type 2 [Source:MGI Symbol;Acc:MGI:87966]	11609	P35374	ENSMUSG00000068122	protein_coding	0.786975	0.129007	0.209914	0.630382	0.528445
Agtrap	angiotensin II, type I receptor-associated protein [Source:MGI Symbol;Acc:MGI:1339977]	11610	Q9WVK0	ENSMUSG00000029007	protein_coding	1564.51	-0.232404	0.111695	-2.08069	0.037462	0.139093
Agxt	alanine-glyoxylate aminotransferase [Source:MGI Symbol;Acc:MGI:1329033]	11611	O35423	ENSMUSG00000026272	protein_coding	0.702911	-0.154944	0.172835	-0.893271	0.371712
Agxt2	alanine-glyoxylate aminotransferase 2 [Source:MGI Symbol;Acc:MGI:2146052]	268782		ENSMUSG00000089678	protein_coding	0
Ahctf1	AT hook containing transcription factor 1 [Source:MGI Symbol;Acc:MGI:1915033]	226747	Q8CJF7	ENSMUSG00000026491	protein_coding	1659.04	0.25517	0.13499	1.89027	0.0587214	0.189899
Ahcy	S-adenosylhomocysteine hydrolase [Source:MGI Symbol;Acc:MGI:87968]	269378	P50247	ENSMUSG00000027597	protein_coding	119.417	-0.611283	0.210603	-2.9014	0.00371501	0.0265418
Ahcyl1	S-adenosylhomocysteine hydrolase-like 1 [Source:MGI Symbol;Acc:MGI:2385184]	229709		ENSMUSG00000027893	protein_coding	2157.5	0.0651565	0.0868951	0.749828	0.453358	0.667565
Ahcyl2	S-adenosylhomocysteine hydrolase-like 2 [Source:MGI Symbol;Acc:MGI:1921590]	74340		ENSMUSG00000029772	protein_coding	1715.54	0.0972036	0.131055	0.7417	0.458269	0.671747
Ahdc1	AT hook, DNA binding motif, containing 1 [Source:MGI Symbol;Acc:MGI:2444218]	230793	Q6PAL7	ENSMUSG00000037692	protein_coding	579.237	0.231746	0.178032	1.30171	0.193016	0.40433
Ahi1	Abelson helper integration site 1 [Source:MGI Symbol;Acc:MGI:87971]	52906		ENSMUSG00000019986	protein_coding	247.384	0.0214285	0.168302	0.127324	0.898684	0.954696
Ahnak	AHNAK nucleoprotein (desmoyokin) [Source:MGI Symbol;Acc:MGI:1316648]	66395		ENSMUSG00000069833	protein_coding	30193.9	0.360741	0.191465	1.88411	0.05955	0.191624
Ahnak2	AHNAK nucleoprotein 2 [Source:MGI Symbol;Acc:MGI:2144831]	100041194		ENSMUSG00000072812	protein_coding	545.571	0.168369	0.199774	0.842807	0.399336	0.62251
Ahr	aryl-hydrocarbon receptor [Source:MGI Symbol;Acc:MGI:105043]	11622		ENSMUSG00000019256	protein_coding	1539.29	0.574809	0.168605	3.40911	0.000651756	0.00671549
Ahrr	aryl-hydrocarbon receptor repressor [Source:MGI Symbol;Acc:MGI:1333776]	11624		ENSMUSG00000021575	protein_coding	11.6966	-0.754306	0.392215	-1.9217	0.0546441	0.180787
Ahsa1	AHA1, activator of heat shock protein ATPase 1 [Source:MGI Symbol;Acc:MGI:2387603]	217737		ENSMUSG00000021037	protein_coding	1204.55	-0.233777	0.122946	-1.90145	0.0572437	0.186609
Ahsa2	AHA1, activator of heat shock protein ATPase 2 [Source:MGI Symbol;Acc:MGI:1916133]	268390	Q8N9S3	ENSMUSG00000020288	protein_coding	321.852	0.064923	0.155905	0.416432	0.677094	0.830666
Ahsg	alpha-2-HS-glycoprotein [Source:MGI Symbol;Acc:MGI:107189]	11625		ENSMUSG00000022868	protein_coding	31.8903	-0.97072	0.309935	-3.11857	0.00181729	0.0151765
AI182371	expressed sequence AI182371 [Source:MGI Symbol;Acc:MGI:2138853]	98870		ENSMUSG00000035875	protein_coding	32.3635	-0.180947	0.309487	-0.584634	0.558794	0.749588
AI413582	expressed sequence AI413582 [Source:MGI Symbol;Acc:MGI:2146839]	106672	Q8R043	ENSMUSG00000062753	protein_coding	177.415	-0.29314	0.211782	-1.38404	0.166346	0.370069
AI429214	expressed sequence AI429214 [Source:MGI Symbol;Acc:MGI:2142538]	621080	Q3TTJ4	ENSMUSG00000074384	protein_coding	52.9874	0.0296651	0.248543	0.119355	0.904994	0.957431
AI464131	expressed sequence AI464131 [Source:MGI Symbol;Acc:MGI:2140300]	329828	Q69ZQ1	ENSMUSG00000046312	protein_coding	289.483	0.378021	0.178252	2.12055	0.0339594	0.130325
AI467606	expressed sequence AI467606 [Source:MGI Symbol;Acc:MGI:2141979]	101602	Q8C708	ENSMUSG00000045165	protein_coding	518.516	-0.191191	0.221419	-0.863457	0.387886	0.612342
AI481877	expressed sequence AI481877 [Source:MGI Symbol;Acc:MGI:2140313]	100155	A2ALV5	ENSMUSG00000038598	protein_coding	0
AI593442	expressed sequence AI593442 [Source:MGI Symbol;Acc:MGI:2143099]	330941	Q32M26	ENSMUSG00000078307	protein_coding	6.38706	0.835596	0.388632	2.14773	0.0317355
AI597479	expressed sequence AI597479 [Source:MGI Symbol;Acc:MGI:2138299]	98404	Q922M7	ENSMUSG00000010290	protein_coding	490.584	0.167874	0.125579	1.33679	0.181292	0.389585
AI606181	expressed sequence AI606181 [Source:MGI Symbol;Acc:MGI:2147586]			ENSMUSG00000074873	protein_coding	92.0585	0.0174123	0.225383	0.0772617	0.938415	0.973843
AI661453	expressed sequence AI661453 [Source:MGI Symbol;Acc:MGI:2146908]	224833	Q91Z58	ENSMUSG00000034382	protein_coding	1406.23	0.0572821	0.12266	0.466999	0.640501	0.806572
AI837181	expressed sequence AI837181 [Source:MGI Symbol;Acc:MGI:2147598]	107242		ENSMUSG00000047423	protein_coding	790.74	-0.280718	0.111037	-2.52814	0.0114669	0.0611747
AI854703	expressed sequence AI854703 [Source:MGI Symbol;Acc:MGI:2141510]			ENSMUSG00000053297	protein_coding	12.4111	0.405744	0.376339	1.0756	0.282105	0.506721
AI987944	expressed sequence AI987944 [Source:MGI Symbol;Acc:MGI:2142079]	233168		ENSMUSG00000056383	protein_coding	310.978	-0.333995	0.143166	-2.33284	0.0196564	0.089534
Aicda	activation-induced cytidine deaminase [Source:MGI Symbol;Acc:MGI:1342279]	11628	Q9WVE0	ENSMUSG00000040627	protein_coding	1.32359	-0.124361	0.268592	-0.465881	0.641301
Aida	axin interactor, dorsalization associated [Source:MGI Symbol;Acc:MGI:1919737]	108909	Q8C4Q6	ENSMUSG00000042901	protein_coding	2464.38	-0.968812	0.0908775	-10.6601	1.5642e-26	2.8187e-23
Aif1	allograft inflammatory factor 1 [Source:MGI Symbol;Acc:MGI:1343098]	11629	O70200	ENSMUSG00000024397	protein_coding	406.541	-1.11569	0.279685	-3.98819	6.65787e-05	0.00103924
Aif1l	allograft inflammatory factor 1-like [Source:MGI Symbol;Acc:MGI:1919598]	108897	Q9EQX4	ENSMUSG00000001864	protein_coding	88.5347	0.94206	0.243584	3.86043	0.000113186	0.00160179
Aifm1	apoptosis-inducing factor, mitochondrion-associated 1 [Source:MGI Symbol;Acc:MGI:1349419]	26926		ENSMUSG00000036932	protein_coding	430.539	-0.110737	0.131184	-0.844138	0.398592	0.621932
Aifm2	apoptosis-inducing factor, mitochondrion-associated 2 [Source:MGI Symbol;Acc:MGI:1918611]	71361	Q8BUE4	ENSMUSG00000020085	protein_coding	440.556	-0.0382692	0.128801	-0.297117	0.766377	0.881715
Aifm3	apoptosis-inducing factor, mitochondrion-associated 3 [Source:MGI Symbol;Acc:MGI:1919418]	72168	Q3TY86	ENSMUSG00000022763	protein_coding	36.1859	0.416253	0.318496	1.30567	0.191666	0.402606
Aig1	androgen-induced 1 [Source:MGI Symbol;Acc:MGI:1913503]	66253	Q9D8B1	ENSMUSG00000019806	protein_coding	610.659	-0.0762359	0.128281	-0.594285	0.552322	0.74561
Aim2	absent in melanoma 2 [Source:MGI Symbol;Acc:MGI:2686159]	383619	Q91VJ1	ENSMUSG00000037860	protein_coding	211.159	-0.648727	0.221514	-2.92781	0.0034136	0.0249828
Aimp1	aminoacyl tRNA synthetase complex-interacting multifunctional protein 1 [Source:MGI Symbol;Acc:MGI:102774]	13722		ENSMUSG00000028029	protein_coding	562.334	-0.128293	0.158083	-0.811553	0.417048	0.638564
Aimp2	aminoacyl tRNA synthetase complex-interacting multifunctional protein 2 [Source:MGI Symbol;Acc:MGI:2385237]	231872	Q8R010	ENSMUSG00000029610	protein_coding	326.185	-0.387045	0.166138	-2.32954	0.0198306	0.0899868
Aip	aryl-hydrocarbon receptor-interacting protein [Source:MGI Symbol;Acc:MGI:109622]	11632	O08915	ENSMUSG00000024847	protein_coding	1148.53	-0.300571	0.109677	-2.7405	0.00613465	0.0386661
Aipl1	aryl hydrocarbon receptor-interacting protein-like 1 [Source:MGI Symbol;Acc:MGI:2148800]	114230	Q924K1	ENSMUSG00000040554	protein_coding	1.81038	0.00921265	0.286455	0.0321355	0.974364
Aire	autoimmune regulator (autoimmune polyendocrinopathy candidiasis ectodermal dystrophy) [Source:MGI Symbol;Acc:MGI:1338803]	11634	Q9Z0E3	ENSMUSG00000000731	protein_coding	0.963508	0.222217	0.25301	0.932016	0.351328
Ajap1	adherens junction associated protein 1 [Source:MGI Symbol;Acc:MGI:2685419]	230959	A2ALI5	ENSMUSG00000039546	protein_coding	14.4284	0.359816	0.377683	0.952249	0.340971	0.568858
Ajm1	apical junction component 1 [Source:MGI Symbol;Acc:MGI:2685842]	381353	A2AJA9	ENSMUSG00000029419	protein_coding	2.48332	0.0851401	0.321023	0.26607	0.790185
Ajuba	ajuba LIM protein [Source:MGI Symbol;Acc:MGI:1341886]	16475	Q91XC0	ENSMUSG00000022178	protein_coding	762.428	0.0915448	0.171042	0.535223	0.592496	0.773237
Ak1	adenylate kinase 1 [Source:MGI Symbol;Acc:MGI:87977]	11636	Q9R0Y5	ENSMUSG00000026817	protein_coding	421.135	0.114399	0.163217	0.700883	0.483376	0.693322
AK157302	cDNA sequence AK157302 [Source:MGI Symbol;Acc:MGI:3574096]			ENSMUSG00000078139	protein_coding	2.50388	-0.066662	0.315502	-0.211482	0.832511
Ak2	adenylate kinase 2 [Source:MGI Symbol;Acc:MGI:87978]	11637	Q9WTP6	ENSMUSG00000028792	protein_coding	829.739	-0.426824	0.178076	-2.3968	0.016539	0.0793578
Ak3	adenylate kinase 3 [Source:MGI Symbol;Acc:MGI:1860835]	56248	Q9WTP7	ENSMUSG00000024782	protein_coding	2643.82	0.258965	0.141414	1.83125	0.0670632	0.20792
Ak4	adenylate kinase 4 [Source:MGI Symbol;Acc:MGI:87979]	11639	Q9WUR9	ENSMUSG00000028527	protein_coding	51.6459	0.28258	0.30069	0.939493	0.347478	0.574138
Ak5	adenylate kinase 5 [Source:MGI Symbol;Acc:MGI:2677491]	229949	Q920P5	ENSMUSG00000039058	protein_coding	28.3752	-0.553614	0.329764	-1.67738	0.0934687	0.259288
Ak6	adenylate kinase 6 [Source:MGI Symbol;Acc:MGI:5510732]	102216272	Q8VCP8	ENSMUSG00000078941	protein_coding	233.749	-0.457995	0.172059	-2.66158	0.00777747	0.0460851
Ak7	adenylate kinase 7 [Source:MGI Symbol;Acc:MGI:1926051]	78801		ENSMUSG00000041323	protein_coding	557.453	0.604588	0.261361	2.31303	0.0207208	0.0929856
Ak8	adenylate kinase 8 [Source:MGI Symbol;Acc:MGI:1916120]	68870	Q32M07	ENSMUSG00000026807	protein_coding	149.008	0.632323	0.268528	2.35363	0.0185912	0.0862693
Ak9	adenylate kinase 9 [Source:MGI Symbol;Acc:MGI:2685080]	633979		ENSMUSG00000091415	protein_coding	198.896	0.520982	0.241139	2.15992	0.0307789	0.122077
Akain1	A kinase (PRKA) anchor inhibitor 1 [Source:MGI Symbol;Acc:MGI:2444600]	320722	G3UWD5	ENSMUSG00000091636	protein_coding	0.522452	-0.0617474	0.186836	-0.338905	0.734681
Akap1	A kinase (PRKA) anchor protein 1 [Source:MGI Symbol;Acc:MGI:104729]	11640	O08715	ENSMUSG00000018428	protein_coding	519.72	0.236027	0.119471	1.97555	0.0482058	0.165539
Akap10	A kinase (PRKA) anchor protein 10 [Source:MGI Symbol;Acc:MGI:1890218]	56697	O88845	ENSMUSG00000047804	protein_coding	650.495	-0.251884	0.144388	-1.74447	0.0810771	0.237038
Akap11	A kinase (PRKA) anchor protein 11 [Source:MGI Symbol;Acc:MGI:2684060]	219181		ENSMUSG00000022016	protein_coding	1835.91	0.403951	0.138329	2.92018	0.0034983	0.0254305
Akap12	A kinase (PRKA) anchor protein (gravin) 12 [Source:MGI Symbol;Acc:MGI:1932576]	83397	Q9WTQ5	ENSMUSG00000038587	protein_coding	3828.96	-0.0445244	0.184255	-0.241646	0.809055	0.907201
Akap13	A kinase (PRKA) anchor protein 13 [Source:MGI Symbol;Acc:MGI:2676556]	75547		ENSMUSG00000066406	protein_coding	7244.81	-0.0969298	0.126084	-0.768768	0.442031	0.659403
Akap14	A kinase (PRKA) anchor protein 14 [Source:MGI Symbol;Acc:MGI:3618288]	434756		ENSMUSG00000036551	protein_coding	89.7605	0.707819	0.279255	2.53224	0.0113335	0.0606225
Akap17b	A kinase (PRKA) anchor protein 17B [Source:MGI Symbol;Acc:MGI:2443758]	338351		ENSMUSG00000059708	protein_coding	126.327	0.239689	0.198563	1.20698	0.227441	0.445789
Akap2	A kinase (PRKA) anchor protein 2 [Source:MGI Symbol;Acc:MGI:1306795]	11641		ENSMUSG00000038729	protein_coding	2.81982	0.00480769	0.342443	0.0140377	0.9888
Akap3	A kinase (PRKA) anchor protein 3 [Source:MGI Symbol;Acc:MGI:1341149]	11642	O88987	ENSMUSG00000030344	protein_coding	0.687093	-0.11752	0.202355	-0.582192	0.560438
Akap4	A kinase (PRKA) anchor protein 4 [Source:MGI Symbol;Acc:MGI:102794]	11643	Q60662	ENSMUSG00000050089	protein_coding	0.961518	-0.0125125	0.216508	-0.0574638	0.954176
Akap5	A kinase (PRKA) anchor protein 5 [Source:MGI Symbol;Acc:MGI:2685104]	238276		ENSMUSG00000021057	protein_coding	7085.92	0.330655	0.173322	1.90774	0.0564243	0.184812
Akap6	A kinase (PRKA) anchor protein 6 [Source:MGI Symbol;Acc:MGI:3050566]	238161		ENSMUSG00000061603	protein_coding	77.1139	0.319651	0.347148	0.920507	0.357308	0.583038
Akap7	A kinase (PRKA) anchor protein 7 [Source:MGI Symbol;Acc:MGI:1859150]	432442	O55074	ENSMUSG00000039166	protein_coding	518.251	0.424349	0.128164	3.31074	0.000930502	0.00894539
Akap8	A kinase (PRKA) anchor protein 8 [Source:MGI Symbol;Acc:MGI:1928488]	56399	Q9DBR0	ENSMUSG00000024045	protein_coding	1296.87	0.268564	0.100228	2.67948	0.00737359	0.0443893
Akap8l	A kinase (PRKA) anchor protein 8-like [Source:MGI Symbol;Acc:MGI:1860606]	54194		ENSMUSG00000002625	protein_coding	542.549	0.597663	0.119738	4.99077	6.01382e-07	1.73237e-05
Akap9	A kinase (PRKA) anchor protein (yotiao) 9 [Source:MGI Symbol;Acc:MGI:2178217]	100986		ENSMUSG00000040407	protein_coding	2376.5	0.227304	0.144551	1.57247	0.115841	0.295721
Akip1	A kinase (PRKA) interacting protein 1 [Source:MGI Symbol;Acc:MGI:3041226]	57373	Q9JJR5	ENSMUSG00000031023	protein_coding	282.743	0.0691811	0.14201	0.487148	0.626153	0.796308
Akirin1	akirin 1 [Source:MGI Symbol;Acc:MGI:1915300]	68050	Q99LF1	ENSMUSG00000023075	protein_coding	669.027	-0.186879	0.133402	-1.40087	0.161254	0.362519
Akirin2	akirin 2 [Source:MGI Symbol;Acc:MGI:1889364]	433693	B1AXD8	ENSMUSG00000028291	protein_coding	772.365	-0.0244037	0.124767	-0.195595	0.844927	0.925648
Akna	AT-hook transcription factor [Source:MGI Symbol;Acc:MGI:2140340]	100182	Q80VW7	ENSMUSG00000039158	protein_coding	1773.69	-0.103041	0.175434	-0.587347	0.556971	0.747823
Aknad1	AKNA domain containing 1 [Source:MGI Symbol;Acc:MGI:3584453]	329738		ENSMUSG00000049565	protein_coding	1.24402	0.29067	0.266507	1.18299	0.236815
Akp3	alkaline phosphatase 3, intestine, not Mn requiring [Source:MGI Symbol;Acc:MGI:87984]	11648		ENSMUSG00000036500	protein_coding	0.156243	0.0294591	0.145796	0.202054	0.839875
Akr1a1	aldo-keto reductase family 1, member A1 (aldehyde reductase) [Source:MGI Symbol;Acc:MGI:1929955]	58810	Q9JII6	ENSMUSG00000028692	protein_coding	8759.59	-0.252894	0.100026	-2.52828	0.0114624	0.0611703
Akr1b10	aldo-keto reductase family 1, member B10 (aldose reductase) [Source:MGI Symbol;Acc:MGI:1915111]	67861		ENSMUSG00000061758	protein_coding	290.042	0.0173162	0.141864	0.122063	0.902849	0.956532
Akr1b3	aldo-keto reductase family 1, member B3 (aldose reductase) [Source:MGI Symbol;Acc:MGI:1353494]	11677	P45376	ENSMUSG00000001642	protein_coding	830.757	-0.0273964	0.124564	-0.219937	0.82592	0.916197
Akr1b7	aldo-keto reductase family 1, member B7 [Source:MGI Symbol;Acc:MGI:101918]	11997	P21300	ENSMUSG00000052131	protein_coding	19.5756	0.820704	0.364328	2.24246	0.0249315	0.105188
Akr1b8	aldo-keto reductase family 1, member B8 [Source:MGI Symbol;Acc:MGI:107673]	14187	P45377	ENSMUSG00000029762	protein_coding	614.142	-0.281313	0.211465	-1.33027	0.183429	0.392202
Akr1c12	aldo-keto reductase family 1, member C12 [Source:MGI Symbol;Acc:MGI:1351661]	622402		ENSMUSG00000021211	protein_coding	12.1163	0.0446331	0.387594	0.115032	0.90842	0.959351
Akr1c13	aldo-keto reductase family 1, member C13 [Source:MGI Symbol;Acc:MGI:1351662]	27384	Q8VC28	ENSMUSG00000021213	protein_coding	82.2703	-0.511183	0.231655	-2.20573	0.0274026	0.112588
Akr1c14	aldo-keto reductase family 1, member C14 [Source:MGI Symbol;Acc:MGI:2145458]	105387		ENSMUSG00000033715	protein_coding	3753.11	-0.848555	0.288929	-2.93736	0.00331021	0.0244356
Akr1c18	aldo-keto reductase family 1, member C18 [Source:MGI Symbol;Acc:MGI:2145420]	105349	Q8K023	ENSMUSG00000021214	protein_coding	1.25536	0.227949	0.242572	1.05571	0.291102
Akr1c19	aldo-keto reductase family 1, member C19 [Source:MGI Symbol;Acc:MGI:2653678]	432720		ENSMUSG00000071551	protein_coding	79.4557	0.0793396	0.239336	0.331512	0.740258	0.866385
Akr1c20	aldo-keto reductase family 1, member C20 [Source:MGI Symbol;Acc:MGI:2151104]	116852		ENSMUSG00000054757	protein_coding	0
Akr1c21	aldo-keto reductase family 1, member C21 [Source:MGI Symbol;Acc:MGI:1924587]	77337	Q91WR5	ENSMUSG00000021207	protein_coding	0
Akr1c6	aldo-keto reductase family 1, member C6 [Source:MGI Symbol;Acc:MGI:1933427]	83702	P70694	ENSMUSG00000021210	protein_coding	0
Akr1cl	aldo-keto reductase family 1, member C-like [Source:MGI Symbol;Acc:MGI:1918111]	70861		ENSMUSG00000025955	protein_coding	4.29765	0.4839	0.345801	1.44601	0.148174
Akr1d1	aldo-keto reductase family 1, member D1 [Source:MGI Symbol;Acc:MGI:2384785]	208665	Q8VCX1	ENSMUSG00000038641	protein_coding	0.149465	0.0294591	0.145796	0.202054	0.839875
Akr1e1	aldo-keto reductase family 1, member E1 [Source:MGI Symbol;Acc:MGI:1914758]	56043	Q9DCT1	ENSMUSG00000045410	protein_coding	299.226	-0.251289	0.16139	-1.55699	0.119473	0.301902
Akr7a5	aldo-keto reductase family 7, member A5 (aflatoxin aldehyde reductase) [Source:MGI Symbol;Acc:MGI:107796]	110198	Q8CG76	ENSMUSG00000028743	protein_coding	215.591	0.410229	0.179375	2.28663	0.0222172	0.0975467
Akt1	thymoma viral proto-oncogene 1 [Source:MGI Symbol;Acc:MGI:87986]	11651	P31750	ENSMUSG00000001729	protein_coding	3830.49	-0.142381	0.0808828	-1.76034	0.0783507	0.231819
Akt1s1	AKT1 substrate 1 (proline-rich) [Source:MGI Symbol;Acc:MGI:1914855]	67605		ENSMUSG00000011096	protein_coding	604.73	-0.00243869	0.111579	-0.0218558	0.982563	0.993306
Akt2	thymoma viral proto-oncogene 2 [Source:MGI Symbol;Acc:MGI:104874]	11652	Q60823	ENSMUSG00000004056	protein_coding	1734.41	-0.194401	0.0929061	-2.09244	0.0363989	0.136869
Akt3	thymoma viral proto-oncogene 3 [Source:MGI Symbol;Acc:MGI:1345147]	23797	Q9WUA6	ENSMUSG00000019699	protein_coding	2528.09	-0.156838	0.163013	-0.962118	0.33599	0.564182
Aktip	thymoma viral proto-oncogene 1 interacting protein [Source:MGI Symbol;Acc:MGI:3693832]	14339		ENSMUSG00000031667	protein_coding	765.196	0.459154	0.187363	2.45053	0.0142648	0.0712272
AL607142.1	novel protein			ENSMUSG00000115115	protein_coding	0
AL731706.1	novel protein			ENSMUSG00000115423	protein_coding	0
AL732309.1	novel RING finger protein			ENSMUSG00000115018	protein_coding	0
Alad	aminolevulinate, delta-, dehydratase [Source:MGI Symbol;Acc:MGI:96853]	17025	P10518	ENSMUSG00000028393	protein_coding	588.985	-0.0170181	0.17895	-0.0951005	0.924235	0.967173
Alas1	aminolevulinic acid synthase 1 [Source:MGI Symbol;Acc:MGI:87989]	11655	Q8VC19	ENSMUSG00000032786	protein_coding	7090.74	0.0358814	0.174103	0.206094	0.836717	0.920787
Alas2	aminolevulinic acid synthase 2, erythroid [Source:MGI Symbol;Acc:MGI:87990]	11656	P08680	ENSMUSG00000025270	protein_coding	1271.5	-0.620303	0.274105	-2.26312	0.0236285	0.101404
Alb	albumin [Source:MGI Symbol;Acc:MGI:87991]	11657	P07724	ENSMUSG00000029368	protein_coding	9.73798	-0.0584108	0.391546	-0.14906	0.881507	0.945387
Alcam	activated leukocyte cell adhesion molecule [Source:MGI Symbol;Acc:MGI:1313266]	11658	Q61490	ENSMUSG00000022636	protein_coding	7718.83	0.262282	0.114245	2.29578	0.0216883	0.0958421
Aldh16a1	aldehyde dehydrogenase 16 family, member A1 [Source:MGI Symbol;Acc:MGI:1916998]	69748		ENSMUSG00000007833	protein_coding	407.568	0.0768022	0.13795	0.556734	0.577709	0.761979
Aldh18a1	aldehyde dehydrogenase 18 family, member A1 [Source:MGI Symbol;Acc:MGI:1888908]	56454	Q9Z110	ENSMUSG00000025007	protein_coding	430.68	-0.501049	0.249061	-2.0116	0.0442621	0.156201
Aldh1a1	aldehyde dehydrogenase family 1, subfamily A1 [Source:MGI Symbol;Acc:MGI:1353450]	11668		ENSMUSG00000053279	protein_coding	16739.9	0.412757	0.191347	2.15712	0.0309965	0.122622
Aldh1a2	aldehyde dehydrogenase family 1, subfamily A2 [Source:MGI Symbol;Acc:MGI:107928]	19378	Q62148	ENSMUSG00000013584	protein_coding	818.664	-0.569405	0.141318	-4.02909	5.5994e-05	0.000897631
Aldh1a3	aldehyde dehydrogenase family 1, subfamily A3 [Source:MGI Symbol;Acc:MGI:1861722]	56847	Q9JHW9	ENSMUSG00000015134	protein_coding	92.0514	-0.241515	0.27832	-0.867665	0.385578	0.610403
Aldh1a7	aldehyde dehydrogenase family 1, subfamily A7 [Source:MGI Symbol;Acc:MGI:1347050]	26358	O35945	ENSMUSG00000024747	protein_coding	2140.13	0.0588669	0.139942	0.420652	0.674009	0.828559
Aldh1b1	aldehyde dehydrogenase 1 family, member B1 [Source:MGI Symbol;Acc:MGI:1919785]	72535	Q9CZS1	ENSMUSG00000035561	protein_coding	175.225	-1.43867	0.244285	-5.87877	4.13316e-09	2.09474e-07
Aldh1l1	aldehyde dehydrogenase 1 family, member L1 [Source:MGI Symbol;Acc:MGI:1340024]	107747	Q8R0Y6	ENSMUSG00000030088	protein_coding	469.98	-0.168639	0.15633	-1.07872	0.280711	0.505503
Aldh1l2	aldehyde dehydrogenase 1 family, member L2 [Source:MGI Symbol;Acc:MGI:2444680]	216188	Q8K009	ENSMUSG00000020256	protein_coding	70.3829	0.0111853	0.359524	0.0311071	0.975184	0.98946
Aldh2	aldehyde dehydrogenase 2, mitochondrial [Source:MGI Symbol;Acc:MGI:99600]	11669	P47738	ENSMUSG00000029455	protein_coding	13415.1	0.428816	0.183524	2.33656	0.019462	0.0889363
Aldh3a1	aldehyde dehydrogenase family 3, subfamily A1 [Source:MGI Symbol;Acc:MGI:1353451]	11670		ENSMUSG00000019102	protein_coding	370.282	0.803752	0.391143	2.09863	0.0358496	0.135369
Aldh3a2	aldehyde dehydrogenase family 3, subfamily A2 [Source:MGI Symbol;Acc:MGI:1353452]	11671		ENSMUSG00000010025	protein_coding	2003.46	0.133131	0.112407	1.18436	0.23627	0.456442
Aldh3b1	aldehyde dehydrogenase 3 family, member B1 [Source:MGI Symbol;Acc:MGI:1914939]	67689	Q80VQ0	ENSMUSG00000024885	protein_coding	1288.92	0.118479	0.144486	0.819996	0.412218	0.634589
Aldh3b2	aldehyde dehydrogenase 3 family, member B2 [Source:MGI Symbol;Acc:MGI:2147613]	621603	E9Q3E1	ENSMUSG00000075296	protein_coding	21.1989	0.732082	0.380428	1.98722	0.0468985	0.162495
Aldh3b3	aldehyde dehydrogenase 3 family, member B3 [Source:MGI Symbol;Acc:MGI:1920708]	73458	J3QMK6	ENSMUSG00000037263	protein_coding	0.990164	-0.0161347	0.249181	-0.0646513	0.948452
Aldh4a1	aldehyde dehydrogenase 4 family, member A1 [Source:MGI Symbol;Acc:MGI:2443883]	212647	Q8CHT0	ENSMUSG00000028737	protein_coding	379.038	0.398507	0.143676	2.77343	0.00554692	0.0358889
Aldh5a1	aldhehyde dehydrogenase family 5, subfamily A1 [Source:MGI Symbol;Acc:MGI:2441982]	214579	Q8BWF0	ENSMUSG00000035936	protein_coding	176.747	0.760223	0.206049	3.68727	0.000226676	0.00284758
Aldh6a1	aldehyde dehydrogenase family 6, subfamily A1 [Source:MGI Symbol;Acc:MGI:1915077]	104776	Q9EQ20	ENSMUSG00000021238	protein_coding	1746.32	0.434784	0.206876	2.10164	0.0355848	0.134677
Aldh7a1	aldehyde dehydrogenase family 7, member A1 [Source:MGI Symbol;Acc:MGI:108186]	110695	Q9DBF1	ENSMUSG00000053644	protein_coding	824.697	0.1263	0.121201	1.04206	0.297382	0.523592
Aldh8a1	aldehyde dehydrogenase 8 family, member A1 [Source:MGI Symbol;Acc:MGI:2653900]	237320	Q8BH00	ENSMUSG00000037542	protein_coding	0.663561	-0.00990214	0.225681	-0.0438461	0.965027
Aldh9a1	aldehyde dehydrogenase 9, subfamily A1 [Source:MGI Symbol;Acc:MGI:1861622]	56752		ENSMUSG00000026687	protein_coding	941.563	0.159342	0.123064	1.29478	0.195397	0.407529
Aldoa	aldolase A, fructose-bisphosphate [Source:MGI Symbol;Acc:MGI:87994]	11674	P05064	ENSMUSG00000030695	protein_coding	8092.67	-0.0518942	0.120204	-0.431718	0.665946	0.823069
Aldoa				ENSMUSG00000114515	protein_coding	11.4653	0.155075	0.386402	0.401281	0.688213	0.836423
Aldoart1	aldolase 1 A, retrogene 1 [Source:MGI Symbol;Acc:MGI:2447811]	353204		ENSMUSG00000059343	protein_coding	3.81006	0.177875	0.379225	0.469604	0.638638
Aldoart2	aldolase 1 A, retrogene 2 [Source:MGI Symbol;Acc:MGI:1931052]	79459		ENSMUSG00000063129	protein_coding	1.17412	-0.191315	0.267232	-0.730077	0.465343
Aldob	aldolase B, fructose-bisphosphate [Source:MGI Symbol;Acc:MGI:87995]	230163	Q91Y97	ENSMUSG00000028307	protein_coding	0.181995	-0.0392696	0.145796	-0.269351	0.78766
Aldoc	aldolase C, fructose-bisphosphate [Source:MGI Symbol;Acc:MGI:101863]	11676	P05063	ENSMUSG00000017390	protein_coding	154.012	0.398661	0.275247	1.44805	0.147602	0.343461
Alg1	asparagine-linked glycosylation 1 (beta-1,4-mannosyltransferase) [Source:MGI Symbol;Acc:MGI:2384774]	208211	Q921Q3	ENSMUSG00000039427	protein_coding	429.91	-0.151804	0.125694	-1.20773	0.227153	0.445611
Alg10b	asparagine-linked glycosylation 10B (alpha-1,2-glucosyltransferase) [Source:MGI Symbol;Acc:MGI:2146159]	380959	Q3UGP8	ENSMUSG00000075470	protein_coding	620.626	0.342609	0.143495	2.38753	0.0169619	0.0809322
Alg11	asparagine-linked glycosylation 11 (alpha-1,2-mannosyltransferase) [Source:MGI Symbol;Acc:MGI:2142632]	207958	Q3TZM9	ENSMUSG00000063362	protein_coding	449.841	0.00314433	0.119419	0.0263308	0.978993	0.991341
Alg12	asparagine-linked glycosylation 12 (alpha-1,6-mannosyltransferase) [Source:MGI Symbol;Acc:MGI:2385025]	223774	Q8VDB2	ENSMUSG00000035845	protein_coding	260.617	-0.421708	0.173245	-2.43402	0.0149324	0.0736984
Alg13	asparagine-linked glycosylation 13 [Source:MGI Symbol;Acc:MGI:1914824]	67574	Q9D8C3	ENSMUSG00000041718	protein_coding	90.0755	-0.175269	0.239339	-0.732323	0.463971	0.676985
Alg14	asparagine-linked glycosylation 14 [Source:MGI Symbol;Acc:MGI:1914039]	66789	Q9D081	ENSMUSG00000039887	protein_coding	366.285	0.166023	0.139318	1.19166	0.233393	0.452451
Alg2	asparagine-linked glycosylation 2 (alpha-1,3-mannosyltransferase) [Source:MGI Symbol;Acc:MGI:1914731]	56737	Q9DBE8	ENSMUSG00000039740	protein_coding	512.502	-0.0213838	0.150705	-0.141892	0.887165	0.948266
Alg3	asparagine-linked glycosylation 3 (alpha-1,3-mannosyltransferase) [Source:MGI Symbol;Acc:MGI:1098592]	208624		ENSMUSG00000033809	protein_coding	224.372	-0.344878	0.176608	-1.95271	0.0508541	0.171919
Alg5	asparagine-linked glycosylation 5 (dolichyl-phosphate beta-glucosyltransferase) [Source:MGI Symbol;Acc:MGI:1913498]	66248	Q9DB25	ENSMUSG00000036632	protein_coding	454.797	-0.192404	0.131254	-1.46588	0.142682	0.336193
Alg6	asparagine-linked glycosylation 6 (alpha-1,3,-glucosyltransferase) [Source:MGI Symbol;Acc:MGI:2444031]	320438	Q3TAE8	ENSMUSG00000073792	protein_coding	130.291	0.553402	0.195359	2.83135	0.00463513	0.0314135
Alg8	asparagine-linked glycosylation 8 (alpha-1,3-glucosyltransferase) [Source:MGI Symbol;Acc:MGI:2141959]	381903	Q6P8H8	ENSMUSG00000035704	protein_coding	136.503	-0.428472	0.216568	-1.97814	0.0479127	0.164908
Alg9	asparagine-linked glycosylation 9 (alpha 1,2 mannosyltransferase) [Source:MGI Symbol;Acc:MGI:1924753]	102580	Q8VDI9	ENSMUSG00000032059	protein_coding	370.374	-0.117865	0.123222	-0.956522	0.338809	0.567212
Alk	anaplastic lymphoma kinase [Source:MGI Symbol;Acc:MGI:103305]	11682	P97793	ENSMUSG00000055471	protein_coding	0.519559	-0.122793	0.157034	-0.697989	0.485184
Alkal1	ALK and LTK ligand 1 [Source:MGI Symbol;Acc:MGI:3645495]	620393	J3QPP8	ENSMUSG00000087247	protein_coding	22.8418	0.22647	0.366143	0.618027	0.536557	0.733544
Alkal2	ALK and LTK ligand 2 [Source:MGI Symbol;Acc:MGI:3697448]	100294583	Q80UG6	ENSMUSG00000054204	protein_coding	2.17396	-0.0942128	0.343117	-0.274719	0.783532
Alkbh1	alkB homolog 1, histone H2A dioxygenase [Source:MGI Symbol;Acc:MGI:2384034]	654309	P0CB42	ENSMUSG00000079036	protein_coding	182.393	-0.128452	0.175601	-0.731499	0.464475	0.677354
Alkbh2	alkB homolog 2, alpha-ketoglutarate-dependent dioxygenase [Source:MGI Symbol;Acc:MGI:2141032]	231642	Q6P6J4	ENSMUSG00000044339	protein_coding	39.2315	-0.256542	0.31068	-0.825732	0.408956	0.631776
Alkbh3	alkB homolog 3, alpha-ketoglutarate-dependent dioxygenase [Source:MGI Symbol;Acc:MGI:1916363]	69113		ENSMUSG00000040174	protein_coding	259.639	-0.105314	0.16586	-0.634955	0.525457	0.725142
Alkbh4	alkB homolog 4, lysine demethylase [Source:MGI Symbol;Acc:MGI:1919291]	72041		ENSMUSG00000039754	protein_coding	137.336	0.00534985	0.176439	0.0303224	0.97581	0.989662
Alkbh5	alkB homolog 5, RNA demethylase [Source:MGI Symbol;Acc:MGI:2144489]	268420	Q3TSG4	ENSMUSG00000042650	protein_coding	2756.89	0.0204124	0.099105	0.205968	0.836816	0.920787
Alkbh6	alkB homolog 6 [Source:MGI Symbol;Acc:MGI:2142037]	233065	Q8K2U2	ENSMUSG00000042831	protein_coding	307.325	0.0747536	0.170847	0.437547	0.661715	0.820448
Alkbh7	alkB homolog 7 [Source:MGI Symbol;Acc:MGI:1913650]	66400	Q9D6Z0	ENSMUSG00000002661	protein_coding	91.6506	-0.0999477	0.233273	-0.428462	0.668314	0.82453
Alkbh8	alkB homolog 8, tRNA methyltransferase [Source:MGI Symbol;Acc:MGI:1914917]	67667	Q80Y20	ENSMUSG00000025899	protein_coding	276.842	0.241843	0.148447	1.62905	0.103302	0.275793
Allc	allantoicase [Source:MGI Symbol;Acc:MGI:2136971]	94041	Q9JHX6	ENSMUSG00000020636	protein_coding	0
Alms1	ALMS1, centrosome and basal body associated [Source:MGI Symbol;Acc:MGI:1934606]	236266	Q8K4E0	ENSMUSG00000063810	protein_coding	199.939	0.149427	0.182802	0.817385	0.413709	0.635854
Alox12	arachidonate 12-lipoxygenase [Source:MGI Symbol;Acc:MGI:87998]	11684	P39655	ENSMUSG00000000320	protein_coding	143.047	-0.777989	0.24591	-3.16228	0.00156537	0.0135326
Alox12b	arachidonate 12-lipoxygenase, 12R type [Source:MGI Symbol;Acc:MGI:1274782]	11686	O70582	ENSMUSG00000032807	protein_coding	28.2179	0.509894	0.286262	2.88284
Alox12e	arachidonate lipoxygenase, epidermal [Source:MGI Symbol;Acc:MGI:1274790]	11685	P55249	ENSMUSG00000018907	protein_coding	39.8676	-0.207622	0.314464	-0.67479	0.499809	0.705844
Alox15	arachidonate 15-lipoxygenase [Source:MGI Symbol;Acc:MGI:87997]	11687	P39654	ENSMUSG00000018924	protein_coding	229.745	-0.198077	0.392733	-0.504711	0.613762	0.788061
Alox5	arachidonate 5-lipoxygenase [Source:MGI Symbol;Acc:MGI:87999]	11689	P48999	ENSMUSG00000025701	protein_coding	255.343	0.0806287	0.323595	0.249166	0.803233	0.903718
Alox5ap	arachidonate 5-lipoxygenase activating protein [Source:MGI Symbol;Acc:MGI:107505]	11690	P30355	ENSMUSG00000060063	protein_coding	1299.13	-0.950071	0.271193	-3.50344	0.000459295	0.00508643
Alox8	arachidonate 8-lipoxygenase [Source:MGI Symbol;Acc:MGI:1098228]	11688	O35936	ENSMUSG00000020891	protein_coding	2.39797	0.254908	0.31902	0.812374	0.416577
Aloxe3	arachidonate lipoxygenase 3 [Source:MGI Symbol;Acc:MGI:1345140]	23801	Q9WV07	ENSMUSG00000020892	protein_coding	38.3266	0.368425	0.368892	0.998308	0.31813	0.545106
Alpi	alkaline phosphatase, intestinal [Source:MGI Symbol;Acc:MGI:1924018]	76768		ENSMUSG00000079440	protein_coding	0
Alpk1	alpha-kinase 1 [Source:MGI Symbol;Acc:MGI:1918731]	71481		ENSMUSG00000028028	protein_coding	298.713	-0.599434	0.156666	-3.82554	0.000130487	0.00180258
Alpk2	alpha-kinase 2 [Source:MGI Symbol;Acc:MGI:2449492]	225638	Q91ZB0	ENSMUSG00000032845	protein_coding	12.0719	0.140006	0.3921	0.356874	0.721186	0.856083
Alpk3	alpha-kinase 3 [Source:MGI Symbol;Acc:MGI:2151224]	116904		ENSMUSG00000038763	protein_coding	44.545	0.110969	0.317054	0.349954	0.726373	0.859
Alpl	alkaline phosphatase, liver/bone/kidney [Source:MGI Symbol;Acc:MGI:87983]	11647	P09242	ENSMUSG00000028766	protein_coding	679.353	-1.7171	0.232133	-7.39283	1.43733e-13	1.86485e-11
Alppl2	alkaline phosphatase, placental-like 2 [Source:MGI Symbol;Acc:MGI:108009]	11650	P24823	ENSMUSG00000026246	protein_coding	0.511203	-0.121875	0.156487	-0.689358	0.490598
Als2	alsin Rho guanine nucleotide exchange factor [Source:MGI Symbol;Acc:MGI:1921268]	74018	Q920R0	ENSMUSG00000026024	protein_coding	580.189	-0.190339	0.117142	-1.62484	0.104196	0.277409
Als2cl	ALS2 C-terminal like [Source:MGI Symbol;Acc:MGI:2447532]	235633		ENSMUSG00000044037	protein_coding	1634.09	0.402935	0.138673	2.9056	0.00366553	0.0263159
Als2cr12	amyotrophic lateral sclerosis 2 chromosome region 12 [Source:MGI Symbol;Acc:MGI:1918359]	108812		ENSMUSG00000047528	protein_coding	4.10384	0.0805823	0.384652	0.20923	0.834269
Alx1	ALX homeobox 1 [Source:MGI Symbol;Acc:MGI:104621]	216285		ENSMUSG00000036602	protein_coding	1.18315	-0.0573133	0.223282	-0.258634	0.795918
Alx3	aristaless-like homeobox 3 [Source:MGI Symbol;Acc:MGI:1277097]	11694	O70137	ENSMUSG00000014603	protein_coding	0
Alx4	aristaless-like homeobox 4 [Source:MGI Symbol;Acc:MGI:108359]	11695	O35137	ENSMUSG00000040310	protein_coding	5.04449	0.402252	0.389638	1.03006	0.302984
Alyref	Aly/REF export factor [Source:MGI Symbol;Acc:MGI:1341044]	21681	O08583	ENSMUSG00000025134	protein_coding	601.202	-0.265359	0.148212	-1.79039	0.0733912	0.221032
Alyref2	Aly/REF export factor 2 [Source:MGI Symbol;Acc:MGI:1913144]	56009		ENSMUSG00000060244	protein_coding	60.0983	-0.341921	0.266887	-1.28091	0.200224	0.413439
Amacr	alpha-methylacyl-CoA racemase [Source:MGI Symbol;Acc:MGI:1098273]	17117	O09174	ENSMUSG00000022244	protein_coding	120.032	0.0589272	0.194322	0.30325	0.761699	0.879245
Ambn	ameloblastin [Source:MGI Symbol;Acc:MGI:104655]	11698		ENSMUSG00000029288	protein_coding	0.173639	-0.0392696	0.145796	-0.269351	0.78766
Ambp	alpha 1 microglobulin/bikunin [Source:MGI Symbol;Acc:MGI:88002]	11699	Q07456	ENSMUSG00000028356	protein_coding	3.39803	-0.428228	0.309984	-1.49931	0.133794
Ambra1	autophagy/beclin 1 regulator 1 [Source:MGI Symbol;Acc:MGI:2443564]	228361	A2AH22	ENSMUSG00000040506	protein_coding	1004.7	-0.0705881	0.0993481	-0.710514	0.477386	0.688505
Amd1	S-adenosylmethionine decarboxylase 1 [Source:MGI Symbol;Acc:MGI:88004]	11702	P0DMN7	ENSMUSG00000075232	protein_coding	367.072	0.0759117	0.13902	0.546047	0.585034	0.767449
Amd2	S-adenosylmethionine decarboxylase 2 [Source:MGI Symbol;Acc:MGI:1333111]	100041585	D3Z6H8	ENSMUSG00000063953	protein_coding	0.498663	-0.0632035	0.185038	-0.32648	0.744062
Amdhd1	amidohydrolase domain containing 1 [Source:MGI Symbol;Acc:MGI:1919011]	71761	Q9DBA8	ENSMUSG00000015890	protein_coding	3.40365	0.133796	0.342458	0.391212	0.69564
Amdhd2	amidohydrolase domain containing 2 [Source:MGI Symbol;Acc:MGI:2443978]	245847		ENSMUSG00000036820	protein_coding	422.095	-0.275637	0.160918	-1.71287	0.0867368	0.246919
Amelx	amelogenin, X-linked [Source:MGI Symbol;Acc:MGI:88005]	11704		ENSMUSG00000031354	protein_coding	0.305708	0.0638235	0.145796	0.4137	0.679094
Amer1	APC membrane recruitment 1 [Source:MGI Symbol;Acc:MGI:1919595]	72345	Q7TS75	ENSMUSG00000050332	protein_coding	635.835	-0.170276	0.13471	-1.26402	0.206222	0.420852
Amer2	APC membrane recruitment 2 [Source:MGI Symbol;Acc:MGI:1919375]	72125		ENSMUSG00000021986	protein_coding	22.1075	-0.946337	0.39244	-2.42989	0.0151036	0.0742949
Amer3	APC membrane recruitment 3 [Source:MGI Symbol;Acc:MGI:3026939]	211383	Q6NS69	ENSMUSG00000045174	protein_coding	0.474489	0.0441205	0.183194	0.228226	0.81947
Amfr	autocrine motility factor receptor [Source:MGI Symbol;Acc:MGI:1345634]	23802	Q9R049	ENSMUSG00000031751	protein_coding	3502.19	0.0230058	0.079632	0.288902	0.772656	0.884761
Amh	anti-Mullerian hormone [Source:MGI Symbol;Acc:MGI:88006]	11705		ENSMUSG00000035262	protein_coding	3.44645	0.195297	0.375399	0.52019	0.602931
Amhr2	anti-Mullerian hormone type 2 receptor [Source:MGI Symbol;Acc:MGI:105062]	110542	Q8K592	ENSMUSG00000023047	protein_coding	47.1565	0.158437	0.278166	0.569536	0.568993	0.756396
Amigo1	adhesion molecule with Ig like domain 1 [Source:MGI Symbol;Acc:MGI:2653612]	229715	Q80ZD8	ENSMUSG00000050947	protein_coding	420.632	0.127734	0.171001	0.746977	0.455077	0.669147
Amigo2	adhesion molecule with Ig like domain 2 [Source:MGI Symbol;Acc:MGI:2145995]	105827	Q80ZD9	ENSMUSG00000048218	protein_coding	460.704	0.0612579	0.181538	0.337445	0.735781	0.863533
Amigo3	adhesion molecule with Ig like domain 3 [Source:MGI Symbol;Acc:MGI:2444854]	320844	Q8C2S7	ENSMUSG00000032593	protein_coding	86.2224	-0.882165	0.293234	-3.00484	0.00265724	0.0205705
Ammecr1	Alport syndrome, mental retardation, midface hypoplasia and elliptocytosis chromosomal region gene 1 [Source:MGI Symbol;Acc:MGI:1860206]	56068	Q9JHT5	ENSMUSG00000042225	protein_coding	198.627	-0.052612	0.200425	-0.26249	0.792944	0.897415
Ammecr1l	AMME chromosomal region gene 1-like [Source:MGI Symbol;Acc:MGI:2442711]	225339	Q8JZZ6	ENSMUSG00000041915	protein_coding	1189.27	0.00701525	0.0982249	0.0714209	0.943063	0.975172
Amn	amnionless [Source:MGI Symbol;Acc:MGI:1934943]	93835	Q99JB7	ENSMUSG00000021278	protein_coding	2.91194	-0.698967	0.350634	-2.0172	0.0436743
Amn1	antagonist of mitotic exit network 1 [Source:MGI Symbol;Acc:MGI:2442933]	232566		ENSMUSG00000068250	protein_coding	269.712	0.0649774	0.142394	0.456317	0.648162	0.811566
Amot	angiomotin [Source:MGI Symbol;Acc:MGI:108440]	27494		ENSMUSG00000041688	protein_coding	227.162	0.624153	0.21721	2.87276	0.00406898	0.0284442
Amotl1	angiomotin-like 1 [Source:MGI Symbol;Acc:MGI:1922973]	75723	Q9D4H4	ENSMUSG00000013076	protein_coding	3058.94	0.287962	0.168794	1.70599	0.0880099	0.249405
Amotl2	angiomotin-like 2 [Source:MGI Symbol;Acc:MGI:1929286]	56332		ENSMUSG00000032531	protein_coding	4191.92	0.0491735	0.115933	0.424154	0.671453	0.826727
Ampd1	adenosine monophosphate deaminase 1 [Source:MGI Symbol;Acc:MGI:88015]	229665	Q3V1D3	ENSMUSG00000070385	protein_coding	10.0126	-0.339346	0.390919	-0.867403	0.385721	0.610484
Ampd2	adenosine monophosphate deaminase 2 [Source:MGI Symbol;Acc:MGI:88016]	109674	Q9DBT5	ENSMUSG00000027889	protein_coding	398.631	0.156484	0.161125	0.97118	0.331459	0.559609
Ampd3	adenosine monophosphate deaminase 3 [Source:MGI Symbol;Acc:MGI:1096344]	11717	O08739	ENSMUSG00000005686	protein_coding	1045.57	-0.492859	0.189468	-2.60126	0.00928831	0.052542
Amph	amphiphysin [Source:MGI Symbol;Acc:MGI:103574]	218038	Q7TQF7	ENSMUSG00000021314	protein_coding	268.854	0.288962	0.226207	1.27739	0.201464	0.41469
Amt	aminomethyltransferase [Source:MGI Symbol;Acc:MGI:3646700]	434437	Q8CFA2	ENSMUSG00000032607	protein_coding	76.886	0.190472	0.24325	0.782983	0.433637	0.652024
Amtn	amelotin [Source:MGI Symbol;Acc:MGI:1918671]	71421	Q9D3J8	ENSMUSG00000029282	protein_coding	3.01278	-0.139442	0.361024	-0.386515	0.699115
Amy1	amylase 1, salivary [Source:MGI Symbol;Acc:MGI:88019]	11722	P00687	ENSMUSG00000074264	protein_coding	65.806	0.497155	0.26654	1.86377	0.0623542	0.197805
Amy2a1	amylase 2a1 [Source:MGI Symbol;Acc:MGI:104548]	100043207		ENSMUSG00000070360	protein_coding	0
Amy2a2	amylase 2a2 [Source:MGI Symbol;Acc:MGI:3711220]	100043688	P00688	ENSMUSG00000096569	protein_coding	0
Amy2a3	amylase 2a3 [Source:MGI Symbol;Acc:MGI:3714985]	100043686	P00688	ENSMUSG00000093931	protein_coding	0
Amy2a4	amylase 2a4 [Source:MGI Symbol;Acc:MGI:3711258]	100043684	P00688	ENSMUSG00000096770	protein_coding	0
Amy2a5	amylase 2a5 [Source:MGI Symbol;Acc:MGI:88020]	109959	P00688	ENSMUSG00000074268	protein_coding	0
Amz1	archaelysin family metallopeptidase 1 [Source:MGI Symbol;Acc:MGI:2442258]	231842	Q8BVF9	ENSMUSG00000050022	protein_coding	171.668	0.24756	0.204665	1.20945	0.226488	0.445192
Amz2	archaelysin family metallopeptidase 2 [Source:MGI Symbol;Acc:MGI:104837]	13929		ENSMUSG00000020610	protein_coding	611.024	0.081988	0.105043	0.780513	0.435089	0.653419
Anapc1	anaphase promoting complex subunit 1 [Source:MGI Symbol;Acc:MGI:103097]	17222	P53995	ENSMUSG00000014355	protein_coding	2351.98	0.0734408	0.108226	0.678588	0.497399	0.704439
Anapc10	anaphase promoting complex subunit 10 [Source:MGI Symbol;Acc:MGI:1916249]	68999	Q8K2H6	ENSMUSG00000036977	protein_coding	264.493	-0.302336	0.147459	-2.05024	0.040341	0.145973
Anapc11	anaphase promoting complex subunit 11 [Source:MGI Symbol;Acc:MGI:1913406]	66156	Q9CPX9	ENSMUSG00000025135	protein_coding	520.384	0.288566	0.115476	2.49884	0.0124599	0.0646469
Anapc13	anaphase promoting complex subunit 13 [Source:MGI Symbol;Acc:MGI:1916260]	69010	Q8R034	ENSMUSG00000035048	protein_coding	452.397	0.0560638	0.136932	0.409425	0.682228	0.832822
Anapc15	anaphase prompoting complex C subunit 15 [Source:MGI Symbol;Acc:MGI:1922680]	75430		ENSMUSG00000030649	protein_coding	205.888	-0.278385	0.183916	-1.51359	0.130131	0.317889
Anapc15-ps	anaphase prompoting complex C subunit 15, pseudogene [Source:MGI Symbol;Acc:MGI:3646302]			ENSMUSG00000074780	protein_coding	0.168782	-0.0392696	0.145796	-0.269351	0.78766
Anapc16	anaphase promoting complex subunit 16 [Source:MGI Symbol;Acc:MGI:1289325]	52717	Q9CPV2	ENSMUSG00000020107	protein_coding	698.896	-0.0449542	0.171806	-0.261659	0.793584	0.89757
Anapc2	anaphase promoting complex subunit 2 [Source:MGI Symbol;Acc:MGI:2139135]	99152	Q8BZQ7	ENSMUSG00000026965	protein_coding	1440.98	0.233933	0.0997139	2.34603	0.0189747	0.0874749
Anapc4	anaphase promoting complex subunit 4 [Source:MGI Symbol;Acc:MGI:1098673]	52206	Q91W96	ENSMUSG00000029176	protein_coding	1055.92	-0.121432	0.0959016	-1.26621	0.205438	0.4201
Anapc5	anaphase-promoting complex subunit 5 [Source:MGI Symbol;Acc:MGI:1929722]	59008	Q8BTZ4	ENSMUSG00000029472	protein_coding	2850.86	0.0902492	0.0930245	0.970166	0.331964	0.560155
Anapc7	anaphase promoting complex subunit 7 [Source:MGI Symbol;Acc:MGI:1929711]	56317	Q9WVM3	ENSMUSG00000029466	protein_coding	480.605	0.0690784	0.130305	0.530129	0.596023	0.775515
Ang	angiogenin, ribonuclease, RNase A family, 5 [Source:MGI Symbol;Acc:MGI:88022]	11727	P21570	ENSMUSG00000072115	protein_coding	442.41	0.288576	0.122901	2.34793	0.0188779	0.0871898
Ang2	angiogenin, ribonuclease A family, member 2 [Source:MGI Symbol;Acc:MGI:104984]	11731	Q64438	ENSMUSG00000047894	protein_coding	0.171676	0.0294591	0.145796	0.202054	0.839875
Ang4	angiogenin, ribonuclease A family, member 4 [Source:MGI Symbol;Acc:MGI:2656551]	219033	Q3TMQ6	ENSMUSG00000060615	protein_coding	0
Ang5	angiogenin, ribonuclease A family, member 5 [Source:MGI Symbol;Acc:MGI:3528599]	503844		ENSMUSG00000053961	protein_coding	0
Ang6	angiogenin, ribonuclease A family, member 6 [Source:MGI Symbol;Acc:MGI:3528602]	630952		ENSMUSG00000072598	protein_coding	0
Angel1	angel homolog 1 [Source:MGI Symbol;Acc:MGI:1915987]	68737	Q8VCU0	ENSMUSG00000021257	protein_coding	122.797	0.223346	0.20821	1.07265	0.28343	0.508032
Angel2	angel homolog 2 [Source:MGI Symbol;Acc:MGI:1196310]	52477	Q8K1C0	ENSMUSG00000026634	protein_coding	1025.87	0.138286	0.11586	1.19356	0.232651	0.451602
Angpt1	angiopoietin 1 [Source:MGI Symbol;Acc:MGI:108448]	11600	O08538	ENSMUSG00000022309	protein_coding	1178.16	0.356275	0.211132	1.68744	0.0915187	0.255993
Angpt2	angiopoietin 2 [Source:MGI Symbol;Acc:MGI:1202890]	11601	O35608	ENSMUSG00000031465	protein_coding	446.493	-0.320271	0.214895	-1.49036	0.136129	0.32601
Angpt4	angiopoietin 4 [Source:MGI Symbol;Acc:MGI:1336887]	11602	Q9WVH6	ENSMUSG00000027460	protein_coding	5.19528	0.3483	0.376747	0.927755	0.353534
Angptl1	angiopoietin-like 1 [Source:MGI Symbol;Acc:MGI:1919963]	72713	Q640P2	ENSMUSG00000033544	protein_coding	1.27591	0.398506	0.261437	1.72111	0.0852308
Angptl2	angiopoietin-like 2 [Source:MGI Symbol;Acc:MGI:1347002]	26360	Q9R045	ENSMUSG00000004105	protein_coding	1400.41	1.20831	0.2388	5.0595	4.20362e-07	1.26015e-05
Angptl3	angiopoietin-like 3 [Source:MGI Symbol;Acc:MGI:1353627]	30924	Q9R182	ENSMUSG00000028553	protein_coding	4.05108	-0.469797	0.370384	-1.2746	0.202452
Angptl4	angiopoietin-like 4 [Source:MGI Symbol;Acc:MGI:1888999]	57875	Q9Z1P8	ENSMUSG00000002289	protein_coding	1332.85	-1.49422	0.28233	-5.29345	1.20027e-07	4.17726e-06
Angptl6	angiopoietin-like 6 [Source:MGI Symbol;Acc:MGI:1917976]	70726	Q8R0Z6	ENSMUSG00000038742	protein_coding	8.99815	0.24794	0.390296	0.634299	0.525885	0.725457
Angptl7	angiopoietin-like 7 [Source:MGI Symbol;Acc:MGI:3605801]	654812	Q8R1Q3	ENSMUSG00000028989	protein_coding	30.5964	1.20573	0.328358	3.64105	0.000271525	0.00330352
Angptl8	angiopoietin-like 8 [Source:MGI Symbol;Acc:MGI:3643534]	624219	Q8R1L8	ENSMUSG00000047822	protein_coding	51.4892	-0.443327	0.3579	-1.23852	0.215524	0.432221
Ank	progressive ankylosis [Source:MGI Symbol;Acc:MGI:3045421]	11732	Q9JHZ2	ENSMUSG00000022265	protein_coding	484.975	0.327958	0.160498	2.0433	0.0410228	0.147584
Ank1	ankyrin 1, erythroid [Source:MGI Symbol;Acc:MGI:88024]	11733	Q02357	ENSMUSG00000031543	protein_coding	75.9815	-0.136394	0.339877	-0.401226	0.688254	0.836423
Ank2	ankyrin 2, brain [Source:MGI Symbol;Acc:MGI:88025]	109676	Q8C8R3	ENSMUSG00000032826	protein_coding	118.787	0.215647	0.235376	0.916065	0.359633	0.584987
Ank3	ankyrin 3, epithelial [Source:MGI Symbol;Acc:MGI:88026]	11735		ENSMUSG00000069601	protein_coding	1288.09	0.426984	0.177917	2.39985	0.0164017	0.0788294
Ankar	ankyrin and armadillo repeat containing [Source:MGI Symbol;Acc:MGI:2442559]	319695		ENSMUSG00000039342	protein_coding	0.156243	0.0294591	0.145796	0.202054	0.839875
Ankdd1a	ankyrin repeat and death domain containing 1A [Source:MGI Symbol;Acc:MGI:2686319]	330963		ENSMUSG00000066510	protein_coding	0.711267	-0.160904	0.175816	-0.914922	0.360232
Ankdd1b	ankyrin repeat and death domain containing 1B [Source:MGI Symbol;Acc:MGI:2444730]	271144	Q14DN9	ENSMUSG00000047117	protein_coding	1.99013	-0.143462	0.325737	-0.440446	0.659614
Ankef1	ankyrin repeat and EF-hand domain containing 1 [Source:MGI Symbol;Acc:MGI:2441685]	319196		ENSMUSG00000074771	protein_coding	31.7413	0.502891	0.348092	1.44276	0.149088	0.345437
Ankfn1	ankyrin-repeat and fibronectin type III domain containing 1 [Source:MGI Symbol;Acc:MGI:2686021]	382543		ENSMUSG00000047773	protein_coding	106.248	0.394053	0.237108	1.66134	0.0966453	0.264673
Ankfy1	ankyrin repeat and FYVE domain containing 1 [Source:MGI Symbol;Acc:MGI:1337008]	11736	Q810B6	ENSMUSG00000020790	protein_coding	3867.32	-0.51905	0.0908796	-5.71135	1.12082e-08	4.95298e-07
Ankhd1	ankyrin repeat and KH domain containing 1 [Source:MGI Symbol;Acc:MGI:1921733]	108857		ENSMUSG00000024483	protein_coding	2169.62	0.0506503	0.0981593	0.516001	0.605854	0.781806
Ankib1	ankyrin repeat and IBR domain containing 1 [Source:MGI Symbol;Acc:MGI:1918047]	70797	Q6ZPS6	ENSMUSG00000040351	protein_coding	1313.64	-0.18722	0.109093	-1.71616	0.0861331	0.246064
Ankk1	ankyrin repeat and kinase domain containing 1 [Source:MGI Symbol;Acc:MGI:3045301]	244859	Q8BZ25	ENSMUSG00000032257	protein_coding	3.08182	0.295429	0.364993	0.811092	0.417313
Ankle1	ankyrin repeat and LEM domain containing 1 [Source:MGI Symbol;Acc:MGI:1918775]	234396	A8VU90	ENSMUSG00000046295	protein_coding	9.03367	0.149973	0.377632	0.397598	0.690927	0.837743
Ankle2	ankyrin repeat and LEM domain containing 2 [Source:MGI Symbol;Acc:MGI:1261856]	71782	Q6P1H6	ENSMUSG00000029501	protein_coding	1332.04	-0.392813	0.118119	-3.32553	0.000882506	0.00857035
Ankmy1	ankyrin repeat and MYND domain containing 1 [Source:MGI Symbol;Acc:MGI:3045261]	241158		ENSMUSG00000034212	protein_coding	78.8348	0.0150317	0.318032	0.0472552	0.96231	0.983474
Ankmy2	ankyrin repeat and MYND domain containing 2 [Source:MGI Symbol;Acc:MGI:2144755]	217473	Q3TPE9	ENSMUSG00000036188	protein_coding	429.939	0.258232	0.144801	1.78332	0.0745342	0.223107
Ankra2	ankyrin repeat, family A (RFXANK-like), 2 [Source:MGI Symbol;Acc:MGI:1915808]	68558		ENSMUSG00000021661	protein_coding	247.149	0.135418	0.148118	0.914231	0.360596	0.585868
Ankrd1	ankyrin repeat domain 1 (cardiac muscle) [Source:MGI Symbol;Acc:MGI:1097717]	107765	Q9CR42	ENSMUSG00000024803	protein_coding	893.062	-1.41167	0.237069	-5.95322	2.62925e-09	1.39986e-07
Ankrd10	ankyrin repeat domain 10 [Source:MGI Symbol;Acc:MGI:1921840]	102334		ENSMUSG00000031508	protein_coding	432.171	0.390775	0.139233	2.80643	0.0050094	0.0332688
Ankrd11	ankyrin repeat domain 11 [Source:MGI Symbol;Acc:MGI:1924337]	77087		ENSMUSG00000035569	protein_coding	4278.91	0.0788754	0.104501	0.754782	0.45038	0.665862
Ankrd12	ankyrin repeat domain 12 [Source:MGI Symbol;Acc:MGI:1914357]	106585		ENSMUSG00000034647	protein_coding	1598.49	0.214247	0.197647	1.08399	0.27837	0.503245
Ankrd13a	ankyrin repeat domain 13a [Source:MGI Symbol;Acc:MGI:1915670]	68420	Q80UP5	ENSMUSG00000041870	protein_coding	4695.57	0.167207	0.139998	1.19436	0.232338	0.451461
Ankrd13b	ankyrin repeat domain 13b [Source:MGI Symbol;Acc:MGI:2144501]	268445		ENSMUSG00000037907	protein_coding	159.508	0.321484	0.208211	1.54391	0.122609	0.306722
Ankrd13c	ankyrin repeat domain 13c [Source:MGI Symbol;Acc:MGI:2139746]	433667		ENSMUSG00000039988	protein_coding	1295.59	-0.0935563	0.109331	-0.855717	0.392154	0.616036
Ankrd13d	ankyrin repeat domain 13 family, member D [Source:MGI Symbol;Acc:MGI:1915673]	68423		ENSMUSG00000005986	protein_coding	76.9333	0.379655	0.229797	1.65139	0.0986591	0.268195
Ankrd16	ankyrin repeat domain 16 [Source:MGI Symbol;Acc:MGI:2444796]	320816		ENSMUSG00000047909	protein_coding	321.537	0.479966	0.130501	3.67729	0.000235726	0.0029453
Ankrd17	ankyrin repeat domain 17 [Source:MGI Symbol;Acc:MGI:1932101]	81702	Q99NH0	ENSMUSG00000055204	protein_coding	3437.95	-0.115025	0.103447	-1.11192	0.266173	0.490545
Ankrd2	ankyrin repeat domain 2 (stretch responsive muscle) [Source:MGI Symbol;Acc:MGI:1861447]	56642	Q9WV06	ENSMUSG00000025172	protein_coding	4.16703	-0.251174	0.375553	-0.669184	0.503378
Ankrd22	ankyrin repeat domain 22 [Source:MGI Symbol;Acc:MGI:1277101]	52024	Q9D3J5	ENSMUSG00000024774	protein_coding	12.5125	-0.533816	0.390362	-1.37397	0.16945	0.374121
Ankrd23	ankyrin repeat domain 23 [Source:MGI Symbol;Acc:MGI:1925571]	78321		ENSMUSG00000067653	protein_coding	9.97876	-0.0206412	0.388955	-0.053068	0.957678	0.981151
Ankrd24	ankyrin repeat domain 24 [Source:MGI Symbol;Acc:MGI:1890394]	70615		ENSMUSG00000054708	protein_coding	103.571	0.626947	0.226374	2.76772	0.00564497	0.0363421
Ankrd26	ankyrin repeat domain 26 [Source:MGI Symbol;Acc:MGI:1917887]	232339		ENSMUSG00000007827	protein_coding	237.989	0.552426	0.150337	3.67361	0.000239151	0.00298
Ankrd27	ankyrin repeat domain 27 (VPS9 domain) [Source:MGI Symbol;Acc:MGI:2444103]	245886	Q3UMR0	ENSMUSG00000034867	protein_coding	733.852	-0.00651282	0.119739	-0.0543916	0.956623	0.980657
Ankrd28	ankyrin repeat domain 28 [Source:MGI Symbol;Acc:MGI:2145661]	105522		ENSMUSG00000014496	protein_coding	653.306	-0.178458	0.116512	-1.53166	0.125606	0.311205
Ankrd29	ankyrin repeat domain 29 [Source:MGI Symbol;Acc:MGI:2687055]	225187		ENSMUSG00000057766	protein_coding	291.068	-0.0267108	0.175581	-0.152131	0.879084	0.943839
Ankrd31	ankyrin repeat domain 31 [Source:MGI Symbol;Acc:MGI:5006716]	625662		ENSMUSG00000109561	protein_coding	0
Ankrd33	ankyrin repeat domain 33 [Source:MGI Symbol;Acc:MGI:2443398]	208258	Q8BXP5	ENSMUSG00000047034	protein_coding	0.498663	-0.0632035	0.185038	-0.32648	0.744062
Ankrd33b	ankyrin repeat domain 33B [Source:MGI Symbol;Acc:MGI:1917904]	67434	Q3U0L2	ENSMUSG00000022237	protein_coding	1947.27	0.120464	0.236926	0.50845	0.611138	0.785909
Ankrd34a	ankyrin repeat domain 34A [Source:MGI Symbol;Acc:MGI:3617846]	545554		ENSMUSG00000049097	protein_coding	5.83592	-0.409964	0.386414	-1.06513	0.286815
Ankrd34b	ankyrin repeat domain 34B [Source:MGI Symbol;Acc:MGI:2443245]	218440	Q3UUF8	ENSMUSG00000045034	protein_coding	2.68975	0.246234	0.330072	0.751988	0.452058
Ankrd34c	ankyrin repeat domain 34C [Source:MGI Symbol;Acc:MGI:2685617]	330998	Q8BLB8	ENSMUSG00000047606	protein_coding	0.29893	0.0638235	0.145796	0.406534	0.68435
Ankrd35	ankyrin repeat domain 35 [Source:MGI Symbol;Acc:MGI:2442590]	213121		ENSMUSG00000038354	protein_coding	30.9608	0.515153	0.337474	1.52448	0.127388	0.31417
Ankrd36	ankyrin repeat domain 36 [Source:MGI Symbol;Acc:MGI:1923639]	76389		ENSMUSG00000020481	protein_coding	0.656484	-0.016105	0.225449	-0.0712139	0.943228
Ankrd37	ankyrin repeat domain 37 [Source:MGI Symbol;Acc:MGI:3603344]	654824	Q569N2	ENSMUSG00000050914	protein_coding	64.586	-0.671977	0.340766	-1.97159	0.0486566	0.166655
Ankrd39	ankyrin repeat domain 39 [Source:MGI Symbol;Acc:MGI:1914816]	109346		ENSMUSG00000079610	protein_coding	94.8645	0.14909	0.215077	0.693185	0.488193	0.697026
Ankrd40	ankyrin repeat domain 40 [Source:MGI Symbol;Acc:MGI:1918702]	71452	Q5SUE8	ENSMUSG00000020864	protein_coding	3519.5	0.0853058	0.122154	0.698347	0.48496	0.694305
Ankrd42	ankyrin repeat domain 42 [Source:MGI Symbol;Acc:MGI:1921095]	73845	Q3V096	ENSMUSG00000041343	protein_coding	295.405	0.182746	0.229898	0.794848	0.426702	0.645907
Ankrd44	ankyrin repeat domain 44 [Source:MGI Symbol;Acc:MGI:3045243]	329154	B2RXR6	ENSMUSG00000052331	protein_coding	2472.13	0.439936	0.12457	3.53159	0.000413067	0.00464571
Ankrd45	ankyrin repeat domain 45 [Source:MGI Symbol;Acc:MGI:1921094]	73844		ENSMUSG00000044835	protein_coding	115.415	0.350879	0.267381	1.31191	0.18955	0.399652
Ankrd46	ankyrin repeat domain 46 [Source:MGI Symbol;Acc:MGI:1916089]	68839	Q8BTZ5	ENSMUSG00000048307	protein_coding	1355.28	0.0995332	0.109334	0.910358	0.362634	0.587649
Ankrd49	ankyrin repeat domain 49 [Source:MGI Symbol;Acc:MGI:1930842]	56503	Q8VE42	ENSMUSG00000031931	protein_coding	254.776	-0.277602	0.145155	-1.9124	0.0558251	0.183645
Ankrd50	ankyrin repeat domain 50 [Source:MGI Symbol;Acc:MGI:2139777]	99696		ENSMUSG00000044864	protein_coding	2109.04	0.488502	0.165393	2.95354	0.00314147	0.0234893
Ankrd52	ankyrin repeat domain 52 [Source:MGI Symbol;Acc:MGI:2444029]	237615	Q8BTI7	ENSMUSG00000014498	protein_coding	1251.22	0.0350634	0.0938125	0.373761	0.708582	0.849733
Ankrd53	ankyrin repeat domain 53 [Source:MGI Symbol;Acc:MGI:1922555]	75305	Q3V0J4	ENSMUSG00000014747	protein_coding	0.173639	-0.0392696	0.145796	-0.269351	0.78766
Ankrd54	ankyrin repeat domain 54 [Source:MGI Symbol;Acc:MGI:2444209]	223690	Q91WK7	ENSMUSG00000033055	protein_coding	416.336	0.0114559	0.131113	0.0873741	0.930374	0.969874
Ankrd55	ankyrin repeat domain 55 [Source:MGI Symbol;Acc:MGI:1924568]	77318		ENSMUSG00000049985	protein_coding	7.90381	0.446749	0.390722	1.14449	0.252422	0.474311
Ankrd6	ankyrin repeat domain 6 [Source:MGI Symbol;Acc:MGI:2154278]	140577	Q69ZU8	ENSMUSG00000040183	protein_coding	82.8438	0.615226	0.269848	2.27793	0.0227306	0.0988323
Ankrd60	ankyrin repeat domain 60 [Source:MGI Symbol;Acc:MGI:1917315]	70065		ENSMUSG00000027517	protein_coding	0.181995	-0.0392696	0.145796	-0.269351	0.78766
Ankrd61	ankyrin repeat domain 61 [Source:MGI Symbol;Acc:MGI:1913979]	66729	Q9CQM6	ENSMUSG00000029607	protein_coding	2.35142	0.175147	0.338976	0.520293	0.602859
Ankrd63	ankyrin repeat domain 63 [Source:MGI Symbol;Acc:MGI:2686183]	383787	A2ARS0	ENSMUSG00000078137	protein_coding	247.942	1.19706	0.317121	3.77438	0.000160403	0.00214106
Ankrd65	ankyrin repeat domain 65 [Source:MGI Symbol;Acc:MGI:2685285]	242805		ENSMUSG00000078487	protein_coding	46.9225	0.800343	0.301397	2.64883	0.00807719	0.0473765
Ankrd66	ankyrin repeat domain 66 [Source:MGI Symbol;Acc:MGI:1925106]	100043332		ENSMUSG00000096140	protein_coding	77.024	0.0937667	0.29176	0.321321	0.747967	0.871324
Ankrd7	ankyrin repeat domain 7 [Source:MGI Symbol;Acc:MGI:1922446]	75196	Q9D504	ENSMUSG00000029517	protein_coding	0.9983	-0.0141952	0.245116	-0.0579117	0.953819
Ankrd9	ankyrin repeat domain 9 [Source:MGI Symbol;Acc:MGI:1921501]	74251	Q8BH83	ENSMUSG00000037904	protein_coding	59.8213	0.109693	0.267931	0.40943	0.682224	0.832822
Anks1	ankyrin repeat and SAM domain containing 1 [Source:MGI Symbol;Acc:MGI:2446180]	224650	P59672	ENSMUSG00000024219	protein_coding	1868.14	0.100416	0.16193	0.620126	0.535175	0.732568
Anks1b	ankyrin repeat and sterile alpha motif domain containing 1B [Source:MGI Symbol;Acc:MGI:1924781]	77531		ENSMUSG00000058589	protein_coding	19.3272	-0.363076	0.350928	-1.03356	0.301342	0.52763
Anks3	ankyrin repeat and sterile alpha motif domain containing 3 [Source:MGI Symbol;Acc:MGI:1919865]	72615		ENSMUSG00000022515	protein_coding	408.936	0.149209	0.128794	1.1585	0.246662	0.468426
Anks4b	ankyrin repeat and sterile alpha motif domain containing 4B [Source:MGI Symbol;Acc:MGI:1919324]	72074	Q8K3X6	ENSMUSG00000030909	protein_coding	0.29893	0.0638235	0.145796	0.406534	0.68435
Anks6	ankyrin repeat and sterile alpha motif domain containing 6 [Source:MGI Symbol;Acc:MGI:1922941]	75691		ENSMUSG00000066191	protein_coding	96.2765	0.2556	0.209154	1.22187	0.221757	0.439988
Ankub1	ankrin repeat and ubiquitin domain containing 1 [Source:MGI Symbol;Acc:MGI:2685256]	242037		ENSMUSG00000074591	protein_coding	43.9183	0.293845	0.382291	0.768427	0.442234	0.659466
Ankzf1	ankyrin repeat and zinc finger domain containing 1 [Source:MGI Symbol;Acc:MGI:1098746]	52231		ENSMUSG00000026199	protein_coding	251.777	0.51028	0.179316	2.84521	0.00443818	0.0304729
Anln	anillin, actin binding protein [Source:MGI Symbol;Acc:MGI:1920174]	68743	Q8K298	ENSMUSG00000036777	protein_coding	222.706	-0.231682	0.353393	-0.655641	0.512055	0.714428
Ano1	anoctamin 1, calcium activated chloride channel [Source:MGI Symbol;Acc:MGI:2142149]	101772		ENSMUSG00000031075	protein_coding	2066.38	0.247257	0.114695	2.15576	0.0311021	0.122878
Ano10	anoctamin 10 [Source:MGI Symbol;Acc:MGI:2143103]	102566	Q8BH79	ENSMUSG00000037949	protein_coding	873.163	0.0280877	0.104856	0.267871	0.788799	0.894677
Ano2	anoctamin 2 [Source:MGI Symbol;Acc:MGI:2387214]	243634	Q8CFW1	ENSMUSG00000038115	protein_coding	2.24138	0.174576	0.290842	0.611987	0.540546
Ano3	anoctamin 3 [Source:MGI Symbol;Acc:MGI:3613666]	228432	A2AHL1	ENSMUSG00000074968	protein_coding	3.8233	-0.606343	0.343023	-1.86883	0.0616467
Ano4	anoctamin 4 [Source:MGI Symbol;Acc:MGI:2443344]	320091		ENSMUSG00000035189	protein_coding	2.46878	0.225635	0.345365	0.656182	0.511707
Ano5	anoctamin 5 [Source:MGI Symbol;Acc:MGI:3576659]	233246	Q75UR0	ENSMUSG00000055489	protein_coding	20.707	1.17448	0.373701	3.11753	0.00182372	0.0151911
Ano6	anoctamin 6 [Source:MGI Symbol;Acc:MGI:2145890]	105722	Q6P9J9	ENSMUSG00000064210	protein_coding	3561.84	0.0294025	0.13238	0.222108	0.82423	0.915635
Ano7	anoctamin 7 [Source:MGI Symbol;Acc:MGI:3052714]	404545	Q14AT5	ENSMUSG00000034107	protein_coding	3.48643	0.305268	0.341061	0.906133	0.364865
Ano8	anoctamin 8 [Source:MGI Symbol;Acc:MGI:2687327]	382014	Q6PB70	ENSMUSG00000034863	protein_coding	293.103	0.422975	0.16221	2.60725	0.00912727	0.051939
Ano9	anoctamin 9 [Source:MGI Symbol;Acc:MGI:1918595]	71345	P86044	ENSMUSG00000054662	protein_coding	66.2977	0.0927431	0.270914	0.342295	0.732129	0.861963
Anp32a	acidic (leucine-rich) nuclear phosphoprotein 32 family, member A [Source:MGI Symbol;Acc:MGI:108447]	11737		ENSMUSG00000032249	protein_coding	3578.38	0.15281	0.105782	1.44456	0.14858	0.344732
Anp32b	acidic (leucine-rich) nuclear phosphoprotein 32 family, member B [Source:MGI Symbol;Acc:MGI:1914878]	67628	Q9EST5	ENSMUSG00000028333	protein_coding	1331.13	-1.78919	0.263824	-6.78148	1.18954e-11	1.08994e-09
Anp32e	acidic (leucine-rich) nuclear phosphoprotein 32 family, member E [Source:MGI Symbol;Acc:MGI:1913721]	66471	P97822	ENSMUSG00000015749	protein_coding	1701.57	0.175757	0.105133	1.67175	0.0945733	0.261337
Anpep	alanyl (membrane) aminopeptidase [Source:MGI Symbol;Acc:MGI:5000466]	16790	P97449	ENSMUSG00000039062	protein_coding	2059.03	0.199937	0.177527	1.12623	0.260067	0.483855
Antxr1	anthrax toxin receptor 1 [Source:MGI Symbol;Acc:MGI:1916788]	69538	Q9CZ52	ENSMUSG00000033420	protein_coding	2942.54	0.577012	0.143368	4.02464	5.70633e-05	0.000911383
Antxr2	anthrax toxin receptor 2 [Source:MGI Symbol;Acc:MGI:1919164]	71914	Q6DFX2	ENSMUSG00000029338	protein_coding	1498.88	0.517806	0.147663	3.50657	0.000453926	0.00503885
Antxrl	anthrax toxin receptor-like [Source:MGI Symbol;Acc:MGI:1925726]	239029		ENSMUSG00000047441	protein_coding	0
Anxa1	annexin A1 [Source:MGI Symbol;Acc:MGI:96819]	16952	P10107	ENSMUSG00000024659	protein_coding	7314.99	-0.844025	0.145487	-5.8013	6.58021e-09	3.09327e-07
Anxa10	annexin A10 [Source:MGI Symbol;Acc:MGI:1347090]	26359	Q9QZ10	ENSMUSG00000031635	protein_coding	0.694556	-0.111707	0.148715	-0.751706	0.452228
Anxa11	annexin A11 [Source:MGI Symbol;Acc:MGI:108481]	11744	P97384	ENSMUSG00000021866	protein_coding	1114.38	0.0805532	0.15471	0.520673	0.602595	0.779897
Anxa2	annexin A2 [Source:MGI Symbol;Acc:MGI:88246]	12306	P07356	ENSMUSG00000032231	protein_coding	11527.7	-0.510806	0.122207	-4.17985	2.91706e-05	0.000519878
Anxa3	annexin A3 [Source:MGI Symbol;Acc:MGI:1201378]	11745		ENSMUSG00000029484	protein_coding	5085.73	-0.528889	0.148773	-3.555	0.000377984	0.00433839
Anxa4	annexin A4 [Source:MGI Symbol;Acc:MGI:88030]	11746	P97429	ENSMUSG00000029994	protein_coding	4321.16	-0.281439	0.119628	-2.35262	0.0186418	0.0863838
Anxa5	annexin A5 [Source:MGI Symbol;Acc:MGI:106008]	11747	P48036	ENSMUSG00000027712	protein_coding	7877.83	-0.07283	0.134891	-0.539917	0.589254	0.770752
Anxa6	annexin A6 [Source:MGI Symbol;Acc:MGI:88255]	11749	P14824	ENSMUSG00000018340	protein_coding	4479.19	0.0757042	0.104381	0.725269	0.468287	0.68077
Anxa7	annexin A7 [Source:MGI Symbol;Acc:MGI:88031]	11750	Q07076	ENSMUSG00000021814	protein_coding	3644.41	-0.400393	0.114462	-3.49803	0.000468706	0.00517459
Anxa8	annexin A8 [Source:MGI Symbol;Acc:MGI:1201374]	11752	O35640	ENSMUSG00000021950	protein_coding	914.325	0.155123	0.251619	0.616486	0.537574	0.734344
Anxa9	annexin A9 [Source:MGI Symbol;Acc:MGI:1923711]	71790	Q9JHQ0	ENSMUSG00000015702	protein_coding	119.006	0.0616248	0.288525	0.213586	0.83087	0.918107
Aoah	acyloxyacyl hydrolase [Source:MGI Symbol;Acc:MGI:1350928]	27052	O35298	ENSMUSG00000021322	protein_coding	217.701	-1.29776	0.245354	-5.28355	1.26703e-07	4.38137e-06
Aoc1	amine oxidase, copper-containing 1 [Source:MGI Symbol;Acc:MGI:1923757]	76507		ENSMUSG00000029811	protein_coding	203.623	-0.137702	0.317914	-0.433097	0.664944	0.822549
Aoc2	amine oxidase, copper containing 2 (retina-specific) [Source:MGI Symbol;Acc:MGI:2668431]	237940	Q812C9	ENSMUSG00000078651	protein_coding	28.2378	0.283848	0.329227	0.861469	0.38898	0.613247
Aoc3	amine oxidase, copper containing 3 [Source:MGI Symbol;Acc:MGI:1306797]	11754	O70423	ENSMUSG00000019326	protein_coding	92.5118	0.853099	0.359391	2.37462	0.0175671	0.0831017
Aox1	aldehyde oxidase 1 [Source:MGI Symbol;Acc:MGI:88035]	11761		ENSMUSG00000063558	protein_coding	667.683	0.58779	0.133549	4.40089	1.0781e-05	0.000225318
Aox2	aldehyde oxidase 2 [Source:MGI Symbol;Acc:MGI:3529596]	213043	Q5SGK3	ENSMUSG00000079554	protein_coding	1.16926	-0.140297	0.233891	-0.620616	0.534852
Aox3	aldehyde oxidase 3 [Source:MGI Symbol;Acc:MGI:1918974]	71724	G3X982	ENSMUSG00000064294	protein_coding	2657.62	0.70573	0.249799	2.82523	0.00472464	0.0319002
Aox4	aldehyde oxidase 4 [Source:MGI Symbol;Acc:MGI:1919122]	71872	Q3TYQ9	ENSMUSG00000038242	protein_coding	6.20732	0.677926	0.328413	2.38086	0.0172723
Ap1ar	adaptor-related protein complex 1 associated regulatory protein [Source:MGI Symbol;Acc:MGI:2384822]	211556		ENSMUSG00000074238	protein_coding	786.99	0.0718206	0.116258	0.617768	0.536728	0.733703
Ap1b1	adaptor protein complex AP-1, beta 1 subunit [Source:MGI Symbol;Acc:MGI:1096368]	11764		ENSMUSG00000009090	protein_coding	1404.39	0.00722103	0.0978723	0.0737805	0.941185	0.974721
Ap1g1	adaptor protein complex AP-1, gamma 1 subunit [Source:MGI Symbol;Acc:MGI:101919]	11765		ENSMUSG00000031731	protein_coding	2844.61	0.0281061	0.0804072	0.349548	0.726678	0.859172
Ap1g2	adaptor protein complex AP-1, gamma 2 subunit [Source:MGI Symbol;Acc:MGI:1328307]	11766		ENSMUSG00000040701	protein_coding	349.155	-0.0483612	0.161037	-0.300308	0.763942	0.880632
Ap1m1	adaptor-related protein complex AP-1, mu subunit 1 [Source:MGI Symbol;Acc:MGI:102776]	11767	P35585	ENSMUSG00000003033	protein_coding	1206.4	-0.367423	0.109587	-3.35277	0.000800078	0.00794105
Ap1m2	adaptor protein complex AP-1, mu 2 subunit [Source:MGI Symbol;Acc:MGI:1336974]	11768		ENSMUSG00000003309	protein_coding	487.237	-0.0220973	0.123441	-0.179011	0.857929	0.931776
Ap1s1	adaptor protein complex AP-1, sigma 1 [Source:MGI Symbol;Acc:MGI:1098244]	11769	P61967	ENSMUSG00000004849	protein_coding	806.366	-0.338166	0.158557	-2.13273	0.0329466	0.127738
Ap1s2	adaptor-related protein complex 1, sigma 2 subunit [Source:MGI Symbol;Acc:MGI:1889383]	108012	Q9DB50	ENSMUSG00000031367	protein_coding	669.886	-0.273004	0.145567	-1.87545	0.0607305	0.194282
Ap1s3	adaptor-related protein complex AP-1, sigma 3 [Source:MGI Symbol;Acc:MGI:1891304]	252903	Q7TN05	ENSMUSG00000054702	protein_coding	201.459	0.0346546	0.216814	0.159832	0.873014	0.940391
Ap2a1	adaptor-related protein complex 2, alpha 1 subunit [Source:MGI Symbol;Acc:MGI:101921]	11771	P17426	ENSMUSG00000060279	protein_coding	1521.3	0.0862399	0.124564	0.692338	0.488725	0.697417
Ap2a2	adaptor-related protein complex 2, alpha 2 subunit [Source:MGI Symbol;Acc:MGI:101920]	11772	P17427	ENSMUSG00000002957	protein_coding	2339.72	0.0564933	0.121673	0.464305	0.642429	0.807873
Ap2b1	adaptor-related protein complex 2, beta 1 subunit [Source:MGI Symbol;Acc:MGI:1919020]	71770		ENSMUSG00000035152	protein_coding	3756.98	-0.0128421	0.0813709	-0.157821	0.874598	0.941109
Ap2m1	adaptor-related protein complex 2, mu 1 subunit [Source:MGI Symbol;Acc:MGI:1298405]	11773		ENSMUSG00000022841	protein_coding	1499.38	-0.230689	0.105874	-2.17889	0.0293399	0.118044
Ap2s1	adaptor-related protein complex 2, sigma 1 subunit [Source:MGI Symbol;Acc:MGI:2141861]	232910	P62743	ENSMUSG00000008036	protein_coding	1094.84	-0.405965	0.117846	-3.44483	0.000571428	0.00604135
Ap3b1	adaptor-related protein complex 3, beta 1 subunit [Source:MGI Symbol;Acc:MGI:1333879]	11774	Q9Z1T1	ENSMUSG00000021686	protein_coding	1584.75	-0.281397	0.0894863	-3.14457	0.00166332	0.0142127
Ap3b2	adaptor-related protein complex 3, beta 2 subunit [Source:MGI Symbol;Acc:MGI:1100869]	11775	Q9JME5	ENSMUSG00000062444	protein_coding	2.32223	-0.146709	0.34667	-0.422949	0.672332
Ap3d1	adaptor-related protein complex 3, delta 1 subunit [Source:MGI Symbol;Acc:MGI:107734]	11776	O54774	ENSMUSG00000020198	protein_coding	2726.61	-0.120544	0.100544	-1.19892	0.230558	0.449114
Ap3m1	adaptor-related protein complex 3, mu 1 subunit [Source:MGI Symbol;Acc:MGI:1929212]	55946	Q9JKC8	ENSMUSG00000021824	protein_coding	773.027	-0.0990411	0.124393	-0.796196	0.425918	0.645564
Ap3m2	adaptor-related protein complex 3, mu 2 subunit [Source:MGI Symbol;Acc:MGI:1929214]	64933	Q8R2R9	ENSMUSG00000031539	protein_coding	571.099	0.0496918	0.141223	0.351867	0.724938	0.858315
Ap3s1	adaptor-related protein complex 3, sigma 1 subunit [Source:MGI Symbol;Acc:MGI:1337062]	11777	Q9DCR2	ENSMUSG00000024480	protein_coding	166.251	-0.420965	0.183493	-2.29387	0.0217978	0.0962553
Ap3s2	adaptor-related protein complex 3, sigma 2 subunit [Source:MGI Symbol;Acc:MGI:1337060]	11778	Q8BSZ2	ENSMUSG00000063801	protein_coding	780.47	0.0446719	0.108204	0.412848	0.679718	0.832289
Ap4b1	adaptor-related protein complex AP-4, beta 1 [Source:MGI Symbol;Acc:MGI:1337130]	67489	Q9WV76	ENSMUSG00000032952	protein_coding	37.1779	0.0157927	0.287568	0.0549159	0.956205	0.980657
Ap4e1	adaptor-related protein complex AP-4, epsilon 1 [Source:MGI Symbol;Acc:MGI:1336993]	108011		ENSMUSG00000001998	protein_coding	332.139	-0.128612	0.134619	-0.95538	0.339386	0.56779
Ap4m1	adaptor-related protein complex AP-4, mu 1 [Source:MGI Symbol;Acc:MGI:1337063]	11781	Q9JKC7	ENSMUSG00000019518	protein_coding	382.576	0.373381	0.125399	2.9773	0.00290799	0.0220485
Ap4s1	adaptor-related protein complex AP-4, sigma 1 [Source:MGI Symbol;Acc:MGI:1337065]	11782		ENSMUSG00000020955	protein_coding	279.249	-0.0575961	0.138702	-0.415248	0.67796	0.831095
Ap5b1	adaptor-related protein complex 5, beta 1 subunit [Source:MGI Symbol;Acc:MGI:2685808]	381201	Q3TAP4	ENSMUSG00000049562	protein_coding	260.878	-0.405922	0.156029	-2.60141	0.00928423	0.052542
Ap5m1	adaptor-related protein complex 5, mu 1 subunit [Source:MGI Symbol;Acc:MGI:1921635]	74385		ENSMUSG00000036291	protein_coding	567.071	0.079297	0.117251	0.676295	0.498853	0.705107
Ap5s1	adaptor-related protein 5 complex, sigma 1 subunit [Source:MGI Symbol;Acc:MGI:1916846]	69596		ENSMUSG00000068264	protein_coding	198.764	0.00195107	0.15805	0.0123453	0.99015	0.996691
Ap5z1	adaptor-related protein complex 5, zeta 1 subunit [Source:MGI Symbol;Acc:MGI:1924908]	231855		ENSMUSG00000039623	protein_coding	289.667	-0.170687	0.145697	-1.17152	0.241388	0.462363
Apaf1	apoptotic peptidase activating factor 1 [Source:MGI Symbol;Acc:MGI:1306796]	11783	O88879	ENSMUSG00000019979	protein_coding	846.831	-0.405761	0.107425	-3.7771	0.000158666	0.00212367
Apba1	amyloid beta (A4) precursor protein binding, family A, member 1 [Source:MGI Symbol;Acc:MGI:1860297]	319924	B2RUJ5	ENSMUSG00000024897	protein_coding	273.478	-0.114871	0.16168	-0.710499	0.477395	0.688505
Apba2	amyloid beta (A4) precursor protein-binding, family A, member 2 [Source:MGI Symbol;Acc:MGI:1261791]	11784	P98084	ENSMUSG00000030519	protein_coding	17.2792	0.228829	0.358338	0.638359	0.52324	0.723298
Apba3	amyloid beta (A4) precursor protein-binding, family A, member 3 [Source:MGI Symbol;Acc:MGI:1888527]	57267	O88888	ENSMUSG00000004931	protein_coding	493.022	-0.200697	0.149826	-1.33955	0.180392	0.388526
Apbb1	amyloid beta (A4) precursor protein-binding, family B, member 1 [Source:MGI Symbol;Acc:MGI:107765]	11785		ENSMUSG00000037032	protein_coding	1355.51	0.32548	0.141009	2.30821	0.0209876	0.0938194
Apbb1ip	amyloid beta (A4) precursor protein-binding, family B, member 1 interacting protein [Source:MGI Symbol;Acc:MGI:1861354]	54519	Q8R5A3	ENSMUSG00000026786	protein_coding	1000.58	-0.473968	0.147692	-3.20907	0.00133167	0.0119299
Apbb2	amyloid beta (A4) precursor protein-binding, family B, member 2 [Source:MGI Symbol;Acc:MGI:108405]	11787		ENSMUSG00000029207	protein_coding	1225.4	-0.0257844	0.143826	-0.179276	0.857721	0.931776
Apc	adenomatosis polyposis coli [Source:MGI Symbol;Acc:MGI:88039]	11789		ENSMUSG00000005871	protein_coding	3901.24	0.303481	0.113065	2.68411	0.00727221	0.0439218
Apc2	adenomatosis polyposis coli 2 [Source:MGI Symbol;Acc:MGI:1346052]	23805		ENSMUSG00000020135	protein_coding	86.9121	1.07435	0.27601	3.88399	0.000102755	0.00147738
Apcdd1	adenomatosis polyposis coli down-regulated 1 [Source:MGI Symbol;Acc:MGI:3513977]	494504	Q3U128	ENSMUSG00000071847	protein_coding	220.282	-0.00903402	0.178428	-0.0506311	0.959619	0.982167
Apcs	serum amyloid P-component [Source:MGI Symbol;Acc:MGI:98229]	20219	P12246	ENSMUSG00000026542	protein_coding	0
Apeh	acylpeptide hydrolase [Source:MGI Symbol;Acc:MGI:88041]	235606		ENSMUSG00000032590	protein_coding	719.585	-0.110041	0.11349	-0.969604	0.332244	0.560293
Apela	apelin receptor early endogenous ligand [Source:MGI Symbol;Acc:MGI:3642370]	100038489	P0DMC4	ENSMUSG00000079042	protein_coding	1.68539	-0.134016	0.302893	-0.444677	0.656553
Apex1	apurinic/apyrimidinic endonuclease 1 [Source:MGI Symbol;Acc:MGI:88042]	11792	P28352	ENSMUSG00000035960	protein_coding	311.64	-0.0315387	0.21704	-0.145308	0.884468	0.946881
Apex2	apurinic/apyrimidinic endonuclease 2 [Source:MGI Symbol;Acc:MGI:1924872]	77622		ENSMUSG00000025269	protein_coding	134.17	-0.0562069	0.195578	-0.287404	0.773803	0.88514
Aph1a	aph1 homolog A, gamma secretase subunit [Source:MGI Symbol;Acc:MGI:2385110]	226548	Q8BVF7	ENSMUSG00000015750	protein_coding	712.497	-0.136242	0.152894	-0.891097	0.372877	0.597739
Aph1b	aph1 homolog B, gamma secretase subunit [Source:MGI Symbol;Acc:MGI:3522097]	208117	Q8C7N7	ENSMUSG00000032375	protein_coding	304.439	0.412945	0.191862	2.15207	0.0313917	0.123751
Aph1c	aph1 homolog C, gamma secretase subunit [Source:MGI Symbol;Acc:MGI:1915568]	68318	Q9DCZ9	ENSMUSG00000053040	protein_coding	136.807	0.387997	0.203343	1.9077	0.0564303	0.184812
Api5	apoptosis inhibitor 5 [Source:MGI Symbol;Acc:MGI:1888993]	11800	O35841	ENSMUSG00000027193	protein_coding	1922.3	-0.151994	0.100045	-1.51925	0.128699	0.31577
Apip	APAF1 interacting protein [Source:MGI Symbol;Acc:MGI:1926788]	56369	Q9WVQ5	ENSMUSG00000010911	protein_coding	379.718	-0.354136	0.17103	-2.07056	0.0383999	0.141379
Aplf	aprataxin and PNKP like factor [Source:MGI Symbol;Acc:MGI:1919353]	72103	Q9D842	ENSMUSG00000030051	protein_coding	138.766	-0.162957	0.186889	-0.871956	0.383232	0.608147
Apln	apelin [Source:MGI Symbol;Acc:MGI:1353624]	30878	Q9R0R4	ENSMUSG00000037010	protein_coding	651.58	-0.352966	0.259536	-1.35999	0.173832	0.379537
Aplnr	apelin receptor [Source:MGI Symbol;Acc:MGI:1346086]	23796	Q9WV08	ENSMUSG00000044338	protein_coding	471.832	1.15557	0.226755	5.09391	3.50746e-07	1.07126e-05
Aplp1	amyloid beta (A4) precursor-like protein 1 [Source:MGI Symbol;Acc:MGI:88046]	11803		ENSMUSG00000006651	protein_coding	148.218	-0.445801	0.208712	-2.13577	0.0326978	0.127107
Aplp2	amyloid beta (A4) precursor-like protein 2 [Source:MGI Symbol;Acc:MGI:88047]	11804	Q06335	ENSMUSG00000031996	protein_coding	12785	0.480467	0.116527	4.12321	3.73629e-05	0.00064054
Apmap	adipocyte plasma membrane associated protein [Source:MGI Symbol;Acc:MGI:1919131]	71881	Q9D7N9	ENSMUSG00000033096	protein_coding	963.451	0.0826447	0.111166	0.743433	0.457219	0.670843
Apoa1	apolipoprotein A-I [Source:MGI Symbol;Acc:MGI:88049]	11806	Q00623	ENSMUSG00000032083	protein_coding	1.53711	-0.379427	0.253499	-1.81014	0.0702747
Apoa2	apolipoprotein A-II [Source:MGI Symbol;Acc:MGI:88050]	11807	P09813	ENSMUSG00000005681	protein_coding	3.54148	-0.0817274	0.345263	-0.237125	0.81256
Apoa4	apolipoprotein A-IV [Source:MGI Symbol;Acc:MGI:88051]	11808	P06728	ENSMUSG00000032080	protein_coding	0.448394	0.0927465	0.146036	0.556495	0.577873
Apoa5	apolipoprotein A-V [Source:MGI Symbol;Acc:MGI:1913363]	66113	Q8C7G5	ENSMUSG00000032079	protein_coding	0
Apob	apolipoprotein B [Source:MGI Symbol;Acc:MGI:88052]	238055		ENSMUSG00000020609	protein_coding	28.5009	0.087122	0.353121	0.246643	0.805184	0.905016
Apobec1	apolipoprotein B mRNA editing enzyme, catalytic polypeptide 1 [Source:MGI Symbol;Acc:MGI:103298]	11810	P51908	ENSMUSG00000040613	protein_coding	901.667	-1.25139	0.203764	-6.14	8.25235e-10	4.79701e-08
Apobec2	apolipoprotein B mRNA editing enzyme, catalytic polypeptide 2 [Source:MGI Symbol;Acc:MGI:1343178]	11811	Q9WV35	ENSMUSG00000040694	protein_coding	32.8756	0.235588	0.376206	0.62596	0.531341	0.729908
Apobec3	apolipoprotein B mRNA editing enzyme, catalytic polypeptide 3 [Source:MGI Symbol;Acc:MGI:1933111]	80287		ENSMUSG00000009585	protein_coding	2788.34	-0.817473	0.16119	-5.07133	3.95055e-07	1.19089e-05
Apobec4	apolipoprotein B mRNA editing enzyme, catalytic polypeptide-like 4 (putative) [Source:MGI Symbol;Acc:MGI:1918531]	71281	Q497M3	ENSMUSG00000055547	protein_coding	17.8361	0.271031	0.367822	0.736143	0.461644	0.67497
Apobr	apolipoprotein B receptor [Source:MGI Symbol;Acc:MGI:2176230]	171504	Q8VBT6	ENSMUSG00000042759	protein_coding	594.267	-0.808146	0.218934	-3.69081	0.000223539	0.00281609
Apoc1	apolipoprotein C-I [Source:MGI Symbol;Acc:MGI:88053]	11812	P34928	ENSMUSG00000040564	protein_coding	226.837	0.586368	0.157216	3.72851	0.000192614	0.00249705
Apoc2	apolipoprotein C-II [Source:MGI Symbol;Acc:MGI:88054]	11813	Q05020	ENSMUSG00000002992	protein_coding	0
Apoc3	apolipoprotein C-III [Source:MGI Symbol;Acc:MGI:88055]	11814		ENSMUSG00000032081	protein_coding	0
Apoc4	apolipoprotein C-IV [Source:MGI Symbol;Acc:MGI:87878]	11425	Q61268	ENSMUSG00000074336	protein_coding	0.509239	-0.0406685	0.154987	-0.261505	0.793703
Apod	apolipoprotein D [Source:MGI Symbol;Acc:MGI:88056]	11815	P51910	ENSMUSG00000022548	protein_coding	7905.41	-2.31948	0.204526	-11.3404	8.27816e-30	2.6851e-26
Apoe	apolipoprotein E [Source:MGI Symbol;Acc:MGI:88057]	11816	P08226	ENSMUSG00000002985	protein_coding	10384.5	0.847508	0.163018	5.19881	2.00565e-07	6.6113e-06
Apof	apolipoprotein F [Source:MGI Symbol;Acc:MGI:104539]	103161		ENSMUSG00000047631	protein_coding	11.7375	-0.75674	0.392729	-1.93116	0.0534627	0.178114
Apoh	apolipoprotein H [Source:MGI Symbol;Acc:MGI:88058]	11818	Q01339	ENSMUSG00000000049	protein_coding	0.975704	0.0886636	0.246645	0.363399	0.716306
Apol10a	apolipoprotein L 10A [Source:MGI Symbol;Acc:MGI:3036238]	245282		ENSMUSG00000050982	protein_coding	0
Apol10b	apolipoprotein L 10B [Source:MGI Symbol;Acc:MGI:3043522]	328561		ENSMUSG00000050014	protein_coding	425.098	-2.08124	0.186709	-11.1254	9.43287e-29	2.5497e-25
Apol11a	apolipoprotein L 11a [Source:MGI Symbol;Acc:MGI:3649094]	626615		ENSMUSG00000091650	protein_coding	1.82481	-0.168382	0.305864	-0.554114	0.579501
Apol11b	apolipoprotein L 11b [Source:MGI Symbol;Acc:MGI:3036248]	328563		ENSMUSG00000091694	protein_coding	42.0658	-1.09027	0.352014	-3.09107	0.00199438	0.016344
Apol6	apolipoprotein L 6 [Source:MGI Symbol;Acc:MGI:1919189]	71939		ENSMUSG00000033576	protein_coding	221.647	-1.13084	0.281103	-4.02027	5.81315e-05	0.000925197
Apol7a	apolipoprotein L 7a [Source:MGI Symbol;Acc:MGI:1923011]	75761		ENSMUSG00000010601	protein_coding	149.2	-0.981747	0.289509	-3.38863	0.000702439	0.00713135
Apol7b	apolipoprotein L 7b [Source:MGI Symbol;Acc:MGI:3583950]	278679		ENSMUSG00000068252	protein_coding	1.12133	0.273313	0.268127	1.10763	0.268022
Apol7c	apolipoprotein L 7c [Source:MGI Symbol;Acc:MGI:1920912]	108956		ENSMUSG00000044309	protein_coding	22.7337	0.524442	0.385929	1.35827	0.174378	0.380373
Apol7e	apolipoprotein L 7e [Source:MGI Symbol;Acc:MGI:3704456]	666348		ENSMUSG00000071716	protein_coding	28.7091	0.251426	0.366021	0.686456	0.492426	0.700663
Apol8	apolipoprotein L 8 [Source:MGI Symbol;Acc:MGI:2444921]	239552		ENSMUSG00000056656	protein_coding	2.96288	0.217131	0.345937	0.631904	0.52745
Apol9a	apolipoprotein L 9a [Source:MGI Symbol;Acc:MGI:3606001]	223672		ENSMUSG00000057346	protein_coding	513.803	-1.18932	0.233083	-5.10082	3.38179e-07	1.0413e-05
Apol9b	apolipoprotein L 9b [Source:MGI Symbol;Acc:MGI:1919148]	71898		ENSMUSG00000068246	protein_coding	786.202	-1.29702	0.204173	-6.35074	2.14287e-10	1.4541e-08
Apold1	apolipoprotein L domain containing 1 [Source:MGI Symbol;Acc:MGI:2685921]	381823		ENSMUSG00000090698	protein_coding	86.3735	0.0155304	0.368132	0.0421839	0.966352	0.985307
Apom	apolipoprotein M [Source:MGI Symbol;Acc:MGI:1930124]	55938	Q9Z1R3	ENSMUSG00000024391	protein_coding	1.38996	-0.274656	0.297004	-0.947554	0.343357
Apon	apolipoprotein N [Source:MGI Symbol;Acc:MGI:88931]	28194		ENSMUSG00000051716	protein_coding	9.97523	-1.61497	0.392645	-3.88944	0.000100477	0.00145364
Apoo	apolipoprotein O [Source:MGI Symbol;Acc:MGI:1915566]	68316	Q9DCZ4	ENSMUSG00000079508	protein_coding	10.151	0.122775	0.389453	0.314915	0.752826	0.874031
Apool	apolipoprotein O-like [Source:MGI Symbol;Acc:MGI:1915367]	68117	Q78IK4	ENSMUSG00000025525	protein_coding	241.089	-0.286783	0.149651	-1.91629	0.0553278	0.182416
Apopt1	apoptogenic, mitochondrial 1 [Source:MGI Symbol;Acc:MGI:1915270]	68020	Q9CQW7	ENSMUSG00000037787	protein_coding	281.492	-0.0250858	0.151862	-0.165187	0.868797	0.937655
App	amyloid beta (A4) precursor protein [Source:MGI Symbol;Acc:MGI:88059]	11820	P12023	ENSMUSG00000022892	protein_coding	26299.1	-0.0365994	0.106605	-0.343318	0.731359	0.861383
Appbp2	amyloid beta precursor protein (cytoplasmic tail) binding protein 2 [Source:MGI Symbol;Acc:MGI:1914134]	66884	Q9DAX9	ENSMUSG00000018481	protein_coding	1413.77	-0.0162462	0.0859561	-0.189005	0.850089	0.927713
Appl1	adaptor protein, phosphotyrosine interaction, PH domain and leucine zipper containing 1 [Source:MGI Symbol;Acc:MGI:1920243]	72993	Q8K3H0	ENSMUSG00000040760	protein_coding	1029.45	0.200478	0.116998	1.7135	0.0866205	0.246761
Appl2	adaptor protein, phosphotyrosine interaction, PH domain and leucine zipper containing 2 [Source:MGI Symbol;Acc:MGI:2384914]	216190	Q8K3G9	ENSMUSG00000020263	protein_coding	1499.3	0.563349	0.157907	3.56747	0.000360449	0.00417853
Aprt	adenine phosphoribosyl transferase [Source:MGI Symbol;Acc:MGI:88061]	11821		ENSMUSG00000006589	protein_coding	496.958	-0.146843	0.160735	-0.913569	0.360943	0.586257
Aptx	aprataxin [Source:MGI Symbol;Acc:MGI:1913658]	66408	Q7TQC5	ENSMUSG00000028411	protein_coding	376.941	0.0547574	0.133832	0.409145	0.682433	0.832909
Aqp1	aquaporin 1 [Source:MGI Symbol;Acc:MGI:103201]	11826	Q02013	ENSMUSG00000004655	protein_coding	14325.4	0.501762	0.220535	2.27522	0.0228929	0.099166
Aqp11	aquaporin 11 [Source:MGI Symbol;Acc:MGI:1913583]	66333	Q8BHH1	ENSMUSG00000042797	protein_coding	58.1229	0.570046	0.2915	1.95375	0.0507304	0.17162
Aqp12	aquaporin 12 [Source:MGI Symbol;Acc:MGI:2664636]	208760	Q8CHJ2	ENSMUSG00000045091	protein_coding	0.168782	-0.0392696	0.145796	-0.269351	0.78766
Aqp2	aquaporin 2 [Source:MGI Symbol;Acc:MGI:1096865]	11827	P56402	ENSMUSG00000023013	protein_coding	2.71293	0.41747	0.325036	1.32917	0.183793
Aqp3	aquaporin 3 [Source:MGI Symbol;Acc:MGI:1333777]	11828	Q8R2N1	ENSMUSG00000028435	protein_coding	62.8404	0.547389	0.38671	1.41756	0.156319	0.355242
Aqp4	aquaporin 4 [Source:MGI Symbol;Acc:MGI:107387]	11829		ENSMUSG00000024411	protein_coding	490.558	-0.446998	0.260647	-1.71484	0.0863742	0.246406
Aqp5	aquaporin 5 [Source:MGI Symbol;Acc:MGI:106215]	11830	Q9WTY4	ENSMUSG00000044217	protein_coding	4715.52	-0.0911719	0.16454	-0.554101	0.57951	0.763059
Aqp6	aquaporin 6 [Source:MGI Symbol;Acc:MGI:1341204]	11831		ENSMUSG00000043144	protein_coding	6.93994	-0.925786	0.377144	-2.53348	0.0112936
Aqp7	aquaporin 7 [Source:MGI Symbol;Acc:MGI:1314647]	11832	O54794	ENSMUSG00000028427	protein_coding	2.79	0.353983	0.281517	1.40204	0.160904
Aqp8	aquaporin 8 [Source:MGI Symbol;Acc:MGI:1195271]	11833		ENSMUSG00000030762	protein_coding	0
Aqp9	aquaporin 9 [Source:MGI Symbol;Acc:MGI:1891066]	64008	Q9JJJ3	ENSMUSG00000032204	protein_coding	49.8678	-0.680434	0.351178	-1.9362	0.0528436	0.17674
Aqr	aquarius [Source:MGI Symbol;Acc:MGI:1276102]	11834	Q8CFQ3	ENSMUSG00000040383	protein_coding	1404.74	-0.166062	0.0919738	-1.80554	0.0709904	0.216495
Ar	androgen receptor [Source:MGI Symbol;Acc:MGI:88064]	11835	P19091	ENSMUSG00000046532	protein_coding	307.83	0.33819	0.218641	1.54671	0.121934	0.305753
Araf	Araf proto-oncogene, serine/threonine kinase [Source:MGI Symbol;Acc:MGI:88065]	11836		ENSMUSG00000001127	protein_coding	1161.97	0.160911	0.107145	1.5018	0.133149	0.322253
Arap1	ArfGAP with RhoGAP domain, ankyrin repeat and PH domain 1 [Source:MGI Symbol;Acc:MGI:1916960]	69710	Q4LDD4	ENSMUSG00000032812	protein_coding	2241.8	-0.119138	0.10614	-1.12245	0.261669	0.485222
Arap2	ArfGAP with RhoGAP domain, ankyrin repeat and PH domain 2 [Source:MGI Symbol;Acc:MGI:2684416]	212285		ENSMUSG00000037999	protein_coding	1381.25	0.220304	0.157553	1.39827	0.162031	0.363814
Arap3	ArfGAP with RhoGAP domain, ankyrin repeat and PH domain 3 [Source:MGI Symbol;Acc:MGI:2147274]	106952	Q8R5G7	ENSMUSG00000024451	protein_coding	3708.53	0.291616	0.205684	1.41779	0.156252	0.355166
Arc	activity regulated cytoskeletal-associated protein [Source:MGI Symbol;Acc:MGI:88067]	11838	Q9WV31	ENSMUSG00000022602	protein_coding	67.2592	-0.233105	0.348934	-0.667864	0.50422	0.708802
Arcn1	archain 1 [Source:MGI Symbol;Acc:MGI:2387591]	213827	Q5XJY5	ENSMUSG00000032096	protein_coding	3936.01	-0.265164	0.0792251	-3.34697	0.000817	0.00804988
Areg	amphiregulin [Source:MGI Symbol;Acc:MGI:88068]	11839	P31955	ENSMUSG00000029378	protein_coding	113.356	-0.561072	0.321171	-1.74656	0.0807141	0.236384
Arel1	apoptosis resistant E3 ubiquitin protein ligase 1 [Source:MGI Symbol;Acc:MGI:1915747]	68497		ENSMUSG00000042350	protein_coding	2144.2	-0.663009	0.119686	-5.53944	3.03435e-08	1.19735e-06
Arf1	ADP-ribosylation factor 1 [Source:MGI Symbol;Acc:MGI:99431]	11840	P84078	ENSMUSG00000048076	protein_coding	5889.04	-0.239624	0.0785223	-3.05167	0.00227573	0.0181454
Arf2	ADP-ribosylation factor 2 [Source:MGI Symbol;Acc:MGI:99595]	11841	Q8BSL7	ENSMUSG00000062421	protein_coding	1026.45	-0.241486	0.10271	-2.35114	0.0187161	0.0866508
Arf3	ADP-ribosylation factor 3 [Source:MGI Symbol;Acc:MGI:99432]	11842	P61205	ENSMUSG00000051853	protein_coding	4834.22	0.0682454	0.100694	0.677754	0.497928	0.704649
Arf4	ADP-ribosylation factor 4 [Source:MGI Symbol;Acc:MGI:99433]	11843	P61750	ENSMUSG00000021877	protein_coding	4571.26	-0.579149	0.111496	-5.19428	2.05518e-07	6.74715e-06
Arf5	ADP-ribosylation factor 5 [Source:MGI Symbol;Acc:MGI:99434]	11844	P84084	ENSMUSG00000020440	protein_coding	1011.89	-0.240726	0.118461	-2.0321	0.0421437	0.150714
Arf6	ADP-ribosylation factor 6 [Source:MGI Symbol;Acc:MGI:99435]	11845	P62331	ENSMUSG00000044147	protein_coding	2219.82	-0.337614	0.115173	-2.93134	0.00337505	0.0247789
Arfgap1	ADP-ribosylation factor GTPase activating protein 1 [Source:MGI Symbol;Acc:MGI:2183559]	228998		ENSMUSG00000027575	protein_coding	716.779	-0.196576	0.117398	-1.67444	0.0940445	0.26034
Arfgap2	ADP-ribosylation factor GTPase activating protein 2 [Source:MGI Symbol;Acc:MGI:1924288]	77038	Q99K28	ENSMUSG00000027255	protein_coding	1173.06	-0.100439	0.101133	-0.993142	0.320641	0.547557
Arfgap3	ADP-ribosylation factor GTPase activating protein 3 [Source:MGI Symbol;Acc:MGI:1913501]	66251		ENSMUSG00000054277	protein_coding	878.489	-0.230841	0.136483	-1.69135	0.0907693	0.254688
Arfgef1	ADP-ribosylation factor guanine nucleotide-exchange factor 1(brefeldin A-inhibited) [Source:MGI Symbol;Acc:MGI:2442988]	211673	G3X9K3	ENSMUSG00000067851	protein_coding	3288.34	-0.0592971	0.115427	-0.513719	0.607449	0.782867
Arfgef2	ADP-ribosylation factor guanine nucleotide-exchange factor 2 (brefeldin A-inhibited) [Source:MGI Symbol;Acc:MGI:2139354]	99371	A2A5R2	ENSMUSG00000074582	protein_coding	2259.2	-0.0210274	0.0941587	-0.223319	0.823287	0.915077
Arfgef3	ARFGEF family member 3 [Source:MGI Symbol;Acc:MGI:106387]	215821	Q3UGY8	ENSMUSG00000019852	protein_coding	781.812	0.283049	0.143128	1.97753	0.0479816	0.165075
Arfip1	ADP-ribosylation factor interacting protein 1 [Source:MGI Symbol;Acc:MGI:1277120]	99889		ENSMUSG00000074513	protein_coding	209.182	-0.158522	0.16396	-0.966836	0.333626	0.561387
Arfip2	ADP-ribosylation factor interacting protein 2 [Source:MGI Symbol;Acc:MGI:1924182]	76932	Q8K221	ENSMUSG00000030881	protein_coding	795.675	0.159175	0.102683	1.55015	0.121106	0.304543
Arfrp1	ADP-ribosylation factor related protein 1 [Source:MGI Symbol;Acc:MGI:1923938]	76688		ENSMUSG00000038671	protein_coding	603.985	0.092494	0.113955	0.811672	0.41698	0.638564
Arg1	arginase, liver [Source:MGI Symbol;Acc:MGI:88070]	11846	Q61176	ENSMUSG00000019987	protein_coding	158.115	-1.17844	0.360211	-3.27726	0.00104818	0.00984331
Arg2	arginase type II [Source:MGI Symbol;Acc:MGI:1330806]	11847	O08691	ENSMUSG00000021125	protein_coding	312.034	-1.05065	0.196129	-5.35435	8.5865e-08	3.07408e-06
Arglu1	arginine and glutamate rich 1 [Source:MGI Symbol;Acc:MGI:2442985]	234023	Q3UL36	ENSMUSG00000040459	protein_coding	1313.91	0.419192	0.114345	3.66594	0.000246436	0.00305324
Arhgap1	Rho GTPase activating protein 1 [Source:MGI Symbol;Acc:MGI:2445003]	228359		ENSMUSG00000027247	protein_coding	2850.75	-0.00784432	0.0979618	-0.0800749	0.936178	0.972517
Arhgap10	Rho GTPase activating protein 10 [Source:MGI Symbol;Acc:MGI:1925764]	78514	Q6Y5D8	ENSMUSG00000037148	protein_coding	344.222	-0.102813	0.154097	-0.66721	0.504638	0.709205
Arhgap11a	Rho GTPase activating protein 11A [Source:MGI Symbol;Acc:MGI:2444300]	228482	Q80Y19	ENSMUSG00000041219	protein_coding	269.459	-0.294209	0.219301	-1.34149	0.17976	0.387782
Arhgap12	Rho GTPase activating protein 12 [Source:MGI Symbol;Acc:MGI:1922665]	75415		ENSMUSG00000041225	protein_coding	689.887	0.0912646	0.122723	0.743667	0.457078	0.670843
Arhgap15	Rho GTPase activating protein 15 [Source:MGI Symbol;Acc:MGI:1923367]	76117	Q811M1	ENSMUSG00000049744	protein_coding	290.695	-0.499012	0.220032	-2.26761	0.0233529	0.100487
Arhgap17	Rho GTPase activating protein 17 [Source:MGI Symbol;Acc:MGI:1917747]	70497	Q3UIA2	ENSMUSG00000030766	protein_coding	1120.52	-0.0572587	0.0954338	-0.599983	0.548518	0.743179
Arhgap18	Rho GTPase activating protein 18 [Source:MGI Symbol;Acc:MGI:1921160]	73910		ENSMUSG00000039031	protein_coding	962.795	0.114876	0.172439	0.666173	0.505301	0.709767
Arhgap19	Rho GTPase activating protein 19 [Source:MGI Symbol;Acc:MGI:1918335]	71085	Q8BRH3	ENSMUSG00000025154	protein_coding	161.774	0.476602	0.199484	2.38847	0.0169187	0.0807974
Arhgap20	Rho GTPase activating protein 20 [Source:MGI Symbol;Acc:MGI:2445175]	244867		ENSMUSG00000053199	protein_coding	314.916	0.420248	0.160434	2.61918	0.00881421	0.0506014
Arhgap21	Rho GTPase activating protein 21 [Source:MGI Symbol;Acc:MGI:1918685]	71435		ENSMUSG00000036591	protein_coding	2653.78	0.334693	0.166012	2.01607	0.0437924	0.155003
Arhgap22	Rho GTPase activating protein 22 [Source:MGI Symbol;Acc:MGI:2443418]	239027		ENSMUSG00000063506	protein_coding	287.807	-0.114398	0.17663	-0.647667	0.5172	0.718701
Arhgap23	Rho GTPase activating protein 23 [Source:MGI Symbol;Acc:MGI:3697726]	58996		ENSMUSG00000049807	protein_coding	1981.58	0.168134	0.176824	0.950858	0.341676	0.569624
Arhgap24	Rho GTPase activating protein 24 [Source:MGI Symbol;Acc:MGI:1922647]	231532		ENSMUSG00000057315	protein_coding	468.565	-0.250896	0.167446	-1.49837	0.134038	0.323219
Arhgap25	Rho GTPase activating protein 25 [Source:MGI Symbol;Acc:MGI:2443687]	232201	Q8BYW1	ENSMUSG00000030047	protein_coding	603.28	-0.564518	0.173668	-3.25033	0.00115272	0.0106584
Arhgap26	Rho GTPase activating protein 26 [Source:MGI Symbol;Acc:MGI:1918552]	545253		ENSMUSG00000036452	protein_coding	667.346	-0.207156	0.163616	-1.26611	0.205475	0.4201
Arhgap27	Rho GTPase activating protein 27 [Source:MGI Symbol;Acc:MGI:1916903]	544817	A2AB59	ENSMUSG00000034255	protein_coding	1322.56	-0.0687778	0.111751	-0.615454	0.538255	0.734804
Arhgap28	Rho GTPase activating protein 28 [Source:MGI Symbol;Acc:MGI:2147003]	268970	Q8BN58	ENSMUSG00000024043	protein_coding	360.473	0.401349	0.220265	1.82202	0.0684526	0.210897
Arhgap29	Rho GTPase activating protein 29 [Source:MGI Symbol;Acc:MGI:2443818]	214137		ENSMUSG00000039831	protein_coding	4801.01	0.00766208	0.15442	0.0496197	0.960425	0.982616
Arhgap30	Rho GTPase activating protein 30 [Source:MGI Symbol;Acc:MGI:2684948]	226652		ENSMUSG00000048865	protein_coding	1703.08	-0.609222	0.196337	-3.10286	0.00191663	0.0157707
Arhgap31	Rho GTPase activating protein 31 [Source:MGI Symbol;Acc:MGI:1333857]	12549	A6X8Z5	ENSMUSG00000022799	protein_coding	8040.49	-0.108391	0.180474	-0.60059	0.548113	0.74289
Arhgap32	Rho GTPase activating protein 32 [Source:MGI Symbol;Acc:MGI:2450166]	330914	Q811P8	ENSMUSG00000041444	protein_coding	1035.99	0.240352	0.143941	1.66977	0.094964	0.261926
Arhgap33	Rho GTPase activating protein 33 [Source:MGI Symbol;Acc:MGI:2673998]	233071	Q80YF9	ENSMUSG00000036882	protein_coding	173.73	0.448286	0.214142	2.09307	0.036343	0.136754
Arhgap35	Rho GTPase activating protein 35 [Source:MGI Symbol;Acc:MGI:1929494]	232906	Q91YM2	ENSMUSG00000058230	protein_coding	3272	0.184077	0.105717	1.74122	0.0816444	0.238149
Arhgap36	Rho GTPase activating protein 36 [Source:MGI Symbol;Acc:MGI:1922654]	75404	B1AUC7	ENSMUSG00000036198	protein_coding	4.31587	0.354216	0.37143	0.956874	0.338631
Arhgap39	Rho GTPase activating protein 39 [Source:MGI Symbol;Acc:MGI:107858]	223666		ENSMUSG00000033697	protein_coding	398.24	0.447724	0.135119	3.31323	0.00092225	0.00887132
Arhgap4	Rho GTPase activating protein 4 [Source:MGI Symbol;Acc:MGI:2159577]	171207		ENSMUSG00000031389	protein_coding	339.089	-0.125608	0.231494	-0.542582	0.587418	0.769278
Arhgap40	Rho GTPase activating protein 40 [Source:MGI Symbol;Acc:MGI:3649852]	545481		ENSMUSG00000074625	protein_coding	16.6257	0.308811	0.392736	0.787376	0.431062	0.649657
Arhgap42	Rho GTPase activating protein 42 [Source:MGI Symbol;Acc:MGI:1918794]	71544	B2RQE8	ENSMUSG00000050730	protein_coding	479.684	0.255716	0.202868	1.2605	0.207489	0.422162
Arhgap44	Rho GTPase activating protein 44 [Source:MGI Symbol;Acc:MGI:2144423]	216831	Q5SSM3	ENSMUSG00000033389	protein_coding	1469.48	0.193983	0.105144	1.84492	0.065049	0.203816
Arhgap45	Rho GTPase activating protein 45 [Source:MGI Symbol;Acc:MGI:1917969]	70719		ENSMUSG00000035697	protein_coding	2209.71	-0.104923	0.173329	-0.605337	0.544955	0.740149
Arhgap5	Rho GTPase activating protein 5 [Source:MGI Symbol;Acc:MGI:1332637]	11855		ENSMUSG00000035133	protein_coding	2242.39	0.121267	0.105999	1.14404	0.252607	0.474383
Arhgap6	Rho GTPase activating protein 6 [Source:MGI Symbol;Acc:MGI:1196332]	11856	O54834	ENSMUSG00000031355	protein_coding	665.246	0.118543	0.175178	0.676709	0.498591	0.704982
Arhgap8	Rho GTPase activating protein 8 [Source:MGI Symbol;Acc:MGI:1920417]	73167	Q9CXP4	ENSMUSG00000078954	protein_coding	523.085	-0.582754	0.154152	-3.78008	0.000156776	0.00210829
Arhgap9	Rho GTPase activating protein 9 [Source:MGI Symbol;Acc:MGI:2143764]	216445		ENSMUSG00000040345	protein_coding	497.072	-0.500585	0.215084	-2.32723	0.0199529	0.0903395
Arhgdia	Rho GDP dissociation inhibitor (GDI) alpha [Source:MGI Symbol;Acc:MGI:2178103]	192662	Q99PT1	ENSMUSG00000025132	protein_coding	10410.1	-0.223108	0.0988115	-2.25791	0.023951	0.102301
Arhgdib	Rho, GDP dissociation inhibitor (GDI) beta [Source:MGI Symbol;Acc:MGI:101940]	11857	Q61599	ENSMUSG00000030220	protein_coding	2663.24	-0.570275	0.198993	-2.86577	0.00415994	0.0289429
Arhgdig	Rho GDP dissociation inhibitor (GDI) gamma [Source:MGI Symbol;Acc:MGI:108430]	14570	Q62160	ENSMUSG00000073433	protein_coding	261.417	0.0828728	0.230276	0.359868	0.718946	0.85508
Arhgef1	Rho guanine nucleotide exchange factor (GEF) 1 [Source:MGI Symbol;Acc:MGI:1353510]	16801		ENSMUSG00000040940	protein_coding	3465.84	0.20114	0.114137	1.76226	0.0780247	0.231085
Arhgef10	Rho guanine nucleotide exchange factor (GEF) 10 [Source:MGI Symbol;Acc:MGI:2444453]	234094	Q8C033	ENSMUSG00000071176	protein_coding	1021.36	0.366362	0.14455	2.53445	0.0112624	0.0603179
Arhgef10l	Rho guanine nucleotide exchange factor (GEF) 10-like [Source:MGI Symbol;Acc:MGI:1920004]	72754	A2AWP8	ENSMUSG00000040964	protein_coding	576.553	-0.391618	0.165322	-2.36874	0.017849	0.0839301
Arhgef11	Rho guanine nucleotide exchange factor (GEF) 11 [Source:MGI Symbol;Acc:MGI:2441869]	213498		ENSMUSG00000041977	protein_coding	1928.07	0.198569	0.158083	1.2561	0.209079	0.424363
Arhgef12	Rho guanine nucleotide exchange factor (GEF) 12 [Source:MGI Symbol;Acc:MGI:1916882]	69632		ENSMUSG00000059495	protein_coding	8403.55	0.15954	0.166319	0.959243	0.337436	0.565857
Arhgef15	Rho guanine nucleotide exchange factor (GEF) 15 [Source:MGI Symbol;Acc:MGI:3045246]	442801	Q5FWH6	ENSMUSG00000052921	protein_coding	2383.29	0.41908	0.214621	1.95265	0.0508611	0.171919
Arhgef16	Rho guanine nucleotide exchange factor (GEF) 16 [Source:MGI Symbol;Acc:MGI:2446219]	230972	Q3U5C8	ENSMUSG00000029032	protein_coding	375.722	-0.174198	0.158792	-1.097	0.27264	0.497098
Arhgef17	Rho guanine nucleotide exchange factor (GEF) 17 [Source:MGI Symbol;Acc:MGI:2673002]	207212	Q80U35	ENSMUSG00000032875	protein_coding	2813.81	0.326154	0.146138	2.23182	0.0256272	0.107153
Arhgef18	rho/rac guanine nucleotide exchange factor (GEF) 18 [Source:MGI Symbol;Acc:MGI:2142567]	102098	Q6P9R4	ENSMUSG00000004568	protein_coding	1876.51	0.090447	0.130051	0.695477	0.486757	0.695771
Arhgef19	Rho guanine nucleotide exchange factor (GEF) 19 [Source:MGI Symbol;Acc:MGI:1925912]	213649		ENSMUSG00000028919	protein_coding	219.046	0.225367	0.185799	1.21288	0.225176	0.443861
Arhgef2	rho/rac guanine nucleotide exchange factor (GEF) 2 [Source:MGI Symbol;Acc:MGI:103264]	16800		ENSMUSG00000028059	protein_coding	3823.27	0.0627659	0.102745	0.610894	0.541269	0.736992
Arhgef25	Rho guanine nucleotide exchange factor (GEF) 25 [Source:MGI Symbol;Acc:MGI:1277173]	52666		ENSMUSG00000019467	protein_coding	323.585	0.579465	0.151198	3.83176	0.000127232	0.00175912
Arhgef26	Rho guanine nucleotide exchange factor (GEF) 26 [Source:MGI Symbol;Acc:MGI:1918053]	622434		ENSMUSG00000036885	protein_coding	2809.58	-0.134502	0.175441	-0.766652	0.443288	0.660311
Arhgef28	Rho guanine nucleotide exchange factor (GEF) 28 [Source:MGI Symbol;Acc:MGI:1346016]	110596		ENSMUSG00000021662	protein_coding	999.109	0.364372	0.150487	2.42122	0.0154687	0.075632
Arhgef3	Rho guanine nucleotide exchange factor (GEF) 3 [Source:MGI Symbol;Acc:MGI:1918954]	71704		ENSMUSG00000021895	protein_coding	3141.79	-0.0355006	0.156821	-0.226376	0.820909	0.913573
Arhgef33	Rho guanine nucleotide exchange factor (GEF) 33 [Source:MGI Symbol;Acc:MGI:2685787]	381112	Q8BW86	ENSMUSG00000054901	protein_coding	12.6521	0.592805	0.374789	1.57582	0.115067	0.294439
Arhgef37	Rho guanine nucleotide exchange factor (GEF) 37 [Source:MGI Symbol;Acc:MGI:3045339]	328967		ENSMUSG00000045094	protein_coding	166.155	-0.984368	0.296045	-3.32329	0.000889626	0.00861885
Arhgef38	Rho guanine nucleotide exchange factor (GEF) 38 [Source:MGI Symbol;Acc:MGI:1924919]	77669	Q80VK6	ENSMUSG00000040969	protein_coding	678.155	0.600462	0.145031	4.13986	3.47524e-05	0.000599607
Arhgef39	Rho guanine nucleotide exchange factor (GEF) 39 [Source:MGI Symbol;Acc:MGI:3036286]	230098		ENSMUSG00000051517	protein_coding	32.5143	0.16431	0.338656	0.485051	0.62764	0.797482
Arhgef4	Rho guanine nucleotide exchange factor (GEF) 4 [Source:MGI Symbol;Acc:MGI:2442507]	226970		ENSMUSG00000037509	protein_coding	118.233	0.474016	0.289194	1.6385	0.101318	0.272403
Arhgef40	Rho guanine nucleotide exchange factor (GEF) 40 [Source:MGI Symbol;Acc:MGI:2685515]	268739		ENSMUSG00000004562	protein_coding	618.133	0.509233	0.181425	2.8067	0.00500524	0.0332668
Arhgef5	Rho guanine nucleotide exchange factor (GEF) 5 [Source:MGI Symbol;Acc:MGI:1858952]	54324	E9Q7D5	ENSMUSG00000033542	protein_coding	2048.37	-0.00172241	0.10538	-0.0163442	0.98696	0.995817
Arhgef6	Rac/Cdc42 guanine nucleotide exchange factor (GEF) 6 [Source:MGI Symbol;Acc:MGI:1920591]	73341		ENSMUSG00000031133	protein_coding	1268.41	0.469588	0.137968	3.4035	0.000665291	0.00682029
Arhgef7	Rho guanine nucleotide exchange factor (GEF7) [Source:MGI Symbol;Acc:MGI:1860493]	54126		ENSMUSG00000031511	protein_coding	2665.89	-0.0926886	0.123007	-0.753527	0.451134	0.666353
Arhgef9	CDC42 guanine nucleotide exchange factor (GEF) 9 [Source:MGI Symbol;Acc:MGI:2442233]	236915	Q3UTH8	ENSMUSG00000025656	protein_coding	118.216	0.718105	0.210093	3.41525	0.000637243	0.00658688
Arid1a	AT rich interactive domain 1A (SWI-like) [Source:MGI Symbol;Acc:MGI:1935147]	93760		ENSMUSG00000007880	protein_coding	3871.32	0.207347	0.119531	1.73467	0.0827996	0.240222
Arid1b	AT rich interactive domain 1B (SWI-like) [Source:MGI Symbol;Acc:MGI:1926129]	239985		ENSMUSG00000069729	protein_coding	1873.67	0.125823	0.114365	1.10019	0.27125	0.495708
Arid2	AT rich interactive domain 2 (ARID, RFX-like) [Source:MGI Symbol;Acc:MGI:1924294]	77044		ENSMUSG00000033237	protein_coding	1697.69	0.277076	0.158836	1.74441	0.0810881	0.237038
Arid3a	AT rich interactive domain 3A (BRIGHT-like) [Source:MGI Symbol;Acc:MGI:1328360]	13496	Q62431	ENSMUSG00000019564	protein_coding	310.078	-0.713189	0.235824	-3.02366	0.00249735	0.0195757
Arid3b	AT rich interactive domain 3B (BRIGHT-like) [Source:MGI Symbol;Acc:MGI:1930768]	56380		ENSMUSG00000004661	protein_coding	383.383	0.245152	0.166623	1.47125	0.141224	0.33397
Arid3c	AT rich interactive domain 3C (BRIGHT-like) [Source:MGI Symbol;Acc:MGI:3650624]	550619	A6PWV5	ENSMUSG00000066224	protein_coding	0.173639	-0.0392696	0.145796	-0.269351	0.78766
Arid4a	AT rich interactive domain 4A (RBP1-like) [Source:MGI Symbol;Acc:MGI:2444354]	238247	F8VPQ2	ENSMUSG00000048118	protein_coding	1330.34	-0.00211633	0.128598	-0.0164563	0.98687	0.995817
Arid4b	AT rich interactive domain 4B (RBP1-like) [Source:MGI Symbol;Acc:MGI:2137512]	94246		ENSMUSG00000039219	protein_coding	1362.89	0.169684	0.122044	1.39034	0.164424	0.367508
Arid5a	AT rich interactive domain 5A (MRF1-like) [Source:MGI Symbol;Acc:MGI:2443039]	214855		ENSMUSG00000037447	protein_coding	1020.66	-0.954626	0.192737	-4.95244	7.32877e-07	2.05282e-05
Arid5b	AT rich interactive domain 5B (MRF1-like) [Source:MGI Symbol;Acc:MGI:2175912]	71371	Q8BM75	ENSMUSG00000019947	protein_coding	2462.6	-0.107399	0.101168	-1.06158	0.288424	0.513573
Arih1	ariadne RBR E3 ubiquitin protein ligase 1 [Source:MGI Symbol;Acc:MGI:1344363]	23806	Q9Z1K5	ENSMUSG00000025234	protein_coding	2411.51	-0.120831	0.122065	-0.989892	0.322227	0.549109
Arih2	ariadne RBR E3 ubiquitin protein ligase 2 [Source:MGI Symbol;Acc:MGI:1344361]	23807	Q9Z1K6	ENSMUSG00000064145	protein_coding	819	-0.153709	0.100483	-1.5297	0.126091	0.31211
Arl1	ADP-ribosylation factor-like 1 [Source:MGI Symbol;Acc:MGI:99436]	104303		ENSMUSG00000060904	protein_coding	1406.36	-0.171983	0.107832	-1.59492	0.110731	0.288025
Arl10	ADP-ribosylation factor-like 10 [Source:MGI Symbol;Acc:MGI:1930788]	56795	Q9QXJ4	ENSMUSG00000025870	protein_coding	159.107	0.321536	0.176559	1.82085	0.0686302	0.211284
Arl11	ADP-ribosylation factor-like 11 [Source:MGI Symbol;Acc:MGI:2444054]	219144	Q6P3A9	ENSMUSG00000043157	protein_coding	192.791	-0.696986	0.208356	-3.34415	0.000825338	0.00811724
Arl13a	ADP-ribosylation factor-like 13A [Source:MGI Symbol;Acc:MGI:1921698]	74448	Q9D416	ENSMUSG00000052549	protein_coding	0
Arl13b	ADP-ribosylation factor-like 13B [Source:MGI Symbol;Acc:MGI:1915396]	68146	Q640N2	ENSMUSG00000022911	protein_coding	572.743	-0.14745	0.130108	-1.13328	0.257095	0.479867
Arl14	ADP-ribosylation factor-like 14 [Source:MGI Symbol;Acc:MGI:1918869]	71619		ENSMUSG00000098207	protein_coding	0.149465	0.0294591	0.145796	0.202054	0.839875
Arl14ep	ADP-ribosylation factor-like 14 effector protein [Source:MGI Symbol;Acc:MGI:1926020]	212772	Q8BIX3	ENSMUSG00000027122	protein_coding	402.014	-0.203361	0.123855	-1.64191	0.100609	0.271223
Arl14epl	ADP-ribosylation factor-like 14 effector protein-like [Source:MGI Symbol;Acc:MGI:2685795]	381142		ENSMUSG00000073568	protein_coding	0.181995	-0.0392696	0.145796	-0.269351	0.78766
Arl15	ADP-ribosylation factor-like 15 [Source:MGI Symbol;Acc:MGI:2442308]	218639	Q8BGR6	ENSMUSG00000042348	protein_coding	623.563	0.354721	0.163962	2.16337	0.0305126	0.121228
Arl16	ADP-ribosylation factor-like 16 [Source:MGI Symbol;Acc:MGI:1917567]	70317		ENSMUSG00000057594	protein_coding	178.974	-0.21065	0.166453	-1.26551	0.20569	0.420294
Arl2	ADP-ribosylation factor-like 2 [Source:MGI Symbol;Acc:MGI:1928393]	56327	Q9D0J4	ENSMUSG00000024944	protein_coding	391.394	0.117663	0.157632	0.746438	0.455403	0.669359
Arl2bp	ADP-ribosylation factor-like 2 binding protein [Source:MGI Symbol;Acc:MGI:1349429]	107566	Q9D385	ENSMUSG00000031776	protein_coding	1890.89	0.112906	0.132407	0.85272	0.393815	0.61756
Arl3	ADP-ribosylation factor-like 3 [Source:MGI Symbol;Acc:MGI:1929699]	56350	Q9WUL7	ENSMUSG00000025035	protein_coding	521.964	0.116144	0.113514	1.02316	0.306233	0.532527
Arl4a	ADP-ribosylation factor-like 4A [Source:MGI Symbol;Acc:MGI:99437]	11861	P61213	ENSMUSG00000047446	protein_coding	612.325	-0.145119	0.215331	-0.673927	0.500358	0.706372
Arl4c	ADP-ribosylation factor-like 4C [Source:MGI Symbol;Acc:MGI:2445172]	320982	P61208	ENSMUSG00000049866	protein_coding	1310.42	0.0154864	0.168476	0.0919214	0.926761	0.968566
Arl4d	ADP-ribosylation factor-like 4D [Source:MGI Symbol;Acc:MGI:1933155]	80981	Q99PE9	ENSMUSG00000034936	protein_coding	959.31	-0.175937	0.266693	-0.659709	0.509441	0.712742
Arl5a	ADP-ribosylation factor-like 5A [Source:MGI Symbol;Acc:MGI:1922673]	75423	Q80ZU0	ENSMUSG00000036093	protein_coding	1599.91	0.0531483	0.123791	0.429341	0.667675	0.824036
Arl5b	ADP-ribosylation factor-like 5B [Source:MGI Symbol;Acc:MGI:1923119]	75869		ENSMUSG00000017418	protein_coding	1032	0.0356217	0.138829	0.256588	0.797496	0.899978
Arl5c	ADP-ribosylation factor-like 5C [Source:MGI Symbol;Acc:MGI:3028577]	217151	Q6P068	ENSMUSG00000038352	protein_coding	266.734	-0.643544	0.275272	-2.33751	0.0194126	0.0887607
Arl6	ADP-ribosylation factor-like 6 [Source:MGI Symbol;Acc:MGI:1927136]	56297	O88848	ENSMUSG00000022722	protein_coding	259.01	-0.328135	0.177315	-1.85046	0.0642466	0.201929
Arl6ip1	ADP-ribosylation factor-like 6 interacting protein 1 [Source:MGI Symbol;Acc:MGI:1858943]	54208	Q9JKW0	ENSMUSG00000030654	protein_coding	3886.13	-0.0384023	0.102107	-0.376097	0.706845	0.848754
Arl6ip4	ADP-ribosylation factor-like 6 interacting protein 4 [Source:MGI Symbol;Acc:MGI:1929500]	65105		ENSMUSG00000029404	protein_coding	655.177	-0.0467894	0.123938	-0.377523	0.705785	0.848348
Arl6ip5	ADP-ribosylation factor-like 6 interacting protein 5 [Source:MGI Symbol;Acc:MGI:1929501]	65106	Q8R5J9	ENSMUSG00000035199	protein_coding	1660.82	-0.248312	0.0967375	-2.56686	0.0102624	0.056553
Arl6ip6	ADP-ribosylation factor-like 6 interacting protein 6 [Source:MGI Symbol;Acc:MGI:1929507]	65103	Q8BH07	ENSMUSG00000026960	protein_coding	265.733	-0.0290556	0.165013	-0.176079	0.860232	0.933163
Arl8a	ADP-ribosylation factor-like 8A [Source:MGI Symbol;Acc:MGI:1915974]	68724	Q8VEH3	ENSMUSG00000026426	protein_coding	1551.18	-0.205281	0.112566	-1.82365	0.0682055	0.21036
Arl8b	ADP-ribosylation factor-like 8B [Source:MGI Symbol;Acc:MGI:1914416]	67166	Q9CQW2	ENSMUSG00000030105	protein_coding	2071.08	-0.180986	0.0882821	-2.05009	0.0403558	0.145994
Arl9	ADP-ribosylation factor-like 9 [Source:MGI Symbol;Acc:MGI:1915496]	384185		ENSMUSG00000063820	protein_coding	3.43889	-0.29878	0.362456	-0.831415	0.405739
Armc1	armadillo repeat containing 1 [Source:MGI Symbol;Acc:MGI:1921502]	74252	Q9D7A8	ENSMUSG00000027599	protein_coding	623.376	-0.0773733	0.127536	-0.60668	0.544064	0.739678
Armc10	armadillo repeat containing 10 [Source:MGI Symbol;Acc:MGI:1914461]	67211	Q9D0L7	ENSMUSG00000038525	protein_coding	456.077	0.179036	0.128558	1.39262	0.163735	0.366068
Armc12	armadillo repeat containing 12 [Source:MGI Symbol;Acc:MGI:1914895]	67645		ENSMUSG00000024223	protein_coding	0.798524	0.260306	0.219821	1.19238	0.233113
Armc2	armadillo repeat containing 2 [Source:MGI Symbol;Acc:MGI:1916449]	213402	Q3URY6	ENSMUSG00000071324	protein_coding	83.1734	0.39879	0.267003	1.49289	0.135466	0.325094
Armc3	armadillo repeat containing 3 [Source:MGI Symbol;Acc:MGI:1918132]	70882	A2AU72	ENSMUSG00000037683	protein_coding	99.515	0.537945	0.283817	1.89432	0.0581829	0.188873
Armc4	armadillo repeat containing 4 [Source:MGI Symbol;Acc:MGI:1922184]	74934		ENSMUSG00000061802	protein_coding	155.386	0.328897	0.291325	1.12875	0.259002	0.482316
Armc5	armadillo repeat containing 5 [Source:MGI Symbol;Acc:MGI:2384586]	233912	Q5EBP3	ENSMUSG00000042178	protein_coding	485.636	0.0158185	0.117714	0.134382	0.893101	0.951551
Armc6	armadillo repeat containing 6 [Source:MGI Symbol;Acc:MGI:1924063]	76813	Q8BNU0	ENSMUSG00000002343	protein_coding	164.078	0.0876829	0.212112	0.413381	0.679327	0.831999
Armc7	armadillo repeat containing 7 [Source:MGI Symbol;Acc:MGI:2679719]	276905	Q3UJZ3	ENSMUSG00000057219	protein_coding	273.439	-0.46815	0.212972	-2.19792	0.027955	0.114257
Armc8	armadillo repeat containing 8 [Source:MGI Symbol;Acc:MGI:1921375]	74125		ENSMUSG00000032468	protein_coding	842.588	-0.272494	0.116138	-2.34628	0.0189616	0.087463
Armc9	armadillo repeat containing 9 [Source:MGI Symbol;Acc:MGI:1926045]	78795	Q9D2I5	ENSMUSG00000062590	protein_coding	207.237	0.208095	0.190356	1.09313	0.274337	0.498846
Armcx1	armadillo repeat containing, X-linked 1 [Source:MGI Symbol;Acc:MGI:1925498]	78248	Q9CX83	ENSMUSG00000033460	protein_coding	357.174	0.343142	0.185666	1.84811	0.0645866	0.202683
Armcx2	armadillo repeat containing, X-linked 2 [Source:MGI Symbol;Acc:MGI:1914666]	67416	Q6A058	ENSMUSG00000033436	protein_coding	522.951	-0.0328515	0.169091	-0.194284	0.845953	0.926004
Armcx3	armadillo repeat containing, X-linked 3 [Source:MGI Symbol;Acc:MGI:1918953]	71703	Q8BHS6	ENSMUSG00000049047	protein_coding	236.352	0.303903	0.181694	1.67249	0.0944276	0.261072
Armcx4	armadillo repeat containing, X-linked 4 [Source:MGI Symbol;Acc:MGI:2147887]	100503043		ENSMUSG00000049804	protein_coding	1163.84	0.236357	0.19127	1.23573	0.216559	0.433663
Armcx5	armadillo repeat containing, X-linked 5 [Source:MGI Symbol;Acc:MGI:2148026]	494468	Q3UZB0	ENSMUSG00000072969	protein_coding	134.678	0.44776	0.211629	2.11513	0.0344192	0.131467
Armcx6	armadillo repeat containing, X-linked 6 [Source:MGI Symbol;Acc:MGI:2147993]	278097	Q8K3A6	ENSMUSG00000050394	protein_coding	65.0241	0.260332	0.284707	0.914259	0.360581	0.585868
Armh1	armadillo-like helical domain containing 1 [Source:MGI Symbol;Acc:MGI:2686507]	381544		ENSMUSG00000060268	protein_coding	76.4022	0.207058	0.301936	0.685586	0.492974	0.700905
Armh2	armadillo-like helical domain containing 2 [Source:MGI Symbol;Acc:MGI:1916676]	666145		ENSMUSG00000085861	protein_coding	0.168782	-0.0392696	0.145796	-0.269351	0.78766
Armh3	armadillo-like helical domain containing 3 [Source:MGI Symbol;Acc:MGI:1918867]	71617	Q6PD19	ENSMUSG00000039901	protein_coding	311.344	-0.0199501	0.134506	-0.148321	0.88209	0.945552
Armh4	armadillo-like helical domain containing 4 [Source:MGI Symbol;Acc:MGI:1914669]	67419	Q8BT18	ENSMUSG00000036242	protein_coding	124.176	0.196247	0.198913	0.986544	0.323866	0.550804
Armt1	acidic residue methyltransferase 1 [Source:MGI Symbol;Acc:MGI:1920669]	73419	A6H630	ENSMUSG00000061759	protein_coding	172.368	0.063396	0.181748	0.348807	0.727234	0.859392
Arnt	aryl hydrocarbon receptor nuclear translocator [Source:MGI Symbol;Acc:MGI:88071]	11863	P53762	ENSMUSG00000015522	protein_coding	1449.01	0.0563793	0.144209	0.390958	0.695828	0.841596
Arnt2	aryl hydrocarbon receptor nuclear translocator 2 [Source:MGI Symbol;Acc:MGI:107188]	11864	Q61324	ENSMUSG00000015709	protein_coding	39.4002	0.415831	0.351142	1.18332	0.236681	0.457059
Arntl	aryl hydrocarbon receptor nuclear translocator-like [Source:MGI Symbol;Acc:MGI:1096381]	11865	Q9WTL8	ENSMUSG00000055116	protein_coding	179.916	-0.317364	0.391676	-0.812548	0.416477	0.638102
Arntl2	aryl hydrocarbon receptor nuclear translocator-like 2 [Source:MGI Symbol;Acc:MGI:2684845]	272322	Q2VPD4	ENSMUSG00000040187	protein_coding	18.6208	0.162	0.347826	0.465718	0.641418	0.807272
Arpc1a	actin related protein 2/3 complex, subunit 1A [Source:MGI Symbol;Acc:MGI:1928896]	56443	Q9R0Q6	ENSMUSG00000029621	protein_coding	1862.66	0.078974	0.118133	0.668517	0.503804	0.708491
Arpc1b	actin related protein 2/3 complex, subunit 1B [Source:MGI Symbol;Acc:MGI:1343142]	11867	Q9WV32	ENSMUSG00000029622	protein_coding	4682.36	-0.583249	0.139322	-4.18629	2.8355e-05	0.00050926
Arpc2	actin related protein 2/3 complex, subunit 2 [Source:MGI Symbol;Acc:MGI:1923959]	76709		ENSMUSG00000006304	protein_coding	5975.63	-0.417562	0.104694	-3.98838	6.65274e-05	0.00103924
Arpc3	actin related protein 2/3 complex, subunit 3 [Source:MGI Symbol;Acc:MGI:1928375]	56378	Q9JM76	ENSMUSG00000029465	protein_coding	3480.22	-0.427312	0.109012	-3.91986	8.86011e-05	0.00131467
Arpc4	actin related protein 2/3 complex, subunit 4 [Source:MGI Symbol;Acc:MGI:1915339]	68089	P59999	ENSMUSG00000079426	protein_coding	1439.1	-0.319168	0.121056	-2.63651	0.00837628	0.048725
Arpc5	actin related protein 2/3 complex, subunit 5 [Source:MGI Symbol;Acc:MGI:1915021]	67771	Q9CPW4	ENSMUSG00000008475	protein_coding	3544.49	-0.400863	0.111659	-3.59004	0.000330629	0.00389974
Arpc5l	actin related protein 2/3 complex, subunit 5-like [Source:MGI Symbol;Acc:MGI:1921442]	74192	Q9D898	ENSMUSG00000026755	protein_coding	618.118	-0.0624613	0.124772	-0.500602	0.616651	0.790033
Arpin	actin-related protein 2/3 complex inhibitor [Source:MGI Symbol;Acc:MGI:1917670]	70420	Q9D0A3	ENSMUSG00000039043	protein_coding	656.158	-0.111778	0.117829	-0.948646	0.342801	0.570756
Arpp19	cAMP-regulated phosphoprotein 19 [Source:MGI Symbol;Acc:MGI:1891691]	59046	P56212	ENSMUSG00000007656	protein_coding	1235.19	-0.107467	0.100803	-1.06611	0.286376	0.51139
Arpp21	cyclic AMP-regulated phosphoprotein, 21 [Source:MGI Symbol;Acc:MGI:107562]	74100	Q9DCB4	ENSMUSG00000032503	protein_coding	0.825266	-0.0766955	0.23932	-0.321271	0.748005
Arr3	arrestin 3, retinal [Source:MGI Symbol;Acc:MGI:2159617]	170735	Q9EQP6	ENSMUSG00000060890	protein_coding	0
Arrb1	arrestin, beta 1 [Source:MGI Symbol;Acc:MGI:99473]	109689	Q8BWG8	ENSMUSG00000018909	protein_coding	6814.23	0.258594	0.159375	1.62255	0.104685	0.278235
Arrb2	arrestin, beta 2 [Source:MGI Symbol;Acc:MGI:99474]	216869		ENSMUSG00000060216	protein_coding	981.787	-0.60513	0.159392	-3.79631	0.000146866	0.00199319
Arrdc1	arrestin domain containing 1 [Source:MGI Symbol;Acc:MGI:2446136]	215705	Q99KN1	ENSMUSG00000026972	protein_coding	818.709	0.248328	0.112311	2.21103	0.0270335	0.11143
Arrdc2	arrestin domain containing 2 [Source:MGI Symbol;Acc:MGI:1918057]	70807	Q9D668	ENSMUSG00000002910	protein_coding	277.824	-0.174358	0.261828	-0.665933	0.505454	0.70992
Arrdc3	arrestin domain containing 3 [Source:MGI Symbol;Acc:MGI:2145242]	105171		ENSMUSG00000074794	protein_coding	2541.67	-0.0160111	0.171776	-0.0932087	0.925738	0.968014
Arrdc4	arrestin domain containing 4 [Source:MGI Symbol;Acc:MGI:1913662]	66412	A0A0B4J1F4	ENSMUSG00000042659	protein_coding	870.004	-0.180015	0.227419	-0.791552	0.428622	0.647906
Arrdc5	arrestin domain containing 5 [Source:MGI Symbol;Acc:MGI:1924170]	76920	Q497K5	ENSMUSG00000073380	protein_coding	0
Arsa	arylsulfatase A [Source:MGI Symbol;Acc:MGI:88077]	11883	P50428	ENSMUSG00000022620	protein_coding	598.138	0.203458	0.13802	1.4741	0.140454	0.332974
Arsb	arylsulfatase B [Source:MGI Symbol;Acc:MGI:88075]	11881		ENSMUSG00000042082	protein_coding	955.545	0.0543969	0.111541	0.487687	0.625771	0.796232
Arsg	arylsulfatase G [Source:MGI Symbol;Acc:MGI:1921258]	74008	Q3TYD4	ENSMUSG00000020604	protein_coding	123.275	0.0901146	0.267098	0.337353	0.735851	0.863533
[truncated: 51,788 more rows]
